# Supplementary material for: A cell surface-exposed protein complex with an essential virulence function in Ustilago maydis
Source: Nat Microbiol. 2021 May 3;6(6):722–30. doi: 10.1038/s41564-021-00896-x (PMC8159752; doi:10.1038/s41564-021-00896-x)
Supplement: Supplementary file 3 — Table of spectrum counts per protein across all co-IP/MS experiments. [file 41564_2021_896_MOESM3_ESM.xlsx]

## Sheet: Sheet1
Table of spectrum counts per protein across all co-IP/MS experiments.
			Stp-1-IP			Stp-1 Controls			Zscores Stp-1 vs Control			Stp-2-IP			Stp-2 Controls			Zscores Stp-2 vs Control			Stp-3-IP				Stp-3 Controls				Zscores Stp-3 vs Control				Stp-3-IP				Stp-4 Controls				Zscores Stp-3 vs Control				Pep1				Pep1 Controls
Identified Proteins	Accession Number	target proteins	Stp-1-1	Stp-1-2	Stp-1-3	Stp-1 mCherry-1	Stp-1 mCherry-2	Stp-1 mCherry-3	Stp-1-1	Stp-1-2	Stp-1-3	Stp-2-1	Stp-2-2	Stp-2-3	Stp-2 mCherry-1	Stp-2 mCherry-2	Stp-2 mCherry-3	Stp-2-1	Stp-2-2	Stp-2-3	Stp-3-1	Stp-3-2	Stp-3-3	Stp-3-4	Stp-3 mCherry-1	Stp-3 mCherry-2	Stp-3 mCherry-3	Stp-3 mCherry-4	Stp-3-1	Stp-3-2	Stp-3-3	Stp-3-4	Stp-4-1	Stp-4-2	Stp-4-3	Stp-4-4	Stp-4 mCherry-1	Stp-4 mCherry-2	Stp-4 mCherry-3	Stp-4 mCherry-4	Stp-4-1	Stp-4-2	Stp-4-3	Stp-4-4	Pep1-1	Pep1-2	Pep1-3	Pep1 mCherry-1	Pep1 mCherry-2
mCHERRY	mCHERRY_CON-vector					109	88	65	-6.99924	-7.00555	-7.55458					109	65		-7.42515	-7.4539					109	132	15	65	-7.1932	-7.9666	-4.9967	-7.39113					109	132	15	48	-6.35217	-8.29437	-4.91319	-6.71056				109	88
Uncharacterized protein OS=Zea mays PE=4 SV=1	A0A096RU40_MAIZE						46			-6.06969																																							46
Phosphoribulokinase OS=Zea mays GN=Zm.117930 PE=3 SV=1	K7UIA4_MAIZE		20			19	31		0.0731213	-5.50032			14			19			-0.396878		15				19				-0.139203						11		19				-4.19497		4.45314		19			19	31
Putative translation elongation factor family protein OS=Zea mays GN=ZEAMMB73_803525 PE=3 SV=1	K7UKK5_MAIZE		25	4		27	21		-0.0937471	-1.93844			28			27			0.0760208		15	13	16		27		33		-0.620693	4.77823	-1.1342		10	16	28		27		33		-0.929573	4.75002	-0.243336		32			27	21
Uncharacterized protein OS=Zea mays GN=LOC100381466 PE=4 SV=1	A0A096Q8R5_MAIZE		12		14		20	10	4.14127	-4.86805	-0.0467865		14	16			10		4.63666	0.246538			13	18			11	10			0.151201	0.479231		17	18				11	7		4.83749	0.704197	-3.93295	13		14		20
S-adenosylmethionine synthase OS=Zea mays GN=Zm.66568 PE=3 SV=1	K7VC35_MAIZE		25		34	23	19	8	0.114871	-4.79405	1.55525		31	21		23	8		0.438739	0.960783	15		26	23	23			8	-0.400989		5.61063	1.1548	17		30		23				-0.0763167		5.90059		32			23	19
Calreticulin OS=Zea mays GN=CRT PE=2 SV=1	CALR_MAIZE		20				17		4.80589	-4.63359			18						4.98442								6				-3.67477				11				6				0.868173		20				17
Uncharacterized protein OS=Zea mays GN=LOC100217177 PE=2 SV=1	B4FLS7_MAIZE		9	2		9	12		0.00638492	-2.13109			11			9			0.303377		7	7		3	9		2		-0.159654	3.88515	-2.08981	2.2162	4	4	5		9		2		-0.704431	2.75002	1.31563		8		2	9	12
Uncharacterized protein OS=Zea mays GN=Zm.67828 PE=2 SV=1	B4FVD5_MAIZE						12			-4.13109													7								3.71755																		12
Uncharacterized protein OS=Zea mays GN=Zm.62134 PE=3 SV=1	A0A096S538_MAIZE		8	3	5	8	11		0.00638492	-1.42059	2.78971		8			8			0.0256967		4	4	23		8	4	29		-0.765059	0.0777939	-0.424226		3	8	21	13	8	4	29	13	-0.914233	0.750024	-0.47196	-0.1256	14		15	8	11
Uncharacterized protein OS=Zea mays GN=pco153568a PE=4 SV=1	A0A096TCA4_MAIZE		5		2	9	11	5	-0.758369	-4.00555	-1.85414		3	1		9	5		-1.49452	-2.75346	3		7	3	9		12	5	-1.32063		-0.867415	-1.10573	1		10	4	9		12	3	-2.41632		-0.269331	0.289438	5		5	9	11
60S acidic ribosomal protein P0 OS=Zea mays GN=RP-P0 PE=2 SV=1	B4FNM4_MAIZE						11			-4.00555																																							11
Uncharacterized protein OS=Zea mays GN=LOC100193240 PE=2 SV=1	B4FB66_MAIZE		12	7	15	10	10	11	0.243599	-0.0606963	-0.0847543	7	10	14	5	10	11	-0.122033	0.0256967	-0.0836107	12	12	14	13	10	14	16	11	0.434519	-0.144598	-0.282452	-0.127758	12	14	14		10	14	16		0.522103	-0.249976	-0.198941		14		15	10	10
Chromosome 16, whole genome shotgun sequence OS=Ustilago maydis (strain 521 / FGSC 9021) GN=UMAG_05662 PE=4 SV=1	A0A0D1DSN1_USTMA					9	10	1	-3.7542	-3.86805	-1.53221					9	1		-3.97388	-1.43153			6		9	17	3	1	-3.77572	-5.00967	0.910193	-1.36877			6		9	17	3	1	-3.27226	-5.33744	0.993704	-1.1256			7	9	10
Pyruvate kinase OS=Zea mays GN=LOC100191614 PE=2 SV=1	B4F9G8_MAIZE		7		4	5	9		0.44416	-3.71605	2.46779			4		5			-3.16053	2.56847	4	2	15	5	5		12		-0.121054	2.07779	0.232121	2.95316	5	3	16	14	5		12	14	0.29696	2.33499	0.408741	-0.1256	11		5	5	9
Aconitate hydratase OS=Zea mays GN=pco068697(524) PE=2 SV=1	C0HER4_MAIZE		8				9		3.61373	-3.71605													3				3				-0.0898073			1	6				3			0.750024	0.993704		6				9
Uncharacterized protein OS=Zea mays GN=LOC100192835 PE=2 SV=1	B4FCU1_MAIZE						8			-3.54612																										14				11				0.222324					8
Uncharacterized protein OS=Zea mays GN=LOC100282189 PE=2 SV=1	B4FTP2_MAIZE		9		6	8	7		0.159629	-3.35348	3.05275	2	11	2		8		1.20252	0.46636	1.56847	5	4	4	2	8	2	6		-0.459305	1.07779	-0.67477	1.63123	2	3	9	1	8	2	6	4	-1.41493	0.334987	0.578666	-2.1256	12			8	7
Fructose-bisphosphate aldolase OS=Zea mays GN=Zm.100196 PE=3 SV=1	K7UY19_MAIZE		6		2	5	7		0.243599	-3.35348	1.46779		7	1		5			0.491293	0.568466	3			1	5		2		-0.51524		-2.08981	0.631234			2		5		2		-2.54642		-0.00629633		6			5	7
Serine hydroxymethyltransferase OS=Zea mays GN=LOC100381786 PE=3 SV=1	A0A096QEP1_MAIZE						7			-3.35348																																					3		7
40S ribosomal protein S25-1 OS=Zea mays GN=pco097109 PE=2 SV=1	B4FXK8_MAIZE						7			-3.35348													8			11				-4.38164	3.91019			12	7	7		11		8		-0.124445	3.80106	-0.318245					7
Superoxide dismutase [Cu-Zn] 2 OS=Zea mays GN=SODCC.1 PE=2 SV=2	SODC2_MAIZE		6				7		3.23943	-3.35348			9						4.02527		5								3.33973																8				7
Uncharacterized protein OS=Zea mays GN=magi29945 PE=4 SV=1	K7TND2_MAIZE						6			-3.13109													4				5				-0.411735				4	3			5	2			-0.328224	0.459363					6
Elongation factor 1-delta 1 OS=Zea mays GN=LOC100283380 PE=2 SV=1	B6THU5_MAIZE (+1)						6		0.00638492	-3.13109													5				4				0.232121			8	7				4			3.75002	0.801059		10				6
Acyl carrier protein OS=Zea mays GN=Zm.25267 PE=3 SV=1	K7TFT9_MAIZE		4			5	6		-0.283941	-3.13109			6			5			0.277986		6			1	5				0.434519			0.631234	4		1		5				0.0214073		0.993704		6		1	5	6
Aspartate aminotransferase OS=Zea mays GN=LOC100274119 PE=2 SV=1	B4F9G1_MAIZE		4		1	3	6		0.380681	-3.13109	0.467787		3	1		3			0.0256967	0.568466	1		1		3				-1.32063		0.910193				4		3				-1.91562		2.9937		6			3	6
Fructokinase-1 OS=Zea mays GN=LOC100502178 PE=2 SV=1	B6U666_MAIZE						6			-3.13109																									8								3.9937						6
Uncharacterized protein OS=Zea mays PE=3 SV=1	A0A096U9B6_MAIZE (+1)						6			-3.13109																																							6
Thylakoid lumenal 19 kDa protein OS=Zea mays GN=Zm.82994 PE=2 SV=1	B6T2W9_MAIZE		9	2	1	6	11		0.533925	-2.00555	0.467787		6	2	1	6		-1.4211	0.0256967	1.56847	7	3	1	1	6	2	2		0.395919	0.662756	-1.08981	0.631234	3	3	3		6	2	2	1	-0.558984	0.334987	0.578666	-1.1256	5	1	1	6	11
Putative TCP-1/cpn60 chaperonin family protein OS=Zea mays GN=Zm.117894 PE=3 SV=1	K7UPD0_MAIZE		5	2		5	5		0.00638492	-0.868051			3			5			-0.681163		2		9		5		10		-1.07081		-0.24181		1		10		5		10		-1.69048		-0.00629633		5			5	5
Thiamine thiazole synthase 1, chloroplastic OS=Zea mays GN=THI1-1 PE=2 SV=1	THI41_MAIZE		22			23	5		-0.0514501	-2.86805		6	29		2	23		0.839556	0.346454		16	9	15		23	6	7		-0.312558	0.662756	1.00973		18	11	14	6	23	6	7	5	-0.00573369	0.624493	0.993704	0.137435	24		15	23	5
3-isopropylmalate dehydrogenase OS=Zea mays GN=Zm.19761 PE=2 SV=1	B6THR9_MAIZE					4	5		-2.69912	-2.86805			5			4			0.334474		3				4		3		-0.209486		-2.67477		2		4		4		3		-0.558984		0.408741		8			4	5
Uncharacterized protein OS=Zea mays GN=umc1301 PE=4 SV=1	A0A096RQS3_MAIZE		2		1	3	5	1	-0.521155	-2.86805	-0.532213		3	2		3	1		0.0256967	0.568466	2	1	2	1	3		2	1	-0.370873	1.07779	-0.0898073	-0.368766	1	2	4		3		2		-1.05968	1.75002	0.993704		4			3	5
Chorismate synthase OS=Zea mays GN=LOC100282199 PE=2 SV=1	B4FLA2_MAIZE		4		2	5	5	1	-0.283941	-2.86805	0.467787	1	5	2		5	1	0.327982	0.0256967	0.568466	3	1	3	3	5	2	2	1	-0.51524	-0.922206	0.495155	1.2162	1	2	3	2	5	2	2	3	-1.69048	-0.249976	0.578666	-0.710562	6		5	5	5
Lactoylglutathione lyase OS=Zea mays GN=LOC100280481 PE=2 SV=1	B6SGV9_MAIZE (+1)		3		1	2	5		0.533925	-2.86805	0.467787		4			2			0.984845		2	1	1		2		1		0.1847	1.07779	-0.0898073		2	1	1		2		1		0.29696	0.750024	-0.00629633		2			2	5
UDP-sulfoquinovose synthase OS=Zea mays GN=Zm.7904 PE=2 SV=1	C4JAX7_MAIZE		3		2	3	5		0.00638492	-2.86805	1.46779		2			3			-0.535369		1	1		1	3		1		-1.32063	1.07779	-1.08981	0.631234			1		3		1		-1.91562		-0.00629633		5		2	3	5
Uncharacterized protein OS=Zea mays GN=LOC100280871 PE=3 SV=1	K7U9Z6_MAIZE				13		5			-2.86805	4.16823												5								3.23212				6	5							3.57867	3.19633			6		5
Uncharacterized protein OS=Zea mays GN=AY109804 PE=4 SV=1	A0A096TN87_MAIZE		2	7		5	19	1	-1.18578	-0.986696	-1.53221					5	1		-3.16053	-1.43153	2		14		5		9	1	-1.07081		0.547623	-1.36877	1	1	12	14	5		9	12	-1.69048	0.750024	0.408741	0.0967927	4	2	8	5	19
3-isopropylmalate dehydrogenase OS=Zea mays GN=Zm.138389 PE=3 SV=1	A0A0B4J3I7_MAIZE		4		3	4	9		0.00638492	-3.71605	2.05275		6			4			0.586763		3	2	1	1	4		4		-0.209486	2.07779	-2.08981	0.631234	1	3	5		4		4		-1.41493	2.33499	0.315632		10	1		4	9
Uncharacterized protein OS=Zea mays GN=LOC100273072 PE=2 SV=1	C0P5M6_MAIZE		8		3	8	4		0.00638492	-2.54612	2.05275		6	1		8			-0.372386	0.568466	5	3	4	4	8	3	9		-0.459305	0.0777939	-1.25973	2.63123	2	7	4	3	8	3	9	2	-1.41493	0.972417	-1.17622	0.459363	7		3	8	4
Uncharacterized protein OS=Zea mays GN=thi2 PE=2 SV=1	B4G015_MAIZE (+1)		22		9	23	4		-0.0514501	-2.54612	3.63771	7	28	10	3	23		0.522474	0.297896	3.89039	16	5	18	5	23	4	6		-0.312558	0.399722	1.49516	2.95316	18	8	15	3	23	4	6	3	-0.00573369	0.750024	1.31563		24		16	23	4
RHM1 OS=Zea mays GN=LOC100285088 PE=2 SV=1	B6U0P4_MAIZE		1		2	1	4		0.00638492	-2.54612	1.46779			1		1			-0.933452	0.568466			6		1		6		-0.765059		-0.0898073		1		6	2	1		6	2	0.29696		-0.00629633	-0.1256	1		5	1	4
GDP-mannose 3,5-epimerase 2 isoform 1 OS=Zea mays GN=gpm480 PE=4 SV=1	K7U9F9_MAIZE		6			3	4		0.908221	-2.54612			4			3			0.423779		2		3		3		5		-0.370873		-0.826773		2		4	1	3		5	1	-0.203735		-0.328224	-0.1256	6		2	3	4
Citrate synthase OS=Zea mays GN=Zm.80372 PE=3 SV=1	K7URG3_MAIZE					2	4		-1.79729	-2.54612						2			-1.8926			2	5		2	1	4		-1.71482	1.07779	0.232121			1	7	7	2	1	4	4	-1.41493	-0.249976	0.801059	0.681755	2		2	2	4
ATP-dependent Clp protease ATP-binding subunit clpA OS=Zea mays GN=LOC100281862 PE=2 SV=1	B6SZN2_MAIZE		5	1	2	4	4		0.296711	-1.54612	1.46779		5			4			0.334474		2	2	4	2	4		3		-0.765059	2.07779	0.32523	1.63123	2	1	6		4		3		-0.558984	0.750024	0.993704		5		1	4	4
Riboflavin biosynthesis protein ribAB OS=Zea mays GN=Zm.27795 PE=3 SV=1	K7V0H9_MAIZE			1			4			-1.54612													1				3				-1.67477				1	2			3	1			-1.59126	0.8744			1		4
Shikimate kinase family protein OS=Zea mays GN=LOC100283991 PE=2 SV=1	B6TNV8_MAIZE		3			6	4		-0.895451	-2.54612			4	1		6			-0.535369	0.568466	2	3	1	1	6		2		-1.32063	2.66276	-1.08981	0.631234		3	2	2	6		2	2	-2.77157	2.33499	-0.00629633	-0.1256	6			6	4
Putative peptidyl-prolyl cis-trans isomerase family protein OS=Zea mays GN=Zm.154884 PE=4 SV=1	K7V9L0_MAIZE						4			-2.54612		1						0.327982									1				-1.08981				1	1			1	1			-0.00629633	-0.1256					4
GrpE protein homolog OS=Zea mays GN=LOC100272696 PE=3 SV=1	K7U372_MAIZE		2			1	4		0.908221	-2.54612			1			1			0.0256967		2		2		1		1		1.13446		0.910193				1		1		1		-0.558984		-0.00629633		1		2	1	4
Uncharacterized protein OS=Zea mays GN=Zm.2135 PE=2 SV=1	B4FL79_MAIZE		6		4	5	4		0.243599	-2.54612	2.46779		7	4		5			0.491293	2.56847	1	3	2	3	5	4			-2.02057	-0.337244	1.91019	2.2162		5	4	1	5	4		2	-2.54642	0.0719522	2.9937	-1.1256	8		3	5	4
Malate dehydrogenase OS=Zea mays GN=LOC100193663 PE=2 SV=1	B4FFV3_MAIZE			2	3	1	4		-0.895451	-0.546123	2.05275					1			-0.933452			5		2	1				-0.765059	3.39972		1.63123		3			1				-0.558984	2.33499			3			1	4
Uncharacterized protein OS=Zea mays GN=pep4 PE=3 SV=1	A0A0B4J3I1_MAIZE						8			-2.54612																																							8
GrpE protein homolog OS=Zea mays GN=pco143734 PE=2 SV=1	B4FLR0_MAIZE		3				4		2.3376	-2.54612			4						2.90314																3								2.57867		5				4
Uncharacterized protein OS=Zea mays GN=ccp2 PE=2 SV=1	B4F9B5_MAIZE (+1)		3			2	4		0.533925	-2.54612						2			-1.8926		1				2				-0.765059						1		2				-1.41493		0.993704		3			2	4
Adenylosuccinate synthetase OS=Zea mays GN=pco144935 PE=3 SV=1	A0A096S0H1_MAIZE		1			1	4		0.00638492	-2.54612			2			1			0.984845		1	2			1				0.1847	2.07779				1	2		1				-0.558984	0.750024	1.9937		3			1	4
Uncharacterized protein OS=Zea mays PE=3 SV=1	A0A096T6U9_MAIZE		3			2	4		0.533925	-2.54612			4			2			0.984845		2				2				0.1847						3		2				-1.41493		2.57867		3			2	4
Glycine cleavage complex P-protein OS=Zea mays GN=Zm.1072 PE=3 SV=1	K7TIN2_MAIZE						8			-3.54612																																							8
Nascent polypeptide-associated complex subunit beta OS=Zea mays GN=pco126682c PE=2 SV=1	B4FL49_MAIZE						4			-2.54612													1								0.910193					1				1				-0.1256					4
Uncharacterized protein OS=Zea mays GN=Zm.101883 PE=2 SV=1	B8A043_MAIZE (+2)						4			-2.54612																																							4
Uncharacterized protein OS=Zea mays GN=LOC100383920 PE=2 SV=1	C0HFR9_MAIZE						7			-1.35348																																							7
Macrophage migration inhibitory factor OS=Zea mays GN=cl405_1 PE=2 SV=1	B4FX16_MAIZE (+1)						7			-3.35348																										1													7
Uncharacterized protein OS=Zea mays GN=Zm.5463 PE=3 SV=1	A0A096RPU6_MAIZE		4	1	2	6	6	1	-0.521155	-2.13109	0.467787	2	3			6	1	1.20252	-0.933452	-1.43153	3	2	5		6	1	13	1	-0.765059	1.07779	-1.46832	-1.36877	2	2	4	3	6	1	13	2	-1.05968	0.750024	-1.70674	0.459363	4	1	2	6	6
40S ribosomal protein S16, mRNA OS=Zea mays GN=Zm.27794 PE=3 SV=1	K7TWH1_MAIZE		6	1	5	5	6	1	0.243599	-2.13109	1.78971	6	5	6	2	5	1	0.839556	0.0256967	2.15343	2	2	7	9	5	4	11	1	-1.07081	-0.922206	-0.741884	2.80116		5	9	2	5	4	11	6	-2.54642	0.0719522	-0.295803	-1.71056	8	1	6	5	6
Uncharacterized protein OS=Zea mays GN=Zm.5834 PE=4 SV=1	K7U6M0_MAIZE (+1)		3	1	3	3	12	5	0.00638492	-3.13109	-1.26918		1	3		3	5		-1.49452	-1.1685	1	1	6	3	3	1	10	5	-1.32063	0.0777939	-0.826773	-1.10573		4	7	1	3	1	10	2	-1.91562	1.75002	-0.520869		5	2	1	3	12
Uncharacterized protein OS=Zea mays GN=LOC100279900 PE=3 SV=1	K7VM86_MAIZE			2	3		3	5		-0.131086	-1.26918			2			5			-1.75346			13	5			8	5			0.610632	-0.368766			6	9			8	14			-0.421334	-0.76303			8		3
Uncharacterized protein OS=Zea mays GN=LOC100274347 PE=4 SV=1	A0A096R611_MAIZE			1	2	1	6	3	-0.895451	-2.13109	-1.11718		1	1		1	3		0.0256967	-2.0165		1	6	1	1		6	3	-0.765059	1.07779	-0.0898073	-1.95373		1	6	2	1		6	4	-0.558984	0.750024	-0.00629633	-1.1256	1	1	4	1	6
Peptidyl-prolyl cis-trans isomerase OS=Zea mays GN=LOC100285290 PE=2 SV=1	B6U2V4_MAIZE		2		3	4	6	1	-0.895451	-3.13109	1.05275		4	4		4	1		0.0256967	1.56847	4	2	4	3	4	3	4	1	0.1847	-0.507169	-0.0898073	1.2162	2	3	5	2	4	3	4	2	-0.558984	-0.249976	0.315632	-0.1256	6	1	1	4	6
Putative ubiquitin-conjugating enzyme family OS=Zea mays GN=ZEAMMB73_079182 PE=2 SV=1	B6SIC6_MAIZE		2		1	1	3	1	0.908221	-2.13109	-0.532213		1	1		1	1		0.0256967	-0.431534			4	2	1	1	4	1	-0.765059	-0.922206	-0.0898073	0.631234		1	3		1	1	4		-0.558984	-0.249976	-0.421334		2		3	1	3
Uncharacterized protein OS=Zea mays GN=Zm.94127 PE=2 SV=1	B4G137_MAIZE		5		1	5	3	2	0.00638492	-2.13109	-1.53221		4	1		5	2		-0.28308	-1.43153	5	2	5		5	3	4	2	0.1847	-0.507169	0.232121	-2.36877	3	5	6		5	3	4		-0.333842	0.48699	0.578666		6		3	5	3
Malate dehydrogenase OS=Zea mays GN=Zm.6655 PE=3 SV=1	A0A096R5J9_MAIZE		5				3		3.00222	-2.13109											6						4		3.58955		-3.08981				5				4				0.315632						3
Glycosyltransferase OS=Zea mays GN=Zm.84405 PE=2 SV=1	B6SRY5_MAIZE						3	1	0.00638492	-2.13109	-1.53221						1			-1.43153			3				4	1			-0.504845	-1.36877			2				4				-1.0063		1		1		3
Glutathione peroxidase OS=Zea mays GN=LOC100272844 PE=2 SV=1	C0P3R8_MAIZE					2	3		-1.79729	-2.13109			1			2			-0.933452		1		2		2		4		-0.765059		-1.08981						2		4		-1.41493		-3.0063		1		1	2	3
Malate dehydrogenase OS=Zea mays GN=LOC100856934 PE=2 SV=1	B4FG53_MAIZE		3		3		3		2.3376	-2.13109	2.05275		1	2					0.984845	1.56847	1	5	7	2		1	3		1.13446	2.39972	1.13259	1.63123	2	3	5	2		1	3	1	2.00885	1.33499	0.730669	0.8744	2		3		3
Uncharacterized protein OS=Zea mays GN=LOC100383971 PE=2 SV=1	C0PKD9_MAIZE		9		3	8	3		0.159629	-2.13109	2.05275		11	2		8			0.46636	1.56847	7	4	2	3	8		3		0.00173365	3.07779	-0.67477	2.2162	4	2	4		8		3		-0.558984	1.75002	0.408741		11		2	8	3
Uncharacterized protein OS=Zea mays GN=pds1 PE=2 SV=1	C4J008_MAIZE (+1)		1			2	3		-0.895451	-2.13109						2			-1.8926				1		2	2	3		-1.71482	-1.92221	-1.67477		1	2	2	1	2	2	3	1	-0.558984	-0.249976	-0.591259		1		1	2	3
IMP dehydrogenase OS=Zea mays GN=Zm.21100 PE=2 SV=1	B6T3S5_MAIZE (+1)		2			1	3		0.908221	-2.13109			2			1			0.984845		1				1		3		0.1847		-2.67477		1		1		1		3		0.29696		-1.59126		3			1	3
DNA repair protein RAD23 OS=Zea mays GN=LOC100274222 PE=2 SV=1	B4FZM9_MAIZE			2			6			-1.13109												4	2			6	3			-0.507169	-0.67477			10	4			6	3			0.48699	0.408741			1	3		6
Aldo-keto reductase/ oxidoreductase OS=Zea mays GN=LOC100273031 PE=2 SV=1	B6U2Y9_MAIZE			1			3			-1.13109													4				3				0.32523				2				3				-0.591259				1		3
Uncharacterized protein OS=Zea mays GN=Zm.93885 PE=4 SV=1	A0A096SW39_MAIZE					1	3		-0.895451	-2.13109						1			-0.933452		1		4		1		2		0.1847		0.910193				3	3	1		2		-0.558984		0.578666	2.45936				1	3
Histone H1 OS=Zea mays PE=2 SV=2	H1_MAIZE		4		4	5	3	4	-0.283941	-2.13109	-0.532213		5			5	4		0.0256967	-3.43153	6		2	5	5	4	2	4	0.434519	-2.92221	-0.0898073	-0.0468379	5		1		5	4	2		0.29696	-3.24998	-1.0063		4			5	3
Phosphoserine aminotransferase OS=Zea mays GN=Zm.85211 PE=2 SV=1	B4FRI1_MAIZE		6	2	3	6	3		0.00638492	-0.131086	2.05275		4	3		6			-0.535369	2.15343	4	3	6	5	6		2		-0.370873	2.66276	1.49516	2.95316	2	2	6	2	6		2	2	-1.05968	1.75002	1.57867	-0.1256	7		6	6	3
Uncharacterized protein OS=Zea mays GN=Zm.31060 PE=4 SV=1	A0A096RLA3_MAIZE		4		2	3	3	2	0.380681	-2.13109	-0.532213		5	2		3	2		0.732556	-0.431534	3	1	2	2	3	1	2	2	0.1847	0.0777939	-0.0898073	-0.368766	2	2	3		3	1	2		-0.203735	0.750024	0.578666		3		1	3	3
Grx_C2.2-glutaredoxin subgroup I OS=Zea mays GN=grx1 PE=2 SV=1	B6THA1_MAIZE		2		3	4	3		-0.895451	-2.13109	2.05275		4	1		4			0.0256967	0.568466	2	2	3	1	4	1	2		-0.765059	1.07779	0.495155	0.631234	1	2	3	1	4	1	2	2	-1.41493	0.750024	0.578666	-1.1256	2		2	4	3
Dehydroascorbate reductase OS=Zea mays GN=DHAR1 PE=2 SV=1	B4F817_MAIZE		3			3	3		0.00638492	-2.13109			3			3			0.0256967		3		2		3		2		0.1847		-0.0898073		1		2		3		2		-1.05968		-0.00629633		4			3	3
Dehydroascorbate reductase OS=Zea mays GN=DHAR3 PE=2 SV=1	B4FT31_MAIZE			1			6			-2.13109																	2				-2.08981				1				2				-1.0063			1			6
Uncharacterized protein OS=Zea mays GN=Zm.97532 PE=4 SV=1	A0A096PFU6_MAIZE						3			-2.13109													2				2				-0.0898073				3				2				0.578666				2		3
Uncharacterized protein OS=Zea mays GN=Zm.9914 PE=2 SV=1	B4F7W4_MAIZE		3		1	6	3		-0.895451	-2.13109	0.467787		4	2		6			-0.535369	1.56847	1		1	1	6		1		-2.27039		-0.0898073	0.631234		1	3		6		1		-2.77157	0.750024	1.57867		6		3	6	3
Uncharacterized protein OS=Zea mays GN=Zm.32973 PE=4 SV=1	A0A096R804_MAIZE (+1)		1			2	3		-0.895451	-2.13109						2			-1.8926						2		1		-1.71482		-1.08981						2		1		-1.41493		-1.0063		1			2	3
Uncharacterized protein OS=Zea mays GN=LOC100280536 PE=2 SV=1	B4F871_MAIZE (+1)		1			1	3		0.00638492	-2.13109			1			1			0.0256967				2		1		1		-0.765059		0.910193				2		1		1		-0.558984		0.993704		1			1	3
Methionine sulfoxide reductase OS=Zea mays GN=MSRB3 PE=2 SV=1	B4FUG3_MAIZE		2			1	3		0.908221	-2.13109			2			1			0.984845				1		1		1		-0.765059		-0.0898073				2		1		1		-0.558984		0.993704		3			1	3
Peptidyl-prolyl cis-trans isomerase OS=Zea mays GN=LOC100272703 PE=4 SV=1	A0A096SM13_MAIZE (+3)		2			3	3		-0.521155	-2.13109			3			3			0.0256967			1			3	1	1		-2.27039	0.0777939	-1.08981				1		3	1	1		-1.91562	-1.24998	-0.00629633		5			3	3
Profilin-4 OS=Zea mays GN=PRO4 PE=1 SV=1	PROF4_MAIZE (+1)		3			3	3		0.00638492	-2.13109			4			3			0.423779		1	2	1		3		1		-1.32063	2.07779	-0.0898073		2	1	2		3		1		-0.203735	0.750024	0.993704		4			3	3
Phosphoglycerate kinase OS=Zea mays GN=LOC100381624 PE=2 SV=1	C0HHJ4_MAIZE			2			3	4		-0.131086	-3.53221						4			-3.43153								4				-3.36877				2				1				0.8744					3
Uncharacterized protein OS=Zea mays GN=LOC100272998 PE=2 SV=1	B4FS77_MAIZE (+1)		4		1	1	3		1.81006	-2.13109	0.467787		1	1		1			0.0256967	0.568466	1	1	1		1	2			0.1847	-0.922206	0.910193			2	1	1	1	2			-0.558984	-0.249976	0.993704		3			1	3
Acyl carrier protein OS=Zea mays GN=IDP49 PE=2 SV=1	B4FDG2_MAIZE						6			-3.13109																										1								0.8744					6
Uncharacterized protein OS=Zea mays GN=LOC100191657 PE=3 SV=1	A0A096R8X4_MAIZE		2			2	3		0.00638492	-2.13109			2			2			0.0256967						2				-1.71482						2		2				-1.41493		1.9937		3			2	3
Aldehyde dehydrogenase OS=Zea mays GN=rf2b PE=3 SV=1	Q7FWR0_MAIZE						3			-2.13109																																							3
Uncharacterized protein OS=Zea mays GN=ZEAMMB73_980149 PE=4 SV=1	K7UEL4_MAIZE						3			-2.13109																																							3
Uncharacterized protein OS=Zea mays PE=4 SV=1	A0A096R298_MAIZE		2			1	3		0.908221	-2.13109			1			1			0.0256967		1				1				0.1847					1	1		1				-0.558984	0.750024	0.993704		1		2	1	3
Uncharacterized protein OS=Zea mays GN=LOC100282211 PE=2 SV=1	B4FIR4_MAIZE		2				3		1.81006	-2.13109			1						0.984845																										2				3
Uncharacterized protein OS=Zea mays GN=Zm.76696 PE=4 SV=1	A0A096S529_MAIZE (+1)						3			-2.13109																																							3
Thylakoid lumen protein OS=Zea mays GN=TIDP3285 PE=2 SV=1	B6SUH9_MAIZE						3			-2.13109																																							3
Uncharacterized protein OS=Zea mays GN=Zm.82226 PE=4 SV=1	A0A096SBV5_MAIZE					2	3		-1.79729	-2.13109						2			-1.8926						2				-1.71482						3		2				-1.41493		2.57867		1			2	3
Catalytic/ hydrolase isoform 1 OS=Zea mays GN=cl537_1(357) PE=2 SV=1	B4FN43_MAIZE					1	3		-0.895451	-2.13109			1			1			0.0256967		1				1				0.1847						1		1				-0.558984		0.993704					1	3
Thioredoxin M-type OS=Zea mays GN=LOC100284385 PE=2 SV=1	B4FV29_MAIZE (+3)		1			3	3		-1.42299	-2.13109			2			3			-0.535369						3				-2.27039						1		3				-1.91562		0.993704		2		1	3	3
Thylakoid lumenal 21.5 kDa protein OS=Zea mays GN=LOC100280179 PE=2 SV=1	B6SS34_MAIZE (+1)		6	1	6	3	6	1	0.908221	-2.13109	2.05275		6	2		3	1		0.984845	0.568466	4	3		3	3			1	0.578886	2.66276		1.2162			5		3				-1.91562		3.31563		7	1		3	6
Putative polyphenol oxidase family protein OS=Zea mays GN=LOC100275424 PE=2 SV=1	B7ZZ57_MAIZE		4		2	2	3		0.908221	-2.13109	1.46779		6			2			1.54591		2			1	2				0.1847			0.631234		2	1		2				-1.41493	1.75002	0.993704		7			2	3
30S ribosomal protein S18, chloroplastic OS=Zea mays GN=rps18 PE=3 SV=1	RR18_MAIZE		7	1	4	13	5	3	-0.799031	-1.86805	-0.117176	1	10	4	1	13	3	-0.546559	-0.337352	-0.0164965	11	2	5	2	13	3	5	3	-0.0441996	-0.507169	-0.0898073	-0.953728	11	5	5	7	13	3	5	6	0.0906703	0.48699	-0.00629633	0.0967927	10	1	6	13	5
ATP-dependent Clp protease proteolytic subunit OS=Zea mays GN=LOC100194286 PE=2 SV=1	B6TS08_MAIZE		6		4	5	5	1	0.243599	-2.86805	1.46779		4	3		5	1		-0.28308	1.15343	5	1	2	3	5		3	1	0.1847	1.07779	-0.67477	1.2162	4	2	2	2	5		3	1	0.0214073	1.75002	-0.591259	0.8744	7	1	3	5	5
Glucose-6-phosphate isomerase OS=Zea mays PE=3 SV=1	A0A096R4M8_MAIZE		5			4	5		0.296711	-2.86805			3			4			-0.372386		2				4		3		-0.765059		-2.67477		1		3		4		3		-1.41493		-0.00629633		6	1		4	5
Uncharacterized protein OS=Zea mays GN=Zm.4230 PE=4 SV=1	A0A096UC41_MAIZE (+1)		2	1	1	2	5	1	0.00638492	-1.86805	-0.532213		1	1		2	1		-0.933452	-0.431534	1		1	1	2	1	2	1	-0.765059	-0.922206	-1.08981	-0.368766		1	3	2	2	1	2	1	-1.41493	-0.249976	0.578666		3	1	1	2	5
GrpE protein homolog OS=Zea mays GN=Zm.23645 PE=3 SV=1	A0A096QCX0_MAIZE		1			3	5		-1.42299	-2.86805			2			3			-0.535369		1	1	1		3				-1.32063	1.07779	0.910193				1		3				-1.91562		0.993704		3	1	1	3	5
NADH-cytochrome b5 reductase OS=Zea mays GN=Zm.4080 PE=2 SV=1	B6TCK3_MAIZE						5			-2.86805													1								0.910193				2								1.9937			1			5
Ribose-5-phosphate isomerase OS=Zea mays GN=pco087551 PE=2 SV=1	B6TI56_MAIZE		6	1	1	3	9	1	0.908221	-2.71605	-0.532213		4			3	1		0.423779	-1.43153	1	2	4	1	3	3	3	1	-1.32063	-0.507169	0.32523	-0.368766		1	5		3	3	3		-1.91562	-1.83494	0.730669		6	2	2	3	9
Quinone oxidoreductase-like protein At1g23740 OS=Zea mays GN=LOC100284837 PE=2 SV=1	B6TXY3_MAIZE		5	2	1	9	13	1	-0.758369	-2.24656	-0.532213		6			9	1		-0.535369	-1.43153	4	1			9		4	1	-0.926447	1.07779	-3.08981	-1.36877	2	2	2		9		4		-1.56037	1.75002	-1.0063		5	3		9	13
Uncharacterized protein OS=Zea mays GN=LOC100382191 PE=4 SV=1	K7U7W9_MAIZE		7	3	9	4	4	1	0.734486	0.0388394	2.63771	3	7	9	1	4	1	0.839556	0.80007	2.73839	1	3	17	10	4	1	19	1	-1.71482	1.66276	-0.250272	2.95316	2	4	16	10.5	4	1	19	12	-0.558984	1.75002	-0.254224	-0.318245	11	1	14	4	4
Phospho-2-dehydro-3-deoxyheptonate aldolase 1 OS=Zea mays GN=LOC100284499 PE=2 SV=1	B6TUB8_MAIZE		9	1	10	10	2		-0.130697	-0.546123	3.78971		9	10		10			-0.120097	3.89039	10	5	21	11	10	3	11		0.1847	0.81476	0.843079	4.09067	8	7	16	14	10	3	11	11	0.0214073	0.972417	0.534272	0.222324	13		19	10	2
Uncharacterized protein OS=Zea mays GN=LOC100383999 PE=2 SV=1	B4FWI4_MAIZE		13	2	14	10	8	2	0.34774	-1.54612	2.27514	8	14	12	1	10	2	2.07707	0.491293	2.15343	5	3	12	16	10	3	11	2	-0.765059	0.0777939	0.0357236	2.63123	4	6	14	8	10	3	11	9	-0.834537	0.750024	0.341627	-0.295525	13	2	15	10	8
Uncharacterized protein OS=Zea mays PE=4 SV=1	A0A096QF24_MAIZE		2	2	5	3	2	6	-0.521155	0.453877	-0.795248	1	1	3		3	6	0.327982	-1.49452	-1.43153	1	2		2	3	2	10	6	-1.32063	0.0777939	-4.41174	-1.95373		4	3		3	2	10		-1.91562	0.750024	-1.74326		3			3	2
Uncharacterized protein OS=Zea mays GN=LOC100192829 PE=4 SV=1	A0A096R6P5_MAIZE		8	2	4	6	12	1	0.380681	-2.13109	1.46779	1	5	4	1	6	1	-0.546559	-0.226592	1.56847	9	1	8	4	6	3	9	1	0.740273	-1.50717	-0.259732	1.63123	2	6	6	2	6	3	9	1	-1.05968	0.750024	-0.591259	0.8744	9	3	4	6	12
Uncharacterized protein OS=Zea mays GN=LOC100381695 PE=3 SV=1	K7U772_MAIZE		11	3	4	7	8	3	0.594451	-0.961161	-0.117176	2	9	6		7	3	1.20252	0.373455	0.568466	7	5	11	5	7	4	9	3	0.1847	0.399722	0.199699	0.3682	7	5	5	6	7	4	9	7	0.29696	0.0719522	-0.854293	-0.347992	9	2	7	7	8
Uncharacterized protein OS=Zea mays GN=LOC100273390 PE=4 SV=1	A0A096QTA5_MAIZE		6		3	5	4		0.243599	-2.54612	2.05275		5	1		5			0.0256967	0.568466			3	1	5	2	8		-2.97033	-1.92221	-1.50484	0.631234		5	5	3	5	2	8	2	-2.54642	1.07195	-0.684368	0.459363	6	1	2	5	4
Diphosphonucleotide phosphatase 1 isoform 1 OS=Zea mays GN=Zm.676 PE=2 SV=1	C0PES7_MAIZE		2	2	1	4	4	1	-0.895451	-0.546123	-0.532213		5	1	1	4	1	-1.4211	0.334474	-0.431534	1	1	6	2	4	1	6	1	-1.71482	0.0777939	-0.0898073	0.631234	2	1	4	1	4	1	6	3	-0.558984	-0.249976	-0.591259	-1.71056	6	1	5	4	4
Protoporphyrinogen IX oxidase OS=Zea mays GN=prpo1 PE=2 SV=1	C0P5U0_MAIZE		3	1	3	4	4		-0.367911	-1.54612	2.05275	1	5	4	1	4		-0.546559	0.334474	2.56847	1	5	2	4	4	4	6		-1.71482	0.399722	-1.67477	2.63123	1	7	4	4	4	4	6	3	-1.41493	0.557379	-0.591259	0.289438	6	1	5	4	4
50S ribosomal protein L22, chloroplastic OS=Zea mays GN=rpl22 PE=3 SV=1	A0A096PZD2_MAIZE (+1)		6		2	6	2	3	0.00638492	-1.54612	-1.11718		5	2		6	3		-0.226592	-1.0165	3	2	5	4	6	3	5	3	-0.765059	-0.507169	-0.0898073	0.0462715	4	4	5	2	6	3	5	3	-0.203735	0.165062	-0.00629633		4		2	6	2
Uncharacterized protein OS=Zea mays GN=pco064714 PE=4 SV=1	A0A096T4Z5_MAIZE			2	2		4	1	0.00638492	-0.546123	0.467787			2			1			0.568466		1	7	2		1	5	1		0.0777939	0.39562	0.631234		1	6	9		1	5	7		-0.249976	0.256738	0.23697		1	3		4
Uncharacterized protein OS=Zea mays GN=Zm.24151 PE=4 SV=1	A0A096S4K5_MAIZE				3		2		0.00638492	-1.54612	2.05275											2		2		2	4			0.0777939	-3.08981	1.63123	2	7	3	2		2	4	2	2.00885	1.55738	-0.421334	-0.1256					2
Uncharacterized protein OS=Zea mays GN=Zm.153751 PE=4 SV=1	A0A096S048_MAIZE		2		2	3	2		-0.521155	-1.54612	1.46779		3	3		3			0.0256967	2.15343	1		2	1	3		4		-1.32063		-1.08981	0.631234	2		1	5	3		4	2	-0.203735		-2.0063	1.19633	3		2	3	2
Uncharacterized protein OS=Zea mays GN=LOC100192746 PE=4 SV=1	A0A096QN23_MAIZE (+7)		6		8	8	2	4	-0.367911	-1.54612	0.467787		6	6		8	4		-0.372386	0.153428	10			6	8		4	4	0.490454		-3.08981	0.216197	10		2		8		4		0.572512		-1.0063		7		2	8	2
Uncharacterized protein OS=Zea mays GN=LOC100273037 PE=2 SV=1	B4FSG1_MAIZE		3			3	4		0.00638492	-2.54612			4			3			0.423779		1	3	4		3	1	4		-1.32063	1.66276	-0.0898073		1	4	2	3	3	1	4	3	-1.05968	1.75002	-1.0063	-0.1256	3	1	4	3	4
Uncharacterized protein OS=Zea mays GN=uaz7c01c01 PE=2 SV=1	B4F8L8_MAIZE		11			10	8		0.130391	-3.54612			10			10			0.0256967		6	9	5		10		4		-0.51524	4.24772	0.232121			6	5		10		4		-3.40237	3.33499	0.315632		10	2	3	10	8
Uncharacterized protein OS=Zea mays PE=4 SV=1	A0A096U902_MAIZE (+1)						2			-1.54612																	4				-3.08981				2				4				-1.0063				1		2
Uncharacterized protein OS=Zea mays GN=LOC100193873 PE=2 SV=1	B4FGL3_MAIZE			3			8			-0.961161													4				4				-0.0898073				3				4				-0.421334			2	3		8
Uncharacterized protein OS=Zea mays GN=LOC100194290 PE=3 SV=1	A0A096R6F2_MAIZE			1	1	2	2	1	-1.79729	-0.546123	-0.532213	1	2	1		2	1	0.327982	0.0256967	-0.431534	1	1	1		2	1	3	1	-0.765059	0.0777939	-1.67477	-1.36877	1	1	2	4	2	1	3	2	-0.558984	-0.249976	-0.591259	0.8744	3		1	2	2
Dihydrodipicolinate reductase OS=Zea mays GN=Zm.24774 PE=2 SV=1	B6TVJ6_MAIZE		3	1	1	2	4	1	0.533925	-1.54612	-0.532213		2	1		2	1		0.0256967	-0.431534	2	1	2	2	2	1	3	1	0.1847	0.0777939	-0.67477	0.631234	4	1	3	2	2	1	3	1	1.1529	-0.249976	-0.00629633	0.8744	3	1	3	2	4
Ribosome recycling factor OS=Zea mays GN=LOC100284109 PE=2 SV=1	C0PLX3_MAIZE (+1)		8	1	4	9	12	1	-0.14686	-3.13109	1.46779		10	2	1	9	1	-1.4211	0.17149	0.568466	5	6	3	3	9	1	3	1	-0.620693	2.66276	-0.0898073	1.2162	3	3	6		9	1	3		-1.05968	1.33499	0.993704		8	3	1	9	12
Protein disulfide isomerase OS=Zea mays GN=PDIL2-3 PE=2 SV=1	Q5EUD5_MAIZE		2			2	2	1	0.00638492	-1.54612	-1.53221		1	2		2	1		-0.933452	0.568466	2		5	3	2		3	1	0.1847		0.647158	1.2162	1		5		2		3	3	-0.558984		0.730669	-2.71056	2		2	2	2
Uncharacterized protein OS=Zea mays PE=3 SV=1	A0A096QRK2_MAIZE		2				2		1.81006	-1.54612			1	1					0.984845	0.568466	1		2				3		1.13446		-0.67477			1	5	1			3	1		0.750024	0.730669	-0.1256	2		2		2
Ribosomal protein L15 OS=Zea mays GN=LOC100282218 PE=2 SV=1	B4FMB3_MAIZE		9		16	10	2	13	-0.130697	-1.54612	-0.232653		14	15		10	13		0.491293	-0.225083	9	2	4	17	10	3	3	13	0.0403337	-0.507169	0.32523	0.0182571	8	4	4	7	10	3	3	5	0.0214073	0.165062	0.408741	0.359827	11		3	10	2
Dehydrin OS=Zea mays GN=Zm.4870 PE=2 SV=1	C4J477_MAIZE		7		4	3	4	1	1.10878	-2.54612	1.46779		2	4		3	1		-0.535369	1.56847	2	2	5	5	3	4	3	1	-0.370873	-0.922206	0.647158	1.95316	1	3	4		3	4	3		-1.05968	-0.665013	0.408741		6	1	1	3	4
Acetyltransferase component of pyruvate dehydrogenase complex OS=Zea mays GN=Zm.18278 PE=3 SV=1	A0A096R8Z3_MAIZE		2	2	1	1	4	1	0.908221	-0.546123	-0.532213	1	1	3		1	1	0.327982	0.0256967	1.15343	1		4	2	1	2	3	1	0.1847	-1.92221	0.32523	0.631234	1	2	3		1	2	3	1	0.29696	-0.249976	-0.00629633	-1.1256	2	1		1	4
Rubisco accumulation factor 1, chloroplastic OS=Zea mays GN=RAF1 PE=1 SV=1	RAF1_MAIZE		5	1	2	2	4	1	1.19855	-1.54612	0.467787	6	5	1	1	2	1	1.7141	1.29362	-0.431534	1	3	3	1	2	2	3	1	-0.765059	0.662756	-0.0898073	-0.368766	2	3	4	1	2	2	3	1	0.29696	0.334987	0.408741	-0.1256	5	1	5	2	4
Uncharacterized protein OS=Zea mays GN=PCO088312 PE=4 SV=1	K7URV3_MAIZE		3				2		2.3376	-1.54612													2				3				-0.67477				4	2			3	2			0.408741	-0.1256	1		1		2
Uncharacterized protein OS=Zea mays GN=Zm.80179 PE=4 SV=1	A0A096Q0V4_MAIZE						2			-1.54612													4				3				0.32523				2				3				-0.591259				8		2
Caffeic acid 3-O-methyltransferase OS=Zea mays GN=si683005e02 PE=2 SV=1	C0HEH4_MAIZE		1			2	2		-0.895451	-1.54612						2			-1.8926		1	1	3		2	2	3		-0.765059	-0.922206	-0.0898073			2	5		2	2	3		-1.41493	-0.249976	0.730669		2		1	2	2
Uncharacterized protein OS=Zea mays GN=AC182617.3_FG001 PE=2 SV=1	B4FVI8_MAIZE						2			-1.54612													1				3				-1.67477				3				3				-0.00629633						2
Ribosomal protein rpS20 OS=Zea mays GN=pco086004 PE=2 SV=1	B4FR87_MAIZE		8	3	4	8	4	5	0.00638492	0.0388394	-0.854141		6	5	2	8	5	-2.29564	-0.372386	-0.431534	7	7	3	4	8	9	2	5	0.00173365	-0.284776	0.495155	-0.690694	8	8	3	5	8	9	2	2	0.29696	-0.419901	0.578666	1.19633	5	1	3	8	4
Uncharacterized protein OS=Zea mays GN=LOC100276606 PE=2 SV=1	B4FNX1_MAIZE						2		0.00638492	-1.54612													2				2				-0.0898073				1				2				-1.0063		1				2
Uncharacterized protein OS=Zea mays PE=4 SV=1	A0A096Q8U8_MAIZE		1		2	1	2		0.00638492	-1.54612	1.46779	1		2		1		0.327982	-0.933452	1.56847		1		2	1		2		-0.765059	1.07779	-2.08981	1.63123		1	1		1		2	1	-0.558984	0.750024	-1.0063	-1.1256	2		1	1	2
Uncharacterized protein OS=Zea mays GN=LOC100191635 PE=2 SV=1	B4F9J7_MAIZE				1	2	2	1	-1.79729	-1.54612	-0.532213		2			2	1		0.0256967	-1.43153	2	1	1	1	2		2	1	0.1847	1.07779	-1.08981	-0.368766		1	3		2		2		-1.41493	0.750024	0.578666		2			2	2
Xylose isomerase OS=Zea mays GN=pco103489b PE=3 SV=1	A0A096R8B3_MAIZE		1		6	1	4	2	0.00638492	-2.54612	1.05275		3	2		1	2		1.54591	-0.431534	3	2	2	3	1	1	2	2	1.69003	1.07779	-0.0898073	0.216197	3	2	1		1	1	2		1.6536	0.750024	-1.0063		2	1		1	4
Glycoprotein OS=Zea mays GN=Zm.10190 PE=2 SV=1	B4FJ38_MAIZE		5		5	8	2		-0.605125	-1.54612	2.78971	2	9	1		8		1.20252	0.18868	0.568466	3	4	1	3	8	2	2		-1.15924	1.07779	-1.08981	2.2162	3	4	3	1	8	2	2	1	-0.914233	0.750024	0.578666	-0.1256	6		4	8	2
Uncharacterized protein OS=Zea mays GN=LOC100193714 PE=2 SV=1	C0HGH7_MAIZE			1	2		4			-1.54612	1.46779												2				2				-0.0898073				2				2				-0.00629633			1	3		4
Argininosuccinate lyase OS=Zea mays GN=LOC100191977 PE=2 SV=1	B4FAV4_MAIZE						2			-1.54612												1	1	1			2			1.07779	-1.08981	0.631234			4				2				0.993704						2
Uncharacterized protein OS=Zea mays GN=LOC100193549 PE=2 SV=1	B4FFF1_MAIZE		2		2		2	1	1.81006	-1.54612	0.467787		2	1			1		1.94399	-0.431534	1		2	1			2	1	1.13446		-0.0898073	-0.368766	1		3	1			2		1.1529		0.578666	0.8744	1		2		2
Glutathione S-transferase OS=Zea mays GN=Zm.40797 PE=2 SV=1	B4FTF8_MAIZE		12	1		4	8		1.43576	-2.54612			9			4			1.14783		5	2	1		4		2		0.490454	2.07779	-1.08981		1	2	5		4		2		-1.41493	1.75002	1.31563		7	2		4	8
Seryl-tRNA synthetase OS=Zea mays GN=Zm.10847 PE=2 SV=1	B6TBG7_MAIZE (+1)		1			1	2		0.00638492	-1.54612			2			1			0.984845		1				1		2		0.1847		-2.08981		1		1		1		2		0.29696		-1.0063		1			1	2
Dehydroascorbate reductase OS=Zea mays GN=DHAR2 PE=2 SV=1	C0PG07_MAIZE						4			-2.54612																	2				-2.08981								2				-2.0063			1			4
Uncharacterized protein OS=Zea mays GN=LOC100194006 PE=3 SV=1	A0A096U3W5_MAIZE						2			-1.54612													2				2				-0.0898073				1	2			2	2			-1.0063	-0.1256			1		2
Uncharacterized protein OS=Zea mays GN=pco078813b PE=4 SV=1	A0A096SPX6_MAIZE (+2)						2			-1.54612													1				2				-1.08981				1				2				-1.0063						2
36.4 kDa proline-rich protein OS=Zea mays GN=si707071g02a PE=2 SV=1	B4G127_MAIZE						2			-1.54612																	2				-2.08981								2				-2.0063						2
Uncharacterized protein OS=Zea mays GN=Zm.27782 PE=4 SV=1	A0A096TCB5_MAIZE (+1)						2			-1.54612													3				2				0.495155				1				2				-1.0063						2
Uncharacterized protein OS=Zea mays GN=LOC100283495 PE=4 SV=1	A0A096T7E1_MAIZE					1	2		-0.895451	-1.54612			1			1			0.0256967						1		1		-0.765059		-1.08981				1		1		1		-0.558984		-0.00629633					1	2
Uncharacterized protein OS=Zea mays GN=pco106335 PE=2 SV=1	C0PDA6_MAIZE		3	1	1	1	2		1.43576	-0.546123	0.467787		1	3		1			0.0256967	2.15343			2		1	1	1		-0.765059	-0.922206	0.910193			2	4		1	1	1		-0.558984	0.750024	1.9937		2			1	2
Macrophage migration inhibitory factor OS=Zea mays GN=LOC100284546 PE=2 SV=1	B6TUZ6_MAIZE		1		1	1	2		0.00638492	-1.54612	0.467787		1			1			0.0256967		1	1	1		1		1		0.1847	1.07779	-0.0898073		1	1	2		1		1	1	0.29696	0.750024	0.993704	-1.1256	1		1	1	2
Uncharacterized protein OS=Zea mays GN=Zm.8116 PE=4 SV=1	A0A096QKS6_MAIZE (+1)		2		1	4	2	1	-0.895451	-1.54612	-0.532213		7	1	1	4	1	-1.4211	0.80007	-0.431534	5	1			4		1	1	0.490454	1.07779	-1.08981	-1.36877		2	1		4		1		-2.27087	1.75002	-0.00629633		6			4	2
Pyruvate kinase OS=Zea mays GN=pco129562 PE=3 SV=1	A0A096QB84_MAIZE (+1)		3		3	1	2		1.43576	-1.54612	2.05275		1	2		1			0.0256967	1.56847	1	2	3	2	1		1		0.1847	2.07779	1.49516	1.63123	1	1	2		1		1		0.29696	0.750024	0.993704		3		4	1	2
Uncharacterized protein OS=Zea mays GN=LOC100274122 PE=2 SV=1	B4FYR9_MAIZE				1		2	2	0.00638492	-1.54612	-1.53221		2	2			2		1.94399	-0.431534	3		4	2			1	2	2.63979		1.91019	-0.368766	1	2	2				1	2	1.1529	1.75002	0.993704	-2.1256	2		2		2
CHL-CPN10 OS=Zea mays GN=LOC100381273 PE=2 SV=1	B4FAE4_MAIZE		7			5	2		0.44416	-1.54612			7	1		5			0.491293	0.568466	5	2	1	1	5		1		0.1847	2.07779	-0.0898073	0.631234	2	1	1		5		1		-0.834537	0.750024	-0.00629633		5		1	5	2
Uncharacterized protein OS=Zea mays GN=gpm592 PE=2 SV=1	C0P4M0_MAIZE		1			2	2		-0.895451	-1.54612			3	1		2			0.586763	0.568466	2		3		2		1		0.1847		1.49516		2		5		2		1		0.29696		2.31563		2		1	2	2
Proline iminopeptidase OS=Zea mays GN=LOC100272740 PE=3 SV=1	A0A096T0B4_MAIZE (+1)						2			-1.54612													1				1				-0.0898073				1				1				-0.00629633						2
Erwinia induced protein 2 OS=Zea mays GN=pco145813a PE=2 SV=1	B4FAP8_MAIZE		1				2	1	0.908221	-1.54612	-1.53221			1			1			-0.431534			1			1	1	1		-0.922206	-0.0898073	-1.36877		1	1	1		1	1	1		-0.249976	-0.00629633	-0.1256			1		2
Glycosyltransferase OS=Zea mays GN=bronze PE=3 SV=1	K7VDW1_MAIZE (+2)		1		1	1	2	1	0.00638492	-1.54612	-0.532213		2	1		1	1		0.984845	-0.431534	1	1	2	1	1		1	1	0.1847	1.07779	0.910193	-0.368766	1	1	1	1	1		1		0.29696	0.750024	-0.00629633		1		1	1	2
Uncharacterized protein OS=Zea mays GN=Zm.12896 PE=4 SV=1	K7U4C2_MAIZE		3	1	1	1	2		1.43576	-0.546123	0.467787		2	1		1			0.984845	0.568466	2	3	3	2	1	1	1		1.13446	1.66276	1.49516	1.63123	1	3	1		1	1	1		0.29696	1.33499	-0.00629633		4		2	1	2
Uncharacterized protein OS=Zea mays GN=LOC100273392 PE=4 SV=1	K7UZF9_MAIZE (+1)					2	2		-1.79729	-1.54612			2			2			0.0256967						2		1		-1.71482		-1.08981				1		2		1		-1.41493		-0.00629633		2			2	2
Uncharacterized protein OS=Zea mays GN=LOC100281366 PE=2 SV=1	B6SUQ7_MAIZE						2			-1.54612														1			1				-1.08981	0.631234							1				-1.0063						2
Uncharacterized protein OS=Zea mays GN=LOC100272431 PE=2 SV=1	B4FNK8_MAIZE						2			-1.54612																	1				-1.08981								1				-1.0063						2
Carboxypeptidase OS=Zea mays GN=LOC100279978 PE=2 SV=1	B6TQW0_MAIZE			1			2			-0.546123													1				1				-0.0898073				1				1				-0.00629633						2
Riboflavin synthase alpha chain OS=Zea mays GN=pco081127(535) PE=2 SV=1	B6TDF2_MAIZE (+2)		1			1	2		0.00638492	-1.54612			1			1			0.0256967		2				1	1	1		1.13446	-0.922206	-1.08981		1		1		1	1	1		0.29696	-1.24998	-0.00629633		1			1	2
Uncharacterized protein OS=Zea mays GN=AY109929 PE=2 SV=1	B6SR25_MAIZE		1			3	2		-1.42299	-1.54612			2			3			-0.535369		1		1		3		1		-1.32063		-0.0898073		1		1		3		1		-1.05968		-0.00629633		2			3	2
Uncharacterized protein OS=Zea mays GN=cl891_1a PE=2 SV=1	C0P6C5_MAIZE		3	1		1	2		1.43576	-0.546123			2			1			0.984845		1		1		1		1		0.1847		-0.0898073		1		3		1		1		0.29696		1.57867		4		1	1	2
Uncharacterized protein OS=Zea mays GN=LOC100382686 PE=2 SV=1	C0P9S6_MAIZE						2			-1.54612																	1				-1.08981								1				-1.0063						2
Putative oxidoreductase, aldo/keto reductase family protein OS=Zea mays GN=pco086901a PE=2 SV=1	B4FMP6_MAIZE						2			-1.54612													1				1				-0.0898073				2				1				0.993704						2
Cyclase OS=Zea mays GN=Zm.9943 PE=4 SV=1	K7URL2_MAIZE						2			-1.54612																	1				-1.08981								1				-1.0063						2
Ferredoxin OS=Zea mays GN=L-FNRI PE=1 SV=1	Q9SLP6_MAIZE						12			-4.13109																																							12
Putative signal peptide peptidase family protein OS=Zea mays GN=LOC100279804 PE=2 SV=1	C0PDG8_MAIZE (+1)						2			-1.54612																																							2
Uncharacterized protein OS=Zea mays GN=LOC100279475 PE=4 SV=1	A0A096SFB4_MAIZE (+1)			2		1	2	2	-0.895451	0.453877	-2.53221					1	2		-0.933452	-2.43153		1		2	1			2	-0.765059	1.07779		-0.368766		2			1				-0.558984	1.75002			1		2	1	2
Uncharacterized protein OS=Zea mays GN=LOC100193818 PE=2 SV=1	B4FGE5_MAIZE						2			-1.54612				1						0.568466			1								0.910193				2								1.9937						2
Peroxidase OS=Zea mays GN=Zm.2136 PE=3 SV=1	A0A096RME9_MAIZE		1		1	1	2		0.00638492	-1.54612	0.467787		3	1		1			1.54591	0.568466	2	1	1		1				1.13446	1.07779	0.910193			1			1				-0.558984	0.750024			3			1	2
Tyrosine--tRNA ligase OS=Zea mays GN=LOC100273682 PE=2 SV=1	B4FWY6_MAIZE					1	2		-0.895451	-1.54612			1			1			0.0256967		1			1	1	1			0.1847	-0.922206		0.631234		1	1	2	1	1			-0.558984	-0.249976	0.993704	1.8744	1		1	1	2
Triose phosphate/phosphate translocator OS=Zea mays GN=LOC100501361 PE=4 SV=1	K7UVN6_MAIZE (+1)						4			-1.54612																																							4
Chromosome 13, whole genome shotgun sequence OS=Ustilago maydis (strain 521 / FGSC 9021) GN=UMAG_04494 PE=4 SV=1	A0A0D1DSS6_USTMA						2			-0.546123																																							2
Uncharacterized protein OS=Zea mays GN=cl7341_1a PE=4 SV=1	A0A096RG04_MAIZE		5	2		8	4		-0.605125	-0.546123			4			8			-0.933452		6				8	1			-0.209486	-0.922206			5	2	4		8	1			-0.283432	0.750024	2.9937		6	1	2	8	4
Uncharacterized protein OS=Zea mays GN=Zm.1066 PE=3 SV=1	A0A096QIX5_MAIZE (+2)						2			-1.54612																																							2
B12D protein OS=Zea mays GN=Zm.123458 PE=2 SV=1	B6T2Z0_MAIZE				2		2	1		-1.54612	0.467787			1			1			-0.431534				1				1				-0.368766		2								1.75002							2
Uncharacterized protein OS=Zea mays GN=TIDP3331 PE=3 SV=1	A0A096QKR1_MAIZE (+1)						4			-1.54612																																							4
Uncharacterized protein OS=Zea mays GN=LOC100382303 PE=4 SV=1	A0A096PSY1_MAIZE (+2)						2			-1.54612																										2													2
Uncharacterized protein OS=Zea mays GN=gpm405 PE=3 SV=1	A0A096T7J9_MAIZE (+1)						4			-2.54612																										1													4
Uncharacterized protein OS=Zea mays GN=LOC100277526 PE=2 SV=1	B6TVT9_MAIZE		4		1	4	2	1	0.00638492	-1.54612	-0.532213		5	1		4	1		0.334474	-0.431534	4	2	1	1	4	2		1	0.1847	0.0777939	0.910193	-0.368766	2	2	2		4	2			-0.558984	-0.249976	1.9937		5			4	2
Phosphoglycerate mutase-like protein isoform 1 OS=Zea mays GN=LOC100191250 PE=2 SV=1	B4F850_MAIZE (+2)		1			1	2		0.00638492	-1.54612			1			1			0.0256967						1				-0.765059								1				-0.558984				1			1	2
Uncharacterized protein OS=Zea mays GN=TIDP2662 PE=2 SV=1	B4G0H7_MAIZE			1			2		0.00638492	-0.546123											1								1.13446																		1		2
Peptidyl-prolyl cis-trans isomerase, cyclophilin-type family protein OS=Zea mays GN=LOC100193669 PE=2 SV=1	B4FFW0_MAIZE						2			-1.54612																																							2
Uncharacterized protein OS=Zea mays GN=Zm.144094 PE=4 SV=1	A0A096UG48_MAIZE (+1)						2			-1.54612																																							2
Uncharacterized protein OS=Zea mays GN=Zm.122193 PE=4 SV=1	A0A096SL74_MAIZE (+1)		1			1	2		0.00638492	-1.54612			1			1			0.0256967		1		1		1				0.1847		0.910193				1		1				-0.558984		0.993704		1		1	1	2
Uncharacterized protein OS=Zea mays GN=ZEAMMB73_096269 PE=4 SV=1	K7U0V7_MAIZE						2			-1.54612																																							2
Sucrose-phosphatase 1 OS=Zea mays GN=SPP1 PE=1 SV=1	SPP1_MAIZE						2			-1.54612																																							2
Uncharacterized protein OS=Zea mays GN=LOC100193299 PE=4 SV=1	A0A096RG76_MAIZE (+1)						2			-1.54612																																							2
Uncharacterized protein OS=Zea mays GN=LOC100191804 PE=2 SV=1	B4FA79_MAIZE						2		0.00638492	-1.54612												1	1							1.07779	0.910193														1				2
Histidinol dehydrogenase, chloroplastic OS=Zea mays GN=LOC100304209 PE=2 SV=1	B8A2L1_MAIZE (+1)		1				2		0.908221	-1.54612			1						0.984845		1		2						1.13446		1.91019				2	1				1			1.9937		2				2
Lactoylglutathione lyase OS=Zea mays PE=2 SV=1	B4F836_MAIZE		1			1	2		0.00638492	-1.54612						1			-0.933452				1		1				-0.765059		0.910193				1		1				-0.558984		0.993704		1			1	2
Uncharacterized protein OS=Zea mays GN=cl122_1 PE=4 SV=1	A0A096RDV2_MAIZE (+1)		1				2		0.908221	-1.54612													1								0.910193				1								0.993704		1				2
Uncharacterized protein OS=Zea mays GN=LOC100282080 PE=4 SV=1	A0A096SM43_MAIZE						2			-1.54612													2								1.91019																1		2
Uncharacterized protein OS=Zea mays GN=Zm.119361 PE=3 SV=1	K7V2Q9_MAIZE (+1)						2			-1.54612																														1									2
Uncharacterized protein OS=Zea mays GN=LOC100382308 PE=4 SV=1	K7UTD2_MAIZE (+1)						2			-1.54612																																							2
Uncharacterized protein OS=Zea mays GN=LOC100191462 PE=2 SV=1	C0P576_MAIZE (+1)						2			-1.54612																																							2
Purple acid phosphatase OS=Zea mays GN=Zm.76580 PE=2 SV=1	B4FR72_MAIZE		1				2		0.908221	-1.54612			1						0.984845		1								1.13446						2								1.9937						2
Copper-transporting ATPase PAA1 OS=Zea mays GN=Zm.51114 PE=2 SV=1	B6TVS8_MAIZE		2			1	2		0.908221	-1.54612			1			1			0.0256967		1		1		1				0.1847		0.910193				1		1				-0.558984		0.993704		1			1	2
Uncharacterized protein OS=Zea mays GN=LOC100282825 PE=4 SV=1	A0A096SHT2_MAIZE (+1)		1			1	2		0.00638492	-1.54612			1			1			0.0256967						1				-0.765059				1				1				0.29696							1	2
Uncharacterized protein (Fragment) OS=Zea mays GN=Zm.163483 PE=4 SV=1	A0A096PRM2_MAIZE (+1)						2			-1.54612																																							2
Uncharacterized protein OS=Zea mays GN=Zm.76 PE=3 SV=1	A0A096SC11_MAIZE						12			-4.13109																																							12
Uncharacterized protein OS=Zea mays GN=LOC100286258 PE=2 SV=1	C0P9Q8_MAIZE						2			-1.54612													2								1.91019					1								0.8744			2		2
Uncharacterized protein OS=Zea mays GN=Zm.126396 PE=3 SV=1	A0A096S9V4_MAIZE						2			-1.54612													1								0.910193				5	2				1			3.31563	0.8744			3		2
Glucose-6-phosphate 1-dehydrogenase OS=Zea mays GN=LOC100383765 PE=2 SV=1	C0PIW1_MAIZE			1			2			-0.546123													4								2.91019				5	3				3			3.31563	-0.1256			1		2
Ribosomal protein OS=Zea mays GN=LOC100283907 PE=3 SV=1	A0A096PTH3_MAIZE		22	7	21	29	14	16	-0.353041	-0.546123	-0.139896	7	24	18	2	29	16	1.03405	-0.236169	-0.261609	20	12	8	17	29	10	11	16	-0.324421	0.340828	-0.549239	-0.281303	14	11	11	14	29	10	11	11	-0.602317	-0.112472	-0.00629633	0.222324	24	4	8	29	14
Uncharacterized protein OS=Zea mays PE=4 SV=1	A0A096QZB7_MAIZE		14	1	5	17	7		-0.246226	-2.35348	2.78971		15	3		17			-0.147499	2.15343	13	2	5	1	17	2	7		-0.182879	0.0777939	-0.575234	0.631234	4	2	9	1	17	2	7		-1.48979	-0.249976	0.356274	0.8744	18	2	1	17	7
Uncharacterized protein OS=Zea mays GN=LOC100191862 PE=2 SV=1	B4FAG0_MAIZE		14	2	8	10	7	2	0.44416	-1.35348	1.46779	2	13	8	2	10	2	-0.546559	0.388746	1.56847	6	10	7	6	10	4	7	2	-0.51524	1.39972	-0.0898073	1.2162	4	7	11	2	10	4	7	1	-0.834537	0.557379	0.64578	0.8744	16	2	3	10	7
Uncharacterized protein OS=Zea mays GN=Zm.25350 PE=2 SV=1	B4FHA0_MAIZE		18	3	4	20	14	4	-0.130697	-1.76852	-0.532213		17	4		20	4		-0.19919	-0.431534	13	8	1	3	20	3	3	4	-0.405564	1.49283	-1.67477	-0.783803	4	6	8		20	3	3		-1.69048	0.750024	1.40874		16	4		20	14
Chloroplast oxygen-evolving complex/thylakoid lumenal 25.6kDa protein OS=Zea mays GN=LOC100281199 PE=2 SV=1	B6ST36_MAIZE		4			3	7		0.380681	-3.35348		1	3			3		0.327982	0.0256967		3	1	3		3	1	3		0.1847	0.0777939	-0.0898073			1	4	3	3	1	3	2	-1.91562	-0.249976	0.408741	0.459363	3	2	2	3	7
Malic enzyme OS=Zea mays GN=me3 PE=2 SV=1	B4F8P6_MAIZE			13			74			-2.05514													22				39				-0.915778				29				39				-0.433718			22	16		74
Uncharacterized protein OS=Zea mays GN=Zm.84716 PE=2 SV=1	B4FQT3_MAIZE		6	3	5	8	10	4	-0.367911	-1.28309	-0.210285	4	11	7		8	4	2.07707	0.46636	0.375821	4	3	3	14	8	5	3	4	-0.765059	-0.659172	-0.0898073	1.43859	4	11	7	5	8	5	3	2	-0.558984	0.887528	1.2161	1.19633	11	3	4	8	10
Aconitate hydratase OS=Zea mays GN=IDP553 PE=3 SV=1	A0A096T0B7_MAIZE (+1)		9			6	10		0.533925	-3.86805			6			6			0.0256967						6				-3.22015				2		7		6				-1.05968		3.80106		7	3		6	10
Putative chaperone clbp family protein OS=Zea mays GN=pco093519b PE=3 SV=1	K7VD78_MAIZE		11	5	5	11	13	6	0.00638492	-0.924635	-0.795248		9	3		11	6		-0.251983	-1.43153	7	5	23	3	11	1	27	6	-0.434616	2.39972	-0.321133	-1.36877	4	5	19	18	11	1	27	14	-0.952232	2.07195	-0.513256	0.23697	15	4	17	11	13
Uncharacterized protein OS=Zea mays GN=Zm.94327 PE=3 SV=1	A0A096PU69_MAIZE		1	1	2	2	3	2	-0.895451	-1.13109	-0.532213		1	3		2	2		-0.933452	0.153428	2	1	9	3	2	1	10	2	0.1847	0.0777939	-0.24181	0.216197	1	1	5	7	2	1	10	7	-0.558984	-0.249976	-1.0063	-0.1256	2	1	6	2	3
Uncharacterized protein OS=Zea mays PE=4 SV=1	A0A096PGU6_MAIZE			2	1		6	1		-1.13109	-0.532213			1			1			-0.431534			6				10	1			-0.826773	-1.36877			4	8			10	8			-1.32822	-0.1256		2	2		6
Ribosome-like protein OS=Zea mays GN=Zm.95993 PE=2 SV=1	B6TT66_MAIZE		1	1	7	4	3	5	-1.79729	-1.13109	-0.0467865	2	5	6		4	5	1.20252	0.334474	-0.1685	2	1	11	8	4	3	9	5	-0.765059	-1.50717	0.199699	0.309306	1	3	9	5	4	3	9	5	-1.41493	-0.249976	-0.00629633	-0.1256	4	1	7	4	3
Uncharacterized protein OS=Zea mays GN=LOC100273441 PE=3 SV=1	A0A096SH62_MAIZE (+2)		1	1		1	3		0.00638492	-1.13109			4			1			1.94399		1		11		1		9		0.1847		0.199699		2		11	9	1		9	6	1.1529		0.28321		2	1	5	1	3
Uncharacterized protein OS=Zea mays GN=gpm720 PE=2 SV=1	B4G1Y5_MAIZE		1	1	2	2	6		-0.895451	-2.13109	1.46779		1	1		2			-0.933452	0.568466	1	2	2	1	2	1	8		-0.765059	1.07779	-2.08981	0.631234	2		5	4	2	1	8	1	0.29696	-1.24998	-0.684368	1.8744	3	2		2	6
Uncharacterized protein OS=Zea mays GN=Zm.150753 PE=4 SV=1	A0A096RX89_MAIZE		3	2	2	7	9	1	-1.09601	-1.71605	0.467787	1	2	1	1	7	1	-0.546559	-1.70783	-0.431534	5	1	1	1	7	3	7	1	-0.276338	-1.50717	-2.89716	-0.368766	1	7	1	1	7	3	7	2	-2.10598	0.972417	-2.81365	-1.1256	5	3	1	7	9
Uncharacterized protein OS=Zea mays GN=pco141453a PE=2 SV=1	B6TMU3_MAIZE		8	2	3	5	6	3	0.617894	-1.13109	-0.532213	1	6	4		5	3	0.327982	0.277986	-0.0164965	4	5	7	3	5	5	7	3	-0.121054	0.0777939	-0.0898073	-0.368766	3	6	7	5	5	5	7	4	-0.333842	0.0130585	-0.00629633	0.196328	6	2	6	5	6
Uncharacterized protein OS=Zea mays GN=Zm.12713 PE=4 SV=1	A0A096RL11_MAIZE		9	4	3	7	6	1	0.333364	-0.131086	1.05275	1	10	2	1	7	1	-0.546559	0.519249	0.568466	7	5	5	1	7	4	7	1	0.1847	0.399722	-0.575234	-0.368766	5	7	10	3	7	4	7	3	-0.118538	0.557379	0.508277	-0.1256	10	2	3	7	6
Uncharacterized protein OS=Zea mays GN=LOC100501574 PE=2 SV=1	C4J4B7_MAIZE		1	2		2	3	2	-0.895451	-0.131086	-2.53221		1			2	2		-0.933452	-2.43153	1		6		2		6	2	-0.765059		-0.0898073	-2.36877		2	2	8	2		6	7	-1.41493	1.75002	-1.59126	0.0670454	1	1	5	2	3
ATP-dependent Clp protease proteolytic subunit OS=Zea mays GN=LOC100272517 PE=2 SV=1	B4FP39_MAIZE		5	1	3	9	6		-0.758369	-2.13109	2.05275		8	1		9			-0.137287	0.568466	5		2	1	9		6		-0.620693		-1.67477	0.631234	3		4	1	9		6	1	-1.05968		-0.591259	-0.1256	7	2	4	9	6
Uncharacterized protein (Fragment) OS=Zea mays PE=4 SV=1	A0A096TIC5_MAIZE				2		3	2		-2.13109	-0.532213			4			2			0.568466		2	3	3		2	6	2		0.0777939	-1.08981	0.216197		1	4	6		2	6	3		-1.24998	-0.591259	0.8744		1	3		3
Chalcone-flavonone isomerase family protein OS=Zea mays GN=pco108805 PE=3 SV=1	A0A096T5X9_MAIZE (+1)		2	2	4	4	3	1	-0.895451	-0.131086	1.46779	1	3	4		4	1	0.327982	-0.372386	1.56847	2		4	3	4	1	5	1	-0.765059	-0.922206	-0.411735	1.2162	3	2	6	4	4	1	5	4	-0.0582891	0.750024	0.256738		3	1	3	4	3
Uncharacterized protein OS=Zea mays GN=gpm354 PE=3 SV=1	A0A096PVR0_MAIZE		2	1	3	1	3	1	0.908221	-1.13109	1.05275		1	3		1	1		0.0256967	1.15343	1		7	3	1		5	1	0.1847		0.39562	1.2162	1		8	5	1		5		0.29696		0.671776	3.19633	1	1	7	1	3
Uncharacterized protein OS=Zea mays GN=LOC100192036 PE=2 SV=1	B4FB27_MAIZE		2	1	1	2	3	2	0.00638492	-1.13109	-1.53221		2	4	1	2	2	-1.4211	0.0256967	0.568466	1	3	3	3	2	4	4	2	-0.765059	-0.337244	-0.504845	0.216197	1	4	1	3	2	4	4	4	-0.558984	-0.249976	-2.0063	-0.540637	2	1	2	2	3
Uncharacterized protein OS=Zea mays GN=LOC100274547 PE=4 SV=1	A0A0B4J3C6_MAIZE		11		5	7	3		0.594451	-2.13109	2.78971		7	2		7			0.0256967	1.56847	6	5	12	2	7	4	4		-0.0265192	0.399722	1.49516	1.63123	3	5	9		7	4	4		-0.74934	0.0719522	1.16363		11	1	8	7	3
Citrate synthase OS=Zea mays GN=pco138377 PE=3 SV=1	A0A096S8W2_MAIZE		2	1	2	3	3	4	-0.521155	-1.13109	-1.53221		1	4		3	4		-1.49452	-0.431534	1	1	4	4	3		4	4	-1.32063	1.07779	-0.0898073	-0.368766	1	2	6	3	3		4	1	-1.05968	1.75002	0.578666	1.45936	2	1	3	3	3
Succinate dehydrogenase [ubiquinone] flavoprotein subunit, mitochondrial OS=Zea mays GN=TIDP3457 PE=3 SV=1	A0A096QX48_MAIZE (+2)		2	3	2	2	3	2	0.00638492	0.453877	-0.532213	1	4	1		2	2	0.327982	0.984845	-1.43153	2	1	2	1	2	1	4	2	0.1847	0.0777939	-1.08981	-1.36877	1	1	2	1	2	1	4	1	-0.558984	-0.249976	-1.0063		3	1	2	2	3
Uncharacterized protein OS=Zea mays GN=pco132392 PE=2 SV=1	B4FED9_MAIZE		9		5	7	3		0.333364	-2.13109	2.78971		9	2		7			0.373455	1.56847	4	2	5	2	7		4		-0.582093	2.07779	0.232121	1.63123	2	4	5	3	7		4	1	-1.25003	2.75002	0.315632	1.45936	9	1	3	7	3
Dihydroflavonol-4-reductase OS=Zea mays GN=LOC100284846 PE=2 SV=1	B6TY10_MAIZE (+2)		2	1	1	2	3	1	0.00638492	-1.13109	-0.532213		2	1		2	1		0.0256967	-0.431534	2	1	1		2	1	4	1	0.1847	0.0777939	-2.08981	-1.36877		1	2	1	2	1	4	1	-1.41493	-0.249976	-1.0063		2	1	1	2	3
Uncharacterized protein OS=Zea mays GN=LOC100192485 PE=2 SV=1	B4FBI6_MAIZE						3			-2.13109																	4				-3.08981				4				4				-0.00629633			1			3
Ankyrin repeat domain-containing protein 2 OS=Zea mays GN=LOC100502367 PE=2 SV=1	B6TNC0_MAIZE		1		1	2	3		-0.895451	-2.13109	0.467787		3	1		2			0.586763	0.568466	2	1	1	2	2		3		0.1847	1.07779	-1.67477	1.63123	1	2	1		2		3		-0.558984	1.75002	-1.59126		2	1		2	3
NAD-dependent epimerase/dehydratase OS=Zea mays GN=cl63430_1 PE=2 SV=1	B4FH62_MAIZE		12	2	2	7	6		0.707659	-1.13109	1.46779		6			7			-0.187611		3	3	1	1	7		3		-0.976278	2.66276	-1.67477	0.631234	2	3	7		7		3		-1.25003	2.33499	1.2161		8	2		7	6
Uncharacterized protein OS=Zea mays GN=LOC100273908 PE=2 SV=1	B4FTA7_MAIZE		1	2	2	2	3	2	-0.895451	-0.131086	-0.532213	1	3	2		2	2	0.327982	0.586763	-0.431534	2	2	3	2	2	2	3	2	0.1847	0.0777939	-0.0898073	-0.368766		2	3	2	2	2	3	1	-1.41493	-0.249976	-0.00629633	0.8744	2	1	3	2	3
Uncharacterized protein OS=Zea mays GN=gpm9 PE=2 SV=1	B4FR28_MAIZE		1		4	1	3	1	0.00638492	-2.13109	1.46779		2	1		1	1		0.984845	-0.431534	2	2	4	1	1	1	3	1	1.13446	1.07779	0.32523	-0.368766	1	2	2	2	1	1	3	2	0.29696	0.750024	-0.591259	-0.1256	1	1	2	1	3
Uncharacterized protein OS=Zea mays GN=si603029f11(46) PE=2 SV=1	B4FV96_MAIZE		3	1	1	4	3	3	-0.367911	-1.13109	-2.11718		2	1		4	3		-0.933452	-2.0165	3	1	4	2	4	1	3	3	-0.209486	0.0777939	0.32523	-0.953728	2	3	3	1	4	1	3	1	-0.558984	1.33499	-0.00629633	-0.1256	3	1	1	4	3
Peptidyl-prolyl cis-trans isomerase OS=Zea mays GN=Zm.39464 PE=3 SV=1	K7V8R6_MAIZE		5		3	2	3		1.19855	-2.13109	2.05275		5	1		2			1.29362	0.568466	2	1	3	2	2	1	3		0.1847	0.0777939	-0.0898073	1.63123	2	2	4	1	2	1	3	1	0.29696	0.750024	0.408741	-0.1256	6	1	2	2	3
Thioredoxin X OS=Zea mays GN=LOC100278417 PE=2 SV=1	B6T9S0_MAIZE		1			1	3		0.00638492	-2.13109			1			1			0.0256967				2		1		3		-0.765059		-0.67477				2		1		3		-0.558984		-0.591259		4	1		1	3
Malic enzyme OS=Zea mays GN=Zm.96069 PE=3 SV=1	A0A096SPM8_MAIZE (+1)						6			-3.13109													3				3				-0.0898073				6				3				0.993704			2	2		6
Superoxide dismutase OS=Zea mays GN=sod3 PE=2 SV=1	B4F925_MAIZE (+1)		3			1	3		1.43576	-2.13109			3			1			1.54591		2		3		1		3		1.13446		-0.0898073				5		1		3		-0.558984		0.730669		3	1	1	1	3
Uncharacterized protein OS=Zea mays GN=cl6204_1a PE=2 SV=1	B4FR51_MAIZE		1			2	3		-0.895451	-2.13109						2			-1.8926		1		1		2		3		-0.765059		-1.67477		1				2		3		-0.558984		-2.59126		2	1	1	2	3
IN2-1 protein OS=Zea mays GN=LOC100282090 PE=2 SV=1	B4FUN3_MAIZE		2	1	1	2	3	1	0.00638492	-1.13109	-0.532213		2			2	1		0.0256967	-1.43153	2			1	2		2	1	0.1847		-2.08981	-0.368766					2		2		-1.41493		-2.0063		3	1		2	3
Lysine--tRNA ligase OS=Zea mays GN=pco072809(80) PE=3 SV=1	A0A096SFU6_MAIZE (+1)		1		1	3	3	1	-1.42299	-2.13109	-0.532213		5	4		3	1		0.732556	1.56847	2		3	4	3		2	1	-0.370873		0.495155	1.63123	1		9	3	3		2	2	-1.05968		2.16363		4	1	3	3	3
Lactoylglutathione lyase OS=Zea mays GN=Zm.67052 PE=1 SV=1	B6TPH0_MAIZE (+1)		2	1		2	3		0.00638492	-1.13109			3			2			0.586763		1	2	4		2	1	2		-0.765059	1.07779	0.910193		1	1	3		2	1	2		-0.558984	-0.249976	0.578666		3	1	3	2	3
Uncharacterized protein OS=Zea mays GN=pco101707a PE=2 SV=1	C0HFQ0_MAIZE			1			3			-1.13109													2			1	2			-0.922206	-0.0898073				1			1	2			-1.24998	-1.0063			1			3
Uncharacterized protein OS=Zea mays GN=Zm.15967 PE=3 SV=1	A0A096U2E6_MAIZE		3	1	1	2	3	1	0.533925	-1.13109	-0.532213			1		2	1		-1.8926	-0.431534		1	3	1	2		1	1	-1.71482	1.07779	1.49516	-0.368766		1	4	1	2		1	1	-1.41493	0.750024	1.9937	-0.1256	2	1	1	2	3
Uncharacterized protein OS=Zea mays GN=Zm.67861 PE=3 SV=1	A0A096SZS3_MAIZE (+1)		1	2		1	3	1	0.00638492	-0.131086	-1.53221		1			1	1		0.0256967	-1.43153		1	1		1	2	1	1	-0.765059	-0.922206	-0.0898073	-1.36877		1	2	1	1	2	1	1	-0.558984	-1.24998	0.993704		1	1	1	1	3
Putative methyl-binding domain protein MBD106 OS=Zea mays GN=mbd106 PE=2 SV=1	Q94IQ8_MAIZE		3	2	1	2	3		0.533925	-0.131086	0.467787		5	1		2			1.29362	0.568466	3	1		1	2		1		0.740273	1.07779	-1.08981	0.631234			2		2		1		-1.41493		0.993704		3	1		2	3
Shikimate biosynthesis protein aroDE OS=Zea mays GN=cl40355_1 PE=2 SV=1	B6UCV5_MAIZE			1		1	3	1	-0.895451	-1.13109	-1.53221		1	1		1	1		0.0256967	-0.431534			2	1	1		1	1	-0.765059		0.910193	-0.368766			4	1	1		1		-0.558984		1.9937	0.8744	1	1	2	1	3
Uncharacterized protein OS=Zea mays GN=cl24591_1(646) PE=4 SV=1	A0A096RC39_MAIZE (+1)		1				3	1	0.908221	-2.13109	-1.53221		1	1			1		0.984845	-0.431534	2			1			1	1	2.08422		-1.08981	-0.368766	1		2	1			1	1	1.1529		0.993704		1	1	1		3
Proteasome subunit beta type OS=Zea mays GN=pco069906 PE=2 SV=1	B4FRJ3_MAIZE		5		1	3	3		0.671007	-2.13109	0.467787		1			3			-1.49452		2	2	4		3		1		-0.370873	2.07779	1.91019		1		3		3		1		-1.05968		1.57867		3	1	1	3	3
Uncharacterized protein OS=Zea mays GN=LOC100272914 PE=2 SV=1	B4FRM5_MAIZE		1	1		2	3		-0.895451	-1.13109			2	1		2			0.0256967	0.568466	2			1	2		1		0.1847		-1.08981	0.631234			1		2		1	1	-1.41493		-0.00629633	-1.1256	1	1		2	3
Uncharacterized protein OS=Zea mays GN=umc2169 PE=3 SV=1	A0A096UDG0_MAIZE (+1)		1	1	1	2	3	1	-0.895451	-1.13109	-0.532213		1	2		2	1		-0.933452	0.568466	1	1	2	1	2	1	1	1	-0.765059	0.0777939	0.910193	-0.368766	1	1	2		2	1	1	1	-0.558984	-0.249976	0.993704		3	1	1	2	3
Serine-threonine kinase receptor-associated protein OS=Zea mays GN=pco119890 PE=2 SV=1	B4G1G6_MAIZE (+1)		2	1	1	2	3	1	0.00638492	-1.13109	-0.532213		1	2		2	1		-0.933452	0.568466	2	1	3	1	2	1	1	1	0.1847	0.0777939	1.49516	-0.368766	1	2	3		2	1	1		-0.558984	0.750024	1.57867		3	1	2	2	3
Uncharacterized protein OS=Zea mays GN=LOC100382190 PE=3 SV=1	K7V548_MAIZE (+1)				1	3	3	1	-2.32483	-2.13109	-0.532213		1	1		3	1		-1.49452	-0.431534	1	1			3	2	1	1	-1.32063	-0.922206	-1.08981	-1.36877		1	2		3	2	1		-1.91562	-1.24998	0.993704		2	1	2	3	3
Peroxiredoxin-5 OS=Zea mays GN=LOC100272334 PE=2 SV=1	B4FN24_MAIZE		4	1	1	5	9	1	-0.283941	-2.71605	-0.532213	1	3	1		5	1	0.327982	-0.681163	-0.431534	4	3	1	1	5	1	1	1	-0.121054	1.66276	-0.0898073	-0.368766	2	1	4		5	1	1		-0.834537	-0.249976	1.9937		8	3	3	5	9
Uncharacterized protein OS=Zea mays GN=Zm.86770 PE=4 SV=1	A0A096UGV3_MAIZE		2	1	1	2	3		0.00638492	-1.13109	0.467787		2	1		2			0.0256967	0.568466	1	2		1	2		1		-0.765059	2.07779	-1.08981	0.631234	2	1	7		2		1		0.29696	0.750024	2.80106		2	1		2	3
Uncharacterized protein OS=Zea mays GN=Zm.101741 PE=2 SV=1	B6SQL3_MAIZE		6			4	3		0.533925	-2.13109			7			4			0.80007		4	2	1		4	1	1		0.1847	1.07779	-0.0898073		1	2		1	4	1	1	2	-1.41493	0.750024	-1.0063	-1.1256	5	1	1	4	3
Uncharacterized protein OS=Zea mays GN=umc2711 PE=2 SV=1	B4FT61_MAIZE						3			-2.13109													1				1				-0.0898073				1				1				-0.00629633			1			3
Uncharacterized protein OS=Zea mays GN=LOC100273606 PE=2 SV=1	B4FBN1_MAIZE (+1)						3			-2.13109													1				1				-0.0898073				1				1				-0.00629633			1	1		3
Uncharacterized protein OS=Zea mays GN=AC210204.3_FG002 PE=2 SV=1	B4F9K2_MAIZE		3			3	3		0.00638492	-2.13109			6			3			0.984845		1		5	1	3				-1.32063		3.23212	0.631234	1		2	1	3			1	-1.05968		1.9937	-0.1256	5	1	3	3	3
Uncharacterized protein OS=Zea mays PE=3 SV=1	A0A096UDS3_MAIZE		2	1	2	2	3	2	0.00638492	-1.13109	-0.532213		2	2		2	2		0.0256967	-0.431534	1	1		2	2			2	-0.765059	1.07779		-0.368766	1	1	4	3	2			2	-0.558984	0.750024	2.9937	0.459363	3	1	3	2	3
Legumin-like protein OS=Zea mays GN=cl2-1 PE=2 SV=1	Q84TL7_MAIZE					1	3		-0.895451	-2.13109			1			1			0.0256967						1				-0.765059				1		3		1				0.29696		2.57867			1		1	3
Uncharacterized protein OS=Zea mays GN=Zm.103332 PE=4 SV=1	A0A096QZ86_MAIZE (+1)						3			-2.13109																																							3
Obg-like ATPase 1 OS=Zea mays GN=Zm.968 PE=2 SV=1	B4FUE0_MAIZE (+1)						3			-2.13109																										4				6									3
UDP-glucuronic acid decarboxylase 1 isoform 1 OS=Zea mays GN=gpm140 PE=2 SV=1	B4FF24_MAIZE				7	8	6		-3.60096	-3.13109	3.27514		9			8			0.18868				5		8				-3.61434		3.23212				8		8				-3.12682		3.9937		12	2		8	6
Nucleoside diphosphate kinase OS=Zea mays GN=pco069028 PE=3 SV=1	A0A096UA28_MAIZE (+2)		2				6		1.81006	-3.13109			3						2.50506			2				1				1.07779			3	2	2			1			2.50954	0.750024	1.9937		3	2			6
Homoserine dehydrogenase OS=Zea mays GN=LOC100282632 PE=2 SV=1	B4G038_MAIZE						3			-2.13109													2								1.91019				2								1.9937			1			3
Acyl-CoA-binding protein OS=Zea mays GN=ZEAMMB73_795592 PE=2 SV=1	B4FER8_MAIZE (+1)		6			5	3		0.243599	-2.13109			6			5			0.277986		3	1			5				-0.51524	1.07779			3	1	1		5				-0.333842	0.750024	0.993704		4	1		5	3
Uncharacterized protein OS=Zea mays GN=csu996 PE=4 SV=1	A0A096QKF2_MAIZE						3			-1.13109																																							3
Uncharacterized protein OS=Zea mays GN=Zm.86934 PE=4 SV=1	K7VUU0_MAIZE		1			1	3		0.00638492	-2.13109						1			-0.933452		1		2		1				0.1847		1.91019				2		1				-0.558984		1.9937			1	1	1	3
Uncharacterized protein OS=Zea mays PE=4 SV=1	A0A096SF87_MAIZE		1	1		2	3		-0.895451	-1.13109			5			2			1.29362		1				2				-0.765059								2				-1.41493					1		2	3
Proteasome subunit beta type OS=Zea mays GN=prc2 PE=2 SV=1	B6SIM7_MAIZE			1			3			-1.13109													2								1.91019															1			3
Uncharacterized protein OS=Zea mays GN=LOC100217196 PE=4 SV=1	A0A096UB45_MAIZE		1			2	3		-0.895451	-2.13109		1	1			2		0.327982	-0.933452		1	1	1		2	2			-0.765059	-0.922206	0.910193		1	1	1		2	2			-0.558984	-1.24998	0.993704		2	1	1	2	3
Triosephosphate isomerase OS=Zea mays GN=LOC100191222 PE=2 SV=1	B4FTJ0_MAIZE		11	4		5	20	1	1.03223	-1.86805	-1.53221		7			5	1		0.491293	-1.43153	6	10	4		5	1	3	1	0.434519	3.39972	0.32523	-1.36877	6	2	8		5	1	3		0.522103	0.750024	1.40874		10	7		5	20
50S ribosomal protein L12-1 OS=Zea mays GN=Zm.773 PE=2 SV=1	B6SR22_MAIZE		25	7	12	25	17	6	0.00638492	-0.826231	0.467787	5	23	12	2	25	6	0.609522	-0.0896833	0.568466	19	21	16	12	25	16	19	6	-0.191337	0.470111	-0.337735	0.631234	12	20	14	9	25	16	19	7	-0.609394	0.0719522	-0.446869	0.23697	21	6	9	25	17
Phosphoglycerate mutase1 OS=Zea mays GN=pco072546 PE=2 SV=1	B8A306_MAIZE		8	3			17		3.61373	-2.04862			11						4.30295				10				9				0.0621958			4	14				9			2.75002	0.631134		14	6	3		17
Uncharacterized protein OS=Zea mays GN=LOC100282980 PE=4 SV=1	A0A096SDX9_MAIZE			3			14			-1.76852													13				11				0.151201				13				11				0.234712			5	12		14
Delta-aminolevulinic acid dehydratase OS=Zea mays GN=LOC100501691 PE=3 SV=1	A0A096TKH4_MAIZE		26	4	11	23	11	3	0.1659	-1.00555	1.34226		27	11	1	23	3	-1.4211	0.247572	1.44294	19	14	7	12	23	7	11	3	-0.0770862	1.07779	-0.741884	1.63123	17	16	14	4	23	7	11	6	-0.0763167	0.942669	0.341627	-0.710562	25	4	7	23	11
Uncharacterized protein OS=Zea mays GN=TIDP3354 PE=4 SV=1	K7TJV6_MAIZE			2			11			-2.00555												1	7			1	8			0.0777939	-0.282452			2	9	3		1	8	7		0.750024	0.163629	-1.34799		4	3		11
Aminomethyltransferase OS=Zea mays GN=IDP232 PE=3 SV=1	A0A096UFY3_MAIZE (+1)						11			-0.683627																										4				2									11
Superoxide dismutase [Cu-Zn] 4AP OS=Zea mays GN=SODCC.2 PE=2 SV=2	SODC5_MAIZE (+1)						11			-4.00555																																							11
Uncharacterized protein OS=Zea mays GN=LOC100381658 PE=2 SV=1	C0HHU2_MAIZE		7	4	4	2	19	3	1.63632	-1.79405	-0.117176		11	6		2	3		2.38466	0.568466	5	3	11	4	2	1	11	3	1.44021	1.66276	-0.0898073	0.0462715	5	5	14	1	2	1	11	1	1.42846	2.07195	0.341627	-0.1256	15	7	4	2	19
Ankyrin repeat domain-containing protein 2 OS=Zea mays GN=LOC100501159 PE=2 SV=1	B4FRE3_MAIZE		8	2	7	9	8	3	-0.14686	-1.54612	0.690179		9	3		9	3		0.0256967	-0.431534	5		2	7	9		8	3	-0.620693		-2.08981	0.853626	3		3		9		8		-1.05968		-1.42133		7	3	2	9	8
Elongation factor P OS=Zea mays GN=cl24029_1 PE=3 SV=1	K7TM06_MAIZE		7	2	2	7	8	1	0.00638492	-1.54612	0.467787	2	8	1		7	1	1.20252	0.210472	-0.431534	7	4	6	1	7	2	7	1	0.1847	1.07779	-0.3122	-0.368766	4	4	7	1	7	2	7	2	-0.394091	0.750024	-0.00629633	-1.1256	9	3	8	7	8
Uncharacterized protein OS=Zea mays PE=4 SV=1	A0A096R7X2_MAIZE		10	1	4	10	8	2	0.00638492	-2.54612	0.467787	2	10	3	4	10	2	-1.4211	0.0256967	0.153428	10	7	8	3	10	8	7	2	0.1847	-0.114851	0.102838	0.216197	6	10	8	5	10	8	7	3	-0.333842	0.0719522	0.186349	0.611366	9	3	6	10	8
Rhodanese family protein OS=Zea mays GN=pco105307 PE=2 SV=1	B6SNU6_MAIZE		2	3	5	3	8	2	-0.521155	-0.961161	0.789715		2	3		3	2		-0.535369	0.153428	2	2	4	2	3	2	5	2	-0.370873	0.0777939	-0.411735	-0.368766		2	1	3	3	2	5	3	-1.91562	-0.249976	-2.32822	-0.1256	4	3	3	3	8
Proteasome subunit alpha type OS=Zea mays GN=LOC100856965 PE=2 SV=1	B6TAJ3_MAIZE		9		4	6	8	1	0.533925	-3.54612	1.46779		8	2	1	6	1	-1.4211	0.423779	0.568466	4	1	2	3	6		3	1	-0.370873	1.07779	-0.67477	1.2162	2	2	4		6		3	1	-1.05968	1.75002	0.408741	-1.1256	8	3	2	6	8
HB transcription factor OS=Zea mays GN=Zm.9037 PE=2 SV=1	K7VAE7_MAIZE		5	1	2	8	8	1	-0.605125	-2.54612	0.467787		6			8	1		-0.372386	-1.43153	4	2			8		2	1	-0.765059	2.07779	-2.08981	-1.36877	3	4	3		8		2	2	-0.914233	2.75002	0.578666	-2.1256	6	3	1	8	8
Uncharacterized protein OS=Zea mays GN=mdh6 PE=2 SV=1	C0PFW3_MAIZE		32	16	18	33	47	12	-0.0336513	-1.10071	0.0527492	5	24	11	5	33	12	-0.546559	-0.414966	-0.557065	25	27	15	11	33	9	30	12	-0.195714	1.66276	-1.08981	-0.494297	16	18	23		33	9	30		-0.596983	0.750024	-0.389625		33	18	10	33	47
Uncharacterized protein OS=Zea mays GN=LOC100272974 PE=2 SV=1	B4FS17_MAIZE		10	2	3	10	13	1	0.00638492	-2.24656	1.05275	1	6	1		10	1	0.327982	-0.681163	-0.431534	6	6	8	2	10	1	10	1	-0.51524	2.66276	-0.411735	0.631234	1	4	7	1	10	1	10		-2.54642	1.75002	-0.520869	0.8744	10	5	3	10	13
Phosphoribulokinase OS=Zea mays GN=pco092382 PE=2 SV=1	B4FQ59_MAIZE		39	14	16	33	64	17	0.223735	-1.73877	-0.619676	1	23	7	1	33	17	-0.546559	-0.473859	-1.71164	19	23	10	10	33	7	24	17	-0.571751	1.794	-1.35284	-1.1343	15	15	20	8	33	7	24	6	-0.67668	0.84956	-0.269331	0.289438	33	25	6	33	64
Uncharacterized protein OS=Zea mays GN=go1 PE=2 SV=1	C0P702_MAIZE		12	3		13	28		-0.0977566	-2.76852			9			13			-0.483146		5	3	12		13	1	16		-1.12455	1.66276	-0.504845		3	3	19		13	1	16		-1.51377	1.33499	0.241631		16	11	6	13	28
Uncharacterized protein OS=Zea mays GN=pco146323 PE=2 SV=1	B4FBR9_MAIZE (+1)		5	5	3	6	10	2	-0.230829	-0.546123	0.0527492		4	3		6	2		-0.535369	0.153428	4	5	6	3	6	4	12	2	-0.370873	0.399722	-1.08981	0.216197	2	4	6	7	6	4	12	5	-1.05968	-0.249976	-1.0063		7	4	4	6	10
Uncharacterized protein OS=Zea mays GN=cl2646_1 PE=3 SV=1	A0A096PPA4_MAIZE		5	2	3	5	5	3	0.00638492	-0.868051	-0.532213	2	5	3	2	5	3	-0.546559	0.0256967	-0.431534	3	2	10	4	5	6	9	3	-0.51524	-1.50717	0.0621958	0.0462715	2	6	11		5	6	9		-0.834537	-0.249976	0.28321		6	2	7	5	5
Uncharacterized protein OS=Zea mays GN=pco061836 PE=4 SV=1	A0A096S9M8_MAIZE						5			-2.86805													2				6				-1.67477				4				6				-0.591259			2			5
Eukaryotic translation initiation factor 3 subunit D OS=Zea mays GN=pco079824 PE=2 SV=1	B4FWK0_MAIZE		4	2	1	5	5	1	-0.283941	-0.868051	-0.532213		5	2		5	1		0.0256967	0.568466	3	2	11	3	5	2	5	1	-0.51524	0.0777939	1.0477	1.2162	3	6	7	1	5	2	5	1	-0.333842	1.33499	0.479131	-0.1256	5	2	9	5	5
Uncharacterized protein OS=Zea mays GN=Zm.44689 PE=2 SV=1	B4FR40_MAIZE		6	2	4	5	5	2	0.243599	-0.868051	0.467787	1	4	2	1	5	2	-0.546559	-0.28308	-0.431534	4	1	4	2	5	2	4	2	-0.121054	-0.922206	-0.0898073	-0.368766	2	3	4	3	5	2	4	3	-0.834537	0.334987	-0.00629633	-0.1256	4	2	1	5	5
2C-type protein phosphatase protein OS=Zea mays GN=PP2C28 PE=2 SV=1	B6U2F2_MAIZE		4	2	4	5	10	3	-0.283941	-1.86805	-0.117176		4	3		5	3		-0.28308	-0.431534	5	3		3	5	5	3	3	0.1847	-0.659172	-2.67477	-0.368766	3	7	1	2	5	5	3	2	-0.333842	0.235451	-1.59126	-0.1256	5	4	2	5	10
Uncharacterized protein OS=Zea mays PE=4 SV=1	A0A096TGD5_MAIZE		2		5	3	5		-0.521155	-2.86805	2.78971		1	1		3			-1.49452	0.568466	1		2		3		3		-1.32063		-0.67477				6	1	3		3	2	-1.91562		0.993704	-1.1256	4	2	2	3	5
Rab GDP dissociation inhibitor alpha OS=Zea mays GN=LOC100501867 PE=2 SV=1	C4J6K9_MAIZE		3		1	2	5	1	0.533925	-2.86805	-0.532213		2	2		2	1		0.0256967	0.568466			4	1	2		2	1	-1.71482		0.910193	-0.368766	1		8		2		2		-0.558984		1.9937		5	2	1	2	5
Uncharacterized protein OS=Zea mays GN=Zm.85177 PE=4 SV=1	A0A096PRE6_MAIZE		2	2		1	5	1	0.908221	-0.868051	-1.53221		2	1		1	1		0.984845	-0.431534	1	1	2	1	1	1	2	1	0.1847	0.0777939	-0.0898073	-0.368766	1	1	3	2	1	1	2	2	0.29696	-0.249976	0.578666	-0.1256	1	2	2	1	5
Uncharacterized protein OS=Zea mays GN=LOC100382451 PE=2 SV=1	C0P7X7_MAIZE		4	2	3	2	5	2	0.908221	-0.868051	0.0527492	1	3	4	1	2	2	-0.546559	0.586763	0.568466	2	2	1	4	2	1	1	2	0.1847	1.07779	-0.0898073	0.631234	2	2	3	1	2	1	1	2	0.29696	0.750024	1.57867	-1.1256	3	2	3	2	5
Chloroplast ferredoxin 1 OS=Zea mays GN=FDX1 PE=2 SV=1	B1P759_MAIZE		1				5		0.908221	-2.86805													2				1				0.910193				2				1				0.993704		2	2	1		5
Uncharacterized protein OS=Zea mays PE=3 SV=1	A0A096SNU5_MAIZE (+2)		3		1	1	5	1	1.43576	-2.86805	-0.532213		3	1		1	1		1.54591	-0.431534	3	3	2	1	1	1		1	1.69003	1.66276	1.91019	-0.368766	1	2	2	3	1	1		3	0.29696	0.750024	1.9937		2	2		1	5
Aminoacylase-1 OS=Zea mays GN=Zm.74395 PE=3 SV=1	A0A096RCS7_MAIZE		1				5		0.908221	-2.86805			2						1.94399		1		2						1.13446		1.91019				1	1				1			0.993704	-0.1256	3	2			5
Chaperonin OS=Zea mays GN=LOC100193174 PE=2 SV=1	B4FE30_MAIZE						5			-2.86805																																							5
Uncharacterized protein OS=Zea mays GN=Zm.5974 PE=2 SV=1	C4J030_MAIZE		42	4	1	28	37	1	0.533925	-2.75558	-0.532213	2	24		3	28	1	-1.05813	-0.187611	-1.43153	20	7	13		28	1	17	1	-0.276338	2.88515	-0.47683	-1.36877	6	5	20	3	28	1	17		-1.60528	2.07195	0.228169	2.45936	27	15	2	28	37
Peptidyl-prolyl cis-trans isomerase OS=Zea mays PE=3 SV=1	A0A0B4J349_MAIZE		25	3	7	18	17	5	0.433793	-2.04862	-0.0467865	1	22	4		18	5	0.327982	0.303377	-0.753462	18	19	12	6	18	6	16	5	0.1847	1.74076	-0.504845	-0.105732	8	14	12	6	18	6	16	5	-0.704431	0.972417	-0.421334	0.137435	20	7	6	18	17
Uncharacterized protein OS=Zea mays GN=Zm.19245 PE=4 SV=1	A0A096UJ40_MAIZE		16	4	7	7	17	2	1.08195	-1.63359	1.27514	1	6	2	3	7	2	-1.93268	-0.187611	-0.431534	7	7	1	5	7	3	8	2	0.1847	1.30019	-3.08981	0.953162	2	7	7		7	3	8		-1.25003	0.972417	-0.198941		13	7	2	7	17
Uncharacterized protein OS=Zea mays GN=Zm.94623 PE=3 SV=1	A0A096U6X9_MAIZE		25	5	16	28	24	6	-0.141064	-1.80916	0.882824	3	27	12	1	28	6	0.839556	-0.0246273	0.568466	15	13	21	11	28	5	36	6	-0.670524	1.45631	-0.867415	0.505703	11	17	36	11	28	5	36	16	-0.856787	1.51556	-0.00629633	-0.666168	36	10	18	28	24
Uncharacterized protein OS=Zea mays GN=Zm.117837 PE=4 SV=1	A0A096S7X4_MAIZE		30	14	23	18	36	20	0.671007	-0.908693	-0.330579	21	20	22	8	18	20	0.67108	0.17149	-0.29403	15	29	13	23	18	38	22	20	-0.0651192	-0.312153	-0.848799	-0.167132	13	41	16	15	18	38	22	17	-0.104893	-0.140351	-0.465728	-0.306172	23	15	14	18	36
Uncharacterized protein OS=Zea mays GN=pco127462b PE=4 SV=1	A0A096RHZ4_MAIZE (+1)						12			-2.13109																																							12
Putative heat shock protein 90 family protein OS=Zea mays GN=Zm.39704 PE=2 SV=1	C0P4Q3_MAIZE (+1)						19			-0.472123																										3													19
50S ribosomal protein L12-1 OS=Zea mays PE=2 SV=1	B6UIC1_MAIZE		22	10	10	24	21	6	-0.106823	-0.616512	0.204752	4	24	11		24	6	2.07707	0.0256967	0.442935	19	19	15	11	24	17	19	6	-0.135402	0.238259	-0.430844	0.505703	11	19	13	9	24	17	19	8	-0.666432	-0.0895112	-0.553784	0.0443253	21	9	14	24	21
Uncharacterized protein (Fragment) OS=Zea mays GN=LOC100382527 PE=3 SV=1	K7UDN5_MAIZE		6	3		8	7	3	-0.367911	-0.768516	-3.11718		5			8	3		-0.624675	-3.0165	6	7	7		8	4	9	3	-0.209486	0.885149	-0.452377	-2.95373	4	5	4	1	8	4	9	2	-0.558984	0.0719522	-1.17622	-1.1256	5	3	2	8	7
Uncharacterized protein OS=Zea mays GN=Zm.6643 PE=4 SV=1	A0A096PVM0_MAIZE (+1)		4	2	2	6	7	2	-0.521155	-1.35348	-0.532213		2	1		6	2		-1.49452	-1.43153	3	5	5	2	6	3	9	2	-0.765059	0.81476	-0.937804	-0.368766	3	4	7	1	6	3	9	1	-0.558984	0.165062	-0.368866		4	3	1	6	7
Uncharacterized protein OS=Zea mays GN=pco090876 PE=3 SV=1	K7V1I3_MAIZE						7			-3.35348													5				9				-0.937804				11				9				0.28321			3	2		7
Uncharacterized protein OS=Zea mays GN=umc1313 PE=2 SV=1	B4FRZ3_MAIZE		8	3	16	10	7	8	-0.283941	-0.768516	0.467787		13	13		10	8		0.388746	0.268906	6	5	4	13	10	2	7	8	-0.51524	1.39972	-0.897162	0.331674	7	3	6	5	10	2	7	7	-0.143486	0.334987	-0.228689	-0.611027	8	3	6	10	7
Uncharacterized protein OS=Zea mays PE=4 SV=1	A0A096Q6A8_MAIZE		2	2		3	7		-0.521155	-1.35348		1	1		1	3		-0.546559	-1.49452		1	2	4		3	2	7		-1.32063	0.0777939	-0.897162		1	3	4		3	2	7		-1.05968	0.334987	-0.813651		2	3	2	3	7
Lil3 protein OS=Zea mays GN=LOC100381272 PE=2 SV=1	B4FDC9_MAIZE		13	4	3	10	7	3	0.34774	-0.353478	-0.532213	2	12	7		10	3	1.20252	0.277986	0.790858	6	8	8	9	10	6	6	3	-0.51524	0.492831	0.32523	1.2162	7	11	8	3	10	6	6	2	-0.143486	0.624493	0.408741	0.459363	12	3	7	10	7
Fructose-1,6-bisphosphatase OS=Zea mays GN=Zm.18781 PE=2 SV=1	B6SRX9_MAIZE		3	1	2	2	7		0.533925	-2.35348	1.46779		2			2			0.0256967				3	1	2		3		-1.71482		-0.0898073	0.631234		2	4		2		3	1	-1.41493	1.75002	0.408741	-1.1256	4	3	1	2	7
Transaminase/transferase OS=Zea mays GN=Zm.6333 PE=2 SV=1	C0PB44_MAIZE		8		2	8	7		0.00638492	-3.35348	1.46779		10	1		8			0.334474	0.568466	5	2	4	1	8		3		-0.459305	2.07779	0.32523	0.631234	1	2	7		8		3		-2.27087	1.75002	1.2161		13	3	3	8	7
Uncharacterized protein OS=Zea mays GN=LOC100194161 PE=2 SV=1	B4FHN3_MAIZE		7	1	6	5	7		0.44416	-2.35348	3.05275		3	3		5			-0.681163	2.15343	2	2		2	5	2	2		-1.07081	0.0777939	-2.08981	1.63123	2	3	1		5	2	2		-0.834537	0.334987	-1.0063		5	3		5	7
Uncharacterized protein OS=Zea mays GN=LOC100278282 PE=2 SV=1	C0P3Z2_MAIZE		5	3	5	4	7	2	0.296711	-0.768516	0.789715		5	3	1	4	2	-1.4211	0.334474	0.153428	5	1			4	3	1	2	0.490454	-1.50717	-1.08981	-2.36877	2	2	1		4	3	1		-0.558984	-0.834938	-0.00629633		4	3	1	4	7
NAD(P)H-dependent oxidoreductase OS=Zea mays GN=LOC100281854 PE=2 SV=1	B6SZK3_MAIZE		1	4		3	7	2	-1.42299	-0.353478	-2.53221			1		3	2		-2.45367	-1.43153	3	1	1		3		1	2	0.1847	1.07779	-0.0898073	-2.36877		1	4		3		1		-1.91562	0.750024	1.9937		1	3		3	7
Uncharacterized protein OS=Zea mays GN=LOC100192599 PE=4 SV=1	A0A096RGZ6_MAIZE		10	5	7	9	16	11	0.143467	-1.2242	-1.18429	1	7	9	1	9	11	-0.546559	-0.322062	-0.721041	7	7	9	7	9	5	10	11	-0.159654	0.563221	-0.24181	-1.02084	3	9	11	8	9	5	10	7	-1.05968	0.598021	0.131207	0.0670454	10	7	6	9	16
Uncharacterized protein OS=Zea mays GN=LOC100383793 PE=3 SV=1	K7V364_MAIZE		25	4	28	21	25	8	0.233232	-2.18998	1.27514	8	27	24	3	21	8	0.69095	0.373455	1.15343	15	17	21	23	21	19	28	8	-0.276338	-0.0826707	-0.504845	1.1548	15	21	22	11	21	19	28	15	-0.118538	-0.105586	-0.35422	-0.573059	26	11	19	21	25
Enoyl-[acyl-carrier-protein] reductase isoform 1 OS=Zea mays GN=gpm519 PE=2 SV=1	B4FFA7_MAIZE		13	2	5	11	9	3	0.223735	-1.71605	0.204752		9	4		11	3		-0.251983	-0.0164965	10	3	12	7	11	3	8	3	0.0541048	0.0777939	0.495155	0.853626	3	9	10	5	11	3	8	2	-1.30748	1.33499	0.315632	1.19633	17	4	8	11	9
Serine hydroxymethyltransferase OS=Zea mays GN=Zm.4908 PE=2 SV=1	B6T7Q7_MAIZE		4	1	6	6	9	3	-0.521155	-2.71605	0.467787		5	1		6	3		-0.226592	-2.0165	4		5	6	6		8	3	-0.370873		-0.767879	0.631234	1		8		6		8		-1.91562		-0.00629633		7	4	3	6	9
60S ribosomal protein L7a OS=Zea mays GN=magi99589 PE=2 SV=1	B6T769_MAIZE		12	3		14	11		-0.194177	-1.42059		1	14		1	14		-0.546559	0.0256967		6		20		14		14		-0.976278		0.424766		5		16	31	14		14	23	-0.974483		0.186349	0.305035	14	5	12	14	11
60S ribosomal protein L5-1 OS=Zea mays GN=LOC100284917 PE=2 SV=1	C4JA45_MAIZE		17	6		13	13		0.355416	-0.6616			19			13			0.550819		14	11	22		13	7	17		0.286244	0.729871	0.282161			12	24	24	13	7	17	17	-3.72635	0.527632	0.491203	0.3719	22	6	21	13	13
Uncharacterized protein OS=Zea mays GN=Zm.5819 PE=3 SV=1	K7V2Z8_MAIZE		14	4	9	10	13	3	0.44416	-1.24656	1.05275	4	14	9	1	10	3	1.20252	0.491293	1.15343	8	6	11	11	10	9	16	3	-0.121054	-0.507169	-0.630376	1.5057	7	14	13	4	10	9	16	5	-0.143486	0.387454	-0.305857	-0.447528	13	6	14	10	13
Uncharacterized protein OS=Zea mays GN=LOC100193107 PE=3 SV=1	A0A096R3C5_MAIZE		10	2		9	13		0.143467	-2.24656		2	8		1	9		0.327982	-0.137287		8	9	15		9	5	12		0.0233122	0.925791	0.232121		8	12	18	8	9	5	12	12	0.151513	1.01306	0.578666	-0.710562	14	6	7	9	13
Peptidyl-prolyl cis-trans isomerase OS=Zea mays GN=Zm.156461 PE=3 SV=1	K7TWV7_MAIZE		20		10	13	13	4	0.566865	-4.24656	0.789715	1	23	6		13	4	0.327982	0.815193	0.153428	12	9	6	10	13	2	8	4	0.0750245	2.24772	-0.504845	0.953162	8	7	8	2	13	2	8		-0.302577	1.55738	-0.00629633	1.8744	20	6	5	13	13
Chaperonin OS=Zea mays GN=pco135715c PE=2 SV=1	B4F848_MAIZE		18	2	9	14	13	1	0.333364	-2.24656	2.63771	1	25	6	1	14	1	-0.546559	0.828026	2.15343	12	10	2	4	14	3	7	1	-0.0265192	1.81476	-1.89716	1.63123	6	5	7	2	14	3	7	1	-0.74934	0.48699	-0.00629633	0.8744	18	6	3	14	13
Adenylate kinase, chloroplastic OS=Zea mays GN=ADK1 PE=1 SV=1	KADC_MAIZE		41	14	9	33	30	7	0.288802	-0.645659	-0.169643	5	27	6	4	33	7	-0.26502	-0.251983	-0.653926	31	25	18	5	33	8	19	7	0.0990339	1.72165	-0.16781	-0.854193	19	17	21	6	33	8	19	4	-0.384771	0.837487	0.138094	0.459363	35	14	10	33	30
Uncharacterized protein OS=Zea mays GN=Zm.143654 PE=4 SV=1	A0A096RM09_MAIZE		24	8	23	31	21	11	-0.326603	-0.938441	0.531917	3	24	13	2	31	11	-0.0349853	-0.328453	-0.190526	23	15	19	11	31	6	18	11	-0.224299	1.39972	-0.0118048	-0.368766	16	9	14	16	31	6	18	17	-0.519779	0.334987	-0.368866	-0.213063	28	10	15	31	21
Uncharacterized protein OS=Zea mays GN=LOC100216767 PE=3 SV=1	A0A096T550_MAIZE		20	6	12	14	21	10	0.470445	-1.35348	-0.269179	1	11	10	3	14	10	-1.93268	-0.308013	-0.431534	13	13	10	10	14	12	14	10	0.0831564	0.193271	-0.575234	-0.368766	10	14	12	9	14	12	14	9	-0.118538	-0.0275835	-0.228689	-0.1256	19	10	8	14	21
Glucose-1-phosphate adenylyltransferase OS=Zea mays GN=LOC100101531 PE=2 SV=1	A5GZ73_MAIZE		16	6	4	15	23	1	0.0903543	-1.48472	1.46779		8	2		15	1		-0.844146	0.568466	5	5	10	2	15	4	13	1	-1.32063	0.399722	-0.468319	0.631234	2	6	12	5	15	4	13	5	-2.19118	0.334987	-0.121774	-0.1256	13	11	5	15	23
Ferredoxin OS=Zea mays GN=L-FNRII PE=1 SV=1	Q9SLP5_MAIZE		12	6		11	23		0.119593	-1.48472			6			11			-0.813049		10		10		11		8		0.0541048		0.232121		7		11		11		8		-0.261181		0.453135		9	11	5	11	23
Phosphoglucomutase, cytoplasmic 2 OS=Zea mays PE=2 SV=2	PGMC2_MAIZE		23	7	9	18	27	8	0.325307	-1.49366	-0.362288		15	12		18	8		-0.226592	0.153428	12		24	7	18		21	8	-0.370873		0.102838	-0.561411	11		27		18		21	12	-0.311183		0.356274	-4.71056	21	13	8	18	27
Phosphoglucomutase, cytoplasmic 1 OS=Zea mays PE=2 SV=2	PGMC1_MAIZE		23	10	11	19	29	9	0.254962	-1.08218	-0.242707		15	14		19	9		-0.301408	0.205896	12		25	8	19		20	9	-0.444957		0.232121	-0.538691	11		28	9	19		20	13	-0.377949		0.479131	-0.656114	21	14	8	19	29
Uncharacterized protein OS=Zea mays GN=pco116062 PE=2 SV=1	B8A0F3_MAIZE		6	2	3	9	2		-0.521155	0.453877	2.05275		8	2		9			-0.137287	1.56847	3	2	14	2	9		22		-1.32063	2.07779	-0.741884	1.63123			18		9		22		-3.27226		-0.295803		13	1		9	2
Glucose-6-phosphate isomerase, cytosolic OS=Zea mays GN=PHI1 PE=2 SV=1	G6PI_MAIZE			3	1		12	3	0.00638492	-1.54612	-2.11718			1			3			-2.0165	1	3	8	1		2	18	3	1.13446	0.662756	-1.25973	-1.95373	5	1	12	1		2	18	1	3.14034	-1.24998	-0.591259	-0.1256	3	6	3		12
Serine hydroxymethyltransferase OS=Zea mays GN=LOC100192461 PE=3 SV=1	K7TSD2_MAIZE		19	2	7	17	12	2	0.151098	-2.13109	1.27514	2	17	5	2	17	2	-0.546559	0.0256967	0.890394	11	6	19	5	17	4	14	2	-0.411778	0.662756	0.350765	0.953162	6	5	20	4	17	4	14	3	-0.989097	0.0719522	0.508277	0.289438	22	6	12	17	12
Peptidyl-prolyl cis-trans isomerase OS=Zea mays GN=Zm.24946 PE=2 SV=1	B6TCE9_MAIZE		19	4	7	14	12		0.403709	-1.13109	3.27514		18	2	1	14		-1.4211	0.373455	1.56847	14	12	9	4	14	3	13		0.1847	2.07779	-0.620322	2.63123	5	9	8	6	14	3	13	3	-0.974483	1.33499	-0.706736	0.8744	15	6	4	14	12
Uncharacterized protein OS=Zea mays GN=IDP512 PE=2 SV=1	B4FBC2_MAIZE		16	6	2	13	14	1	0.276539	-0.768516	0.467787		11	5		13	1		-0.205466	1.89039	8	2	8	3	13		13	1	-0.480549	2.07779	-0.790247	1.2162	6	3	12	1	13		13	2	-0.657826	2.33499	-0.121774	-1.1256	16	7	9	13	14
Uncharacterized protein OS=Zea mays GN=Zm.126512 PE=3 SV=1	K7UMB3_MAIZE		4	5	5	10	8		-1.18578	-0.224195	2.78971	1	9	7		10		0.327982	-0.120097	3.37582	6	5	8	7	10	7	10		-0.51524	-0.407633	-0.411735	3.43859	4	7	12	7	10	7	10	6	-0.834537	-0.249976	0.256738	0.0967927	8	4	6	10	8
Uncharacterized protein OS=Zea mays GN=Zm.12595 PE=4 SV=1	A0A096UHC0_MAIZE		4	2		6	2		-0.521155	0.453877			9			6			0.586763		1		10		6		10		-2.27039		-0.0898073		4		15	3	6		10	1	-0.203735		0.578666	1.45936	10	1	10	6	2
Uncharacterized protein OS=Zea mays GN=pco076728 PE=4 SV=1	A0A096SMQ4_MAIZE (+2)		7		6	8	4	3	-0.167349	-2.54612	0.467787		8	5		8	3		0.0256967	0.305432	7	6	8	7	8	3	9	3	0.00173365	1.07779	-0.259732	0.853626	5	4	13	2	8	3	9		-0.283432	0.165062	0.524218		11	2	7	8	4
Dihydrolipoyl dehydrogenase OS=Zea mays GN=LOC100501719 PE=4 SV=1	K7US39_MAIZE		3	4			6		2.3376	-0.131086			2						1.94399		1	1	9			1	9		1.13446	0.0777939	-0.0898073		2	1	13	4		1	9	1	2.00885	-0.249976	0.524218	1.8744	2	3	6		6
Uncharacterized protein OS=Zea mays GN=cl574_1 PE=2 SV=1	C0PEH3_MAIZE		3		1	4	1		-0.367911	-0.546123	0.467787		7	2		4			0.80007	1.56847	2		3	2	4		9		-0.765059		-1.67477	1.63123	2		5		4		9		-0.558984		-0.854293		4		2	4	1
50S ribosomal protein L13 OS=Zea mays GN=IDP813 PE=2 SV=1	B4FAZ7_MAIZE		11	3	11	9	4	4	0.267472	0.0388394	0.927218	1	9	9		9	4	0.327982	0.0256967	0.738391	6	1	10	13	9	1	9	4	-0.370873	0.0777939	0.0621958	1.33167	2	1	8	13	9	1	9	11	-1.56037	-0.249976	-0.176221	0.115408	8	2	5	9	4
Nascent polypeptide-associated complex alpha subunit-like protein OS=Zea mays GN=Zm.25647 PE=2 SV=1	B6SU89_MAIZE		13	1	8	13	6	3	0.00638492	-2.13109	0.882824	6	17	7	1	13	3	1.7141	0.396909	0.790858	12	7	11	8	13	6	9	3	0.0750245	0.300186	0.199699	1.04627	5	10	12	6	13	6	9	6	-0.882969	0.48699	0.408741	-0.1256	16	3	12	13	6
26S proteasome non-ATPase regulatory subunit 3 OS=Zea mays GN=LOC100282792 PE=2 SV=1	C0P531_MAIZE			2	4		2	4		0.453877	-0.532213			6			4			0.153428		3	10	4		1	9	4		1.66276	0.0621958	-0.368766		2	17	9		1	9	8		0.750024	0.911242	0.0443253		1	6		2
Citrate synthase OS=Zea mays GN=cts1 PE=2 SV=1	B7ZWY9_MAIZE			2			4			-0.546123													4				8				-1.08981				6	6			8	3			-0.421334	0.8744		2	5		4
Uncharacterized protein OS=Zea mays GN=LOC100272402 PE=3 SV=1	K7UDG5_MAIZE		5	1	6	3	8	1	0.671007	-2.54612	2.05275		3	5		3	1		0.0256967	1.89039	3	3	7	3	3	2	7	1	0.1847	0.662756	-0.0898073	1.2162	3	2	11	4	3	2	7	3	0.29696	-0.249976	0.64578	0.289438	4	4	4	3	8
Uncharacterized protein OS=Zea mays GN=Zm.25962 PE=3 SV=1	A0A096THE5_MAIZE		7	2	3	7	4	1	0.00638492	-0.546123	1.05275		9	2		7	1		0.373455	0.568466	7	3	5	3	7	4	7	1	0.1847	-0.337244	-0.575234	1.2162	3	4	7	5	7	4	7	2	-0.74934	-0.249976	-0.00629633	1.19633	10	2	4	7	4
Uncharacterized protein OS=Zea mays GN=Zm.35383 PE=4 SV=1	A0A096S1P5_MAIZE		3		3	5	2		-0.658237	-1.54612	2.05275		4	2		5			-0.28308	1.56847	1	1	5	2	5		7		-2.02057	1.07779	-0.575234	1.63123	2		9	2	5		7	1	-0.834537		0.356274	0.8744	2	1	3	5	2
Uncharacterized protein OS=Zea mays GN=LOC100856887 PE=2 SV=1	B8A0W3_MAIZE				1	1	2		-0.895451	-1.54612	0.467787			1		1			-0.933452	0.568466			3		1		7		-0.765059		-1.3122		2		3		1		7		1.1529		-1.22869			1		1	2
Uncharacterized protein OS=Zea mays GN=AC234522.1_FG005 PE=2 SV=1	B6T927_MAIZE		3	4	2	6	4	3	-0.895451	0.453877	-1.11718		2	2		6	3		-1.49452	-1.0165	2	2	5	3	6	1	7	3	-1.32063	1.07779	-0.575234	-0.368766	2	2	6		6	1	7	2	-1.05968	0.750024	-0.228689	-2.1256	3	2	3	6	4
Uncharacterized protein OS=Zea mays GN=Zm.128513 PE=3 SV=1	A0A096QGR3_MAIZE		1		5		1	1	0.908221	-0.546123	1.78971			2			1			0.568466	1		6	3		1	7	1	1.13446	-0.922206	-0.3122	1.2162		1	3	6		1	7	4		-0.249976	-1.22869	0.459363	1		2		1
30S ribosomal protein S16, chloroplastic OS=Zea mays GN=rps16 PE=3 SV=1	RR16_MAIZE		5		4	4	1	5	0.296711	-0.546123	-0.854141	1	4	3	2	4	5	-1.4211	0.0256967	-1.1685	2	2	6	5	4	3	7	5	-0.765059	-0.507169	-0.3122	-0.368766	4	5	3	2	4	3	7	2	0.29696	0.48699	-1.22869	-0.1256	6		2	4	1
Uncharacterized protein OS=Zea mays GN=cl16097_1 PE=2 SV=1	B4F8P0_MAIZE		7	1	12	8	2	1	-0.167349	-0.546123	3.05275	4	13	7	1	8	1	1.20252	0.697523	2.37582	3	4	7	10	8	3	7	1	-1.15924	0.492831	-0.0898073	2.95316	1	5	8	3	8	3	7	5	-2.27087	0.48699	0.186349	-0.862565	10	1	5	8	2
Anthranilate synthase component I-1 OS=Zea mays GN=Zm.14469 PE=2 SV=1	B4F8P4_MAIZE		10	3	3	6	4		0.671007	0.0388394	2.05275	2	9	4		6		1.20252	0.586763	2.56847	4	3	8	5	6	2	7		-0.370873	0.662756	0.102838	2.95316	2	4	7	4	6	2	7	4	-1.05968	0.750024	-0.00629633	-0.1256	10	2	8	6	4
Uncharacterized protein OS=Zea mays GN=pco082145 PE=2 SV=1	C0P820_MAIZE				5		1			-0.546123	2.78971			4						2.56847		2	7	7		2	7			0.0777939	-0.0898073	3.43859		6	7	1		2	7	5		1.33499	-0.00629633	-2.44753			3		1
Uncharacterized protein OS=Zea mays GN=LOC100381818 PE=3 SV=1	K7UW74_MAIZE		5	6		4	8		0.296711	0.0388394			10			4			1.29362		3		4		4		7		-0.209486		-0.897162		5		6	2	4		7	3	0.572512		-0.228689	-0.710562	4	4	7	4	8
Uncharacterized protein OS=Zea mays GN=LOC100304093 PE=4 SV=1	K7V741_MAIZE		2		1	4	2	1	-0.895451	-1.54612	-0.532213		2			4	1		-0.933452	-1.43153		1	1	1	4	1	6	1	-2.66458	0.0777939	-2.67477	-0.368766		3	1	2	4	1	6	1	-2.27087	1.33499	-2.59126	0.8744	2	1	2	4	2
CP12-1 OS=Zea mays GN=IDP111 PE=2 SV=1	B6U3H3_MAIZE		9	4	6	13	10	2	-0.472052	-0.868051	1.05275		9	3	1	13	2	-1.4211	-0.483146	0.153428	11	5	4	4	13	2	6	2	-0.0441996	1.39972	-0.67477	0.631234	5	7	6		13	2	6		-0.882969	1.55738	-0.00629633		8	5		13	10
Cytochrome b6 OS=Zea mays GN=petB PE=2 SV=2	CYB6_MAIZE		4	3	6	3	8	4	0.380681	-0.961161	0.0527492		2	4		3	4		-0.535369	-0.431534	2	5	5	5	3	5	6	4	-0.370873	0.0777939	-0.352842	-0.0468379	2	6	6		3	5	6		-0.203735	0.0130585	-0.00629633		5	4	3	3	8
Uroporphyrinogen decarboxylase OS=Zea mays GN=Zm.385 PE=2 SV=1	B4FIM3_MAIZE		11	2	3	10	6	1	0.130391	-1.13109	1.05275	1	13	1		10	1	0.327982	0.388746	-0.431534	8	7	8	4	10	1	6	1	-0.121054	2.88515	0.32523	1.63123	4	5	8	3	10	1	6	2	-0.834537	2.07195	0.408741	0.459363	12	3	5	10	6
Uncharacterized protein OS=Zea mays GN=LOC100280242 PE=4 SV=1	A0A096TJA2_MAIZE			1			6		0.00638492	-2.13109			4						2.90314		1	1	1				6		1.13446	1.07779	-2.67477		1		11	1			6	1	1.1529		0.868173	-0.1256	1	3	1		6
Glyoxysomal fatty acid beta-oxidation multifunctional protein MFP-a OS=Zea mays GN=Zm.80866 PE=2 SV=1	C0PL35_MAIZE		1		2		1		0.908221	-0.546123	1.46779		1	1					0.984845	0.568466			6	2			6				-0.0898073	1.63123			5	2			6	1			-0.269331	0.8744	1		1		1
26S proteasome non-ATPase regulatory subunit 14 OS=Zea mays GN=LOC100217166 PE=2 SV=1	B4FLQ8_MAIZE		5	1	6	7	6	4	-0.43139	-2.13109	0.0527492	3	6	4		7	4	1.7141	-0.187611	-0.431534	4		8	6	7		6	4	-0.582093		0.32523	0.216197	2		7	2	7		6	1	-1.25003		0.216096	0.8744	5	3	7	7	6
Uncharacterized protein OS=Zea mays GN=Zm.11806 PE=2 SV=1	B4FU98_MAIZE		4		2	4	1	2	0.00638492	-0.546123	-0.532213			1		4	2		-2.85175	-1.43153	3		3	2	4		5	2	-0.209486		-0.826773	-0.368766			5		4		5		-2.27087		-0.00629633		3			4	1
Non-green plastid inner envelope membrane protein OS=Zea mays GN=LOC100304203 PE=2 SV=1	B4FGF1_MAIZE			1			1		0.00638492	0.453877				1						0.568466	1		5			1	5		1.13446	-0.922206	-0.0898073			1	2	1		1	5	1		-0.249976	-1.32822	-0.1256	2		2		1
Uncharacterized protein OS=Zea mays GN=Zm.14399 PE=2 SV=1	B6SP43_MAIZE			1	2		1	2	0.00638492	0.453877	-0.532213			2			2			-0.431534			2	3			5	2			-1.41174	0.216197			1	4			5	3			-2.32822	0.289438			1		1
Acetolactate synthase 1, chloroplastic OS=Zea mays GN=ALS1 PE=3 SV=1	ILVB1_MAIZE		6		4	2	1		1.43576	-0.546123	2.46779	1	3	3		2		0.327982	0.586763	2.15343		2	2	2	2		5		-1.71482	2.07779	-1.41174	1.63123		3	4	2	2		5	3	-1.41493	2.33499	-0.328224	-0.710562	4		3	2	1
Uncharacterized protein OS=Zea mays GN=Zm.87285 PE=4 SV=1	A0A096RCF3_MAIZE		2	3	1	2	4	2	0.00638492	0.0388394	-1.53221		2	1		2	2		0.0256967	-1.43153	2		3	1	2	1	5	2	0.1847	-0.922206	-0.826773	-1.36877	1	1	1		2	1	5		-0.558984	-0.249976	-2.32822		2	2	1	2	4
Uncharacterized protein OS=Zea mays GN=LOC100192890 PE=2 SV=1	B4FD03_MAIZE						1		0.00638492	-0.546123			1						0.984845		1		5				5		1.13446		-0.0898073				2	4			5	2			-1.32822	0.8744	2		1		1
Uncharacterized protein OS=Zea mays GN=Zm.121903 PE=4 SV=1	A0A096SR69_MAIZE				2		2	2		-1.54612	-0.532213			1			2			-1.43153			3	1			5	2			-0.826773	-1.36877			4	4			5	3			-0.328224	0.289438		1			2
Uncharacterized protein OS=Zea mays GN=Zm.24266 PE=4 SV=1	A0A096RAH6_MAIZE		6			5	1		0.243599	-0.546123			5			5			0.0256967		3		2		5		5		-0.51524		-1.41174		2		6		5		5		-0.834537		0.256738		7			5	1
Uncharacterized protein OS=Zea mays PE=4 SV=1	A0A096PQF0_MAIZE			1			1			0.453877													9				5				0.75819				4	3			5	2			-0.328224	0.459363			2		1
Uncharacterized protein OS=Zea mays GN=LOC100272785 PE=4 SV=1	A0A096S8I7_MAIZE			3			1			2.03884													1				5				-2.41174								5	1			-3.32822	-1.1256			1		1
Methylthioribose-1-phosphate isomerase OS=Zea mays GN=IDI2 PE=2 SV=1	MTNA_MAIZE		1	1		1	2	1	0.00638492	-0.546123	-1.53221		1	1		1	1		0.0256967	-0.431534			7	1	1	1	4	1	-0.765059	-0.922206	0.717548	-0.368766		4	6	2	1	1	4	1	-0.558984	1.75002	0.578666	0.8744	1	1	2	1	2
Uncharacterized protein OS=Zea mays GN=si707103b11b PE=2 SV=1	B6TBJ2_MAIZE		2	1	2	1	2	2	0.908221	-0.546123	-0.532213		2	2		1	2		0.984845	-0.431534	1	2	4	2	1		4	2	0.1847	2.07779	-0.0898073	-0.368766		1	4		1		4		-0.558984	0.750024	-0.00629633		2	1	2	1	2
Uncharacterized protein OS=Zea mays GN=LOC100277507 PE=2 SV=1	B6TVI5_MAIZE			1	1	2	2	2	-1.79729	-0.546123	-1.53221		1	1		2	2		-0.933452	-1.43153	1		4	1	2		4	2	-0.765059		-0.0898073	-1.36877		1	3	1	2		4	1	-1.41493	0.750024	-0.421334	-0.1256	1	1	2	2	2
Herbicide safener binding protein OS=Zea mays GN=SBP1 PE=2 SV=1	O49010_MAIZE		2	1	1	3	4	1	-0.521155	-1.54612	-0.532213		1			3	1		-1.49452	-1.43153	2		4		3		4	1	-0.370873		-0.0898073	-1.36877	3		7		3		4		0.29696		0.801059		3	2	3	3	4
Uncharacterized protein OS=Zea mays GN=pco131239 PE=4 SV=1	A0A096U3P0_MAIZE (+1)		1	1		1	2		0.00638492	-0.546123			2	1		1			0.984845	0.568466	1	1	2	1	1		4		0.1847	1.07779	-1.08981	0.631234	1		2		1		4		0.29696		-1.0063		1	1	2	1	2
Uncharacterized protein OS=Zea mays GN=pco149145 PE=2 SV=1	B4FR11_MAIZE (+1)		2	1	2	2	4	3	0.00638492	-1.54612	-1.11718	1	2	2		2	3	0.327982	0.0256967	-1.0165	2	3	2	2	2	4	4	3	0.1847	-0.337244	-1.08981	-0.953728	1	3	1	2	2	4	4	2	-0.558984	-0.665013	-2.0063		3	2	1	2	4
Uncharacterized protein OS=Zea mays GN=pls1 PE=4 SV=1	A0A096QDH2_MAIZE (+3)				2	1	1	2	-0.895451	-0.546123	-0.532213		1	2		1	2		0.0256967	-0.431534	1	1	3	1	1	1	4	2	0.1847	0.0777939	-0.504845	-1.36877	1	2	3	1	1	1	4	2	0.29696	0.750024	-0.421334		1		2	1	1
Ferredoxin--NADP reductase OS=Zea mays GN=LOC100282643 PE=1 SV=1	B4FUM2_MAIZE		4	3		4	16	7	0.00638492	-1.96116	-4.33957		2	2		4	7		-0.933452	-2.23889	5	5	4		4	6	4	7	0.490454	-0.18524	-0.0898073	-4.17612	4	5	4		4	6	4		0.29696	-0.51301	-0.00629633		3	8	1	4	16
Uncharacterized protein OS=Zea mays PE=4 SV=1	A0A096T340_MAIZE (+1)		2	1	1	2	1		0.00638492	0.453877	0.467787		1	2		2			-0.933452	1.56847		1	5	3	2		4		-1.71482	1.07779	0.232121	2.2162		4	4		2		4		-1.41493	2.75002	-0.00629633		2		1	2	1
40S ribosomal protein S11 OS=Zea mays GN=RPS11 PE=2 SV=1	RS11_MAIZE		9	1	4	8	4	5	0.159629	-1.54612	-0.854141	2	8	5	1	8	5	0.327982	0.0256967	-0.431534	5	4	7	5	8	6	4	5	-0.459305	-0.507169	0.717548	-0.368766	6	7	5	5	8	6	4	2	-0.0582891	-0.0275835	0.315632	1.19633	9	2	4	8	4
Uncharacterized protein OS=Zea mays GN=Zm.34718 PE=4 SV=1	A0A096Q3E4_MAIZE					1	1		-0.895451	-0.546123			1	1		1			0.0256967	0.568466			2	1	1		4		-0.765059		-1.08981	0.631234			2		1		4		-0.558984		-1.0063		1			1	1
Ketol-acid reductoisomerase OS=Zea mays GN=LOC100193695 PE=2 SV=1	B4FFZ2_MAIZE		6	1		6	4		0.00638492	-1.54612		1	8			6		0.327982	0.423779		5	2	5		6	3	4		-0.0651192	-0.507169	0.232121		3	5	7	3	6	3	4	3	-0.558984	0.48699	0.801059	-0.1256	9	2	4	6	4
Uncharacterized protein OS=Zea mays GN=pco100840 PE=4 SV=1	A0A096SAK5_MAIZE			1	1		1			0.453877	0.467787			1						0.568466			6	2			4				0.495155	1.63123			4	2			4	1			-0.00629633	0.8744			2		1
ACT domain containing protein OS=Zea mays GN=Zm.95199 PE=2 SV=1	B4FRX2_MAIZE					1	2		-0.895451	-1.54612						1			-0.933452				1		1		4		-0.765059		-2.08981				2		1		4	2	-0.558984		-1.0063	-2.1256	2	1	1	1	2
Uncharacterized protein OS=Zea mays GN=Zm.22404 PE=4 SV=1	A0A096RCG0_MAIZE						1			-0.546123												1	2			1	4			0.0777939	-1.08981			2	1			1	4	1		0.750024	-2.0063	-1.1256			1		1
Uncharacterized protein OS=Zea mays GN=LOC100272318 PE=2 SV=1	B4FMY7_MAIZE						1			-0.546123												1	3				4			1.07779	-0.504845			1	6				4			0.750024	0.578666				1		1
Uncharacterized protein OS=Zea mays GN=LOC100284978 PE=4 SV=1	A0A096QLY8_MAIZE						2			-1.54612													4				4				-0.0898073				2				4				-1.0063			1	2		2
Glycine cleavage H-protein OS=Zea mays GN=Zm.9557 PE=3 SV=1	K7UCR4_MAIZE		4	1	1	4	4		0.00638492	-1.54612	0.467787		8	1		4			0.984845	0.568466	6	2	2	1	4		3		0.740273	2.07779	-0.67477	0.631234	3	2	3		4		3		-0.0582891	1.75002	-0.00629633		6	2		4	4
Small ubiquitin-related modifier OS=Zea mays GN=LOC100281934 PE=2 SV=1	B4FNC9_MAIZE (+1)		1	1		1	2		0.00638492	-0.546123			3	1		1			1.54591	0.568466	1	1	3		1		3		0.1847	1.07779	-0.0898073		1	2	2	1	1		3	1	0.29696	1.75002	-0.591259		2	1	3	1	2
Uncharacterized protein OS=Zea mays GN=LOC100382312 PE=4 SV=1	K7VMK7_MAIZE		1	1		1	1		0.00638492	0.453877			3			1			1.54591		1		2		1		3		0.1847		-0.67477		2	1	2	1	1		3	1	1.1529	0.750024	-0.591259	-0.1256	2		3	1	1
60S acidic ribosomal protein P2B OS=Zea mays GN=arpp2b PE=2 SV=1	C0PFG6_MAIZE (+2)		1		1	1	2	2	0.00638492	-1.54612	-1.53221		1	1		1	2		0.0256967	-1.43153			1	2	1		3	2	-0.765059		-1.67477	-0.368766	1	3	2	2	1		3	2	0.29696	2.33499	-0.591259			1		1	2
Protein Iojap, chloroplastic OS=Zea mays GN=Ij PE=1 SV=1	IOJAP_MAIZE		1		2	1	1		0.00638492	-0.546123	1.46779		1			1			0.0256967		1		2	2	1	1	3		0.1847	-0.922206	-0.67477	1.63123	1	1	3	1	1	1	3	1	0.29696	-0.249976	-0.00629633	-0.1256	3		1	1	1
3-phosphoshikimate 1-carboxyvinyltransferase OS=Zea mays GN=Zm.98 PE=3 SV=1	K7VBB8_MAIZE				1		1		0.00638492	-0.546123	0.467787			1						0.568466			3	1			3				-0.0898073	0.631234		3	3	2			3	1		2.33499	-0.00629633	0.8744	1		2		1
Fiber protein Fb15 OS=Zea mays GN=Zm.14075 PE=2 SV=1	B6TLX2_MAIZE		2		1	1	1	1	0.908221	-0.546123	-0.532213		2	3		1	1		0.984845	1.15343	1		1	2	1	1	3	1	0.1847	-0.922206	-1.67477	0.631234		1		1	1	1	3	1	-0.558984	-0.249976	-2.59126	-0.1256	2			1	1
Hexose carrier protein HEX6 OS=Zea mays GN=LOC100283177 PE=2 SV=1	B4FS29_MAIZE						1			-0.546123													4				3				0.32523				3				3	1			-0.00629633	-1.1256			1		1
Uncharacterized protein OS=Zea mays PE=4 SV=1	A0A096PS15_MAIZE		1				2		0.908221	-1.54612											1	1	1			1	3		1.13446	0.0777939	-1.67477			1	3			1	3			-0.249976	-0.00629633		2	1	1		2
Uncharacterized protein OS=Zea mays GN=gpm745b PE=2 SV=1	B4FWU6_MAIZE						2			-1.54612													6				3				0.910193				7				3				1.2161			1	1		2
Eukaryotic translation initiation factor 3 subunit F OS=Zea mays GN=pco062167 PE=3 SV=1	K7V686_MAIZE		1	1			2		0.908221	-0.546123													3				3				-0.0898073		1		3	1			3		1.1529		-0.00629633	0.8744	2	1	1		2
Nucleoside diphosphate kinase OS=Zea mays GN=Zm.3073 PE=2 SV=1	B4G0R1_MAIZE		3			3	4		0.00638492	-2.54612			4			3			0.423779		2	3	2		3		3		-0.370873	2.66276	-0.67477		2		3		3		3		-0.203735		-0.00629633		3	2		3	4
Alpha-1,4 glucan phosphorylase OS=Zea mays GN=Zm.13152 PE=3 SV=1	A0A096R382_MAIZE			1			4		0.00638492	-1.54612													2				3				-0.67477				1				3	1			-1.59126	-1.1256	1	2			4
Uncharacterized protein OS=Zea mays PE=4 SV=1	A0A096Q0G2_MAIZE			1	2		2	2		-0.546123	-0.532213			3			2			0.153428		1	2	2		1	3	2		0.0777939	-0.67477	-0.368766		1	2	2		1	3	3		-0.249976	-0.591259	-0.710562		1	3		2
Pyruvate dehydrogenase E1 component subunit beta OS=Zea mays GN=Zm.84918 PE=2 SV=1	B6TQ36_MAIZE			1	2		2			-0.546123	1.46779			2						1.56847		1	2	2		1	3			0.0777939	-0.67477	1.63123		1	4			1	3			-0.249976	0.408741			1	3		2
Uncharacterized protein OS=Zea mays GN=Zm.23721 PE=4 SV=1	A0A096SXW7_MAIZE			2			2	3		0.453877	-3.11718						3			-3.0165			1				3	3			-1.67477	-2.95373				4			3	2			-2.59126	0.8744		1			2
17.8 kDa class II heat shock protein OS=Zea mays PE=2 SV=1	HSP22_MAIZE			1			2			-0.546123													1				3				-1.67477			3	2				3			2.33499	-0.591259			1			2
Uncharacterized protein OS=Zea mays GN=LOC100382460 PE=4 SV=1	A0A096RE11_MAIZE		1	1		2	2		-0.895451	-0.546123		1	2			2		0.327982	0.0256967		2		3		2		3		0.1847		-0.0898073				3		2		3	1	-1.41493		-0.00629633	-1.1256	4	1	4	2	2
Uncharacterized protein OS=Zea mays GN=si606031e03a PE=4 SV=1	A0A096S9C9_MAIZE		2			2	1		0.00638492	-0.546123			2			2			0.0256967		1		2		2		3		-0.765059		-0.67477				2	1	2		3		-1.41493		-0.591259	0.8744	1		1	2	1
Uncharacterized protein OS=Zea mays GN=Zm.94353 PE=2 SV=1	C0HI97_MAIZE			2			2			0.453877												1	3			2	3			-0.922206	-0.0898073			2	3			2	3			-0.249976	-0.00629633			1			2
Ferredoxin--nitrite reductase OS=Zea mays GN=Zm.162528 PE=4 SV=1	K7U9U9_MAIZE (+1)			1			6			-2.13109																	3				-2.67477				4				3				0.408741			3			6
Ribosomal protein L15 OS=Zea mays GN=LOC100284349 PE=2 SV=1	B4FUW2_MAIZE (+1)			1			2			-0.546123													3				3				-0.0898073				3	4			3	4			-0.00629633			1	3		2
Uncharacterized protein OS=Zea mays GN=Zm.10287 PE=3 SV=1	A0A096Q8E9_MAIZE						1			-0.546123													1				3				-1.67477				1				3				-1.59126				2		1
Harpin binding protein 1 OS=Zea mays GN=HrBP1 PE=2 SV=1	Q5QJA2_MAIZE		6	4	5	5	10	5	0.243599	-0.868051	-0.532213		5	5		5	5		0.0256967	-0.431534	5	5	3	5	5	5	2	5	0.1847	0.0777939	0.495155	-0.368766	1	3	3	2	5	5	2	2	-1.69048	-0.986941	0.578666	-0.1256	5	5	1	5	10
Glycine-rich RNA-binding, abscisic acid-inducible protein OS=Zea mays GN=RAB15 PE=1 SV=1	GRPA_MAIZE		9	3	9	9	4	2	0.00638492	0.0388394	1.63771	1	13	9	1	9	2	-0.546559	0.534539	1.73839	10	6	4	8	9	5	2	2	0.329066	0.340828	0.910193	1.63123	10	7	5		9	5	2		0.427066	0.235451	1.31563		13	2	5	9	4
Uncharacterized protein OS=Zea mays GN=Zm.40937 PE=3 SV=1	A0A096S585_MAIZE (+1)		2			2	1		0.00638492	-0.546123		1	2			2		0.327982	0.0256967		2		2	1	2		2		0.1847		-0.0898073	0.631234	1	3		2	2		2	2	-0.558984	2.33499	-2.0063		4			2	1
Kinesin like protein OS=Zea mays GN=LOC100280965 PE=2 SV=1	B6SQE2_MAIZE		2		2	2	1		0.00638492	-0.546123	1.46779		3			2			0.586763		3		2		2		2		0.740273		-0.0898073		1		1		2		2		-0.558984		-1.0063		3		1	2	1
Phosphomannomutase OS=Zea mays GN=umc2246 PE=2 SV=1	B4FR89_MAIZE		1		1	2	2		-0.895451	-1.54612	0.467787		1	1		2			-0.933452	0.568466			1		2		2		-1.71482		-1.08981			1	1		2		2		-1.41493	0.750024	-1.0063		1	1	1	2	2
Sulfurtransferase OS=Zea mays GN=pco128327 PE=4 SV=1	A0A096Q8J4_MAIZE (+4)		2	1	2	2	1	1	0.00638492	0.453877	0.467787		5	2		2	1		1.29362	0.568466	3		2	2	2		2	1	0.740273		-0.0898073	0.631234	2		1		2		2	1	0.29696		-1.0063		3		1	2	1
Uncharacterized protein OS=Zea mays GN=Zm.21535 PE=4 SV=1	K7U665_MAIZE (+4)						2			-0.546123												1	2			2	2							1	2			2	2								2		2
Uncharacterized protein OS=Zea mays GN=LOC100194183 PE=4 SV=1	A0A096RBH3_MAIZE		2	1	1	1	2	1	0.908221	-0.546123	-0.532213		1	1		1	1		0.0256967	-0.431534	1		2	1	1		2	1	0.1847		-0.0898073	-0.368766	1		1	1	1		2	1	0.29696		-1.0063	-0.1256	1	1	1	1	2
Uncharacterized protein OS=Zea mays GN=Zm.13620 PE=4 SV=1	A0A096RYJ7_MAIZE		1	2	2	2	1	2	-0.895451	1.45388	-0.532213	3	3	2	1	2	2	0.839556	0.586763	-0.431534	4	1	4	3	2	1	2	2	1.13446	0.0777939	0.910193	0.216197	2	3	3	2	2	1	2		0.29696	1.33499	0.578666	1.8744	4		5	2	1
Uncharacterized protein OS=Zea mays GN=cl15935_1 PE=2 SV=1	C0HHH9_MAIZE		3	1	1	2	4	1	0.533925	-1.54612	-0.532213		3	1		2	1		0.586763	-0.431534	2	1			2		2	1	0.1847	1.07779	-2.08981	-1.36877	1		3		2		2		-0.558984		0.578666		4	2	1	2	4
Quinone oxidoreductase OS=Zea mays GN=pco142427 PE=2 SV=1	B4FFA1_MAIZE		1		1	2	2	1	-0.895451	-1.54612	-0.532213			1		2	1		-1.8926	-0.431534	1			2	2		2	1	-0.765059		-2.08981	0.631234			1		2		2		-1.41493		-1.0063		2	1		2	2
Uncharacterized protein OS=Zea mays PE=4 SV=1	A0A096TQK1_MAIZE		3	1	1	1	2		1.43576	-0.546123	0.467787		1	1		1			0.0256967	0.568466	1		2		1		2		0.1847		-0.0898073		1		2		1		2		0.29696		-0.00629633		2	1	2	1	2
Uncharacterized protein OS=Zea mays GN=Zm.68115 PE=4 SV=1	A0A096UAZ3_MAIZE		5	1	2	5	4		0.00638492	-1.54612	1.46779	2	5			5		1.20252	0.0256967		2	5			5	2	2		-1.07081	1.39972	-2.08981			4	1		5	2	2		-2.54642	0.750024	-1.0063		5	2	1	5	4
Uncharacterized protein OS=Zea mays GN=Zm.16807 PE=4 SV=1	A0A096RI70_MAIZE		1		1		1	1	0.908221	-0.546123	-0.532213		1	1			1		0.984845	-0.431534			1	1			2	1			-1.08981	-0.368766		1	2	1			2	1		0.750024	-0.00629633	-0.1256	1				1
Uncharacterized protein OS=Zea mays GN=nad7 PE=3 SV=1	K7V9Q3_MAIZE (+1)		1	1	2		2	1	0.908221	-0.546123	0.467787	1		2			1	0.327982		0.568466	1	3	1	2		3	2	1	1.13446	0.0777939	-1.08981	0.631234		3	2	1		3	2	2		-0.249976	-0.00629633			1	2		2
Uncharacterized protein OS=Zea mays PE=4 SV=1	A0A096TWX2_MAIZE		1	1	3	2	2	1	-0.895451	-0.546123	1.05275		1	2		2	1		-0.933452	0.568466	1	1	3	2	2	1	2	1	-0.765059	0.0777939	0.495155	0.631234	1	1	3	2	2	1	2	2	-0.558984	-0.249976	0.578666	-0.1256	2	1	2	2	2
Starch synthase, chloroplastic/amyloplastic OS=Zea mays GN=Zm.7069 PE=3 SV=1	K7VRT7_MAIZE						2			-1.54612													1	1			2				-1.08981	0.631234			1	1			2				-1.0063	0.8744		1			2
Uncharacterized protein OS=Zea mays GN=LOC100279224 PE=2 SV=1	B7ZX03_MAIZE (+1)		2		4	2	2	2	0.00638492	-1.54612	0.467787		2	2		2	2		0.0256967	-0.431534	3	3	2	2	2	4	2	2	0.740273	-0.337244	-0.0898073	-0.368766	1	1	3		2	4	2	1	-0.558984	-2.24998	0.578666		1	1	3	2	2
P-protein OS=Zea mays GN=gpm121 PE=2 SV=1	B6SYB7_MAIZE		1	1			1		0.908221	0.453877		1		1				0.327982		0.568466				2			2				-2.08981	1.63123		1					2			0.750024	-2.0063		1				1
Hydrolase, NUDIX family protein OS=Zea mays GN=LOC100283048 PE=4 SV=1	K7V757_MAIZE						1	1	0.00638492	-0.546123	-1.53221			1			1			-0.431534			1	1		1	2	1		-0.922206	-1.08981	-0.368766	1		2			1	2		1.1529	-1.24998	-0.00629633				1		1
Uncharacterized protein OS=Zea mays GN=LOC100284460 PE=2 SV=1	C0P4J3_MAIZE		3	1	5	2	2	6	0.533925	-0.546123	-0.795248	2	3	7		2	6	1.20252	0.586763	-0.209142	2	2	5	6	2	3	2	6	0.1847	-0.507169	1.23212	-0.368766	3	4	3	2	2	3	2	2	0.797655	0.165062	0.578666	-0.1256	3	1	5	2	2
Uncharacterized protein OS=Zea mays GN=LOC100191663 PE=2 SV=1	B4F9N8_MAIZE (+1)		1		1	2	1		-0.895451	-0.546123	0.467787		2	1		2			0.0256967	0.568466	1		1	1	2	1	2		-0.765059	-0.922206	-1.08981	0.631234	1	1	1		2	1	2	2	-0.558984	-0.249976	-1.0063		1			2	1
Uncharacterized protein OS=Zea mays GN=gpm154 PE=4 SV=1	A0A096Q026_MAIZE (+1)		5	1	1	4	4	1	0.296711	-1.54612	-0.532213		1	1		4	1		-1.8926	-0.431534	1		1		4	1	2	1	-1.71482	-0.922206	-1.08981	-1.36877	1	1	2		4	1	2		-1.41493	-0.249976	-0.00629633		2	2	1	4	4
Uncharacterized protein OS=Zea mays PE=4 SV=1	A0A096T7B9_MAIZE			1	1	2	1		-1.79729	0.453877	0.467787			1		2			-1.8926	0.568466					2		2		-1.71482		-2.08981				2	1	2		2	1	-1.41493		-0.00629633	-0.1256	1		2	2	1
Aspartate aminotransferase OS=Zea mays GN=pco075539 PE=2 SV=1	B4G195_MAIZE (+2)		2			1	1		0.908221	-0.546123			1			1			0.0256967			1	3		1		2		-0.765059	1.07779	0.495155				2		1		2	1	-0.558984		-0.00629633		4			1	1
3-hydroxyisobutyryl-CoA hydrolase/ catalytic OS=Zea mays GN=LOC100283920 PE=2 SV=1	B6TN48_MAIZE			1	2		4	1		-1.54612	0.467787			3			1			1.15343		1	3	1			2	1		1.07779	0.495155	-0.368766			2				2				-0.00629633			2	1		4
Uncharacterized protein OS=Zea mays GN=Zm.156295 PE=3 SV=1	A0A096TW27_MAIZE		1				1		0.908221	-0.546123			2						1.94399				4				2				0.910193			3					2			2.33499	-2.0063		2		2		1
60S ribosomal protein L38 OS=Zea mays GN=LOC100283808 PE=2 SV=1	B6SNL8_MAIZE		2		4	1	1	1	0.908221	-0.546123	1.46779		4	5		1	1		1.94399	1.89039	2		2	5	1		2	1	1.13446		-0.0898073	1.95316	2		2	3	1		2	1	1.1529		-0.00629633	1.45936	4		4	1	1
Uncharacterized protein OS=Zea mays GN=LOC100384498 PE=4 SV=1	K7UEH3_MAIZE				3	3	1	2	-2.32483	-0.546123	0.0527492		2	2		3	2		-0.535369	-0.431534	1		1	1	3		2	2	-1.32063		-1.08981	-1.36877	2			1	3		2	2	-0.203735		-2.0063	-1.1256	1		2	3	1
Divinyl chlorophyllide a 8-vinyl-reductase, chloroplastic OS=Zea mays GN=DVR PE=1 SV=1	DCVR_MAIZE						1			-0.546123				3						2.15343			1	2			2				-1.08981	1.63123			2				2				-0.00629633						1
Arginine/serine-rich splicing factor 10 isoform 1 OS=Zea mays GN=Zm.136970 PE=2 SV=1	B4FK60_MAIZE (+2)					1	1		-0.895451	-0.546123						1			-0.933452				3		1		2		-0.765059		0.495155		1		3	1	1		2	1	0.29696		0.578666				2	1	1
Uncharacterized protein OS=Zea mays GN=LOC100304283 PE=4 SV=1	A0A096SS43_MAIZE		3			6	1		-0.895451	-0.546123			8			6			0.423779		4		2		6		2		-0.370873		-0.0898073		2		3	1	6		2		-1.05968		0.578666	0.8744	4		3	6	1
Nascent polypeptide-associated complex subunit beta OS=Zea mays GN=BTF3b PE=2 SV=1	B6SVI7_MAIZE		3			1	1		1.43576	-0.546123			2			1			0.984845				2		1		2		-0.765059		-0.0898073		1		2		1		2		0.29696		-0.00629633		3		2	1	1
Uncharacterized protein OS=Zea mays GN=Zm.2558 PE=4 SV=1	A0A096U0D9_MAIZE (+1)		5	1		4	4		0.296711	-1.54612			3			4			-0.372386		1		4		4		2		-1.71482		0.910193		1		4		4		2		-1.41493		0.993704		5	2		4	4
Allene oxide cyclase OS=Zea mays GN=aoc PE=2 SV=1	Q6RW09_MAIZE						2			-1.54612													4				2				0.910193				4	1			2				0.993704	0.8744		1			2
Uncharacterized protein OS=Zea mays GN=LOC100382927 PE=4 SV=1	K7UVJ7_MAIZE						2			-1.54612													3				2				0.495155				1				2				-1.0063			1	3		2
Uncharacterized protein OS=Zea mays GN=LOC100192556 PE=2 SV=1	B4FBT1_MAIZE (+1)						2			-1.54612													1				2				-1.08981								2				-2.0063			1			2
Uncharacterized protein OS=Zea mays PE=2 SV=1	B6UIG7_MAIZE						1			-0.546123													1				2				-1.08981				1	1			2	1			-1.0063	-0.1256			1		1
Uncharacterized protein OS=Zea mays PE=2 SV=1	C0HHM6_MAIZE			1			2			-0.546123													1				2				-1.08981				1				2				-1.0063			1	1		2
Mannitol dehydrogenase OS=Zea mays GN=Zm.24928 PE=2 SV=1	B4FJW4_MAIZE						1			-0.546123																	2				-2.08981				1				2				-1.0063						1
Uncharacterized protein OS=Zea mays GN=Zm.2483 PE=4 SV=1	A0A096PN14_MAIZE						1			-0.546123																	2				-2.08981								2				-2.0063						1
OTU domain-containing protein 6B OS=Zea mays GN=Zm.23488 PE=2 SV=1	B6TV98_MAIZE		1	1	2	1	1	1	0.00638492	0.453877	0.467787		1	2		1	1		0.0256967	0.568466				1	1		1	1	-0.765059		-1.08981	-0.368766	1		1		1		1		0.29696		-0.00629633		2		2	1	1
1-aminocyclopropane-1-carboxylate oxidase OS=Zea mays GN=Zm.28347 PE=2 SV=1	B6TBU1_MAIZE		3	1	3	3	1		0.00638492	0.453877	2.05275		5	2		3			0.732556	1.56847	3	1	1	2	3	1	1		0.1847	0.0777939	-0.0898073	1.63123	2	2	1		3	1	1		-0.203735	0.750024	-0.00629633		3		1	3	1
Uncharacterized protein (Fragment) OS=Zea mays GN=Zm.139685 PE=4 SV=1	A0A096UGF5_MAIZE			1	2	1	1		-0.895451	0.453877	1.46779	1		2		1		0.327982	-0.933452	1.56847	1		1	1	1		1		0.1847		-0.0898073	0.631234		1	3	3	1		1	2	-0.558984	0.750024	1.57867	0.459363	1			1	1
Protein recA OS=Zea mays GN=LOC100282426 PE=2 SV=1	B6T788_MAIZE (+1)		1	1	1	1	1		0.00638492	0.453877	0.467787		1			1			0.0256967				1		1		1		-0.765059		-0.0898073				1		1		1		-0.558984		-0.00629633				1	1	1
Ferredoxin-1 OS=Zea mays GN=LOC100303929 PE=2 SV=1	B6SP61_MAIZE		2		1	1	1		0.908221	-0.546123	0.467787		1			1			0.0256967			1	1	1	1	1	1		-0.765059	0.0777939	-0.0898073	0.631234		1	1		1	1	1		-0.558984	-0.249976	-0.00629633		1			1	1
Uncharacterized protein OS=Zea mays GN=LOC100283478 PE=4 SV=1	A0A096R9A2_MAIZE (+1)				1		1		0.00638492	-0.546123	0.467787		1						0.984845		1						1		1.13446		-1.08981								1				-1.0063		1				1
GIF2 OS=Zea mays GN=GIF2 PE=2 SV=1	A5HEH5_MAIZE (+1)		2		2	2	1		0.00638492	-0.546123	1.46779	1	2			2		0.327982	0.0256967		2		1	1	2		1		0.1847		-0.0898073	0.631234	1	1	1		2		1	1	-0.558984	0.750024	-0.00629633		1		1	2	1
Branched-chain-amino-acid aminotransferase OS=Zea mays GN=pco098993(576) PE=3 SV=1	A0A096R1C1_MAIZE (+1)		2		2	1	1		0.908221	-0.546123	1.46779		1			1			0.0256967			1	2		1		1		-0.765059	1.07779	0.910193		1	1	3		1		1		0.29696	0.750024	1.57867		3		1	1	1
Peptidyl-prolyl cis-trans isomerase OS=Zea mays GN=Zm.27312 PE=2 SV=1	B6SZG7_MAIZE		2	1		3	4		-0.521155	-1.54612		1	4		1	3		-0.546559	0.423779		3	1	1	1	3		1		0.1847	1.07779	-0.0898073	0.631234	1	1	2		3		1		-1.05968	0.750024	0.993704		3	2		3	4
Uncharacterized protein OS=Zea mays GN=LOC100275878 PE=2 SV=1	B6T0F9_MAIZE				1	1	1		-0.895451	-0.546123	0.467787					1			-0.933452		1		1		1	1	1		0.1847	-0.922206	-0.0898073		1	1	1		1	1	1	1	0.29696	-0.249976	-0.00629633	-1.1256			1	1	1
Tubulin-specific chaperone A OS=Zea mays GN=IDP217 PE=2 SV=1	B4FNZ2_MAIZE		3			1	2		1.43576	-1.54612			3	1		1			1.54591	0.568466	1	1	1	1	1		1		0.1847	1.07779	-0.0898073	0.631234	1		1		1		1		0.29696		-0.00629633		1	1	2	1	2
Uncharacterized protein OS=Zea mays GN=pco104090b PE=2 SV=1	B4FTW4_MAIZE (+2)						1		0.00638492	-0.546123			2						1.94399		2			1			1		2.08422		-1.08981	0.631234							1				-1.0063						1
Acyl-coenzyme A oxidase OS=Zea mays GN=LOC100191469 PE=2 SV=1	B4F8X3_MAIZE		1		1	1	1	1	0.00638492	-0.546123	-0.532213		1	1	1	1	1	-1.4211	0.0256967	-0.431534	2	2	4	1	1		1	1	1.13446	2.07779	1.91019	-0.368766	1		9		1		1		0.29696		3.16363		2		1	1	1
Uncharacterized protein OS=Zea mays GN=Zm.85353 PE=4 SV=1	A0A096RQI7_MAIZE		1	1	1	1	2		0.00638492	-0.546123	0.467787	1	1	1		1		0.327982	0.0256967	0.568466	1	1		1	1	1	1		0.1847	0.0777939	-1.08981	0.631234	1	1	1	1	1	1	1	1	0.29696	-0.249976	-0.00629633	-0.1256	1	1	1	1	2
Hydrogen-transporting ATP synthase, rotational mechanism OS=Zea mays GN=LOC100285174 PE=2 SV=1	B6SIP2_MAIZE		2	1		1	2		0.908221	-0.546123		1	1	1		1		0.327982	0.0256967	0.568466			1		1	1	1		-0.765059	-0.922206	-0.0898073				1	1	1	1	1		-0.558984	-1.24998	-0.00629633	0.8744	1	1	2	1	2
Chalcone-flavonone isomerase family protein OS=Zea mays GN=Zm.72695 PE=2 SV=1	B4G1R6_MAIZE						1		0.00638492	-0.546123				1						0.568466			1				1				-0.0898073				2				1				0.993704		1				1
60S acidic ribosomal protein P1 OS=Zea mays GN=Zm.141734 PE=2 SV=1	B4FUB4_MAIZE				1	2	2		-1.79729	-1.54612	0.467787		3			2			0.586763		1	3	1	3	2	2	1		-0.765059	0.662756	-0.0898073	2.2162		2	2		2	2	1		-1.41493	-0.249976	0.993704		2	1		2	2
Uncharacterized protein OS=Zea mays PE=2 SV=1	C0PKD2_MAIZE		2	2	2	2	4		0.00638492	-0.546123	1.46779		1	2		2			-0.933452	1.56847	2		3		2		1		0.1847		1.49516		1	2	1		2		1		-0.558984	1.75002	-0.00629633		2	2		2	4
Uncharacterized protein OS=Zea mays GN=ZEAMMB73_802063 PE=4 SV=1	K7V7L8_MAIZE					1	1		-0.895451	-0.546123			1			1			0.0256967		1		1	3	1		1		0.1847		-0.0898073	2.2162	1				1		1		0.29696		-1.0063		1		1	1	1
Uncharacterized protein OS=Zea mays GN=LOC100276396 PE=4 SV=1	A0A096RDG5_MAIZE		3		1	5	1		-0.658237	-0.546123	0.467787		4	1		5			-0.28308	0.568466	1	2	1		5		1		-2.02057	2.07779	-0.0898073		1	1	2		5		1		-1.69048	0.750024	0.993704		4			5	1
Uncharacterized protein OS=Zea mays GN=Zm.7885 PE=2 SV=1	C0PGF8_MAIZE (+2)						1			-0.546123																	1				-1.08981				1				1				-0.00629633				1		1
ABC-type Co2+ transport system, permease component OS=Zea mays GN=Zm.85742 PE=2 SV=1	B6U434_MAIZE						1		0.00638492	-0.546123			1						0.984845								1				-1.08981					1			1				-1.0063	0.8744					1
Uncharacterized protein OS=Zea mays GN=Zm.84260 PE=4 SV=1	K7UV01_MAIZE				2	1	1	1	-0.895451	-0.546123	0.467787		2	2		1	1		0.984845	0.568466	1	1	1	1	1	1	1	1	0.1847	0.0777939	-0.0898073	-0.368766	1	1	1		1	1	1		0.29696	-0.249976	-0.00629633		1		2	1	1
Uncharacterized protein OS=Zea mays GN=pco061337 PE=3 SV=1	A0A096PQJ8_MAIZE				2	1	1	2	-0.895451	-0.546123	-0.532213		1	2		1	2		0.0256967	-0.431534	2		2	1	1	1	1	2	1.13446	-0.922206	0.910193	-1.36877	1		1		1	1	1		0.29696	-1.24998	-0.00629633		1			1	1
Uncharacterized protein OS=Zea mays GN=pco102485 PE=4 SV=1	A0A096R5Y3_MAIZE (+2)		1		1		1		0.908221	-0.546123	0.467787			1						0.568466	1						1		1.13446		-1.08981				2				1				0.993704						1
Uncharacterized protein OS=Zea mays GN=LOC100191713 PE=2 SV=1	B4F9W1_MAIZE		3		3	3	1	1	0.00638492	-0.546123	1.05275	2	3	4		3	1	1.20252	0.0256967	1.56847	3	3	1	3	3	3	1	1	0.1847	0.0777939	-0.0898073	1.2162	1	3	3	3	3	3	1	2	-1.05968	-0.249976	1.57867	0.459363	4		2	3	1
Transcribed sequence 1087 protein OS=Zea mays GN=LOC100857007 PE=2 SV=1	C0P6Q4_MAIZE		1		1	2	1		-0.895451	-0.546123	0.467787		1	1		2			-0.933452	0.568466	1	1		2	2	1	1		-0.765059	0.0777939	-1.08981	1.63123		1	4		2	1	1	1	-1.41493	-0.249976	1.9937	-1.1256	3		2	2	1
Cytochrome b5 OS=Zea mays GN=LOC100216924 PE=2 SV=1	B4FKH7_MAIZE		5	2	2	3	4		0.671007	-0.546123	1.46779	1	1	2		3		0.327982	-1.49452	1.56847	1	2	4	2	3	2	1		-1.32063	0.0777939	1.91019	1.63123	1	1	2	3	3	2	1	2	-1.05968	-1.24998	0.993704	0.459363	3	2	3	3	4
Dolichyl-diphosphooligosaccharide--protein glycosyltransferase subunit 1 OS=Zea mays GN=LOC100285254 PE=2 SV=1	B6U2F8_MAIZE		2	1	4	1	2	2	0.908221	-0.546123	0.467787		1	1		1	2		0.0256967	-1.43153	1	1	5	1	1	4	1	2	0.1847	-1.92221	2.23212	-1.36877	1	3	3		1	4	1		0.29696	-0.665013	1.57867		1	1	2	1	2
50S ribosomal protein L20, chloroplastic OS=Zea mays GN=rpl20 PE=3 SV=3	RK20_MAIZE		9		7	9	1	7	0.00638492	-0.546123	-0.532213	1	8	6		9	7	0.327982	-0.137287	-0.653926	7	2	1	8	9	3	1	7	-0.159654	-0.507169	-0.0898073	-0.176121	7	3			9	3	1		-0.0133799	-0.249976	-1.0063		6			9	1
Prolyl endopeptidase OS=Zea mays GN=Zm.9529 PE=4 SV=1	K7TFH9_MAIZE		1			1	1		0.00638492	-0.546123			1			1			0.0256967			1			1		1		-0.765059	1.07779	-1.08981		1	1	1		1		1		0.29696	0.750024	-0.00629633		1		1	1	1
Uncharacterized protein OS=Zea mays PE=4 SV=1	A0A096T476_MAIZE		1				1		0.908221	-0.546123																	1				-1.08981				1				1				-0.00629633		1				1
Uncharacterized protein OS=Zea mays GN=pco084690 PE=2 SV=1	B4FLP7_MAIZE					1	1		-0.895451	-0.546123						1			-0.933452		1				1		1		0.1847		-1.08981				2		1		1		-0.558984		0.993704		1			1	1
Uncharacterized protein OS=Zea mays GN=AY106674 PE=2 SV=1	B8A0V5_MAIZE		1			1	2		0.00638492	-1.54612						1			-0.933452				1		1		1		-0.765059		-0.0898073						1		1		-0.558984		-1.0063		1	1		1	2
30S ribosomal protein S11, chloroplastic OS=Zea mays GN=rps11 PE=3 SV=2	RR11_MAIZE		1			1	1		0.00638492	-0.546123			1			1			0.0256967		1		1		1		1		0.1847		-0.0898073		1		2		1		1		0.29696		0.993704		1		1	1	1
Cinnamyl alcohol dehydrogenase OS=Zea mays GN=CAD2 PE=2 SV=1	B6U7D8_MAIZE (+1)		3			3	2		0.00638492	-1.54612			3			3			0.0256967		2	1			3		1		-0.370873	1.07779	-1.08981				2		3		1		-1.91562		0.993704		3	1	1	3	2
Glutamate decarboxylase OS=Zea mays GN=LOC100284394 PE=2 SV=1	B6TT27_MAIZE (+1)		1	1			2		0.908221	-0.546123													1				1				-0.0898073			1	1				1			0.750024	-0.00629633		1	1	1		2
4-nitrophenylphosphatase OS=Zea mays GN=LOC100193796 PE=2 SV=1	B4FPG9_MAIZE		2				1		1.81006	-0.546123													1				1				-0.0898073			1	1				1			0.750024	-0.00629633		1				1
Uncharacterized protein OS=Zea mays GN=Zm.5707 PE=4 SV=1	A0A096RGU2_MAIZE (+1)				2		2	1		-1.54612	0.467787			1			1			-0.431534		1	2				1	1		1.07779	0.910193	-1.36877			2				1				0.993704			1			2
Uncharacterized protein OS=Zea mays GN=ZEAMMB73_044623 PE=4 SV=1	K7U4Z0_MAIZE (+1)		3			1	1		1.43576	-0.546123			3			1			1.54591		2	1			1		1		1.13446	1.07779	-1.08981						1		1		-0.558984		-1.0063		3			1	1
Uncharacterized protein OS=Zea mays GN=Zm.22227 PE=4 SV=1	K7U4E4_MAIZE (+2)						1		0.00638492	-0.546123												1	1			1	1			0.0777939	-0.0898073			1	1			1	1			-0.249976	-0.00629633		1		1		1
Uncharacterized protein OS=Zea mays PE=4 SV=1	A0A096PPY5_MAIZE			1	1	1	2	1	-0.895451	-0.546123	-0.532213					1	1		-0.933452	-1.43153			2		1		1	1	-0.765059		0.910193	-1.36877			3	2	1		1	1	-0.558984		1.57867	0.8744	1	1	4	1	2
Uncharacterized protein OS=Zea mays GN=Zm.2051 PE=4 SV=1	A0A096R0A2_MAIZE (+1)						2			-1.54612																	1				-1.08981								1				-1.0063			1			2
Unknown protein from spot 207 of 2D-PAGE of etiolated coleoptile (Fragments) OS=Zea mays PE=1 SV=1	UC11_MAIZE						1			-0.546123													1				1				-0.0898073				1				1				-0.00629633						1
Uncharacterized protein OS=Zea mays GN=cl19897_1 PE=3 SV=1	A0A096QA89_MAIZE (+2)						1			-0.546123													1				1				-0.0898073				1				1				-0.00629633				2		1
Uncharacterized protein OS=Zea mays GN=ZEAMMB73_793799 PE=4 SV=1	K7U0J4_MAIZE						1			-0.546123																	1				-1.08981								1				-1.0063						1
Ribose-5-phosphate isomerase OS=Zea mays GN=LOC100284292 PE=2 SV=1	C0PBH7_MAIZE		1			1	2		0.00638492	-1.54612			1			1			0.0256967		1				1		1		0.1847		-1.08981			1			1		1	1	-0.558984	0.750024	-1.0063	-1.1256		1	1	1	2
Uncharacterized protein OS=Zea mays GN=pco061446a PE=3 SV=1	A0A096RFZ7_MAIZE (+1)		1				2		0.908221	-1.54612											2		1				1		2.08422		-0.0898073				1	1			1	1			-0.00629633		1	1			2
Uncharacterized protein OS=Zea mays GN=LOC100382383 PE=4 SV=1	A0A096T7K6_MAIZE						1			-0.546123				1						0.568466			3				1				1.49516			1	2				1			0.750024	0.993704				1		1
Immature colon carcinoma transcript 1 protein OS=Zea mays GN=LOC100282262 PE=2 SV=1	B6T5I9_MAIZE					1	1		-0.895451	-0.546123						1			-0.933452		1		2		1	1	1		0.1847	-0.922206	0.910193				2	2	1	1	1	2	-0.558984	-1.24998	0.993704	-0.1256			2	1	1
Ubiquinol oxidase OS=Zea mays GN=Zm.24555 PE=3 SV=1	A0A096PWM9_MAIZE (+1)			1		1	1		-0.895451	0.453877						1			-0.933452			1	1		1	1	1		-0.765059	0.0777939	-0.0898073			1	1		1	1	1		-0.558984	-0.249976	-0.00629633				1	1	1
Uncharacterized protein OS=Zea mays GN=Zm.67772 PE=4 SV=1	A0A096TWF4_MAIZE (+1)						1	1		-0.546123	-1.53221						1			-1.43153			3				1	1			1.49516	-1.36877			2				1	1			0.993704				2		1
Uncharacterized protein OS=Zea mays GN=Zm.21269 PE=4 SV=1	A0A096RUB7_MAIZE (+1)						1	1		-0.546123	-1.53221						1			-1.43153							1	1			-1.08981	-1.36877							1	1			-1.0063						1
Uncharacterized protein OS=Zea mays GN=Zm.125270 PE=4 SV=1	K7V0P8_MAIZE						1	1		-0.546123	-1.53221	1		2			1	0.327982		0.568466							1	1			-1.08981	-1.36877				3			1	2			-1.0063	0.459363			2		1
Uncharacterized protein OS=Zea mays GN=Zm.150635 PE=3 SV=1	A0A096S518_MAIZE (+1)						1	1		-0.546123	-1.53221						1			-1.43153							1	1			-1.08981	-1.36877							1				-1.0063						1
Uncharacterized protein OS=Zea mays GN=Zm.8107 PE=4 SV=1	A0A096S2A6_MAIZE					2	1		-1.79729	-0.546123			1			2			-0.933452			1	2		2	1	1		-1.71482	0.0777939	0.910193			3		1	2	1	1	1	-1.41493	1.33499	-1.0063	-0.1256	2		1	2	1
Cysteine protease 1 OS=Zea mays GN=LOC100501813 PE=3 SV=1	K7TP58_MAIZE			1	1		4	2		-1.54612	-1.53221			1			2			-1.43153			1	1			1	2			-0.0898073	-1.36877			3	1			1	1			1.57867	-0.1256		2	3		4
Uncharacterized protein OS=Zea mays GN=LOC100277041 PE=2 SV=1	B6TN50_MAIZE (+1)				1		1	1		-0.546123	-0.532213			1			1			-0.431534				1			1	1			-1.08981	-0.368766							1				-1.0063				1		1
Uncharacterized protein OS=Zea mays GN=umc1982 PE=4 SV=1	A0A096UHU1_MAIZE (+1)			1	1		1	1		0.453877	-0.532213			1			1			-0.431534			1	1			1	1			-0.0898073	-0.368766			1	2			1				-0.00629633				1		1
Uncharacterized protein OS=Zea mays GN=LOC100501499 PE=2 SV=1	C4J3Q4_MAIZE		3			2	1		0.533925	-0.546123			1			2			-0.933452		1				2	1	1		-0.765059	-0.922206	-1.08981			1	1		2	1	1		-1.41493	-0.249976	-0.00629633		2			2	1
Uncharacterized protein OS=Zea mays GN=Zm.84994 PE=3 SV=1	A0A096T4T2_MAIZE (+1)					1	1		-0.895451	-0.546123			1			1			0.0256967						1		1		-0.765059		-1.08981		1		2	1	1		1	1	0.29696		0.993704					1	1
Embryonic abundant protein-like protein OS=Zea mays GN=LOC100284758 PE=2 SV=1	C0HDZ4_MAIZE			1		1	2		-0.895451	-0.546123			1			1			0.0256967				1		1		1		-0.765059		-0.0898073				1	2	1		1	1	-0.558984		-0.00629633	0.8744	1	1	1	1	2
Chromosome 17, whole genome shotgun sequence OS=Ustilago maydis (strain 521 / FGSC 9021) GN=UMAG_04745 PE=4 SV=1	A0A0D1BXN1_USTMA					1	1		-0.895451	-0.546123						1			-0.933452				1		1		1		-0.765059		-0.0898073		1		1		1		1		0.29696		-0.00629633		1		1	1	1
Uncharacterized protein OS=Zea mays GN=LOC100272983 PE=2 SV=1	B4FLA1_MAIZE (+1)					2	1		-1.79729	-0.546123			1			2			-0.933452				1		2		1		-1.71482		-0.0898073				2		2		1		-1.41493		0.993704		1			2	1
Plastid-specific 30S ribosomal protein 2 OS=Zea mays GN=LOC100281348 PE=2 SV=1	B6SUJ3_MAIZE					1	1		-0.895451	-0.546123			1			1			0.0256967						1		1		-0.765059		-1.08981						1		1		-0.558984		-1.0063					1	1
Uncharacterized protein OS=Zea mays GN=csu941 PE=4 SV=1	A0A096QVI8_MAIZE (+2)		1			1	1		0.00638492	-0.546123			1			1			0.0256967		1		1		1		1		0.1847		-0.0898073		1		1		1		1		0.29696		-0.00629633		1		1	1	1
Hemoglobin 2 OS=Zea mays GN=Hb2 PE=2 SV=1	Q3S3T0_MAIZE		1			1	1		0.00638492	-0.546123			1			1			0.0256967				1		1		1		-0.765059		-0.0898073				1		1		1		-0.558984		-0.00629633		1			1	1
Uncharacterized protein OS=Zea mays GN=cl32009_1b PE=2 SV=1	B4FZU9_MAIZE		3			2	1		0.533925	-0.546123			2			2			0.0256967		1				2		1		-0.765059		-1.08981				1		2		1		-1.41493		-0.00629633		2			2	1
Uncharacterized protein OS=Zea mays GN=LOC100383938 PE=2 SV=1	C0PK55_MAIZE		3			1	1		1.43576	-0.546123			2			1			0.984845				2		1		1		-0.765059		0.910193		1		2		1		1		0.29696		0.993704		1		1	1	1
OB-fold nucleic acid binding domain containing protein OS=Zea mays GN=pco079748(219) PE=2 SV=1	B4FR03_MAIZE		4			3	1		0.380681	-0.546123			6			3			0.984845		2				3		1		-0.370873		-1.08981				2		3		1		-1.91562		0.993704		3		1	3	1
Uncharacterized protein OS=Zea mays GN=Zm.33888 PE=2 SV=1	B6TQK0_MAIZE						1			-0.546123																1	1			-0.922206	-1.08981			1		1		1	1			-0.249976	-1.0063	0.8744					1
Putative alcohol dehydrogenase superfamily protein OS=Zea mays GN=LOC100216803 PE=2 SV=1	B4FJT5_MAIZE (+4)						1			-0.546123												1	2				1			1.07779	0.910193			1	1				1			0.750024	-0.00629633				1		1
AMP-binding protein OS=Zea mays GN=Zm.3042 PE=2 SV=1	B6SWE6_MAIZE						2			-1.54612													1				1				-0.0898073				1				1				-0.00629633			1	2		2
Reticulon-like protein OS=Zea mays GN=uaz7c01g04 PE=2 SV=1	B6TGL5_MAIZE						1			-0.546123													1				1				-0.0898073				1	1			1	1			-0.00629633	-0.1256					1
NPL4 family OS=Zea mays GN=LOC100194136 PE=2 SV=1	B4FHK5_MAIZE						1			-0.546123													4				1				1.91019				6				1				2.57867				1		1
Uncharacterized protein OS=Zea mays GN=LOC100857014 PE=2 SV=1	B4FLE1_MAIZE (+1)						1			-0.546123													1				1				-0.0898073				1				1				-0.00629633						1
Uncharacterized protein OS=Zea mays GN=LOC100382413 PE=2 SV=1	C0P7E7_MAIZE						1			-0.546123																	1				-1.08981				3				1				1.57867						1
Uncharacterized protein OS=Zea mays PE=4 SV=1	A0A096SER9_MAIZE (+2)						1			-0.546123																	1				-1.08981				1				1	1			-0.00629633						1
Tropinone reductase OS=Zea mays GN=AY110052 PE=2 SV=1	B6TAE7_MAIZE						1			-0.546123																	1				-1.08981				1				1				-0.00629633						1
Ferrochelatase OS=Zea mays GN=Zm.1691 PE=3 SV=1	A0A096RU61_MAIZE						1			-0.546123																	1				-1.08981								1				-1.0063						1
Uncharacterized protein OS=Zea mays GN=pco122073 PE=2 SV=1	B4F840_MAIZE (+1)						1			-0.546123													1				1				-0.0898073				2				1				0.993704				1		1
Uncharacterized protein OS=Zea mays GN=Zm.34463 PE=4 SV=1	A0A096RDX9_MAIZE						1			-0.546123													1				1				-0.0898073				1				1				-0.00629633						1
Chorismate mutase OS=Zea mays GN=LOC100279511 PE=2 SV=1	B6TF54_MAIZE						1			-0.546123																	1				-1.08981				1				1				-0.00629633						1
Photosystem I reaction center subunit IX OS=Zea mays GN=psaJ PE=3 SV=1	PSAJ_MAIZE						1			-0.546123													1				1				-0.0898073								1				-1.0063						1
Uncharacterized protein OS=Zea mays GN=umc1478 PE=3 SV=1	A0A096PUE2_MAIZE (+4)						1			-0.546123																	1				-1.08981				1				1				-0.00629633						1
Uncharacterized protein OS=Zea mays GN=IDP311 PE=2 SV=1	C0PEP9_MAIZE						1			-0.546123													1				1				-0.0898073				1				1				-0.00629633						1
Uncharacterized protein OS=Zea mays GN=LOC100382260 PE=4 SV=1	A0A096S1C3_MAIZE (+1)						1			-0.546123																	1				-1.08981								1				-1.0063						1
Heat shock 22 kDa protein OS=Zea mays GN=hsp22 PE=2 SV=1	O64960_MAIZE						1			-0.546123																	1				-1.08981								1				-1.0063						1
Uncharacterized protein OS=Zea mays GN=pco133413 PE=4 SV=1	A0A096R4Z5_MAIZE (+1)			1			1			0.453877													1				1				-0.0898073				1				1				-0.00629633				1		1
Uncharacterized protein OS=Zea mays GN=pco148714(246) PE=4 SV=1	A0A096RRM9_MAIZE (+2)			1			1			0.453877													2				1				0.910193				2				1				0.993704				2		1
Flavonoid 3-monooxygenase OS=Zea mays GN=Zm.79603 PE=2 SV=1	B4FQ24_MAIZE			1			1			0.453877													2				1				0.910193				1	1			1				-0.00629633	0.8744					1
Uncharacterized protein OS=Zea mays PE=4 SV=1	A0A096UGY6_MAIZE (+4)			1			1			0.453877													1				1				-0.0898073					1			1				-1.0063						1
Uroporphyrinogen decarboxylase OS=Zea mays GN=LOC100383208 PE=3 SV=1	A0A096THD3_MAIZE						1			-0.546123																																							1
Uncharacterized protein OS=Zea mays GN=Zm.25547 PE=4 SV=1	A0A096Q4Y6_MAIZE						1			-0.546123																																							1
Uncharacterized protein OS=Zea mays GN=Zm.13639 PE=4 SV=1	A0A096QC19_MAIZE (+1)				1		2			-1.54612	0.467787			1						0.568466		2		1		1				1.07779		0.631234		2	3			1				0.750024	2.57867			1			2
Methylthioribose kinase OS=Zea mays GN=pco103407 PE=2 SV=1	B6TDT6_MAIZE (+2)						2			-1.54612																																							2
Uncharacterized protein OS=Zea mays GN=pco100151b PE=4 SV=1	A0A096QMZ1_MAIZE (+2)		1			1	1		0.00638492	-0.546123		1	1			1		0.327982	0.0256967		1	1	1	1	1	1			0.1847	0.0777939	0.910193	0.631234	1	2	1	1	1	1		1	0.29696	0.750024	0.993704		1			1	1
Uncharacterized protein OS=Zea mays GN=Zm.13087 PE=4 SV=1	A0A096T353_MAIZE (+1)		1				1		0.908221	-0.546123																									1								0.993704						1
Peptide methionine sulfoxide reductase msrB OS=Zea mays GN=Zm.18445 PE=2 SV=1	B6T2N3_MAIZE		1	1		1	1		0.00638492	0.453877			1			1			0.0256967		1		1		1				0.1847		0.910193		1		1		1				0.29696		0.993704		1			1	1
Adenylosuccinate synthetase OS=Zea mays GN=adss1 PE=2 SV=1	C0PFA1_MAIZE (+1)					1	2		-0.895451	-1.54612			1			1			0.0256967					1	1				-0.765059			0.631234			2		1				-0.558984		1.9937		2	1		1	2
Ubiquitin fusion degradation protein 1 OS=Zea mays GN=pco125270b PE=2 SV=1	B6T4L6_MAIZE		1		1		2		0.908221	-1.54612	0.467787		1	1					0.984845	0.568466	1			1					1.13446			0.631234		1	3							0.750024	2.57867			1			2
Chromosome 22, whole genome shotgun sequence OS=Ustilago maydis (strain 521 / FGSC 9021) GN=UMAG_06180 PE=4 SV=1	A0A0D1DT89_USTMA		1		1		1		0.908221	-0.546123	0.467787		1	1					0.984845	0.568466	1		1	1					1.13446		0.910193	0.631234			1								0.993704		3				1
Uncharacterized protein OS=Zea mays GN=LOC100382623 PE=2 SV=1	B6SVH9_MAIZE		1			2	1		-0.895451	-0.546123		1	2		1	2		-0.546559	0.0256967		2	2	1		2	2			0.1847	0.0777939	0.910193		1	2	1		2	2		1	-0.558984	-0.249976	0.993704	-1.1256	2		1	2	1
Folylpolyglutamate synthase OS=Zea mays GN=fgp1 PE=3 SV=1	K7VM84_MAIZE		1				1		0.908221	-0.546123		1	1					0.327982	0.984845		1		2	1		1			1.13446	-0.922206	1.91019	0.631234		1				1				-0.249976							1
Peptidyl-prolyl cis-trans isomerase OS=Zea mays GN=Zm.38288 PE=2 SV=1	B4FR04_MAIZE					1	1	3	-0.895451	-0.546123	-3.11718		1			1	3		0.0256967	-3.0165	1				1			3	0.1847			-2.95373					1				-0.558984							1	1
Fructokinase-2 OS=Zea mays GN=Zm.22914 PE=2 SV=1	B4FEH1_MAIZE						1			-0.546123																								1						1		0.750024		-1.1256					1
Uncharacterized protein OS=Zea mays GN=Zm.85068 PE=4 SV=1	A0A096U487_MAIZE						1			-0.546123														1								0.631234																	1
3-oxoacyl-synthase III OS=Zea mays GN=LOC100280787 PE=2 SV=1	B6SKS5_MAIZE			1	1		1			0.453877	0.467787			1						0.568466																											1		1
Uncharacterized protein OS=Zea mays GN=LOC100276430 PE=4 SV=1	A0A096TMB6_MAIZE (+1)						2			-1.54612																																							2
Chromosome 22, whole genome shotgun sequence OS=Ustilago maydis (strain 521 / FGSC 9021) GN=UMAG_10976 PE=4 SV=1	A0A0D1DTF0_USTMA						1			-0.546123																																							1
Uncharacterized protein OS=Zea mays GN=cl4501_1 PE=4 SV=1	A0A096R2D7_MAIZE (+1)				1		1		0.00638492	-0.546123	0.467787										1		1	1					1.13446		0.910193	0.631234			2								1.9937						1
Uncharacterized protein OS=Zea mays GN=LOC100383336 PE=4 SV=1	A0A096PZE8_MAIZE (+1)						1			-0.546123																																							1
Uncharacterized protein OS=Zea mays PE=3 SV=1	A0A096S7Z2_MAIZE (+1)			1	1	1	1	2	-0.895451	0.453877	-1.53221			1		1	2		-0.933452	-1.43153	1				1			2	0.1847			-2.36877	1		1	1	1			2	0.29696		0.993704		1			1	1
Uncharacterized protein OS=Zea mays GN=ZEAMMB73_983608 PE=4 SV=1	K7UK34_MAIZE		2		2		1		1.81006	-0.546123	1.46779		2	3					1.94399	2.15343				3		1				-0.922206		2.2162		1	4			1		1		-0.249976	2.9937	-1.1256	4		2		1
Esterase D OS=Zea mays GN=LOC100282053 PE=2 SV=1	B6T2Y5_MAIZE (+1)		1		1		2	1	0.908221	-1.54612	-0.532213			1			1			-0.431534		1	1	1				1		1.07779	0.910193	-0.368766			1								0.993704		1	1	1		2
Chromosome 10, whole genome shotgun sequence OS=Ustilago maydis (strain 521 / FGSC 9021) GN=UMAG_10492 PE=4 SV=1	A0A0D1DX22_USTMA						1			-0.546123																																							1
Uncharacterized protein OS=Zea mays PE=3 SV=1	A0A096S9N6_MAIZE (+1)				1		1			-0.546123	0.467787											1		1		1				0.0777939		0.631234		1				1				-0.249976							1
4-methyl-5-thiazole monophosphate biosynthesis protein OS=Zea mays GN=Zm.23807 PE=2 SV=1	B6TVM7_MAIZE						1	1		-0.546123	-1.53221			1			1			-0.431534				1		1		1		-0.922206		-0.368766			1			1				-1.24998	0.993704						1
Uncharacterized protein OS=Zea mays GN=gpm203 PE=4 SV=1	A0A096SSA0_MAIZE						1			-0.546123																									3								2.57867						1
Copper ion binding protein OS=Zea mays GN=pco067235 PE=2 SV=1	B6TG00_MAIZE				1		1	1		-0.546123	-0.532213			1			1			-0.431534				1				1				-0.368766			1								0.993704						1
Uncharacterized protein OS=Zea mays GN=Zm.130441 PE=3 SV=1	A0A096QEF8_MAIZE (+1)						4			0.453877																										1													4
9,10-9,10 carotenoid cleavage dioxygenase 1 OS=Zea mays GN=CCD PE=2 SV=1	B4FBA4_MAIZE (+1)						1	1		-0.546123	-1.53221						1			-1.43153			2					1			1.91019	-1.36877			4								2.9937						1
Uncharacterized protein OS=Zea mays GN=LOC100284680 PE=4 SV=1	A0A096SQH2_MAIZE		1				1		0.908221	-0.546123			1						0.984845		1	1				1			1.13446	0.0777939			1					1			1.1529	-1.24998			1				1
Uncharacterized protein OS=Zea mays GN=LOC100272895 PE=4 SV=1	A0A096T1B4_MAIZE (+1)		1			1	1		0.00638492	-0.546123			1			1			0.0256967		1				1				0.1847								1				-0.558984				1			1	1
Uncharacterized protein OS=Zea mays GN=LOC100272907 PE=2 SV=1	B4FRL3_MAIZE		1	1	1	1	1		0.00638492	0.453877	0.467787		1			1			0.0256967		1	1			1	1			0.1847	0.0777939				1	2		1	1			-0.558984	-0.249976	1.9937		1			1	1
Zeta-carotene desaturase OS=Zea mays GN=zds1 PE=3 SV=1	A0A096TW24_MAIZE (+1)						1			-0.546123																										2				1									1
Uncharacterized protein OS=Zea mays GN=Zm.26367 PE=3 SV=1	A0A096QKB3_MAIZE				1		1			-0.546123	0.467787			1						0.568466			1	1							0.910193	0.631234			1	2				2			0.993704	-0.1256			1		1
Bifunctional polymyxin resistance arnA protein OS=Zea mays GN=LOC100282841 PE=2 SV=1	B4FUF3_MAIZE (+2)						1			-0.546123																																							1
Uncharacterized protein OS=Zea mays GN=Zm.3507 PE=4 SV=1	A0A096PQY2_MAIZE				1		1			-0.546123	0.467787			1						0.568466			1								0.910193																		1
Thioredoxin OS=Zea mays GN=trh2 PE=2 SV=1	B4FH44_MAIZE		2				2		1.81006	-1.54612			3						2.50506		1	1	1						1.13446	1.07779	0.910193				3	1				1			2.57867	-0.1256	4	1			2
Uncharacterized protein OS=Zea mays GN=pco071008b PE=2 SV=1	B4G1R9_MAIZE		2		1	2	1		0.00638492	-0.546123	0.467787		3	2		2			0.586763	1.56847	2	1	1	1	2	1			0.1847	0.0777939	0.910193	0.631234	1	1	1		2	1			-0.558984	-0.249976	0.993704		3			2	1
Uncharacterized protein OS=Zea mays GN=LOC100279779 PE=2 SV=1	B7ZZW9_MAIZE						1			-0.546123																										2				1				0.8744					1
Uncharacterized protein OS=Zea mays GN=LOC100272940 PE=4 SV=1	A0A096STN8_MAIZE (+3)						2			-0.546123																										1				1									2
Respiratory burst oxidase protein D variant alpha OS=Zea mays GN=Zm.24241 PE=4 SV=1	K7U3R2_MAIZE (+2)						1			-0.546123																																					1		1
Uncharacterized protein OS=Zea mays GN=Zm.17079 PE=2 SV=1	C0P676_MAIZE						1			-0.546123																																							1
Uncharacterized protein OS=Zea mays PE=4 SV=1	A0A096TPK9_MAIZE (+2)						1			-0.546123																																							1
Uncharacterized protein OS=Zea mays GN=pco104742 PE=4 SV=1	A0A096PXM2_MAIZE (+2)						2			-0.546123																																							2
Uncharacterized protein OS=Zea mays GN=umc2228 PE=4 SV=1	A0A096S1W4_MAIZE (+2)						1			-0.546123																																							1
Uncharacterized protein OS=Zea mays GN=Zm.92529 PE=4 SV=1	A0A096SMR5_MAIZE (+2)						1			-0.546123																										1				1									1
Uncharacterized protein OS=Zea mays GN=Zm.128465 PE=3 SV=1	A0A096THK1_MAIZE (+2)						4			-1.54612																										1				1									4
Uncharacterized protein OS=Zea mays GN=Zm.95252 PE=4 SV=1	A0A096RH70_MAIZE (+4)						2			-1.54612																										2				2									2
Uncharacterized protein OS=Zea mays PE=3 SV=1	A0A096QKD1_MAIZE						1			-0.546123																																							1
Uncharacterized protein OS=Zea mays GN=LOC100272979 PE=2 SV=1	B4FS26_MAIZE (+1)						2			-1.54612																										5				2									2
Uncharacterized protein OS=Zea mays GN=pco069442(750) PE=2 SV=1	C0HGE1_MAIZE		1	2	2	1	2	1	0.00638492	0.453877	0.467787			1		1	1		-0.933452	-0.431534		1			1	1		1	-0.765059	0.0777939		-1.36877	1	1		2	1	1		1	0.29696	-0.249976		0.8744		1	2	1	2
U6 snRNA-associated Sm-like protein LSm3 OS=Zea mays GN=Zm.103461 PE=2 SV=1	B4FPJ2_MAIZE		2	1		1	2		0.908221	-0.546123			3			1			1.54591		1			1	1				0.1847			0.631234					1				-0.558984				2	1	1	1	2
Uncharacterized protein OS=Zea mays GN=Zm.25861 PE=3 SV=1	A0A096PPR2_MAIZE						2			-1.54612																																				1			2
Uncharacterized protein OS=Zea mays GN=Zm.93938 PE=4 SV=1	A0A096RLT4_MAIZE (+2)						2			-1.54612																									1								0.993704			1			2
Protein transporter OS=Zea mays GN=LOC100194028 PE=2 SV=1	B4FH61_MAIZE (+1)						2			-1.54612																																							2
Uncharacterized protein OS=Zea mays GN=LOC100383547 PE=4 SV=1	A0A096QZ43_MAIZE		1				1		0.908221	-0.546123			1						0.984845																														1
Putative NUDIX hydrolase family protein OS=Zea mays GN=cl10045_1a PE=2 SV=1	B4FYW7_MAIZE (+2)						1		0.00638492	-0.546123			1						0.984845																										1				1
Uncharacterized protein OS=Zea mays PE=4 SV=1	A0A096T853_MAIZE						2		0.00638492	-1.54612			1						0.984845				1								0.910193															1			2
Pi starvation-induced protein OS=Zea mays PE=2 SV=1	B4FKE8_MAIZE		1				1		0.908221	-0.546123																																			1				1
Uncharacterized protein OS=Zea mays PE=4 SV=1	A0A096UJ12_MAIZE						1		0.00638492	-0.546123													1								0.910193		1								1.1529				1		1		1
Uncharacterized protein OS=Zea mays GN=LOC100191987 PE=2 SV=1	B4FAW7_MAIZE		1			1	1		0.00638492	-0.546123						1			-0.933452						1				-0.765059								1				-0.558984							1	1
Uncharacterized protein OS=Zea mays GN=LOC100273931 PE=3 SV=1	A0A096SGA6_MAIZE (+1)		1	1		1	2		0.00638492	-0.546123			1			1			0.0256967		1				1	1			0.1847	-0.922206				1			1	1		1	-0.558984	-0.249976			1	1	2	1	2
Uncharacterized protein OS=Zea mays GN=LOC100193841 PE=2 SV=1	B4FGH4_MAIZE (+3)						1		0.00638492	-0.546123																										1									1		1		1
Protein phosphatase 2C isoform epsilon OS=Zea mays GN=cl12955_1 PE=2 SV=1	B4F7V3_MAIZE						1		0.00638492	-0.546123			1						0.984845		1		2						1.13446		1.91019				1								0.993704						1
Beta-galactosidase OS=Zea mays GN=Zm.93782 PE=3 SV=1	A0A096R2T2_MAIZE (+1)						2			-1.54612																																				1			2
Uncharacterized protein OS=Zea mays GN=Zm.22909 PE=4 SV=1	K7V0F3_MAIZE						1			-0.546123																									1								0.993704						1
Ferredoxin-thioredoxin reductase catalytic chain, chloroplastic OS=Zea mays GN=FTRC PE=2 SV=1	FTRC_MAIZE						1			-0.546123																																							1
Uncharacterized protein OS=Zea mays GN=Zm.14318 PE=4 SV=1	K7VPS3_MAIZE						1			-0.546123																																							1
GrpE protein homolog OS=Zea mays GN=pco137067a PE=2 SV=1	B4FN51_MAIZE						1			-0.546123																																							1
Uncharacterized protein OS=Zea mays GN=Zm.1145 PE=4 SV=1	A0A096SU20_MAIZE						1			-0.546123																																							1
Uncharacterized protein OS=Zea mays GN=Zm.3744 PE=3 SV=1	A0A096TWM9_MAIZE (+1)						1			-0.546123																																							1
Inosine-5'-monophosphate dehydrogenase OS=Zea mays PE=3 SV=1	A0A096RK85_MAIZE						1		0.00638492	-0.546123			1						0.984845				1								0.910193				3								2.57867		1				1
HDDC2 protein OS=Zea mays GN=pco089793 PE=2 SV=1	B6SZF6_MAIZE						1			-0.546123																									1								0.993704						1
Uncharacterized protein OS=Zea mays GN=Zm.83987 PE=4 SV=1	A0A096QNP1_MAIZE						1			-0.546123																									2								1.9937						1
Uncharacterized protein OS=Zea mays GN=pco143515 PE=2 SV=1	B4F987_MAIZE (+1)						1			-0.546123																									1								0.993704						1
Chorismate mutase OS=Zea mays GN=LOC100191856 PE=2 SV=1	B4FUP5_MAIZE						1			-0.546123																									1								0.993704						1
Hydrolase, carbon-nitrogen family OS=Zea mays GN=cl4656_1 PE=2 SV=1	B6TKZ3_MAIZE						1			-0.546123																									1								0.993704						1
Uncharacterized protein OS=Zea mays GN=Zm.21649 PE=4 SV=1	A0A096T837_MAIZE						1			-0.546123																									1								0.993704						1
Uncharacterized protein OS=Zea mays GN=Zm.81493 PE=4 SV=1	A0A096PS18_MAIZE						1			-0.546123																																							1
Uncharacterized protein OS=Zea mays GN=pco067797 PE=2 SV=1	C0P3S5_MAIZE						2			-0.546123																																							2
Peptidyl-prolyl cis-trans isomerase OS=Zea mays GN=pco108516 PE=4 SV=1	A0A096PZT8_MAIZE (+1)						1			-0.546123																																							1
Uncharacterized protein OS=Zea mays GN=LOC100193375 PE=2 SV=1	B4FET3_MAIZE (+3)						1			-0.546123																																							1
Uncharacterized protein OS=Zea mays GN=LOC100272842 PE=4 SV=1	A0A096SG55_MAIZE (+4)						1			-0.546123																																							1
Uncharacterized protein OS=Zea mays GN=pco085527 PE=2 SV=1	B4FGF5_MAIZE			1		1	2		-0.895451	-0.546123			2			1			0.984845				1		1	1			-0.765059	-0.922206	0.910193			2			1	1			-0.558984	0.750024			2	1		1	2
Uncharacterized protein OS=Zea mays GN=Zm.33287 PE=4 SV=1	A0A096RBF9_MAIZE (+1)						2			-1.54612																																							2
Uncharacterized protein OS=Zea mays GN=Zm.43634 PE=4 SV=1	A0A096RNQ3_MAIZE (+1)						1			-0.546123																																							1
Uncharacterized protein OS=Zea mays GN=IDP2596 PE=4 SV=1	A0A096Q9A8_MAIZE (+3)						1			-0.546123																																							1
Uncharacterized protein OS=Zea mays GN=Zm.21676 PE=4 SV=1	K7VBE5_MAIZE (+1)						1			-0.546123																																							1
Uncharacterized protein OS=Zea mays GN=LOC100278102 PE=4 SV=1	K7U311_MAIZE						1			-0.546123																																							1
Uncharacterized protein OS=Zea mays GN=Zm.101384 PE=4 SV=1	A0A096SF86_MAIZE						1			0.453877																																							1
Uncharacterized protein OS=Zea mays GN=pco072268 PE=2 SV=1	B4FH14_MAIZE (+1)						1			0.453877																																							1
Desmoplakin OS=Homo sapiens GN=DSP PE=1 SV=3	DESP_CON-HUMAN		14			8	1		0.734486	-0.546123		55	3		8	8		1.88586	-1.33153		5	75			8	55			-0.459305	0.525253			123	2	2	27	8	55		7	3.67153	-5.03134	1.9937	1.82193	6			8	1
Uncharacterized protein OS=Zea mays GN=Zm.6013 PE=4 SV=1	A0A096TQM5_MAIZE (+1)						2			-1.54612																																							2
Uncharacterized protein OS=Zea mays GN=LOC100384227 PE=4 SV=1	A0A096SUD5_MAIZE (+1)						1			-0.546123																																							1
Uncharacterized protein OS=Zea mays PE=4 SV=1	A0A096RR46_MAIZE (+1)						1			-0.546123																																							1
Carboxypeptidase OS=Zea mays GN=Zm.18252 PE=2 SV=1	C0P8L3_MAIZE						1			-0.546123																																							1
Uncharacterized protein OS=Zea mays GN=cl18707_1 PE=4 SV=1	A0A096T1A5_MAIZE						1			-0.546123																																							1
Probable bifunctional methylthioribulose-1-phosphate dehydratase/enolase-phosphatase E1 OS=Zea mays PE=2 SV=1	MTBC_MAIZE						2			-1.54612																																				1			2
THO complex subunit 4 OS=Zea mays GN=cl8663_2a PE=2 SV=1	B4FF68_MAIZE						1			-0.546123																																							1
Putative oxidoreductase, aldo/keto reductase family protein OS=Zea mays GN=Zm.94073 PE=2 SV=1	B6SGM5_MAIZE						1			-0.546123																																							1
Peroxidase OS=Zea mays GN=uaz235(px) PE=3 SV=1	K7VH58_MAIZE						1			-0.546123																																							1
Uncharacterized protein OS=Zea mays GN=LOC100191445 PE=2 SV=1	B4F8U6_MAIZE (+1)						1			-0.546123																																							1
Uncharacterized protein OS=Zea mays GN=Zm.91721 PE=4 SV=1	K7UCC8_MAIZE						1			-0.546123																																							1
Uncharacterized protein OS=Zea mays GN=ZEAMMB73_113048 PE=4 SV=1	K7VPT6_MAIZE						1			-0.546123																																							1
Uncharacterized protein OS=Zea mays GN=ZEAMMB73_309702 PE=4 SV=1	K7VFL6_MAIZE						1			-0.546123																																							1
Uncharacterized protein OS=Zea mays GN=Zm.13920 PE=3 SV=1	A0A096SXT9_MAIZE						1			-0.546123																																							1
Uncharacterized protein OS=Zea mays GN=nfc102 PE=4 SV=1	K7VKX8_MAIZE (+3)						1			-0.546123																																							1
Mannitol dehydrogenase OS=Zea mays GN=LOC100192586 PE=2 SV=1	B4FBW5_MAIZE (+1)						1			-0.546123																																							1
Uncharacterized protein OS=Zea mays PE=4 SV=1	A0A096RFM1_MAIZE (+2)						1			-0.546123																																							1
Cyanate hydratase OS=Zea mays GN=CYN PE=2 SV=1	CYNS_MAIZE						1			-0.546123																																							1
Uncharacterized protein OS=Zea mays GN=Zm.32226 PE=4 SV=1	K7V4M2_MAIZE (+2)						1			-0.546123																																							1
Nucleotide sugar translocator BT2B OS=Zea mays GN=BT2B PE=2 SV=1	B2LWG6_MAIZE (+1)						1			-0.546123																																							1
Catalytic/ oxidoreductase, acting on NADH or NADPH OS=Zea mays GN=LOC100280962 PE=2 SV=1	B6SQD4_MAIZE						1			-0.546123																																							1
Uncharacterized protein OS=Zea mays GN=si707003b08b PE=4 SV=1	A0A096PWY7_MAIZE						1			-0.546123																																							1
Uncharacterized protein OS=Zea mays GN=ZEAMMB73_489711 PE=3 SV=1	K7UFB9_MAIZE						1			-0.546123																																							1
Uncharacterized protein OS=Zea mays GN=LOC100273018 PE=3 SV=1	A0A096S6P5_MAIZE						1			-0.546123																																							1
Chromosome 3, whole genome shotgun sequence OS=Ustilago maydis (strain 521 / FGSC 9021) GN=UMAG_01703 PE=4 SV=1	A0A0D1CVZ5_USTMA						1			-0.546123																																							1
Peroxidase OS=Zea mays GN=pco073925 PE=3 SV=1	A0A096S2N8_MAIZE (+3)						1			-0.546123																																							1
Stem glycoprotein OS=Zea mays GN=LOC100282109 PE=4 SV=1	K7V3T7_MAIZE						1			-0.546123																																							1
Small nuclear ribonucleoprotein F OS=Zea mays GN=LOC100192719 PE=2 SV=1	B4FCE3_MAIZE (+1)						1			-0.546123																																							1
Membrane steroid-binding protein 1 OS=Zea mays GN=LOC100282951 PE=2 SV=1	B6TD62_MAIZE (+2)						1			0.453877																																							1
Uncharacterized protein OS=Zea mays GN=pco116016 PE=4 SV=1	A0A096UF30_MAIZE (+1)						1			0.453877																																							1
Uncharacterized protein OS=Zea mays GN=LOC100192721 PE=2 SV=1	C0PJV3_MAIZE						2			1.45388																																							2
4-hydroxyphenylpyruvate dioxygenase OS=Zea mays PE=3 SV=1	A0A0B4J350_MAIZE						1		0.00638492	-0.546123																																			1				1
Uncharacterized protein OS=Zea mays GN=Zm.84871 PE=4 SV=1	A0A096QCP1_MAIZE		1			1	1		0.00638492	-0.546123			1			1			0.0256967			1	1		1				-0.765059	1.07779	0.910193						1				-0.558984				1			1	1
Glycosyltransferase OS=Zea mays GN=Zm.85842 PE=3 SV=1	K7TSG5_MAIZE			1			2		0.00638492	-0.546123																									1								0.993704			1			2
Phosphoribosylformylglycinamidine cyclo-ligase OS=Zea mays GN=Zm.12249 PE=2 SV=1	C4JA40_MAIZE		1			1	1		0.00638492	-0.546123			1			1			0.0256967		1				1				0.1847								1				-0.558984				1		1	1	1
Uncharacterized protein OS=Zea mays GN=LOC100192584 PE=2 SV=1	B4FBW3_MAIZE			1			1		0.00638492	0.453877													1								0.910193														2				1
Uncharacterized protein OS=Zea mays PE=4 SV=1	A0A096SX95_MAIZE (+1)		1				1		0.908221	-0.546123			1						0.984845				1								0.910193														1				1
Uncharacterized protein (Fragment) OS=Zea mays GN=Zm.9723 PE=4 SV=1	K7UXI2_MAIZE (+2)		1			1	1		0.00638492	-0.546123			1			1			0.0256967				1		1				-0.765059		0.910193						1				-0.558984				1			1	1
Uncharacterized protein OS=Zea mays GN=Zm.66621 PE=2 SV=1	B4FU92_MAIZE						1			-0.546123																																							1
Acyl-CoA-binding protein OS=Zea mays GN=Zm.17659 PE=2 SV=1	B6SRG5_MAIZE						1			-0.546123																																							1
Uncharacterized protein OS=Zea mays PE=4 SV=1	A0A0B4J356_MAIZE (+1)						1			-0.546123																																							1
Nonspecific lipid-transfer protein OS=Zea mays GN=LOC100284199 PE=2 SV=1	B4FV12_MAIZE						1			-0.546123																																							1
Uncharacterized protein OS=Zea mays GN=LOC100381421 PE=2 SV=1	B4G0S0_MAIZE (+1)						4			-1.54612																										6				6									4
Acyl CoA synthetase OS=Zea mays GN=pco146226a PE=2 SV=1	B6SYY5_MAIZE						1			-0.546123																																					1		1
Uncharacterized protein OS=Zea mays GN=Zm.79735 PE=4 SV=1	A0A096S6D5_MAIZE (+1)						1			-0.546123																										2													1
Uncharacterized protein OS=Zea mays GN=LOC100303801 PE=4 SV=1	A0A096SQJ3_MAIZE						1			-0.546123																														1				-1.1256					1
GrpE protein homolog OS=Zea mays GN=LOC100284812 PE=3 SV=1	K7UWX4_MAIZE		4			2	4		0.908221	-2.54612			5			2			1.29362		2	1			2				0.1847	1.07779			1	1	4		2				-0.558984	0.750024	2.9937		5	2	1	2	4
Uncharacterized protein OS=Zea mays PE=4 SV=1	A0A096R894_MAIZE (+2)						1			-0.546123																																							1
Uncharacterized protein OS=Zea mays GN=Zm.82909 PE=2 SV=1	B8A034_MAIZE (+1)						1			-0.546123																																							1
Uncharacterized protein OS=Zea mays GN=LOC100193433 PE=4 SV=1	A0A096QKG9_MAIZE (+1)						1			-0.546123																																							1
Colorless2 OS=Zea mays GN=c2 PE=2 SV=1	C0PCC1_MAIZE (+1)						1			-0.546123																																							1
Electron transfer flavoprotein beta-subunit OS=Zea mays GN=LOC100284068 PE=2 SV=1	B6TPR6_MAIZE						1			-0.546123																																							1
40S ribosomal protein S26 OS=Zea mays GN=LOC100284808 PE=2 SV=1	B6SIA2_MAIZE (+1)						1			-0.546123																										2				2									1
Uncharacterized protein OS=Zea mays GN=LOC100274225 PE=2 SV=1	B4FZN2_MAIZE						2			-1.54612																																							2
Uncharacterized protein OS=Zea mays GN=cl10585_1b PE=2 SV=1	B4FUZ2_MAIZE		4	2	3	6	4	1	-0.521155	-0.546123	1.05275		4	3		6	1		-0.535369	1.15343	3			3	6			1	-0.765059			1.2162	2		5	3	6			2	-1.05968		3.31563	0.459363	4	2	3	6	4
Arginine biosynthesis bifunctional protein ArgJ, chloroplastic OS=Zea mays GN=pco075894 PE=3 SV=1	A0A096QI13_MAIZE (+1)						2			-1.54612																																				1			2
Uncharacterized protein OS=Zea mays GN=cl6482_1b PE=2 SV=1	C0PM53_MAIZE						1			-0.546123																																							1
Peroxidase OS=Zea mays GN=Zm.16830 PE=3 SV=1	K7VCN5_MAIZE						1			-0.546123																																							1
Uncharacterized protein OS=Zea mays GN=LOC100272718 PE=2 SV=1	B4FQ49_MAIZE (+1)						1			-0.546123																																							1
Uncharacterized protein OS=Zea mays GN=si707021b11 PE=2 SV=1	B4FZ14_MAIZE (+1)						1			-0.546123																																							1
Putative cystatin OS=Zea mays GN=cc3 PE=2 SV=1	Q4FZ53_MAIZE		1	1	1		2	1	0.908221	-0.546123	-0.532213		1				1		0.984845	-1.43153	1							1	1.13446			-1.36877	1		2					1	1.1529		1.9937	-1.1256		1			2
Uncharacterized protein OS=Zea mays GN=LOC100382373 PE=2 SV=1	C0P715_MAIZE (+1)						1			-0.546123																																							1
Programmed cell death protein 5 OS=Zea mays GN=LOC100283479 PE=2 SV=1	B4FN06_MAIZE (+2)						1			-0.546123																																							1
Uncharacterized protein OS=Zea mays GN=ZEAMMB73_866859 PE=4 SV=1	K7VJZ6_MAIZE (+1)						1			-0.546123																																							1
Uncharacterized protein OS=Zea mays PE=4 SV=1	A0A096RD01_MAIZE						1			-0.546123																																							1
Peptidase S16, lon OS=Zea mays GN=LOC100193623 PE=2 SV=1	B6SMG8_MAIZE (+1)						1			-0.546123																																							1
Clathrin heavy chain OS=Zea mays GN=Zm.25638 PE=3 SV=1	K7TI14_MAIZE-DECOY						1			-0.546123																																							1
Uncharacterized protein OS=Zea mays GN=LOC100276276 PE=4 SV=1	A0A096QR80_MAIZE (+1)						1			-0.546123																																							1
Putative cinnamyl-alcohol dehydrogenase family protein OS=Zea mays GN=ZEAMMB73_598938 PE=3 SV=1	K7TH21_MAIZE				1		2			-1.54612	0.467787											1	1							1.07779	0.910193				3	1				1			2.57867	-0.1256		1	1		2
ATP-dependent Clp protease proteolytic subunit OS=Zea mays GN=LOC100282832 PE=2 SV=1	C0P421_MAIZE		1		2		1		0.908221	-0.546123	1.46779		1	1					0.984845	0.568466	1	1		1					1.13446	1.07779		0.631234		1	1							0.750024	0.993704		1				1
Peptide methionine sulfoxide reductase msrB OS=Zea mays GN=Zm.96447 PE=2 SV=1	B6T2C6_MAIZE						1			0.453877																																							1
Uncharacterized protein OS=Zea mays GN=LOC100272681 PE=4 SV=1	A0A096RI80_MAIZE			1	2		1	1		0.453877	0.467787			2			1			0.568466		3	2	1		3		1		0.0777939	1.91019	-0.368766		3	1	1		3				-0.249976	0.993704	0.8744			1		1
Ferredoxin-thioredoxin reductase, variable chain OS=Zea mays GN=Zm.28455 PE=2 SV=1	B6UCW8_MAIZE		1			1	2		0.00638492	-1.54612			1			1			0.0256967				1		1				-0.765059		0.910193				1	1	1				-0.558984		0.993704	0.8744	1	1	1	1	2
Uncharacterized protein OS=Zea mays GN=LOC100304311 PE=2 SV=1	C0HEP7_MAIZE (+1)						2			-1.54612																																							2
Glutathione peroxidase OS=Zea mays GN=LOC100273297 PE=2 SV=1	Q6JAH6_MAIZE						2			-0.546123																																							2
Major latex protein 22 OS=Zea mays GN=LOC542195 PE=2 SV=1	Q19VG6_MAIZE		2			2	1		0.00638492	-0.546123			3			2			0.586763						2				-1.71482								2				-1.41493				4			2	1
Ferredoxin-3, chloroplastic OS=Zea mays GN=FDX3 PE=2 SV=1	FER3_MAIZE		2			2	1		0.00638492	-0.546123			2			2			0.0256967		1				2				-0.765059								2				-1.41493				2			2	1
Uncharacterized protein OS=Zea mays GN=LOC100284348 PE=3 SV=1	A0A096TUQ7_MAIZE (+1)		1			1	1		0.00638492	-0.546123			3			1			1.54591		1				1				0.1847				1				1				0.29696				1			1	1
Uncharacterized protein OS=Zea mays GN=Zm.92321 PE=3 SV=1	A0A096PJC5_MAIZE						1			-0.546123																																							1
Uncharacterized protein OS=Zea mays GN=LOC100194035 PE=3 SV=1	K7UND8_MAIZE						1			-0.546123																																							1
Uncharacterized protein OS=Zea mays GN=Zm.95463 PE=3 SV=1	A0A096RY99_MAIZE						1			-0.546123													1								0.910193				1								0.993704						1
Uncharacterized protein OS=Zea mays GN=LOC100192831 PE=4 SV=1	A0A096S7A7_MAIZE (+2)						1			0.453877																										1				1									1
Uncharacterized protein OS=Zea mays PE=4 SV=1	A0A096SLZ5_MAIZE (+3)						1			0.453877																																							1
Uncharacterized protein OS=Zea mays GN=Zm.4808 PE=4 SV=1	A0A096RL35_MAIZE (+1)						1			-0.546123																																							1
Uncharacterized protein OS=Zea mays GN=LOC100383105 PE=2 SV=1	C0PD31_MAIZE (+1)						2			-0.546123																																							2
Pyrophosphate--fructose 6-phosphate 1-phosphotransferase alpha subunit OS=Zea mays GN=gpm893 PE=2 SV=1	B6SGB6_MAIZE (+1)						1			-0.546123																																							1
Uncharacterized protein OS=Zea mays GN=Zm.22334 PE=2 SV=1	B6U1C5_MAIZE						1			-0.546123																																							1
RNA-binding protein 8A OS=Zea mays GN=pco106378a PE=2 SV=1	B6TN68_MAIZE (+1)						1			-0.546123																																							1
UMP-CMP kinase OS=Zea mays GN=LOC100272426 PE=2 SV=1	B4FM96_MAIZE						1			-0.546123																																							1
Uncharacterized protein OS=Zea mays PE=3 SV=1	A0A096PKX8_MAIZE		1			1	1		0.00638492	-0.546123			1			1			0.0256967						1				-0.765059								1				-0.558984							1	1
Putative glycine-rich protein OS=Zea mays GN=LOC100857047 PE=2 SV=1	C4J159_MAIZE						1		0.00638492	-0.546123			1						0.984845																												2		1
12-oxo-phytodienoic acid reductase OS=Zea mays GN=OPR7 PE=2 SV=1	Q49HD8_MAIZE						2			-1.54612																																							2
Uncharacterized protein OS=Zea mays GN=Zm.95489 PE=4 SV=1	A0A0B4J311_MAIZE (+1)			1			2			-0.546123													1								0.910193				1								0.993704			1	1		2
Cytochrome f OS=Zea mays GN=petA PE=3 SV=1	A0A096TUT5_MAIZE		21	16	21	18	33	23	0.206946	-0.590517	-0.663458		16	22		18	23		-0.137287	-0.495664	13	37	14	19	18	26	16	23	-0.261198	0.586808	-0.282452	-0.6444	21	28	21		18	26	16		0.487315	-0.143061	0.386021		20	17	13	18	33
Uncharacterized protein OS=Zea mays GN=LOC100279992 PE=3 SV=1	A0A096U7A9_MAIZE		24	6	21	18	23	8	0.380681	-1.48472	0.860104	8	25	23		18	8	2.95161	0.480267	1.09203	12	16	15	23	18	19	25	8	-0.370873	-0.170134	-0.826773	1.1548	15	21	20		18	19	25		0.071817	-0.105586	-0.328224		28	12	13	18	23
Uncharacterized protein OS=Zea mays PE=4 SV=1	A0A096QR92_MAIZE		16	12	19	11	23	18	0.493889	-0.484723	-0.454211	14	14	18		11	18	3.65767	0.359407	-0.431534	11	21	10	19	11	27	14	18	0.1847	-0.284776	-0.575234	-0.290763	12	31	12	10.5	11	27	14	9	0.404407	-0.0506671	-0.228689	0.0967927	15	12	10	11	23
Ribulose bisphosphate carboxylase small chain, chloroplastic OS=Zea mays GN=RBCS PE=1 SV=1	RBS_MAIZE		22	7	15	22	23	10	0.00638492	-1.26233	0.0527492	4	16	8	4	22	10	-0.546559	-0.414966	-0.753462	16	19	7	9	22	13	12	10	-0.251649	0.625282	-0.867415	-0.520769	10	19	8	10.5	22	13	12	9	-0.67668	0.297512	-0.591259	0.0967927	18	12	3	22	23
ATP synthase epsilon chain, chloroplastic OS=Zea mays GN=atpE PE=3 SV=1	ATPE_MAIZE		12	7	10	10	19	6	0.243599	-0.986696	0.204752	4	11	4	4	10	6	-0.546559	0.157583	-1.0165	10	21	10	6	10	19	17	6	0.1847	0.222184	-0.855342	-0.368766	6	22	12	7	10	19	17	10.5	-0.333842	-0.0384718	-0.508797	-0.710562	12	10	7	10	19
Malate dehydrogenase OS=Zea mays GN=LOC100274264 PE=2 SV=1	B4FZU8_MAIZE		9	3	6	5	19	3	0.771139	-2.20909	0.467787		7	5		5	3		0.491293	0.305432	7	9	16	5	5	2	10	3	0.645739	2.24772	0.588265	0.3682	6	6	17	2	5	2	10		0.522103	1.33499	0.759238	1.8744	10	10	7	5	19
Pyruvate, phosphate dikinase 1 OS=Zea mays GN=Zm.19608 PE=4 SV=1	K7VVI6_MAIZE (+1)						138			-0.772005																														30.5									138
Uncharacterized protein OS=Zea mays GN=LOC100501585 PE=2 SV=1	C4J4E4_MAIZE		7	3	3	8	17	5	-0.167349	-2.04862	-1.26918	1	6	4		8	5	0.327982	-0.372386	-0.753462	8	5	6	2	8	2	4	5	0.1847	1.39972	0.495155	-1.69069	4	6	14	1	8	2	4	3	-0.558984	1.33499	1.80106	-1.71056	5	9	7	8	17
Uncharacterized protein OS=Zea mays GN=LOC100283690 PE=4 SV=1	A0A096PXR7_MAIZE (+1)		22	4	7	19	15	4	0.197127	-1.45301	0.275142		17	5	1	19	4	-1.4211	-0.128213	-0.109606	12	7	11	9	19	3	15	4	-0.444957	1.30019	-0.537266	0.801159	7	6	10	6	19	3	15	7	-0.93609	0.750024	-0.591259		19	8	5	19	15
Peptidyl-prolyl cis-trans isomerase OS=Zea mays GN=Zm.82266 PE=2 SV=1	B4FZZ2_MAIZE			3			15			-1.86805													6				8				-0.504845				6				8				-0.421334			8	4		15
Uncharacterized protein OS=Zea mays GN=LOC100273263 PE=2 SV=1	B4FU39_MAIZE		6	6		5	15		0.243599	-0.868051			5			5			0.0256967		5		4		5		7		0.1847		-0.897162		2		9		5		7		-0.834537		0.356274		7	8		5	15
30S ribosomal protein S15, chloroplastic OS=Zea mays GN=rps15 PE=3 SV=1	K7UWL2_MAIZE (+1)						15			-0.645659																																							15
Uncharacterized protein OS=Zea mays GN=ppp1 PE=4 SV=1	A0A096RE18_MAIZE		27	14	15	31	26	6	-0.173359	-0.439208	0.789715	2	27	10	4	31	6	-1.4211	-0.16547	0.305432	23	18	7	10	31	9	9	6	-0.224299	1.07779	-0.452377	0.3682	13	18	13	2	31	9	9	1	-0.776186	0.750024	0.524218	0.8744	30	14	5	31	26
Chaperonin OS=Zea mays GN=cl21464_1 PE=2 SV=1	B6T8U7_MAIZE		14	1	7	11	13	2	0.320155	-3.24656	1.27514	1	19	4	1	11	2	-0.546559	0.781981	0.568466	10	8	2	5	11		2	2	0.0541048	4.07779	-0.0898073	0.953162	7	3	6		11		2		-0.261181	2.33499	1.57867		17	7	1	11	13
Uncharacterized protein OS=Zea mays PE=3 SV=1	A0A096PMM2_MAIZE		56	27	47	47	50	20	0.234338	-0.435092	0.700447	33	60	38	20	47	20	0.0852673	0.363606	0.494465	47	53	34	50	47	34	37	20	0.1847	0.718252	-0.211798	0.953162	32	57	30	23	47	34	37	28	-0.177737	0.495451	-0.308859	-0.409393	63	27	37	47	50
Uncharacterized protein OS=Zea mays GN=LOC100280354 PE=3 SV=1	A0A096R6Z8_MAIZE			18		42	50		-5.75844	-1.02005			41			42			-0.00764848				24		42		32		-5.88646		-0.504845				26		42		32		-5.17451		-0.305857		49	27	13	42	50
Cysteine synthase OS=Zea mays GN=Zm.93735 PE=3 SV=1	A0A096T927_MAIZE		7	3		10	11		-0.457676	-1.42059			10			10			0.0256967		6	3	7		10	1	10		-0.51524	1.66276	-0.60438		5	3	9		10	1	10		-0.558984	1.33499	-0.158299		8	6	5	10	11
Uncharacterized protein OS=Zea mays GN=umc2306 PE=2 SV=1	B4FN19_MAIZE (+1)		12	6	15	13	11	11	-0.0977566	-0.420592	-0.0847543		13	13		13	11		0.0256967	-0.190526	12	9	6	14	13	8	7	11	0.0750245	0.247719	-0.3122	-0.0208427	11	12	5	8	13	8	7	5	0.0906703	0.334987	-0.491723		12	6	5	13	11
Calnexin OS=Zea mays GN=LOC100283947 PE=2 SV=1	B6TNF1_MAIZE		7	5	6	7	11	7	0.00638492	-0.683627	-0.754606	4	9	10	2	7	7	0.327982	0.373455	0.0830392	7	7	8	6	7	5	7	7	0.1847	0.563221	0.102838	-0.591158	8	9	6		7	5	7		0.461853	0.598021	-0.228689		7	6	5	7	11
Acetyltransferase component of pyruvate dehydrogenase complex OS=Zea mays GN=ZEAMMB73_345545 PE=3 SV=1	K7V5R7_MAIZE		7	6	4	7	11	5	0.00638492	-0.420592	-0.854141		6	6		7	5		-0.187611	-0.1685	5	4	6	9	7	6	4	5	-0.276338	-0.507169	0.495155	0.479231	5	7	9	2	7	6	4	4	-0.118538	-0.0275835	1.16363	-1.1256	7	6	5	7	11
Actin-depolymerizing factor 3 OS=Zea mays GN=ADF3 PE=1 SV=1	ADF3_MAIZE (+1)						11			-1.00555																																							11
Ribosomal protein L19 OS=Zea mays PE=2 SV=1	B6T1F1_MAIZE		17	4	11	21	9	8	-0.268544	-0.716048	-0.0727817	5	20	13	5	21	8	-0.546559	-0.0418171	0.268906	20	8	18	19	21	6	15	8	0.117847	0.492831	0.173227	0.879162	21	8	15	7	21	6	15	8	0.29696	0.165062	-0.00629633	-0.318245	19	5	18	21	9
Uncharacterized protein OS=Zea mays GN=Zm.138016 PE=3 SV=1	A0A096R8F6_MAIZE		6	4	5	7	9		-0.194177	-0.716048	2.78971	2	5	6		7		1.20252	-0.4399	3.15343	4	2	9	8	7	1	9		-0.582093	1.07779	-0.0898073	3.63123	2	2	14	4	7	1	9	7	-1.25003	0.750024	0.631134	-0.932955	7	5	7	7	9
Uncharacterized protein OS=Zea mays GN=cl345_1a PE=3 SV=1	A0A096R557_MAIZE		5	3	4	8	9	3	-0.605125	-1.13109	-0.117176	5	9	4		8	3	2.35861	0.18868	-0.0164965	8	2	9	5	8	4	7	3	0.1847	-0.922206	0.272763	0.3682	2	7	11	4	8	4	7	3	-1.41493	0.557379	0.64578	0.289438	9	5	4	8	9
Fruit protein PKIWI502 OS=Zea mays GN=pco096371 PE=2 SV=1	B4FRC8_MAIZE		6	2	3	6	9	2	0.00638492	-1.71605	0.0527492		7	1		6	2		0.239004	-1.43153	5	8	5		6	2	6	2	-0.0651192	2.07779	-0.352842	-2.36877	5	2	7		6	2	6		0.071817	-0.249976	0.216096		5	5	2	6	9
Transaldolase 2 OS=Zea mays GN=IDP2350 PE=2 SV=1	B4FRC9_MAIZE		10	3	7	9	9	3	0.143467	-1.13109	0.690179		11	5		9	3		0.303377	0.305432	7	7	4	6	9	5	4	3	-0.159654	0.563221	-0.0898073	0.631234	5	4	9		9	5	4		-0.428878	-0.571904	1.16363		11	5	6	9	9
Glutathione S-transferase GST 27 OS=Zea mays GN=pco061770a PE=2 SV=1	Q9FQB2_MAIZE		8	4	2	9	9	4	-0.14686	-0.716048	-1.53221		9	2	1	9	4	-1.4211	0.0256967	-1.43153	7	6	2	1	9	4	2	4	-0.159654	0.662756	-0.0898073	-2.36877	5	5	2		9	4	2	2	-0.428878	0.0719522	-0.00629633	-2.1256	10	5	2	9	9
Peroxidase OS=Zea mays GN=LOC100191318 PE=2 SV=1	B4FBH0_MAIZE (+1)						9			-1.13109																																							9
Uncharacterized protein OS=Zea mays GN=LOC100274365 PE=2 SV=1	B4FRQ1_MAIZE		2	1	3	4	9	4	-0.895451	-2.71605	-0.947251	1	3	3	1	4	4	-0.546559	-0.372386	-0.846572	3	3	2	3	4	3		4	-0.209486	0.0777939	1.91019	-0.783803	3	3	2		4	3			-0.0582891	-0.249976	1.9937		4	5	4	4	9
Cysteine synthase OS=Zea mays GN=cys2 PE=2 SV=1	B8A377_MAIZE (+1)		5	7	6	7	16	7	-0.43139	-0.738768	-0.754606		7	5		7	7		0.0256967	-0.916961	4	3	13	5	7	3	13	7	-0.582093	0.0777939	-0.0898073	-0.854193	5	1	14		7	3	13		-0.118538	-1.83494	0.100619		8	9	6	7	16
Ribulose bisphosphate carboxylase large chain OS=Zea mays GN=rbcL PE=3 SV=1	A0A096TUU6_MAIZE (+1)		134	78	74	120	167	64	0.149956	-0.644425	-0.32276	32	85	61	28	120	64	-0.378083	-0.451479	-0.500797	93	143	44	56	120	115	68	64	-0.164557	0.392175	-0.717839	-0.561411	81	160	49	49	120	115	68	50.5	-0.188395	0.226462	-0.479049		119	94	29	120	167
Peroxiredoxin-5 OS=Zea mays GN=Zm.9813 PE=4 SV=1	K7VFF7_MAIZE		22	4	12	16	23	2	0.420717	-2.06969	2.05275	1	18	11		16	2	0.327982	0.18868	2.0279	14	12	7	8	16	5	8	2	0.00173365	1.34083	-0.282452	1.63123	10	11	11	2	16	5	8	2	-0.283432	0.887528	0.453135	-0.1256	22	13	7	16	23
Uncharacterized protein OS=Zea mays GN=eno2 PE=2 SV=1	C0HGV5_MAIZE		13	5	12	12	23	9	0.110526	-1.74776	-0.117176		12	9		12	9		0.0256967	-0.431534	10	8	6	8	12	1	6	9	-0.0651192	3.07779	-0.0898073	-0.538691	8	2	13		12	1	6		-0.203735	0.750024	1.10918		16	13	5	12	23
Fructose-bisphosphate aldolase OS=Zea mays GN=AY110170 PE=2 SV=1	B4FR47_MAIZE (+1)		36	12	18	38	49	14	-0.0639605	-1.57587	-0.169643	6	33	9	9	38	14	-1.05813	-0.169522	-1.06896	27	33	14	10	38	13	17	14	-0.283569	1.42175	-0.369915	-0.854193	25	28	15	6	38	13	17	5	-0.220092	0.856939	-0.186869		34	28	5	38	49
Uncharacterized protein OS=Zea mays GN=ZEAMMB73_467712 PE=3 SV=1	K7USR3_MAIZE		15	5	12	15	7	2	0.00638492	-0.03155	2.05275	6	18	14	2	15	2	0.839556	0.277986	2.37582	11	8	16	14	15	8	16	2	-0.240278	0.0777939	-0.0898073	2.43859	9	12	13	13	15	8	16	7	-0.333842	0.334987	-0.305857	0.767485	16	4	11	15	7
Uncharacterized protein OS=Zea mays GN=pco073762 PE=2 SV=1	B4FUZ3_MAIZE		9	9	7	8	14	6	0.159629	-0.183553	-0.309821	1	6	8	1	8	6	-0.546559	-0.372386	-0.0164965	4	8	10	7	8	9	13	6	-0.765059	-0.0921311	-0.468319	-0.146374	3	8	12	6	8	9	13	3	-0.914233	-0.419901	-0.121774	0.8744	6	8	5	8	14
Aconitate hydratase OS=Zea mays GN=LOC100216599 PE=3 SV=1	K7URE0_MAIZE		12	5	9	16	14		-0.367911	-1.03155	3.63771	2	13	2		16		1.20252	-0.261626	1.56847	10	3	18	1	16	3	12		-0.459305	0.0777939	0.495155	0.631234	4	5	26		16	3	12		-1.41493	0.48699	1.10918		18	8	6	16	14
Calcium sensing receptor OS=Zea mays GN=LOC100284608 PE=2 SV=1	C0PPF5_MAIZE (+1)		6	6	7	8	14	10	-0.367911	-0.768516	-1.04679	3	5	7	1	8	10	0.839556	-0.624675	-0.946107	5	6	11	6	8	5	10	10	-0.459305	0.340828	0.0476962	-1.10573	3	7	8	10.5	8	5	10	9	-0.914233	0.235451	-0.328224		7	8	12	8	14
Uncharacterized protein OS=Zea mays PE=2 SV=1	B4FRX4_MAIZE		6	3	3	5	7	3	0.243599	-0.768516	-0.532213	2	3	2		5	3	1.20252	-0.681163	-1.0165	4	11	8	3	5	10	10	3	-0.121054	0.215297	-0.411735	-0.368766	2	8	8	7	5	10	10	5	-0.834537	-0.571904	-0.328224	0.359827	5	4	3	5	7
Retrotransposon protein Ty1-copia subclass OS=Zea mays GN=Zm.94212 PE=2 SV=1	B4FY74_MAIZE		2	3	3	2	7	2	0.00638492	-0.768516	0.0527492		1	2		2	2		-0.933452	-0.431534	1		2	1	2		9	2	-0.765059		-2.25973	-1.36877	1		4		2		9		-0.558984		-1.17622		4	4	1	2	7
Uncharacterized protein OS=Zea mays GN=Zm.8875 PE=3 SV=1	A0A096SKM0_MAIZE (+2)		10	3	4	11	7	5	-0.117621	-0.768516	-0.854141	2	12	3		11	5	1.20252	0.1461	-1.1685	8	4	8	7	11	2	8	5	-0.251649	1.07779	-0.0898073	0.116661	10	4	9	9	11	2	8	9	0.179264	0.750024	0.163629		11	4	9	11	7
Malate dehydrogenase OS=Zea mays GN=Zm.66713 PE=3 SV=1	A0A096R286_MAIZE		8	5	5	9	14	7	-0.14686	-1.03155	-1.01764		10	7		9	7		0.17149	-0.431534	9	7	7	7	9	2	7	7	0.1847	1.88515	-0.0898073	-0.368766	6	7	9		9	2	7	1	-0.203735	1.55738	0.356274	-1.1256	11	8	2	9	14
Threonine endopeptidase OS=Zea mays GN=LOC100273445 PE=2 SV=1	B4FTJ9_MAIZE		5	4	6	5	7	7	0.00638492	-0.353478	-0.754606	3	4	7		5	7	1.7141	-0.28308	-0.431534	5	8	7	7	5	9	6	7	0.1847	-0.0921311	0.132585	-0.368766	4	9	7	5	5	9	6	5	0.0214073	-0.249976	0.216096	-0.1256	7	4	6	5	7
C-1-tetrahydrofolate synthase, cytoplasmic OS=Zea mays GN=pco112665 PE=2 SV=1	B4FH88_MAIZE (+2)		5	2	2	4	7	1	0.296711	-1.35348	0.467787		3	1		4	1		-0.372386	-0.431534	3	3	3	2	4	2	5	1	-0.209486	0.662756	-0.826773	0.631234	2	3	7	1	4	2	5		-0.558984	0.334987	0.479131		6	4	1	4	7
Uncharacterized protein OS=Zea mays GN=Zm.94831 PE=4 SV=1	A0A096Q7W9_MAIZE (+2)		7	1	6	7	7	3	0.00638492	-2.35348	0.467787	2	8	5		7	3	1.20252	0.210472	0.305432	5	2	7	7	7	4	5	3	-0.276338	-0.922206	0.39562	0.853626	8	9	11	5	7	4	5	6	0.461853	0.919949	1.13121		8	4	9	7	7
Uncharacterized protein OS=Zea mays GN=Zm.96397 PE=4 SV=1	A0A096QIN9_MAIZE			4	2	2	7	2	-1.79729	-0.353478	-0.532213		1	4		2	2		-0.933452	0.568466	3	1	7	2	2		4	2	0.740273	1.07779	0.717548	-0.368766	2	1	7		2		4		0.29696	0.750024	0.801059		4	4	4	2	7
Uncharacterized protein OS=Zea mays GN=LOC100272259 PE=3 SV=1	A0A096R3R8_MAIZE (+2)		4	3			7		2.71189	-0.768516		4	8		3			-0.183592	3.86229				2				4				-1.08981				8	2			4				0.993704		4	4	7		7
Uncharacterized protein OS=Zea mays GN=LOC100216609 PE=2 SV=1	B4FIV0_MAIZE (+1)		6	1	4	5	7	1	0.243599	-2.35348	1.46779		7	1		5	1		0.491293	-0.431534	3	2	2	1	5	1	3	1	-0.51524	1.07779	-0.67477	-0.368766	2	3	5		5	1	3	1	-0.834537	1.33499	0.730669		7	4	2	5	7
Uncharacterized protein OS=Zea mays GN=LOC100501647 PE=2 SV=1	C4J4W3_MAIZE		6	4	7	9	7	6	-0.521155	-0.353478	-0.309821	2	12	8		9	6	1.20252	0.423779	-0.0164965	6	4	2	11	9		3	6	-0.370873	3.07779	-0.67477	0.505703		7	5	4	9		3	3	-3.27226	3.55738	0.730669	0.289438	10	4	5	9	7
Proteasome subunit alpha type OS=Zea mays GN=PAD1 PE=2 SV=1	A3FMB9_MAIZE						7			-2.35348																																							7
2-cys peroxiredoxin BAS1 OS=Zea mays GN=Zm.118187 PE=2 SV=1	C4J9M7_MAIZE		17	6	10	15	19	4	0.169231	-1.20909	0.789715		15	7		15	4		0.0256967	0.375821	15	13	9	7	15	3	8	4	0.1847	2.19327	0.0801177	0.438589	12	8	14		15	3	8		0.0214073	1.16506	0.801059		17	11	9	15	19
RuBisCO large subunit-binding protein subunit alpha OS=Zea mays GN=pco140434 PE=2 SV=1	B6SXW8_MAIZE		56	22	42	42	43	17	0.380681	-0.512956	0.772641	28	63	36	15	42	17	0.240934	0.586763	0.650928	44	42	30	50	42	29	37	17	0.248442	0.61213	-0.39237	1.18763	31	43	31	17	42	29	37	18	-0.0780474	0.318308	-0.261553	-0.208062	58	25	35	42	43
Uncharacterized protein OS=Zea mays PE=2 SV=1	B4FR90_MAIZE		10		10	19	12		-0.828714	-4.13109	3.78971	5	18	11	3	19		0.0979477	-0.0491193	4.0279	12	8	11	11	19	6	13		-0.444957	0.492831	-0.330815	4.09067	15	9	14		19	6	13		0.00505124	0.334987	0.100619			7	14	19	12
ATP synthase D chain, mitochondrial OS=Zea mays GN=LOC100283946 PE=2 SV=1	B4FS99_MAIZE		12	5	11	12	12	10	0.00638492	-0.809158	-0.39471	2	13	13		12	10	1.20252	0.136457	-0.0530224	6	4	13	12	12	7	13	10	-0.765059	-0.729561	-0.0898073	-0.105732	4	9	13	5	12	7	13	6	-1.05968	0.112594	-0.00629633	-0.388634	12	7	11	12	12
Uncharacterized protein OS=Zea mays GN=pco101682(581) PE=3 SV=1	A0A096T241_MAIZE		9	12	13	14	24	9	-0.568472	-0.546123	-0.00169858	4	16	10	3	14	9	-0.183592	0.210472	-0.279531	13	15	11	12	14	8	9	9	0.0831564	0.984685	0.199699	0.0462715	12	12	15	5	14	8	9	6	0.106604	0.334987	0.730669	-0.388634	17	14	16	14	24
Ribonucleoprotein OS=Zea mays GN=pco100700a PE=4 SV=1	K7TYJ1_MAIZE		17	5	12	18	12	3	-0.0679824	-0.809158	1.46779		19	7		18	3		0.100513	0.790858	16	14	6	10	18	4	8	3	0.0233122	1.88515	-0.504845	1.3682	11	10	7		18	4	8		-0.311183	1.07195	-0.198941		19	7	4	18	12
Uncharacterized protein OS=Zea mays GN=Zm.141746 PE=4 SV=1	A0A096QKN7_MAIZE		36	10	13	33	34	7	0.119593	-1.31166	0.360872	10	29	11	9	33	7	-0.413626	-0.153101	0.220543	26	18	11	9	33	11	21	7	-0.141974	0.788287	-1.02269	-0.00619592	19	13	18	17	33	11	21	17	-0.384771	-0.00896777	-0.228689	-0.1256	36	20	17	33	34
Uncharacterized protein OS=Zea mays PE=3 SV=1	A0A096R3P4_MAIZE		20	2		16	17		0.296711	-2.63359			17			16			0.109587		11	7	8		16	1	5		-0.32871	2.88515	0.588265		5	6	10		16	1	5		-1.13938	2.33499	0.993704		20	10	1	16	17
Fructose-bisphosphate aldolase OS=Zea mays GN=IDP1438 PE=2 SV=1	B4FTI5_MAIZE			23			78			-1.30796		11			13			-0.757331				53	19			27	22			1.05083	-0.301311			45	29			27	22			0.48699	0.392253			46	13		78
Uncharacterized protein OS=Zea mays GN=Zm.27135 PE=4 SV=1	A0A096T653_MAIZE		20	16	6	18	22	10	0.143467	-0.00555475	-1.26918	1	12	7	2	18	10	-1.4211	-0.535369	-0.946107	15	9	7	7	18	9	9	10	-0.0651192	0.0777939	-0.452377	-0.883339	10	15	7	9	18	9	9	6	-0.428878	0.48699	-0.368866	0.459363	14	13	8	18	22
Uncharacterized protein OS=Zea mays GN=Zm.41703 PE=4 SV=1	A0A096U686_MAIZE		54	23	36	49	49	32	0.132802	-0.637271	-0.362288	10	50	29	10	49	32	-0.546559	0.0536524	-0.573553	48	53	20	35	49	33	24	32	0.156447	0.76132	-0.352842	-0.239483	39	35	20	17	49	33	24	20.5	0.0150909	-0.165087	-0.269331	-0.395689	52	29	21	49	49
Ribulose bisphosphate carboxylase small chain OS=Zea mays GN=LOC100279574 PE=2 SV=1	B7ZYT6_MAIZE		25	10	15	21	27	11	0.233232	-0.979083	-0.0847543	2	17	8	5	21	11	-1.70264	-0.266704	-0.890966	16	22	8	8	21	16	14	11	-0.187907	0.537226	-0.897162	-0.828198	13	26	11	12	21	16	14	13	-0.295249	0.450464	-0.35422	-0.241077	23	16	4	21	27
Uncharacterized protein OS=Zea mays PE=4 SV=1	A0A096T531_MAIZE (+1)						273			-0.290152																																							273
Uncharacterized protein (Fragment) OS=Zea mays PE=4 SV=1	A0A096RH43_MAIZE		43	18	35	44	40	16	-0.0235261	-0.698126	0.59707		48	29		44	16		0.1461	0.426447	34	30	38	35	44	27	29	16	-0.168581	0.229797	0.300139	0.760517	23	35	34		44	27	29		-0.504092	0.12442	0.223186		44	24	32	44	40
Sucrose-phosphate synthase OS=Zea mays GN=SPS PE=1 SV=1	SPSA_MAIZE		2	6	1	8	15	5	-1.79729	-0.868051	-2.85414					8	5		-3.8109	-3.75346	3		8		8		24	5	-1.15924		-1.67477	-3.69069	2	3	11	4	8		24	1	-1.41493	2.33499	-1.13183	1.8744	1	9	1	8	15
6-phosphogluconate dehydrogenase, decarboxylating OS=Zea mays GN=Zm.406 PE=3 SV=1	A0A096SF47_MAIZE		16		8	15	15		0.0903543	-4.45301	3.46779		13	4		15			-0.17232	2.56847	8		14	5	15		17		-0.676627		-0.369915	2.95316	7		20		15		17		-0.644181		0.228169		21	9		15	15
NADP-dependent glyceraldehyde-3-phosphate dehydrogenase OS=Zea mays GN=Zm.175 PE=2 SV=1	B4FR32_MAIZE		7	4	4	8	10	3	-0.167349	-0.868051	-0.117176		7	2		8	3		-0.159079	-1.0165	7	8	8	1	8	4	9	3	0.00173365	1.07779	-0.259732	-1.95373	4	6	13	2	8	4	9	1	-0.558984	0.334987	0.524218	0.8744	9	6	5	8	10
Pathogenesis-related protein 10 OS=Zea mays GN=IDP2565 PE=2 SV=1	Q29SB6_MAIZE		19	4	8	12	15	8	0.60427	-1.45301	-0.532213	2	14	5	3	12	8	-1.05813	0.239004	-1.10961	14	16	12	6	12	11	9	8	0.395919	0.618362	0.32523	-0.783803	11	16	12	2	12	11	9	4	0.189512	0.290593	0.408741	-1.1256	19	9	6	12	15
Uncharacterized protein OS=Zea mays GN=LOC100279745 PE=3 SV=1	K7TUG6_MAIZE		4	7	3	4	5	1	0.00638492	0.939304	1.05275	3	4	1		4	1	1.7141	0.0256967	-0.431534	2	2	4	2	4	3	7	1	-0.765059	-0.507169	-0.897162	0.631234	4	4	4	1	4	3	7	4	0.29696	0.165062	-0.813651	-2.1256	5	3	4	4	5
Uncharacterized protein OS=Zea mays GN=Zm.94451 PE=4 SV=1	K7U9T3_MAIZE		2	2	4	4	5	1	-0.895451	-0.868051	1.46779		2	4		4	1		-0.933452	1.56847	2	1	5	4	4	1	6	1	-0.765059	0.0777939	-0.352842	1.63123	2	2	8	6	4	1	6	6	-0.558984	0.750024	0.408741	-0.1256	4	3	4	4	5
Uncharacterized protein OS=Zea mays GN=ZEAMMB73_288078 PE=4 SV=1	K7UYC3_MAIZE		5	4	4	5	5	3	0.00638492	0.131949	-0.117176	2	5	3		5	3	1.20252	0.0256967	-0.431534	3	3	5	3	5	4	6	3	-0.51524	-0.337244	-0.352842	-0.368766	2	4	7	5	5	4	6	3	-0.834537	-0.249976	0.216096	0.611366	5	3	4	5	5
Uncharacterized protein OS=Zea mays GN=LOC100304297 PE=2 SV=1	C0HEG7_MAIZE		3	3	2	4	5	3	-0.367911	-0.283089	-1.11718		2	1		4	3		-0.933452	-2.0165	2	1	4	4	4	2	5	3	-0.765059	-0.922206	-0.411735	0.0462715		4	4		4	2	5		-2.27087	0.750024	-0.328224		3	3	2	4	5
DNA sequence T OS=Zea mays GN=atp4 PE=4 SV=1	K7VE06_MAIZE (+2)		3	3		5	5		-0.658237	-0.283089		2	4		1	5		0.327982	-0.28308		5	3	4		5	3	5		0.1847	0.0777939	-0.411735		3	3	3	7	5	3	5	7	-0.333842	-0.249976	-0.743262		3	3	4	5	5
NADH-cytochrome b5 reductase OS=Zea mays GN=NFR PE=2 SV=1	Q9ZPN0_MAIZE			2	2	1	5		-0.895451	-0.868051	1.46779		1	2		1			0.0256967	1.56847	1	2	4	2	1	3	3		0.1847	-0.507169	0.32523	1.63123	1	4	5		1	3	3		0.29696	0.165062	0.730669		1	3	4	1	5
Uncharacterized protein OS=Zea mays GN=si946088d04 PE=4 SV=1	A0A096SDT4_MAIZE		1	2	3		5	2	0.908221	-0.868051	0.0527492		1	4			2		0.984845	0.568466	2	9	4	3		6	3	2	2.08422	0.662756	0.32523	0.216197	2	7	5	4		6	3	1	2.00885	-0.0275835	0.730669	1.8744	2	3	3		5
Uncharacterized protein OS=Zea mays GN=Zm.651 PE=4 SV=1	A0A096U005_MAIZE		8	2	5	9	5	2	-0.14686	-0.868051	0.789715	1	9	3	2	9	2	-1.4211	0.0256967	0.153428	8	3	1	7	9	2	3	2	0.0233122	0.662756	-1.67477	1.43859	4	2	5	1	9	2	3	3	-0.704431	-0.249976	0.730669	-1.71056	9	3	4	9	5
Uncharacterized protein OS=Zea mays GN=ZEAMMB73_678347 PE=4 SV=1	K7VEH8_MAIZE						5			-2.86805																	2				-2.08981								2				-2.0063			3			5
Ubiquitin-conjugating enzyme spm2 OS=Zea mays GN=Zm.33522 PE=2 SV=1	B6SK03_MAIZE		8	1	5	9	5	1	-0.14686	-1.86805	1.78971	1	7	3		9	1	0.327982	-0.322062	1.15343	9	3	2	2	9	4	1	1	0.1847	-0.337244	0.910193	0.631234	5	6	5	3	9	4	1	3	-0.428878	0.334987	2.31563	-0.1256	11	3	2	9	5
Proteasome subunit beta type OS=Zea mays GN=pco130904 PE=2 SV=1	B4FI86_MAIZE		5		2	1	5		2.10038	-2.86805	1.46779		4	1		1			1.94399	0.568466	1				1		1		0.1847		-1.08981				4		1		1		-0.558984		1.9937		3	3	4	1	5
Myo-inositol phosphate synthase OS=Zea mays GN=mips2 PE=2 SV=1	A1JUJ0_MAIZE						5			-0.868051																																							5
Uncharacterized protein OS=Zea mays GN=LOC100192865 PE=3 SV=1	A0A096Q4N3_MAIZE (+1)						5			-2.86805																																				3			5
Isocitrate dehydrogenase [NADP] OS=Zea mays GN=LOC100217128 PE=2 SV=1	B4FLJ3_MAIZE (+1)						5			-0.868051																																							5
Malonyl CoA-acyl carrier protein transacylase OS=Zea mays GN=pco095766 PE=2 SV=1	B6TNM0_MAIZE						5			-0.283089																										3				5				-0.862565					5
Non-specific lipid-transfer protein OS=Zea mays PE=2 SV=1	O24583_MAIZE (+1)						10			-0.868051																																							10
Oxygen-evolving enhancer protein 3-1, chloroplastic OS=Zea mays GN=PSBQ1 PE=2 SV=1	PSBQ1_MAIZE		55	22	36	51	48	32	0.104626	-0.671654	-0.362288	10	52	29	9	51	32	-0.413626	0.0525667	-0.573553	48	50	21	34	51	32	24	32	0.101631	0.72165	-0.282452	-0.281303	39	34	22	16	51	32	24	21	-0.0343104	-0.162513	-0.131827	-0.517917	54	29	21	51	48
Mg-protoporphyrin IX chelatase OS=Zea mays GN=Zm.29388 PE=2 SV=1	B4FZP0_MAIZE (+2)		36	16	26	34	23	12	0.0807522	-0.0696851	0.583264	15	36	27	6	34	12	0.609522	0.10479	0.738391	29	30	21	30	34	25	21	12	-0.0332524	0.340828	-0.0898073	0.953162	17	37	22	17	34	25	21	19	-0.558984	0.315621	0.0608179		37	14	23	34	23
Uncharacterized protein OS=Zea mays GN=LOC100382265 PE=2 SV=1	C0P5X6_MAIZE		8	6	12	9	23	12	-0.14686	-1.48472	-0.532213	3		12	2	9	12	-0.0349853	-3.97388	-0.431534	10	14	12	13	9	18	15	12	0.329066	-0.284776	-0.411735	-0.253289	6	24	13	7	9	18	15	6	-0.203735	0.165062	-0.212747	0.0967927	9	14	6	9	23
Uncharacterized protein OS=Zea mays GN=pco139614b PE=2 SV=1	B4FBM9_MAIZE (+1)		30	8		29	18		0.0504933	-0.716048			31			29			0.117982		22	16	32		29	13	29		-0.193826	0.377354	0.0522117		20	20	32		29	13	29		-0.161872	0.371513	0.135723		27	11	18	29	18
30S ribosomal protein S1 OS=Zea mays GN=pco138567b PE=4 SV=1	K7VMA9_MAIZE		25	10	13	13	18	6	0.857192	-0.39412	0.583264	3	19	9	1	13	6	0.839556	0.550819	0.153428	13	6	15	13	13	5	17	6	0.1847	0.340828	-0.27038	0.746711	7	9	13	6	13	5	17	9	-0.467471	0.598021	-0.393319	-0.710562	21	11	10	13	18
Glucose-1-phosphate adenylyltransferase OS=Zea mays GN=Zm.312 PE=3 SV=1	Q947B9_MAIZE		14	7	5	11	18	1	0.320155	-0.908693	1.78971		8	4	1	11	1	-1.4211	-0.414966	1.56847	9	5	10	7	11	6	14	1	-0.0902615	-0.18524	-0.575234	2.43859	2	13	13	5	11	6	14	6	-1.80818	0.865501	-0.113212	-0.388634	15	11	9	11	18
APx1-Cytosolic Ascorbate Peroxidase OS=Zea mays GN=Zm.20027 PE=2 SV=1	B6TM55_MAIZE		21	1		18	18		0.206946	-3.71605			20			18			0.17149		14	8	8		18	2	7		-0.159654	2.07779	0.102838		4	6	12		18	2	7		-1.56037	1.33499	0.771311		21	11	2	18	18
Uncharacterized protein OS=Zea mays PE=3 SV=1	A0A096RT06_MAIZE		49			42	44		0.206946	-6.00555		6	43		8	42		-0.909527	0.0582573		37	34	24		42	24	31		0.0110233	0.580294	-0.459041		20	27	25		42	24	31		-0.619234	-0.0800509	-0.316636		51	27		42	44
Peptidyl-prolyl cis-trans isomerase OS=Zea mays GN=LOC100285487 PE=2 SV=1	B6U5I1_MAIZE		21	12	10	20	26	2	0.0698645	-0.6616	1.78971	2	15	5	1	20	2	0.327982	-0.372386	0.890394	17	9	6	3	20	4	14	2	-0.0379854	1.24772	-1.3122	0.216197	5	8	12	1	20	4	14	3	-1.41493	0.750024	-0.228689	-1.71056	20	16	4	20	26
Fructose-bisphosphate aldolase, cytoplasmic isozyme 1 OS=Zea mays GN=LOC100274515 PE=2 SV=1	B6SSU6_MAIZE		5	5	5	6	13	7	-0.230829	-0.924635	-1.01764		3	3		6	7		-0.933452	-1.65393	3		4	2	6		12	7	-0.765059		-1.67477	-2.17612	3		4	8	6		12	6	-0.558984		-1.59126	0.289438	6	8	2	6	13
Uncharacterized protein OS=Zea mays GN=LOC100193853 PE=4 SV=1	A0A096RYW9_MAIZE		4	4		4	13	6	0.00638492	-1.24656	-4.11718	1	4	3		4	6	0.327982	0.0256967	-1.43153	5	2	6	4	4	3	11	6	0.490454	-0.507169	-0.964276	-0.953728	5	8	7	7	4	3	11	6	0.572512	1.16506	-0.658373	0.0967927	5	8	7	4	13
Uncharacterized protein OS=Zea mays GN=LOC100194135 PE=2 SV=1	B4FHK4_MAIZE		81	54	66	61	86	59	0.375337	-0.2175	-0.370462	39	68	67	13	61	59	0.839556	0.17602	-0.248088	50	58	30	65	61	66	47	59	-0.0877679	-0.108619	-0.737506	-0.229041	35	116	34	21	61	66	47	24	-0.38904	0.563611	-0.473422	-0.318245	68	53	28	61	86
Pyruvate, phosphate dikinase 1, chloroplastic OS=Zea mays GN=PPDK1 PE=1 SV=2	PPDK1_MAIZE		183	212	138	204	329	141	-0.134956	-0.180146	-0.56324	86	142	137	66	204	141	-0.212598	-0.475629	-0.473053	171	156	112	127	204	178	129	141	-0.0570828	-0.112537	-0.29368	-0.519633	118	204	100	83	204	178	129	86	-0.37905	-0.053284	-0.373667	-0.176825	182	203	85	204	329
Aldehyde dehydrogenase OS=Zea mays GN=rf2 PE=2 SV=1	Q43274_MAIZE		14	7		16	21		-0.167349	-1.13109			14			16			-0.159079		11	7	11		16	12	16		-0.32871	-0.699814	-0.630376		8	12	15		16	12	16		-0.558984	-0.249976	-0.0994057		18	13	7	16	21
Uncharacterized protein OS=Zea mays GN=Zm.86463 PE=4 SV=1	A0A096SD19_MAIZE		13	6	12	7	8	10	0.811801	0.0388394	-0.269179	11	8	14	4	7	10	0.729774	0.210472	0.0538928	6	14	14	18	7	6	25	10	-0.0265192	1.30019	-0.926309	0.479231	5	19	22	15	7	6	25	24	-0.118538	1.41299	-0.190721	-0.803672	11	5	22	7	8
Uncharacterized protein OS=Zea mays GN=LOC100501386 PE=4 SV=1	A0A096UB15_MAIZE		4	4	3	7	16	7	-0.721717	-1.54612	-1.75461		3	3		7	7		-1.14676	-1.65393	4	1	9	5	7	4	19	7	-0.582093	-1.92221	-1.16781	-0.854193	5	8	11	8	7	4	19	11	-0.118538	0.750024	-0.794792	-0.585031	9	10	10	7	16
Uncharacterized protein OS=Zea mays GN=Zm.26029 PE=4 SV=1	K7UFV4_MAIZE		5	6	4	5	8	2	0.00638492	0.0388394	0.467787	2	3	6	1	5	2	0.327982	-0.681163	1.15343	2	3	11	8	5	4	13	2	-1.07081	-0.337244	-0.330815	1.63123	1	5	16	7	5	4	13	4	-1.69048	0.0719522	0.293264	0.681755	8	5	8	5	8
T-complex protein 1 subunit zeta OS=Zea mays GN=LOC100856978 PE=2 SV=1	B6T8Q5_MAIZE		6	3	4	8	8		-0.367911	-0.961161	2.46779	1	8	5		8		0.327982	0.0256967	2.89039	3	5	13	7	8	4	10		-1.15924	0.399722	0.288704	3.43859	4	6	15	4	8	4	10	3	-0.558984	0.334987	0.578666	0.289438	11	5	12	8	8
50S ribosomal protein L11 OS=Zea mays GN=IDP2420 PE=2 SV=1	B6U1J2_MAIZE		19	2	9	16	8	4	0.229975	-1.54612	0.637712	4	17	6	3	16	4	-0.183592	0.109587	0.153428	14	5	10	7	16	4	8	4	0.00173365	0.399722	0.232121	0.438589	11	8	9	9	16	4	8	4	-0.165737	0.750024	0.163629	1.04433	16	5	11	16	8
Uncharacterized protein OS=Zea mays GN=Zm.7106 PE=2 SV=1	B4G1V7_MAIZE		22	7	14	20	16	10	0.130391	-0.738768	-0.0467865	5	22	13	4	20	10	-0.26502	0.157583	-0.0530224	20	14	6	17	20	18	6	10	0.1847	-0.284776	-0.0898073	0.396769	13	22	7	1	20	18	6	1	-0.235	0.0395307	0.216096	-0.1256	19	10	5	20	16
Fructose-1,6-bisphosphatase, cytosolic OS=Zea mays GN=LOC100382596 PE=3 SV=1	K7UVD2_MAIZE (+1)						8			-3.54612													5				6				-0.352842				8	3			6				0.408741			5			8
Glutamine synthetase OS=Zea mays GN=gln3 PE=3 SV=1	A0A096QM71_MAIZE (+2)			6			16			-0.961161													6				6				-0.0898073				13				6				1.10918			10			16
Plastocyanin OS=Zea mays GN=LOC100281113 PE=2 SV=1	B6SSB9_MAIZE		10	4	6	7	16	4	0.470445	-1.54612	0.0527492	3	9	5	3	7	4	-0.546559	0.373455	-0.109606	8	12	3	4	7	4	4	4	0.367666	1.66276	-0.504845	-0.368766	7	6	3	1	7	4	4		0.29696	0.334987	-0.421334	0.8744	11	10	2	7	16
Acetyltransferase component of pyruvate dehydrogenase complex OS=Zea mays GN=LOC541781 PE=2 SV=1	Q9SWR9_MAIZE		3	3	3	7	8	4	-1.09601	-0.961161	-0.947251		5	5		7	4		-0.4399	-0.109606	4	4	5	7	7	6	3	4	-0.582093	-0.507169	0.647158	0.438589	6	8	5	3	7	6	3	3	0.106604	0.165062	0.730669	-0.1256	7	5	5	7	8
Chaperonin CPN60-1, mitochondrial OS=Zea mays GN=CPN60I PE=1 SV=2	CH61_MAIZE		27	11	17	20	27	6	0.396843	-0.841579	0.970287	12	21	21	3	20	6	1.20252	0.0932106	1.37582	15	20	20	25	20	20	19	6	-0.209486	0.0777939	-0.0158067	1.69013	13	23	20	8	20	20	19	11	-0.235	-0.048342	0.0677043	-0.585031	24	17	23	20	27
60S ribosomal protein L6 OS=Zea mays GN=pco112591 PE=2 SV=1	B4F9G6_MAIZE		34	11	36	34	19	36	0.00638492	-0.334619	-0.532213	7	31	37	7	34	36	-0.546559	-0.102126	-0.392006	31	15	29	37	34	15	26	36	0.058129	0.0777939	0.067734	-0.329238	29	20	25	16	34	15	26	16	0.100536	0.165062	-0.0628799	-0.1256	27	12	23	34	19
Cytochrome b6-f complex iron-sulfur subunit OS=Zea mays GN=LOC100273026 PE=2 SV=1	B4FSD8_MAIZE		13	3	9		19	12	4.24541	-2.20909	-0.947251		6	4			12		3.46421	-2.0165	10	18	11	6		17	13	12	4.28949	0.160256	-0.330815	-1.36877		17	11	7		17	13	4		-0.249976	-0.247304	0.681755	13	12	6		19
Uncharacterized protein OS=Zea mays PE=4 SV=1	A0A096TDW2_MAIZE (+1)						19			-0.334619																										6				6									19
Uncharacterized protein OS=Zea mays GN=Zm.86929 PE=3 SV=1	A0A096RY56_MAIZE (+1)		17	7	10	18	11	7	-0.0679824	-0.1982	-0.0176401	1	16	13	1	18	7	-0.546559	-0.137287	0.461551	9	7	11	12	18	6	15	7	-0.765059	0.300186	-0.537266	0.408842	8	10	11	9	18	6	15	8	-0.704431	0.48699	-0.453755		14	7	6	18	11
Uncharacterized protein OS=Zea mays PE=2 SV=1	C0PEC4_MAIZE		19	10	13	21	11	8	-0.123831	0.316373	0.168226	4	20	16	1	21	8	1.20252	-0.0418171	0.568466	19	11	14	17	21	12	13	8	0.0475644	-0.0477369	0.0171079	0.718697	17	16	15	12	21	12	13	8	0.0360213	0.165062	0.200155	0.459363	19	7	9	21	11
Uncharacterized protein OS=Zea mays GN=Zm.133474 PE=4 SV=1	A0A096UEY3_MAIZE		5	5	4	7	11	8	-0.43139	-0.683627	-1.53221	3	6	3		7	8	1.7141	-0.187611	-1.84657	6	5	5	3	7	6	6	8	-0.0265192	-0.18524	-0.352842	-1.7838	6	6	5	6	7	6	6	6	0.106604	-0.249976	-0.269331	-0.1256	7	7	6	7	11
Triosephosphate isomerase OS=Zea mays GN=TIM PE=3 SV=1	A0A096Q9I4_MAIZE (+1)		10	2	4	9	11	3	0.143467	-2.00555	-0.117176		7	2	1	9	3	-1.4211	-0.322062	-1.0165	6	5	9	2	9	1	5	3	-0.370873	2.39972	0.75819	-0.953728	4	1	10		9	1	5		-0.704431	-0.249976	0.993704		11	7	1	9	11
Phosphoglycerate kinase OS=Zea mays GN=Zm.42367 PE=3 SV=1	K7V106_MAIZE		54	40	46	50	80	33	0.106517	-0.546123	-0.0530455	13	43	28	11	50	33	-0.335788	-0.183006	-0.668573	44	56	40	29	50	26	49	33	0.00954115	1.18471	-0.382589	-0.555179	35	42	34	25	50	26	49	25	-0.143486	0.441902	-0.533543	-0.1256	54	51	29	50	80
Uncharacterized protein OS=Zea mays GN=LOC541622 PE=2 SV=1	C0P3W9_MAIZE		25	18	13	29	50	20	-0.18672	-1.02005	-1.1537	1	14	5	3	29	20	-1.93268	-0.98201	-2.43153	25	13	27	7	29	13	25	20	-0.0186669	0.0777939	0.021224	-1.88334	16	13	27	8	29	13	25	7	-0.437424	-0.249976	0.104735	0.0670454	22	32	10	29	50
Chaperonin CPN60-2, mitochondrial OS=Zea mays GN=CPN60II PE=2 SV=1	CH62_MAIZE		29	10	17	21	25	6	0.426337	-0.868051	0.970287	12	23	18		21	6	3.46318	0.15158	1.15343	16	17	20	23	21	18	17	6	-0.187907	-0.00466821	0.144658	1.56983	16	21	18	6	21	18	17	10.5	-0.038842	-0.0275835	0.0761658	-0.932955	27	16	22	21	25
Glycine-rich RNA-binding protein 2 OS=Zea mays GN=GRP PE=2 SV=1	B6STA5_MAIZE (+1)		24	6	11	24	14	6	0.00638492	-0.768516	0.342256	6	31	9	1	24	6	1.7141	0.379847	0.153428	27	16	6	10	24	16	6	6	0.346088	0.0777939	-0.0898073	0.3682	23	19	12	4	24	16	6	6	0.244404	-0.00204836	0.993704		25	9	11	24	14
Phosphoglycerate kinase OS=Zea mays GN=Zm.86164 PE=3 SV=1	A0A096RD23_MAIZE		72	54	58	70	107	44	0.0430373	-0.532703	-0.133664		58	38		70	44		-0.234522	-0.643038	58	72	54	40	70	40	68	44	-0.0729715	0.925791	-0.422383	-0.50627	45	53	49	38	70	40	68	35	-0.248645	0.156016	-0.479049	-0.0069552	77	69	36	70	107
Phosphoenolpyruvate carboxylase OS=Zea mays GN=Ppc1C PE=2 SV=1	Q9SAZ6_MAIZE			8			31			-1.50032													20				14				0.424766				24				14				0.771311			20	11		31
Glyceraldehyde-3-phosphate dehydrogenase OS=Zea mays GN=gpa1 PE=3 SV=1	A0A096TAE3_MAIZE (+1)		55	57	48	62	96	64	-0.149485	-0.298196	-0.947251	22	45	38	16	62	64	-0.144767	-0.417759	-1.18361	47	76	32	38	62	79	41	64	-0.194831	0.0219407	-0.447359	-1.12084	51	85	35	24	62	79	41	22	0.0557796	-0.144366	-0.234565		56	62	27	62	96
Uncharacterized protein OS=Zea mays GN=rpl2 PE=3 SV=1	A0A096TR54_MAIZE		25	12	26	30	17	19	-0.230829	-0.0486235	-0.0797011		28	20		30	19		-0.0697728	-0.357533	24	16	29	18	30	20	27	19	-0.121054	-0.244134	0.0132862	-0.446769	30	18	29	22	30	20	27	20.5	0.29696	-0.401979	0.0967972	-0.0237201	28	11	22	30	17
Uncharacterized protein OS=Zea mays GN=ZEAMMB73_497854 PE=4 SV=1	K7UH13_MAIZE				11	10	17	6	-3.89128	-4.63359	0.342256	4	8	13		10	6	2.07707	-0.28308	0.683943		10	8	13	10			6	-3.92009	4.39972	3.91019	0.746711	7	14	10		10			4	-0.143486	4.55738	4.31563	-3.1256	11	11	8	10	17
APx1-Cytosolic Ascorbate Peroxidase OS=Zea mays GN=POD1 PE=2 SV=1	B6U9S6_MAIZE (+1)						17			-4.63359																																							17
PEP carboxylase OS=Zea mays GN=pep1 PE=2 SV=1	Q43267_MAIZE		309	287	193	339	499	212	-0.114171	-0.344112	-0.667677	85	217	169	71	339	212	-0.31949	-0.591602	-0.758575	274	345	179	115	339	362	203	212	-0.10698	0.00840061	-0.271327	-1.2512	218	451	188		339	362	203		-0.24824	0.0671619	-0.117043		301	323	127	339	499
Uncharacterized protein OS=Zea mays GN=LOC100285700 PE=3 SV=1	A0A096U230_MAIZE		17	18	21	24	26	14	-0.442278	-0.0766378	0.0527492	13	20	25	3	24	14	1.30351	-0.226592	0.404967	14	10	16	26	24	18	18	14	-0.55384	-0.770203	-0.259732	0.524319	17	18	15	17	24	18	18	13	-0.128872	-0.249976	-0.269331	0.261423	21	17	19	24	26
H(+)-transporting ATP synthase isoform 1 OS=Zea mays GN=LOC100281924 PE=2 SV=1	C0P6Z6_MAIZE		16	10	28	13	26	13	0.276539	-0.924635	0.574702	1	13	16		13	13	0.327982	0.0256967	-0.131974	12	15	18	14	13	14	16	13	0.0750245	0.17733	0.0801177	-0.261851	5	17	17	3	13	14	16	1	-0.882969	0.030132	0.0811665	1.45936	15	17	11	13	26
Putative TCP-1/cpn60 chaperonin family protein isoform 1 OS=Zea mays GN=Zm.3461 PE=2 SV=1	C0P530_MAIZE (+1)		70	37	62	64	61	34	0.122977	-0.267407	0.33452	30	72	61	17	64	34	0.170064	0.18868	0.41174	57	55	52	64	64	47	46	34	0.0259858	0.304565	0.0870705	0.543771	36	72	48	33	64	47	46	27	-0.413538	0.36536	0.0551042		74	40	43	64	61
Malate dehydrogenase, cytoplasmic OS=Zea mays PE=2 SV=2	MDHC_MAIZE		39	11	21	31	38	12	0.305078	-1.33462	0.275142	3	31	17	1	31	12	0.839556	0.0256967	0.0709663	26	25	22	16	31	7	23	12	-0.0563076	1.9143	-0.153938	0.0462715	16	20	26	5	31	7	23	7	-0.519779	1.2646	0.170581	-0.611027	38	25	12	31	38
Enolase 1 OS=Zea mays GN=ENO1 PE=2 SV=1	ENO1_MAIZE		23	13	19	19	38	14	0.254962	-1.09361	-0.0916407		18	15		19	14		-0.0491193	-0.331998	16	10	18	12	19	9	17	14	-0.0507713	0.229797	-0.00734512	-0.591158	13	11	25		19	9	17		-0.171659	0.0395307	0.550097		26	25	9	19	38
ATP synthase subunit beta, mitochondrial OS=Zea mays GN=ATPB PE=2 SV=1	ATPBM_MAIZE		44	24	46	28	56	28	0.594451	-0.768516	0.183994		32	43		28	28		0.210472	0.187376	27	31	35	39	28	23	35	28	0.134869	0.508428	-0.0898073	0.109281	20	30	40	20.5	28	23	35	18	-0.118538	0.133353	0.186349	0.0620273	42	37	26	28	56
ATP synthase subunit beta OS=Zea mays GN=Zm.155593 PE=3 SV=1	A0A096QG19_MAIZE			24	44		56			-0.768516	5.92722	14		40	7			0.327982		5.89039		30	34	37		23	35			0.461123	-0.131627	5.84069		29	38	20.5		23	35	19		0.0844432	0.112348	-0.0159752		37	24		56
Glyceraldehyde-3-phosphate dehydrogenase OS=Zea mays GN=Zm.6988 PE=2 SV=1	B4F8L7_MAIZE		69	73	62	78	105	75	-0.15313	-0.0705441	-0.806836	19	55	48	19	78	75	-0.546559	-0.457755	-1.07539	53	75	36	51	78	81	47	75	-0.344773	-0.0332374	-0.474471	-0.925159	59	85	37	30.5	78	81	47	27	-0.0477796	-0.180435	-0.351432	0.0502501	74	70	30	78	105
Stromal heat shock protein OS=Zea mays GN=Zm.9963 PE=3 SV=1	K7UCZ5_MAIZE		48	17	26	41	36	12	0.211472	-0.628585	0.583264	8	44	22	8	41	12	-0.546559	0.123414	0.442935	30	32	24	22	41	22	29	12	-0.24332	0.618362	-0.362826	0.505703	22	28	24	6	41	22	29	6	-0.471781	0.0979474	-0.279315	-0.1256	49	24	17	41	36
Uncharacterized protein OS=Zea mays PE=4 SV=1	A0A096T528_MAIZE		17	21	7	16	30	8	0.085262	-0.0606963	-0.724858		12	6		16	8		-0.372386	-0.846572	13	19	26	5	16	14	28	8	-0.09981	0.518367	-0.196722	-1.04684	8	18	17	12	16	14	28	14	-0.558984	0.112594	-0.726188	-0.347992	17	20	15	16	30
Ribosomal protein L19 OS=Zea mays GN=LOC100282430 PE=2 SV=1	B4FL64_MAIZE		22	7	16	24	12	14	-0.106823	-0.323731	-0.339568	7	25	18	4	24	14	0.159506	0.0821845	-0.0689639	25	13	22	23	24	10	21	14	0.240635	0.456306	-0.0226931	0.347441	26	13	19	11	24	10	21	14	0.395802	0.128536	-0.150686	-0.473523	22	8	24	24	12
Uncharacterized protein OS=Zea mays GN=prl1 PE=2 SV=1	C4J473_MAIZE		3	7	2	1	12	3	1.43576	-0.323731	-1.11718		4	4		1	3		1.94399	-0.0164965	1	3	10	2	1	1	15	3	0.1847	1.66276	-0.67477	-0.953728	1	2	11	5	1	1	15	3	0.29696	0.750024	-0.453755	0.611366	6	8	2	1	12
6-phosphogluconate dehydrogenase, decarboxylating OS=Zea mays GN=Zm.506 PE=2 SV=1	B4FSV6_MAIZE		15	8	9	13	15	1	0.19257	-0.453014	2.63771	4	14	6	1	13	1	1.20252	0.128244	2.15343	10	11	15	5	13	8	15	1	-0.174795	0.537226	-0.0898073	1.95316		22	24	11	13	8	15	14	-3.72635	1.20946	0.671776	-0.473523	22	10	18	13	15
Pyruvate kinase OS=Zea mays GN=PK PE=2 SV=1	C0PGG5_MAIZE			2	5	5	9	2	-2.98945	-1.71605	0.789715	1	2	5		5	2	0.327982	-1.24223	0.890394	3	2	14	4	5	4	13	2	-0.51524	-0.922206	0.0171079	0.631234	3	5	16	8	5	4	13	8	-0.333842	0.0719522	0.293264	-0.1256	3	6	9	5	9
Uncharacterized protein OS=Zea mays GN=LOC100281798 PE=2 SV=1	C0PPG1_MAIZE		1	4	3	1	9	4	0.00638492	-0.716048	-0.947251			2		1	4		-0.933452	-1.43153		1	9	6	1	1	13	4	-0.765059	0.0777939	-0.620322	0.216197		2	8	4	1	1	13	3	-0.558984	0.750024	-0.706736	0.289438	1	6	8	1	9
Uncharacterized protein OS=Zea mays GN=cl1052_1 PE=2 SV=1	B4G004_MAIZE						6			-3.13109													8			2	12			-1.92221	-0.67477			3	7			2	12			0.334987	-0.783904			4	6		6
Elongation factor 1-gamma 2 OS=Zea mays GN=Zm.68089 PE=4 SV=1	K7UQT7_MAIZE		10	6	11	10	15	8	0.00638492	-0.868051	-0.0727817	5	9	13		10	8	2.35861	-0.120097	0.268906	10	9	13	15	10	9	11	8	0.1847	0.0777939	0.151201	0.538125	8	16	17		10	9	11	7	0.0214073	0.580099	0.621735	-3.93295	11	10	15	10	15
Nucleic acid-binding protein OS=Zea mays GN=NBP PE=2 SV=1	Q41834_MAIZE		23	2	8	19	15	2	0.254962	-2.45301	1.46779		18	5		19	2		-0.0491193	0.890394	12	8	9	6	19	2	10	2	-0.444957	2.07779	-0.24181	1.2162	9	7	11	2	19	2	10	1	-0.62575	1.55738	0.131207	0.8744	23	10	5	19	15
Photosystem I P700 chlorophyll a apoprotein A2 OS=Zea mays GN=psaB PE=3 SV=2	PSAB_MAIZE		7	4	6	7	9	6	0.00638492	-0.716048	-0.532213		6	5		7	6		-0.187611	-0.694568	6	8	7	4	7	7	10	6	-0.0265192	0.270439	-0.60438	-0.953728	7	6	9	2	7	7	10	4	0.29696	-0.472368	-0.158299	-1.1256	7	6	5	7	9
ATP synthase delta chain OS=Zea mays GN=pco090977 PE=2 SV=1	B6TBW2_MAIZE		1	2	6	2	3	1	-0.895451	-0.131086	2.05275		3	4		2	1		0.586763	1.56847	1	2	11	1	2	2	10	1	-0.765059	0.0777939	0.0476962	-0.368766	1	3	5	3	2	2	10	3	-0.558984	0.334987	-1.0063	-0.1256	3	2	5	2	3
Ribosomal protein L19 OS=Zea mays GN=LOC100216841 PE=3 SV=1	K7W5M9_MAIZE		12	4	11	12	6	9	0.00638492	-0.131086	-0.242707		14	12		12	9		0.239004	-0.0164965	14		11	17	12	6	9	9	0.395919	-3.50717	0.199699	0.548772	15		11	1	12	6	9	3	0.572512	-3.83494	0.28321	-1.71056	13	4	11	12	6
Uncharacterized protein OS=Zea mays GN=umc1462 PE=2 SV=1	B4FBC9_MAIZE		4		1	3	3		0.380681	-2.13109	0.467787					3			-2.45367				5	3	3		9		-2.27039		-0.937804	2.2162	1	1	11		3		9		-1.05968	0.750024	0.28321		2	2	3	3	3
Alpha-galactosidase OS=Zea mays GN=LOC100274554 PE=3 SV=1	A0A096TBV3_MAIZE		2	2	2	4	6	3	-0.895451	-1.13109	-1.11718		3	2		4	3		-0.372386	-1.0165	2	2	5	3	4	4	9	3	-0.765059	-0.922206	-0.937804	-0.368766	3	4	5		4	4	9	2	-0.0582891	-0.249976	-0.854293	-2.1256	3	4	6	4	6
Putative O-Glycosyl hydrolase superfamily protein OS=Zea mays GN=LOC100279508 PE=2 SV=1	B7ZYH5_MAIZE			2	1		3	1		-0.131086	-0.532213			2			1			0.568466			5	2			9	1			-0.937804	0.631234			4	1			9	1			-1.17622	-0.1256		2	3		3
Uncharacterized protein OS=Zea mays GN=LOC100191408 PE=3 SV=1	A0A096SKV8_MAIZE		12	2	5	10	9	4	0.243599	-1.71605	-0.210285		15	5		10	4		0.586763	-0.109606	11	6	8	6	10	6	8	4	0.315295	0.0777939	-0.0898073	0.216197	8	6	10		10	6	8		0.0214073	-0.249976	0.315632		12	6	7	10	9
Putative thioredoxin superfamily protein OS=Zea mays GN=trm1 PE=4 SV=1	K7TXW7_MAIZE		13	10	11	13	18		0.00638492	-0.39412	3.92722	4			3	13		-0.183592	-4.48272		11	11	6		13	11	8		-0.0441996	0.0777939	-0.504845			12	7	6	13	11	8	6	-3.72635	-0.124445	-0.198941	-0.1256	13	12	5	13	18
Ribosomal protein OS=Zea mays GN=LOC100502518 PE=2 SV=1	B6SIS5_MAIZE		9		8	6	6	7	0.533925	-3.13109	-0.339568		8	9		6	7		0.423779	-0.0689639	5		5	7	6		8	7	-0.0651192		-0.767879	-0.368766	5		8	12	6		8	10.5	0.071817		-0.00629633	0.0670454	8	4	7	6	6
Uncharacterized protein OS=Zea mays GN=LOC100281190 PE=2 SV=1	C0P4N4_MAIZE			2		1	3	1	-0.895451	-0.131086	-1.53221					1	1		-0.933452	-1.43153					1		8	1	-0.765059		-4.08981	-1.36877			2		1		8		-0.558984		-2.0063			2	1	1	3
Uncharacterized protein OS=Zea mays GN=sca1 PE=3 SV=1	A0A096T9R8_MAIZE		3	2	3	3	6	1	0.00638492	-1.13109	1.05275		2	1		3	1		-0.535369	-0.431534			6	1	3		7	1	-2.27039		-0.3122	-0.368766			8		3		7		-1.91562		0.186349		3	4	3	3	6
60S ribosomal protein L12 OS=Zea mays GN=IDP2468 PE=2 SV=1	B6T6G1_MAIZE		10	6	16	11	9	12	-0.117621	-0.131086	-0.117176	3	13	14	3	11	12	-0.546559	0.256859	-0.209142	10	8	5	14	11	7	7	12	0.0541048	0.270439	-0.575234	-0.146374	10	11	5	7	11	7	7	5	0.179264	0.402101	-0.491723	0.359827	11	6	5	11	9
Uncharacterized protein OS=Zea mays GN=TIDP3513 PE=3 SV=1	A0A096RX71_MAIZE		3			3	3		0.00638492	-2.13109			4			3			0.423779		2		11		3		7		-0.370873		0.562269		1		9		3		7		-1.05968		0.356274		5	2	3	3	3
Isocitrate dehydrogenase [NADP] OS=Zea mays GN=idh2 PE=2 SV=1	C0PD27_MAIZE		4	2	3	5	6		-0.283941	-1.13109	2.05275		3	5		5			-0.681163	2.89039	3	2	8	5	5	1	6		-0.51524	1.07779	0.32523	2.95316		4	12	2	5	1	6		-2.54642	1.75002	0.993704	1.8744	6	4	2	5	6
Uncharacterized protein OS=Zea mays GN=Zm.28756 PE=3 SV=1	A0A096PUT0_MAIZE		2	2	1	2	3	1	0.00638492	-0.131086	-0.532213		2			2	1		0.0256967	-1.43153	2	1	2	1	2	2	6	1	0.1847	-0.922206	-1.67477	-0.368766	1		1	1	2	2	6	1	-0.558984	-2.24998	-2.59126	-0.1256	1	2		2	3
Beta-adaptin-like protein OS=Zea mays GN=Zm.56706 PE=3 SV=1	K7WDG3_MAIZE			2	3		3		0.00638492	-0.131086	2.05275			1						0.568466		2	7			3	6			-0.507169	0.132585		1	2	5	2		3	6		1.1529	-0.834938	-0.269331	1.8744	1	2	5		3
FHA transcription factor OS=Zea mays GN=FHA14 PE=2 SV=1	C0P6T2_MAIZE		5	4	3	7	6	3	-0.43139	-0.131086	-0.532213		6	2		7	3		-0.187611	-1.0165	6	2	4	2	7	2	6	3	-0.0265192	0.0777939	-0.67477	-0.953728	2	1	2	1	7	2	6	3	-1.25003	-1.24998	-1.59126	-1.71056	5	4	3	7	6
Uncharacterized protein OS=Zea mays GN=Zm.81732 PE=4 SV=1	A0A096S6Q1_MAIZE (+1)		5		5	6	3	3	-0.230829	-2.13109	0.204752		6	3		6	3		0.0256967	-0.431534	4		4	4	6		6	3	-0.370873		-0.67477	0.0462715	7		2		6		6		0.487315		-1.59126		8	2	4	6	3
Uncharacterized protein OS=Zea mays GN=LOC100282385 PE=4 SV=1	A0A096Q0Q0_MAIZE (+1)			2	4	1	3		-0.895451	-0.131086	2.46779		3	1		1			1.54591	0.568466			3	1	1		6		-0.765059		-1.08981	0.631234			5		1		6		-0.558984		-0.269331		2	2	1	1	3
26S proteasome non-ATPase regulatory subunit 6 OS=Zea mays GN=LOC100282303 PE=2 SV=1	B4FVL1_MAIZE			3	2		3	1		0.453877	0.467787			3			1			1.15343			5	4			6	1			-0.352842	1.63123			3	3			6	2			-1.0063	0.459363		2	4		3
Uncharacterized protein OS=Zea mays GN=Zm.4236 PE=3 SV=1	A0A096TS21_MAIZE		1	1	1	1	3		0.00638492	-1.13109	0.467787	1		1		1		0.327982	-0.933452	0.568466		2	5	1	1	2	5		-0.765059	0.0777939	-0.0898073	0.631234		2	2	1	1	2	5		-0.558984	-0.249976	-1.32822	0.8744	1	2	1	1	3
Uncharacterized protein OS=Zea mays GN=LOC100191935 PE=2 SV=1	B4FAQ5_MAIZE		1	3	7	3	6	6	-1.42299	-0.546123	-0.309821	3	4	10	1	3	6	0.839556	0.423779	0.305432	3	5	4	7	3	8	5	6	0.1847	-0.600278	-0.411735	-0.146374	3	7	5	4	3	8	5		0.29696	-0.442621	-0.00629633	2.8744	5	4	3	3	6
Eukaryotic translation initiation factor 5A OS=Zea mays GN=TIF5A PE=1 SV=2	IF5A_MAIZE		15	3	8	11	6	4	0.409919	-0.546123	0.467787		13	7		11	4		0.256859	0.375821	7	9	8	6	11	5	5	4	-0.434616	0.925791	0.588265	0.216197	7	6	5	2	11	5	5	1	-0.261181	0.0130585	-0.00629633	0.8744	13	4	3	11	6
Nucleoside diphosphate kinase OS=Zea mays GN=LOC100381602 PE=2 SV=1	C0HHC4_MAIZE			1		1	6	1	-0.895451	-2.13109	-1.53221		1			1	1		0.0256967	-1.43153		3	4		1		5	1	-0.765059	2.66276	-0.411735	-1.36877	1		11		1		5		0.29696		1.13121		3	4	1	1	6
Ribonucleoprotein A OS=Zea mays GN=Zm.76158 PE=2 SV=1	B6U471_MAIZE		6		5	5	3		0.243599	-2.13109	2.78971		5			5			0.0256967		3	1	8	1	5		5		-0.51524	1.07779	0.588265	0.631234	2		8		5		5		-0.834537		0.671776		5	2	7	5	3
Uncharacterized protein OS=Zea mays GN=Zm.138208 PE=2 SV=1	B4FAK8_MAIZE		7	6	6	7	9	6	0.00638492	-0.131086	-0.532213	3	8	9	2	7	6	-0.0349853	0.210472	0.153428	9	7	6	6	7	5	5	6	0.529054	0.563221	0.173227	-0.368766	8	9	4	4	7	5	5	4	0.461853	0.598021	-0.328224	-0.1256	8	6	5	7	9
Uncharacterized protein OS=Zea mays PE=4 SV=1	A0A096SBI0_MAIZE		8	4	8	10	6	3	-0.283941	-0.131086	0.882824	5	10	7	2	10	3	0.609522	0.0256967	0.790858	9	7	5	6	10	7	5	3	0.0403337	0.0777939	-0.0898073	0.631234	8	9	6	3	10	7	5	3	0.0214073	0.112594	0.256738	-0.1256	12	4	5	10	6
40S ribosomal protein S20 OS=Zea mays GN=Zm.92654 PE=2 SV=1	B4FDT0_MAIZE		7	1	3	5	3	1	0.44416	-1.13109	1.05275	2	8	3	3	5	1	-1.05813	0.676068	1.15343	6	5	4	3	5	3	5	1	0.434519	0.81476	-0.411735	1.2162	7	9	3		5	3	5		0.712458	1.33499	-0.743262		8	2	4	5	3
Putative SAP DNA-binding domain family protein isoform 1 OS=Zea mays GN=LOC100381870 PE=4 SV=1	K7VKP3_MAIZE			1	4	3	3	3	-2.32483	-1.13109	-0.117176		1	4		3	3		-1.49452	-0.0164965	2		2	4	3		5	3	-0.370873		-1.41174	0.0462715	2		5	4	3		5	2	-0.203735		-0.00629633	0.8744	2	2	3	3	3
Uncharacterized protein OS=Zea mays GN=LOC100272866 PE=3 SV=1	A0A096QN00_MAIZE (+1)		3	1		3	3		0.00638492	-1.13109			2			3			-0.535369		2	1	5		3	2	5		-0.370873	-0.922206	-0.0898073		1	2	6		3	2	5		-1.05968	-0.249976	0.256738		7	2	2	3	3
T-complex protein 1 subunit gamma OS=Zea mays GN=Zm.19820 PE=3 SV=1	A0A096R0C8_MAIZE			1			3			-1.13109													8				5				0.588265				7				5				0.479131			2	8		3
Uncharacterized protein OS=Zea mays GN=Zm.84850 PE=4 SV=1	A0A096Q7L4_MAIZE		1			1	3	2	0.00638492	-2.13109	-2.53221			1		1	2		-0.933452	-1.43153			4		1		4	2	-0.765059		-0.0898073	-2.36877		2	4	1	1		4	1	-0.558984	1.75002	-0.00629633	-0.1256	1	2		1	3
Uncharacterized protein OS=Zea mays PE=2 SV=1	C0PCY5_MAIZE		2		3		3		1.81006	-2.13109	2.05275		3						2.50506		1		3	1			4		1.13446		-0.504845	0.631234			3	1			4	1			-0.421334	-0.1256	3	2	3		3
Uncharacterized protein OS=Zea mays GN=LOC100273295 PE=2 SV=1	B4FUC4_MAIZE		2	1	2		3		1.81006	-1.13109	1.46779		2	1					1.94399	0.568466	1	2	5	4		1	4		1.13446	1.07779	0.232121	2.63123		2	3			1	4	1		0.750024	-0.421334	-1.1256	3	2	3		3
Uncharacterized protein OS=Zea mays GN=Zm.19456 PE=4 SV=1	K7TMN5_MAIZE			2	3		3	3	0.00638492	-0.131086	-0.532213		1	4			3		0.984845	-0.0164965	2	3	4	3		2	4	3	2.08422	0.662756	-0.0898073	-0.368766	2	2	4	2		2	4	2	2.00885	-0.249976	-0.00629633	-0.1256	3	2	1		3
Uncharacterized protein OS=Zea mays GN=Zm.30543 PE=4 SV=1	A0A096PUI0_MAIZE		2		6	3	3	1	-0.521155	-2.13109	2.05275	3	3	5		3	1	1.7141	0.0256967	1.89039	2	3	5	7	3	1	4	1	-0.370873	1.66276	0.232121	2.43859	1	2	5	3	3	1	4	4	-1.05968	0.750024	0.315632	-0.540637	5	2	3	3	3
Uncharacterized protein OS=Zea mays GN=Zm.67761 PE=2 SV=1	C0P4T2_MAIZE		1		5		3	2	0.908221	-2.13109	0.789715		1	3			2		0.984845	0.153428		1	4	4		1	4	2		0.0777939	-0.0898073	0.631234	1	1	5	2		1	4	1	1.1529	-0.249976	0.315632	0.8744	1	2	4		3
Uncharacterized protein OS=Zea mays GN=LOC100382297 PE=2 SV=1	C0P680_MAIZE (+1)		1	1	1	2	3		-0.895451	-1.13109	0.467787			3		2			-1.8926	2.15343			3	2	2		4		-1.71482		-0.504845	1.63123	1		4	2	2		4	2	-0.558984		-0.00629633		1	2	4	2	3
Glucose-6-phosphate 1-dehydrogenase OS=Zea mays GN=Zm.67174 PE=2 SV=1	B6TSB3_MAIZE		3	1		1	3		1.43576	-1.13109			1			1			0.0256967			2	9		1	2	4		-0.765059	0.0777939	1.08012			2	7	7	1	2	4	8	-0.558984	-0.249976	0.801059	-0.318245	5	2	5	1	3
Succinyl-CoA ligase subunit beta OS=Zea mays GN=LOC100284826 PE=2 SV=1	B4FRH5_MAIZE		13	1		13	6		0.00638492	-2.13109			12			13			-0.0850631		6	3	2		13	1	4		-0.874734	1.66276	-1.08981		3	1	8		13	1	4		-1.51377	-0.249976	0.993704		15	4	1	13	6
Putative geranylgeranyl pyrophosphate synthase 4 OS=Zea mays GN=LOC100502542 PE=2 SV=1	D3G6F2_MAIZE			1			3			-1.13109													3				4				-0.504845				3	4			4	3			-0.421334	0.289438		2	3		3
Lil3 protein OS=Zea mays GN=ZEAMMB73_405365 PE=4 SV=1	K7UC37_MAIZE		4	1	1	2	3		0.908221	-1.13109	0.467787		3	1		2			0.586763	0.568466	2	2	4		2	1	3		0.1847	1.07779	0.32523		1	2	4	2	2	1	3	2	-0.558984	0.750024	0.408741	-0.1256	2	2	3	2	3
Uncharacterized protein OS=Zea mays GN=Zm.13703 PE=3 SV=1	A0A096QNL6_MAIZE		2	1	1	2	3	1	0.00638492	-1.13109	-0.532213		2			2	1		0.0256967	-1.43153	1		2		2		3	1	-0.765059		-0.67477	-1.36877	2		5	1	2		3	1	0.29696		0.730669	-0.1256	2	2	2	2	3
60S ribosomal protein L22-2 OS=Zea mays GN=ZEAMMB73_084743 PE=4 SV=1	K7VZN8_MAIZE		1	3	3	2	3	4	-0.895451	0.453877	-0.947251		3	8		2	4		0.586763	0.568466	2	2	1	5	2	3	3	4	0.1847	-0.507169	-1.67477	-0.0468379	3	3		2	2	3	3	3	0.797655	-0.249976	-2.59126	-0.710562	2	2		2	3
Chromosome 1, whole genome shotgun sequence OS=Ustilago maydis (strain 521 / FGSC 9021) GN=UMAG_00027 PE=4 SV=1	A0A0D1E6R1_USTMA		3	2	8	2	12	2	0.533925	-2.13109	1.46779		1	4		2	2		-0.933452	0.568466	5	5	10	4	2	2	3	2	1.44021	1.39972	1.64716	0.631234	1	3	8	2	2	2	3	3	-0.558984	0.334987	1.40874	-0.710562	6	8	4	2	12
Uncharacterized protein OS=Zea mays GN=Zm.46803 PE=4 SV=1	A0A096RJN6_MAIZE		1	3	5	2	3	1	-0.895451	0.453877	1.78971		1	2		2	1		-0.933452	0.568466	3	2	1	1	2	3	3	1	0.740273	-0.507169	-1.67477	-0.368766	1	2	3	1	2	3	3	1	-0.558984	-0.834938	-0.00629633	-0.1256	3	2	2	2	3
Uncharacterized protein OS=Zea mays GN=CNR08 PE=4 SV=1	A0A096TA12_MAIZE (+1)		3		3		6		2.3376	-3.13109	2.05275		3						2.50506		2	1	2				3		2.08422	1.07779	-0.67477			2	4				3			1.75002	0.408741		4	4	2		6
Uncharacterized protein OS=Zea mays GN=Zm.22066 PE=4 SV=1	A0A096TC43_MAIZE		3	1	1	2	3	2	0.533925	-1.13109	-1.53221		2	1		2	2		0.0256967	-1.43153	3	2	4		2	1	3	2	0.740273	1.07779	0.32523	-2.36877	2	4	2	2	2	1	3	1	0.29696	1.75002	-0.591259	0.8744	2	2	3	2	3
Chromosome 13, whole genome shotgun sequence OS=Ustilago maydis (strain 521 / FGSC 9021) GN=UMAG_11551 PE=4 SV=1	A0A0D1C151_USTMA		1		2		3		0.908221	-2.13109	1.46779			2						1.56847			5	1			3				0.647158	0.631234			5				3	1			0.730669	-1.1256	2	2	3		3
Uncharacterized protein OS=Zea mays GN=Zm.48436 PE=4 SV=1	A0A096S5S0_MAIZE (+1)			1			3			-1.13109																	3				-2.67477					2			3	2			-2.59126			2			3
Peroxidase OS=Zea mays GN=Zm.163258 PE=3 SV=1	A0A096TLY3_MAIZE (+1)			1	2	1	3		-0.895451	-1.13109	1.46779					1			-0.933452				3	1	1	1	2		-0.765059	-0.922206	0.495155	0.631234		3	1		1	1	2	1	-0.558984	1.33499	-1.0063		1	2	2	1	3
Uncharacterized protein OS=Zea mays GN=LOC100382352 PE=2 SV=1	C0P6T4_MAIZE		1	2	4	1	3	4	0.00638492	-0.131086	-0.532213		1	5		1	4		0.0256967	-0.109606	1	1	2	5	1	2	2	4	0.1847	-0.922206	-0.0898073	-0.0468379	1	2	1	2	1	2	2	1	0.29696	-0.249976	-1.0063	0.8744	2	2	3	1	3
Uncharacterized protein OS=Zea mays PE=4 SV=1	A0A096RTH9_MAIZE (+1)		1		1	1	3		0.00638492	-2.13109	0.467787		1	1		1			0.0256967	0.568466	1	1	2		1	1	2		0.1847	0.0777939	-0.0898073			1	2		1	1	2		-0.558984	-0.249976	-0.00629633		1	2		1	3
Uncharacterized protein (Fragment) OS=Zea mays GN=LOC100284994 PE=3 SV=1	A0A096R5X8_MAIZE (+2)		8	1	3	10	3	7	-0.283941	-1.13109	-1.75461		11	3		10	7		0.157583	-1.65393	7	6	2	3	10	12	2	7	-0.30402	-0.922206	-0.0898073	-1.59116	8	9	2		10	12	2		0.0214073	-0.665013	-0.00629633		8	2	4	10	3
Polyadenylate-binding protein OS=Zea mays GN=Zm.87253 PE=2 SV=1	B6U4M0_MAIZE		3		3	3	3		0.00638492	-2.13109	2.05275	2	4	3		3		1.20252	0.423779	2.15343	1		6	4	3		2		-1.32063		1.49516	2.63123			7	4	3		2	1	-1.91562		1.80106	1.8744	7	2	1	3	3
Uncharacterized protein OS=Zea mays GN=LOC100282081 PE=4 SV=1	A0A096PRA6_MAIZE			2	1		3	1		-0.131086	-0.532213						1			-1.43153			1	1			2	1			-1.08981	-0.368766			2	2			2	2			-0.00629633	-0.1256		2	3		3
Uncharacterized protein OS=Zea mays GN=LOC542483 PE=4 SV=1	A0A096RIC1_MAIZE (+1)						3			-2.13109												4	4			4	2			0.0777939	0.910193			4	4			4	2			-0.249976	0.993704			2	4		3
Cytochrome b5 OS=Zea mays GN=pco106542 PE=2 SV=1	B6SNI9_MAIZE		2	2	1		3	1	1.81006	-0.131086	-0.532213	1	2	3			1	0.327982	1.94399	1.15343	1	6	1	1		3	1	1	1.13446	1.07779	-0.0898073	-0.368766		4	2	3		3	1	2		0.165062	0.993704	0.459363	2	2	2		3
60S acidic ribosomal protein P1 OS=Zea mays GN=arpp1a PE=2 SV=1	B6T361_MAIZE (+1)		3	1	4	2	3	1	0.533925	-1.13109	1.46779	1	4	2		2	1	0.327982	0.984845	0.568466	1	4	1	5	2	3	1	1	-0.765059	0.492831	-0.0898073	1.95316	1	4	2	1	2	3	1	1	-0.558984	0.165062	0.993704		2	2		2	3
Uncharacterized protein OS=Zea mays GN=Zm.26202 PE=4 SV=1	A0A096TKM5_MAIZE		3	1		3	3		0.00638492	-1.13109			4			3			0.423779		3		1		3	2	1		0.1847	-1.92221	-0.0898073		3		1	1	3	2	1		0.29696	-2.24998	-0.00629633	0.8744	4	2	2	3	3
Sec-independent protein translocase protein TATB, chloroplastic OS=Zea mays GN=TATB PE=1 SV=1	TATB_MAIZE		5	2	3	6	3	3	-0.230829	-0.131086	-0.532213	1	5	3	1	6	3	-0.546559	-0.226592	-0.431534	5	4	2	3	6	3		3	-0.0651192	0.492831	1.91019	-0.368766	3	5	2		6	3			-0.558984	0.48699	1.9937		5	2	2	6	3
Zeaxanthin epoxidase, chloroplastic OS=Zea mays GN=Zm.67287 PE=4 SV=1	A0A096S392_MAIZE (+1)						3			-1.13109																																							3
Cytochrome b-c1 complex subunit 7 OS=Zea mays GN=LOC100383274 PE=2 SV=1	B6UBZ9_MAIZE						3			-2.13109																										3				2				0.459363					3
Nitrilase-associated protein OS=Zea mays GN=TIDP2933 PE=2 SV=1	B4FFI2_MAIZE		3		2	4	3		-0.367911	-2.13109	1.46779		8			4			0.984845		3	2		1	4				-0.209486	2.07779		0.631234	2	2	1		4				-0.558984	1.75002	0.993704		5	2		4	3
Chromosome 3, whole genome shotgun sequence OS=Ustilago maydis (strain 521 / FGSC 9021) GN=UMAG_01820 PE=4 SV=1	A0A0D1E4Q7_USTMA				1		3		0.00638492	-2.13109	0.467787			1						0.568466	1		3						1.13446		2.49516				1								0.993704		1	2	2		3
Importin subunit alpha OS=Zea mays GN=Zm.94147 PE=2 SV=1	C0P5C0_MAIZE (+1)						6			0.453877																										5				3									6
60S ribosomal protein L27 OS=Zea mays GN=LOC100193258 PE=3 SV=1	A0A096T4D3_MAIZE (+1)						3			-1.13109																										5													3
Uncharacterized protein OS=Zea mays PE=3 SV=1	A0A096TQ77_MAIZE						3			0.453877																																							3
Uncharacterized protein OS=Zea mays GN=Zm.28648 PE=4 SV=1	A0A096TUS3_MAIZE						3		0.00638492	-2.13109			2						1.94399																1								0.993704			2			3
Arginine/serine-rich splicing factor RSZ20 transcript I OS=Zea mays GN=RSZ20 PE=2 SV=1	B4FI47_MAIZE (+1)						6			-0.546123																										3				3									6
Superoxide dismutase [Cu-Zn] OS=Zea mays GN=pco095461 PE=2 SV=1	B1PEY4_MAIZE						3			-2.13109																																							3
60S ribosomal protein L12 OS=Zea mays GN=LOC100284082 PE=2 SV=1	B4FRM7_MAIZE		11		14	11	9	11	0.00638492	-3.71605	-0.18429		12	14		11	11		0.1461	-0.0836107	11			13	11			11	0.1847			-0.127758				8	11				-3.52006			3.8744	11	6		11	9
Nascent polypeptide-associated complex alpha subunit-like protein OS=Zea mays GN=ZEAMMB73_152988 PE=4 SV=1	K7VIA7_MAIZE (+2)						3			-2.13109																																							3
Chaperonin OS=Zea mays GN=pco066521 PE=2 SV=1	B6SLX1_MAIZE (+1)						3			-2.13109																																							3
Uncharacterized protein OS=Zea mays GN=frk2 PE=4 SV=1	A0A096QMX4_MAIZE (+1)						9			-1.71605																																							9
Transketolase, chloroplastic OS=Zea mays PE=1 SV=1	TKTC_MAIZE		62	37	44	61	94	23	0.0275411	-0.891259	0.403656	8	49	23	12	61	23	-1.05813	-0.277421	-0.431534	38	52	29	25	61	29	42	23	-0.463805	0.920253	-0.624144	-0.248472	29	44	40		61	29	42		-0.62126	0.351475	-0.0766857		67	63	19	61	94
Phosphoglycerate kinase OS=Zea mays GN=umc1110 PE=3 SV=1	A0A096TIB6_MAIZE (+1)		27	14	22	22	49	14	0.272838	-1.35348	0.119863	7	23	14	6	22	14	-0.352068	0.0872073	-0.431534	19		31	12	22		38	14	-0.0161779		-0.383538	-0.591158	15		31	17	22		38	15	-0.175984		-0.300028		33	33	23	22	49
Uncharacterized protein OS=Zea mays GN=Zm.5801 PE=4 SV=1	A0A096SAH7_MAIZE		14	16	14	11	31	20	0.320155	-0.500319	-1.04679	4	12	12	1	11	20	1.20252	0.1461	-1.1685	14	16	17	11	11	11	18	20	0.515143	0.618362	-0.172269	-1.23126	12	13	15	27	11	11	18	22	0.404407	-0.00896777	-0.269331	0.169856	11	21	11	11	31
Lipoxygenase OS=Zea mays GN=LOX6 PE=2 SV=1	A1XCI1_MAIZE		70	28	33	56	90	16	0.296711	-1.23062	0.512181	10	61	23	4	56	16	0.609522	0.144039	0.0920279	49	67	34	15	56	27	49	16	0.00173365	1.389	-0.617054	-0.461875	39	54	56	7	56	27	49	12	-0.149803	0.750024	0.186349	-0.903207	63	61	22	56	90
Glutamine synthetase root isozyme 4 OS=Zea mays GN=GLN5 PE=2 SV=1	GLNA4_MAIZE		17	8	7	19	28	6	-0.138328	-1.35348	-0.309821		13	11		19	6		-0.499425	0.442935	13	9	17	6	19	3	14	6	-0.335281	1.66276	0.190301	-0.368766	7	7	22		19	3	14		-0.93609	0.972417	0.64578		16	19	10	19	28
60S ribosomal protein L6 OS=Zea mays PE=3 SV=1	A0A096PRG4_MAIZE		29	12	33	33	19	31	-0.161729	-0.209088	-0.442015		31	35		33	31		-0.0608164	-0.256447	31	14	27	35	33	14	23	31	0.0990339	0.0777939	0.141518	-0.193679	26	21	23	17	33	14	23	15	0.00255404	0.334987	-0.00629633	0.0549726	26	13	23	33	19
Uncharacterized protein OS=Zea mays GN=Zm.3442 PE=1 SV=1	A0A096Q0E5_MAIZE		36	11	19	37	35	10	-0.0292632	-1.21597	0.393786	10	35	14	7	37	10	-0.0965437	-0.0511986	0.0538928	28	23	16	12	37	10	22	10	-0.197197	1.27943	-0.549239	-0.105732	19	16	22	14	37	10	22	15	-0.526053	0.428096	-0.00629633	-0.225135	43	24	18	37	35
Uncharacterized protein OS=Zea mays GN=Zm.53129 PE=3 SV=1	A0A096QLA7_MAIZE (+1)		31	21	24	34	45	30	-0.1138	-0.645659	-0.854141	5	27	19	3	34	30	0.0979477	-0.293292	-1.0905	27	48	18	22	34	31	40	30	-0.131166	0.70856	-1.24181	-0.816225	25	41	26	16	34	31	40	14	-0.0827427	0.15338	-0.627785		33	31	22	34	45
Fructose-bisphosphate aldolase OS=Zea mays GN=LOC100283676 PE=2 SV=1	B4FWP0_MAIZE		33	9		23	29	6	0.47609	-1.23418	-4.11718		30	12	4	23	6	-3.17018	0.393366	0.568466	20	19	19	14	23	10	19	6	-0.00680352	1.00379	-0.0898073	0.853626	17	18	22		23	10	19		-0.0763167	0.598021	0.205208		33	20	11	23	29
ATP synthase subunit b, chloroplastic OS=Zea mays GN=atpF PE=3 SV=1	ATPF_MAIZE		26	27	29	26	42	31	0.00638492	-0.183553	-0.628429		18	22		26	31		-0.483146	-0.926299	24	50	21	21	26	44	29	31	0.0750245	0.262219	-0.555471	-0.930645	20	53	23	16	26	44	29	11	-0.027025	0.018513	-0.340715	0.414969	25	29	18	26	42
ATP synthase subunit beta, chloroplastic OS=Zea mays GN=atpB PE=3 SV=1	ATPB_MAIZE		139	151	120	142	243	148	-0.0213971	-0.232531	-0.834776	59	137	109	42	142	148	-0.117749	-0.0239057	-0.872803	138	249	76	99	142	198	100	148	0.145548	0.408439	-0.485736	-0.948863	119	226	77	61	142	198	100	54	0.0787545	-0.0591535	-0.383366	0.0502501	136	168	70	142	243
Heat shock 70 kDa protein 4 OS=Zea mays GN=LOC100285213 PE=2 SV=1	B6U237_MAIZE		9	8	9	9	13	4	0.00638492	-0.246563	0.637712		10			9	4		0.17149	-3.43153	6	4	14		9		19	4	-0.370873	3.07779	-0.53038	-3.36877	8	8	18	8	9		19	7	0.151513	3.75002	-0.0842988	0.0670454	14	9	9	9	13
Pyruvate kinase OS=Zea mays GN=Zm.66436 PE=3 SV=1	K7TM64_MAIZE		8	6	3	7	13	3	0.180119	-0.6616	-0.532213	1	4	4		7	3	0.327982	-0.748677	-0.0164965	6	1	19	4	7	3	15	3	-0.0265192	-1.50717	0.25123	0.0462715	5	4	17	17	7	3	15	12	-0.118538	0.165062	0.174276	0.376901	12	9	8	7	13
NAD(P)H-quinone oxidoreductase subunit J, chloroplastic OS=Zea mays GN=ndhJ PE=2 SV=1	NDHJ_MAIZE		3	3	4	6	13	2	-0.895451	-1.6616	0.467787	1	3	2		6	2	0.327982	-0.933452	-0.431534	3	4	11	2	6	5	12	2	-0.765059	-0.244134	-0.215338	-0.368766	3	9	10	9	6	5	12	7	-0.558984	0.598021	-0.269331	0.23697	5	9	3	6	13
Uncharacterized protein OS=Zea mays GN=IDP52 PE=2 SV=1	B4FQK0_MAIZE		7	4	1	9	13		-0.320594	-1.24656	0.467787	1	10			9		0.327982	0.17149		4	2	2	2	9		5		-0.926447	2.07779	-1.41174	1.63123	3	3	7		9		5	1	-1.05968	2.33499	0.479131	-1.1256	5	9	5	9	13
Uncharacterized protein OS=Zea mays GN=LOC100192872 PE=4 SV=1	A0A096S0A2_MAIZE		19	17	20	17	30	16	0.151098	-0.365551	-0.210285		20	24		17	16		0.250584	0.153428	19	15	20	23	17	15	20	16	0.337103	0.0777939	-0.0898073	0.154796	15	24	26		17	15	20		0.1424	0.428096	0.372215		22	21	20	17	30
Cytochrome b6-f complex iron-sulfur subunit OS=Zea mays GN=ris2 PE=2 SV=1	B4F9N4_MAIZE		15	5	9	13	20	11	0.19257	-1.54612	-0.82172		8	6		13	11		-0.646129	-1.306	12	21	13	6	13	19	15	11	0.0750245	0.222184	-0.296258	-1.24324	4	19	13	10.5	13	19	15	6	-1.15852	-0.249976	-0.212747	0.681755	16	14	9	13	20
ATP synthase B chain OS=Zea mays GN=pco080036b PE=3 SV=1	K7VN08_MAIZE		27	19	36	22	38	24	0.272838	-0.546123	0.0527492	7	20	25	3	22	24	0.522474	-0.10619	-0.37264	20	34	17	25	22	37	21	24	0.0541048	-0.0441966	-0.394662	-0.309872	12	45	18	14	22	37	21	14	-0.451537	0.0324239	-0.228689	-0.1256	23	27	15	22	38
ATP synthase subunit alpha, chloroplastic OS=Zea mays GN=atpA PE=1 SV=1	ATPA_MAIZE		88	68	89	89	149	95	-0.00831664	-0.677829	-0.626335	27	72	75	28	89	95	-0.592444	-0.267619	-0.772571	78	134	52	71	89	112	76	95	0.00393127	0.336528	-0.637295	-0.788874	68	121	61	39	89	112	76	40.5	-0.0353781	-0.138468	-0.323487	-0.180047	94	106	45	89	149
40S ribosomal protein S5 OS=Zea mays GN=LOC100193556 PE=2 SV=1	B6SHZ1_MAIZE		13	9	13	11	14	13	0.223735	-0.183553	-0.532213	10	11	14	7	11	13	-0.0965437	0.0256967	-0.324619	13	14	17	13	11	14	16	13	0.4136	0.0777939	-0.00234444	-0.368766	12	16	15	11	11	14	16	9	0.404407	-0.0573308	-0.0994057	0.163907	15	10	16	11	14
Dihydrolipoyl dehydrogenase OS=Zea mays GN=LOC100383599 PE=2 SV=1	C0PHH5_MAIZE				4		7		0.00638492	-3.35348	2.46779		8	1					3.86229	0.568466			6	2		1	10			-0.922206	-0.826773	1.63123		2	7			1	10			0.750024	-0.520869		5	5	6		7
30S ribosomal protein S7, chloroplastic OS=Zea mays GN=rps7-A PE=3 SV=2	RR7_MAIZE		7	7	6	7	7	5	0.00638492	0.453877	-0.269179		10	6		7	5		0.519249	-0.1685	5	7	8	6	7	3	8	5	-0.276338	1.30019	-0.0898073	-0.105732	7	5	10	6	7	3	8	6	0.29696	0.48699	0.315632	-0.1256	9	5	8	7	7
Uncharacterized protein OS=Zea mays GN=LOC100217217 PE=2 SV=1	B4FM07_MAIZE		22	9	15	22	21	7	0.00638492	-0.768516	0.567322	3	18	10	1	22	7	0.839556	-0.251983	0.0830392	19	17	8	10	22	5	8	7	-0.0161779	1.84333	-0.0898073	0.145807	15	11	14	1	22	5	8		-0.175984	0.887528	0.801059	0.8744	22	15	10	22	21
Ribosomal protein OS=Zea mays PE=2 SV=1	C4J929_MAIZE		11	3		8	7		0.420717	-0.768516		2	9	8	1	8		0.327982	0.18868	3.56847	8	2			8	5	7		0.1847	-1.24413	-3.89716		8	5		13	8	5	7	11	0.29696	-0.249976	-3.81365	0.115408	9	5	6	8	7
Cortical cell-delineating protein OS=Zea mays GN=ZmGR1b PE=2 SV=1	Q9ST25_MAIZE		1	3	5	1	7	4	0.00638492	-0.768516	-0.210285		1	3		1	4		0.0256967	-0.846572	1		5	1	1	2	6	4	0.1847	-1.92221	-0.352842	-2.36877	1	2	4	1	1	2	6	1	0.29696	-0.249976	-0.591259	-0.1256	1	5	2	1	7
ATP-dependent Clp protease proteolytic subunit OS=Zea mays GN=LOC100284276 PE=2 SV=1	B6TRZ5_MAIZE		9	5	7	10	7	4	-0.130697	-0.03155	0.275142	4	12	7	3	10	4	-0.183592	0.277986	0.375821	10	6	3	7	10	8	6	4	0.1847	-0.337244	-1.08981	0.438589	7	12	4	4	10	8	6	7	-0.143486	0.334987	-0.591259	-0.932955	8	5	2	10	7
Triosephosphate isomerase OS=Zea mays GN=LOC100194114 PE=3 SV=1	K7UUB0_MAIZE		11			9	7		0.267472	-3.35348			8			9			-0.137287		6		7		9		4		-0.370873		0.717548		3		7		9		4		-1.05968		0.801059		11	5	1	9	7
Luminal-binding protein 2 OS=Zea mays GN=BIPE2 PE=1 SV=3	BIP2_MAIZE		31	17	28	24	29	19	0.339373	-0.316641	0.0272141		26	23		24	19		0.136457	-0.1559	22	23	39	24	24	21	32	19	0.065476	0.209038	0.195595	-0.031731	22	21	32	14	24	21	32	16	0.189512	-0.249976	-0.00629633	-0.318245	32	21	29	24	29
Uncharacterized protein OS=Zea mays GN=LOC100274819 PE=3 SV=1	A0A096TKT9_MAIZE (+1)			11	15		29	8		-0.944673	0.374677	3		17			8	1.7141		0.655929			22	17			20	8			0.0476962	0.718697			19	7			20	9			-0.0802969			21	15		29
Uncharacterized protein OS=Zea mays GN=LOC100217188 PE=3 SV=1	A0A096Q4Q2_MAIZE		16	11	13	16	22	5	0.00638492	-0.546123	0.846298	3	16	16		16	5	1.7141	0.0256967	1.24654	8	6	22	15	16	7	26	5	-0.765059	-0.144598	-0.330815	1.2162	12	12	26	13	16	7	26	15	-0.0582891	0.527632	-0.00629633	-0.332051	19	16	12	16	22
Plasminogen activator inhibitor 1 RNA-binding protein OS=Zea mays PE=2 SV=1	B6T8U0_MAIZE		11	7	12	22	11	5	-0.895451	-0.1982	0.730821		22	12		22	5		0.0256967	0.8315	14	7	11	14	22	8	14	5	-0.434616	-0.114851	-0.437731	1.11666	17	8	13	10.5	22	8	14	11	-0.0214247	-0.249976	-0.113212	-0.192714	14	8	17	22	11
DIMBOA UDP-glucosyltransferase BX9 OS=Zea mays GN=BX9 PE=1 SV=1	BX9_MAIZE		15	8	18	14	22	8	0.0961497	-1.00555	0.637712	3	15	14	1	14	8	0.839556	0.121166	0.375821	11	16	14	13	14	9	12	8	-0.145743	0.907869	0.132585	0.331674	10	11	13	4	14	9	12	7	-0.118538	0.0395307	0.109181	-0.932955	20	16	9	14	22
Uncharacterized protein OS=Zea mays GN=LOC100279259 PE=4 SV=1	K7V1G8_MAIZE			8	3		11			-0.00555475	2.05275												7				11				-0.741884				10				11				-0.1438			8	5		11
Methylenetetrahydrofolate reductase 1 OS=Zea mays PE=2 SV=1	MTHR1_MAIZE		10	4	12	5	11	5	0.908221	-1.00555	0.730821	3	6	7	1	5	5	0.839556	0.277986	0.0538928	2	9	15	8	5	10	8	5	-1.07081	-0.0742091	0.817083	0.309306	3	10	15	5	5	10	8	4	-0.333842	-0.249976	0.900594	0.196328	9	8	10	5	11
Elongation factor 1-gamma 3 OS=Zea mays GN=LOC100282446 PE=2 SV=1	B6T7G7_MAIZE		18	15	19	17	26	13	0.0807522	-0.339672	0.0152745		20	23		17	13		0.250584	0.391588	20	13	17	24	17	14	21	13	0.407386	-0.0291213	-0.394662	0.515757	17	22	28	15	17	14	21	14	0.29696	0.402101	0.408741	-0.026064	23	19	20	17	26
50S ribosomal protein L6 OS=Zea mays GN=LOC100285964 PE=2 SV=1	B6UCF0_MAIZE		16	8	23	23	15	18	-0.465782	-0.453014	-0.178576	10	23	22	2	23	18	1.48406	0.0256967	-0.142027	14	17	19	23	23	19	23	18	-0.495524	-0.0826707	-0.365442	-0.015129	21	23	16	13	23	19	23	10.5	0.184622	0.0256586	-0.529858	0.182523	16	11	13	23	15
30S ribosomal protein S15 (Fragment) OS=Zea mays GN=rps15 PE=3 SV=1	K7VCL8_MAIZE		21	10	18	17	15	12	0.281314	-0.131086	0.0527492	9	19	16	4	17	12	0.476589	0.179606	-0.0164965	16	17	19	11	17	15	21	12	0.101631	0.258366	-0.234197	-0.494297	15	18	14	14	17	15	21	13	0.1424	0.0130585	-0.591259	-0.0186845	17	11	11	17	15
Non-specific lipid-transfer protein OS=Zea mays PE=1 SV=1	NLTP_MAIZE		23	7	9	17	15	10	0.399675	-0.645659	-0.684216	1	22	5	4	17	10	-2.29564	0.38247	-1.43153	17	12	4	9	17	7	5	10	0.1847	0.855402	-0.411735	-0.520769	12	10	6		17	7	5		-0.133152	0.264597	0.256738		20	11	3	17	15
Uncharacterized protein OS=Zea mays GN=fgs1 PE=4 SV=1	A0A096QD90_MAIZE (+1)						15			-1.45301																										2													15
Adenosine kinase 2 OS=Zea mays GN=Zm.94037 PE=2 SV=1	B4FFH8_MAIZE		16	10	17	15	19	8	0.0903543	-0.472123	0.55525	6	12	16	2	15	8	0.839556	-0.28308	0.568466	12	15	16	18	15	12	11	8	-0.121054	0.399722	0.450761	0.801159	11	22	15	5	15	12	11	8	-0.0860401	0.624493	0.441163	-0.803672	21	14	11	15	19
Uncharacterized protein OS=Zea mays GN=LOC100193482 PE=2 SV=1	B7ZYW4_MAIZE		22	14	21	20	23	10	0.130391	-0.26233	0.538176	14	22	22	7	20	10	0.327982	0.157583	0.70597	20	20	17	22	20	19	20	10	0.1847	0.151795	-0.324273	0.768738	14	25	17	9	20	19	20	13	-0.143486	0.145953	-0.240762	-0.656114	25	17	15	20	23
Uncharacterized protein OS=Zea mays GN=LOC100191463 PE=2 SV=1	B4FAD9_MAIZE		29	11	18	19	31	13	0.556553	-1.04089	-0.062728		23	16		19	13		0.290071	-0.131974	17	20	28	10	19	10	26	13	0.0322973	1.07779	0.0171079	-0.747278	16	11	27	18	19	10	26	24	0.0847477	-0.112472	0.0481515	-0.540637	31	23	29	19	31
50S ribosomal protein L6 OS=Zea mays GN=LOC100282171 PE=2 SV=1	B6T4J1_MAIZE		13	10	19	19	16	15	-0.487359	-0.224195	-0.191176	7	19	19		19	15	2.78313	0.0256967	-0.0904971	13	16	15	19	19	21	22	15	-0.335281	-0.314523	-0.642348	-0.0277291	20	25	14	11	19	21	22	10.5	0.3603	0.00156289	-0.658373	-0.0584855	14	12	11	19	16
30S ribosomal protein S17, chloroplastic OS=Zea mays GN=RPS17 PE=2 SV=1	RR17_MAIZE		19	8	24	20	12	25	-0.0603514	-0.131086	-0.591107	10	24	26	11	20	25	-0.666812	0.277986	-0.37495	14	17	20	23	20	21	17	25	-0.30402	-0.227061	0.144658	-0.48906	22	26	14	28	20	21	17	21	0.414655	0.0581464	-0.286404	0.289438	19	9	15	20	12
Uncharacterized protein OS=Zea mays PE=2 SV=1	C0PDC7_MAIZE			6	3		12	3	0.00638492	-0.546123	-0.532213			2			3			-1.0165			6	4			15	3			-1.41174	0.0462715			4	5			15	5			-1.91319	-0.1256	1	9	6		12
Eukaryotic translation initiation factor 3 subunit C OS=Zea mays GN=LOC100272475 PE=3 SV=1	A0A096THR3_MAIZE		1	3	3	4	4	3	-1.79729	0.0388394	-0.532213		5	4		4	3		0.334474	-0.0164965	5	1	16	3	4		15	3	0.490454	1.07779	0.00330213	-0.368766	2	2	13	13	4		15	9	-0.558984	1.75002	-0.212747	0.404915	5	3	13	4	4
GTP-binding protein TypA OS=Zea mays GN=LOC100857077 PE=2 SV=1	G3K3T1_MAIZE		5	2	5	10	4	2	-0.895451	-0.546123	0.789715		6	2		10	2		-0.681163	-0.431534	6		15	3	10	1	14	2	-0.51524	-0.922206	0.0097284	0.216197	3		9		10	1	14		-1.18979	-1.24998	-0.643726		9	3	7	10	4
Translocon Tic40 OS=Zea mays GN=LOC100285102 PE=2 SV=1	B8A1S6_MAIZE (+1)		11	5	7	12	8	8	-0.106823	-0.224195	-0.724858	1	11	9		12	8	0.327982	-0.094706	-0.261609	9	6	9	8	12		12	8	-0.209486	3.66276	-0.504845	-0.368766	7	7	15	5	12		12	3	-0.368629	3.55738	0.315632		12	6	7	12	8
Uncharacterized protein OS=Zea mays GN=Zm.82386 PE=3 SV=1	A0A096TT73_MAIZE		13	7	11	13	16	7	0.00638492	-0.738768	0.119863	3	15	8	2	13	7	-0.0349853	0.223714	-0.238889	12	10	10	8	13	12	9	7	0.0750245	-0.18524	0.0621958	-0.176121	8	18	10	7	13	12	9	3	-0.302577	0.334987	0.145707	1.09679	15	12	9	13	16
Eukaryotic translation initiation factor 2 gamma subunit OS=Zea mays GN=LOC100383287 PE=2 SV=1	B6TNU0_MAIZE		1	2	4	1	4	1	0.00638492	-0.546123	1.46779		2	3		1	1		0.984845	1.15343	1		9	5	1		8	1	0.1847		0.0801177	1.95316	2		6	6	1		8	3	1.1529		-0.421334	0.8744	2	3	4	1	4
60S ribosomal protein L10-3 OS=Zea mays GN=Zm.19961 PE=2 SV=1	B6T5B9_MAIZE (+1)			3			4			0.0388394												7	11			8	8			-0.114851	0.369624			12	7			8	8			0.334987	-0.198941			3	7		4
Uncharacterized protein OS=Zea mays PE=4 SV=1	A0A096Q5P4_MAIZE			2		3	4		-2.32483	-0.546123			3			3			0.0256967		1		4		3		7		-1.32063		-0.897162		1		5		3		7		-1.05968		-0.491723		3	3		3	4
Uncharacterized protein OS=Zea mays GN=Zm.138633 PE=4 SV=1	K7TFI4_MAIZE (+1)		3	2	1	2	4	4	0.533925	-0.546123	-2.53221		2	2		2	4		0.0256967	-1.43153	2	6	6	2	2	7	7	4	0.1847	-0.144598	-0.3122	-1.36877	3	5	7	3	2	7	7	1	0.797655	-0.735403	-0.00629633		4	3	4	2	4
Uncharacterized protein OS=Zea mays GN=rpl19 PE=2 SV=1	B4FZV7_MAIZE		12	10	15	14	12	13	-0.194177	0.190842	-0.325762	4	13	17	1	14	13	1.20252	-0.0768508	-0.0445109	15	9	7	15	14	12	7	13	0.279235	-0.337244	-0.0898073	-0.162315	13	12	6	10.5	14	12	7	8	0.205446	-0.249976	-0.228689	0.266718	15	9	10	14	12
Methionine S-methyltransferase OS=Zea mays GN=cl1511_1 PE=4 SV=1	K7VIL3_MAIZE (+1)		3	1	3	3	4	1	0.00638492	-1.54612	1.05275	1	2	2		3	1	0.327982	-0.535369	0.568466	2	2	7	2	3	2	6	1	-0.370873	0.0777939	0.132585	0.631234	2	2	8	3	3	2	6	4	-0.203735	-0.249976	0.408741		3	3	3	3	4
EMB1374 isoform 1 OS=Zea mays GN=Zm.23477 PE=4 SV=1	K7V945_MAIZE		3	2	2	4	4	1	-0.367911	-0.546123	0.467787		4	3		4	1		0.0256967	1.15343	4	2	7	2	4	1	5	1	0.1847	1.07779	0.39562	0.631234	3	1	5	9	4	1	5	5	-0.0582891	-0.249976	-0.00629633	0.722397	6	3	4	4	4
Glucose-6-phosphate 1-dehydrogenase OS=Zea mays GN=gpm742 PE=2 SV=1	C0PFX0_MAIZE		2	2	2	2	4	2	0.00638492	-0.546123	-0.532213		3	2		2	2		0.586763	-0.431534	2	3	6	3	2	3	5	2	0.1847	0.0777939	0.173227	0.216197	2	3	6	5	2	3	5	4	0.29696	-0.249976	0.256738	0.196328	6	3	4	2	4
Uncharacterized protein OS=Zea mays GN=LOC100191938 PE=4 SV=1	A0A096S0N9_MAIZE (+1)		4	3	4	2	4	4	0.908221	0.0388394	-0.532213	2	4	3	1	2	4	0.327982	0.984845	-0.846572	2	2	5	7	2	2	5	4	0.1847	0.0777939	-0.0898073	0.438589	1	4	5	5	2	2	5	4	-0.558984	0.750024	-0.00629633		5	3	4	2	4
Uncharacterized protein OS=Zea mays GN=Zm.85004 PE=4 SV=1	A0A096U7Z6_MAIZE		5	4	3	4	4	3	0.296711	0.453877	-0.532213	1	4	2	1	4	3	-0.546559	0.0256967	-1.0165	3	3	3	2	4	3	5	3	-0.209486	0.0777939	-0.826773	-0.953728	3	4	2	4	4	3	5	3	-0.0582891	0.165062	-1.32822	0.289438	4	3	2	4	4
Uncharacterized protein OS=Zea mays GN=LOC100381276 PE=4 SV=1	A0A096UA85_MAIZE (+1)		8	5	9	7	8	5	0.180119	-0.224195	0.315784	4	7	5	3	7	5	-0.183592	0.0256967	-0.431534	4	5	5	9	7	6	5	5	-0.582093	-0.18524	-0.0898073	0.479231	8	7	5		7	6	5	1	0.461853	-0.0275835	-0.00629633		7	6	5	7	8
Proteasome subunit beta type OS=Zea mays GN=LOC100286342 PE=2 SV=1	B4FRQ7_MAIZE		5			1	4		2.10038	-2.54612			4			1			1.94399		3	2	2		1	1	5		1.69003	1.07779	-1.41174		1	2	3		1	1	5		0.29696	0.750024	-0.743262		4	3		1	4
Putative dnaJ chaperone family protein OS=Zea mays GN=ZEAMMB73_974476 PE=4 SV=1	K7W7U2_MAIZE		4	2	4	5	4	4	-0.283941	-0.546123	-0.532213		4	5		5	4		-0.28308	-0.109606	6		7	3	5	3	4	4	0.434519	-2.50717	0.717548	-0.783803	4	3	5		5	3	4		0.0214073	-0.249976	0.315632		6	3	2	5	4
DREPP2 protein OS=Zea mays GN=umc1162 PE=2 SV=1	B6TK17_MAIZE		2		6	2	4	2	0.00638492	-2.54612	1.05275	2	3	3	1	2	2	0.327982	0.586763	0.153428	1	2	4	8	2	2	4	2	-0.765059	0.0777939	-0.0898073	1.63123		3	2	3	2	2	4	2	-1.41493	0.334987	-1.0063	0.459363	4	3	6	2	4
Uncharacterized protein OS=Zea mays GN=pco084394 PE=3 SV=1	A0A096SA82_MAIZE (+1)		1	2			4		0.908221	-0.546123												1	1				4			1.07779	-2.08981		1		2	1			4	1	1.1529		-1.0063			3	1		4
Uncharacterized protein OS=Zea mays GN=Zm.1068 PE=4 SV=1	A0A096UJF4_MAIZE		10	4	1	7	8		0.470445	-0.546123	0.467787	1	8			7		0.327982	0.210472		8	4	1		7		3		0.367666	3.07779	-1.67477			2	5		7		3		-2.96192	1.75002	0.730669		9	6		7	8
Uncharacterized protein OS=Zea mays GN=LOC100280147 PE=2 SV=1	B8A270_MAIZE		7	4	6	8	4	3	-0.167349	0.453877	0.467787	2	8	5	2	8	3	-0.546559	0.0256967	0.305432	6	4	3	6	8	7	3	3	-0.209486	-0.729561	-0.0898073	0.631234	5	8	7		8	7	3		-0.283432	-0.0573308	1.2161		11	3	6	8	4
16.9 kDa class I heat shock protein 1 OS=Zea mays GN=LOC100283292 PE=2 SV=1	B6SIX0_MAIZE			2			4	3		-0.546123	-3.11718						3			-3.0165							3	3			-2.67477	-2.95373		1		2			3	4		0.750024	-2.59126	-1.1256		3	3		4
DAG protein OS=Zea mays GN=LOC100856918 PE=4 SV=1	K7WGQ3_MAIZE		4	2		2	4		0.908221	-0.546123			6			2			1.54591		3	3	2	1	2	1	2		0.740273	1.66276	-0.0898073	0.631234	1	2	2	1	2	1	2	1	-0.558984	0.750024	-0.00629633	-0.1256	6	3	4	2	4
Glucose-1-phosphate adenylyltransferase OS=Zea mays GN=AGP2 PE=3 SV=1	A0A096Q7M0_MAIZE (+1)		2			1	4			-0.546123						1							1		1		2								2		1		2						3			1	4
Cytosolic aldehyde dehydrogenase RF2C OS=Zea mays GN=rf2c PE=1 SV=1	Q8S532_MAIZE		6	3	3	5	8	1	0.243599	-0.961161	1.05275	1	7	3		5	1	0.327982	0.491293	1.15343	5	3	6	1	5		2	1	0.1847	2.66276	1.49516	-0.368766	3	2	9	2	5		2	1	-0.333842	1.75002	2.16363	0.8744	5	6	3	5	8
Uncharacterized protein OS=Zea mays GN=Zm.27940 PE=4 SV=1	A0A096PLW5_MAIZE		6	6	3	6	12	1	0.00638492	-0.546123	1.05275		6	2		6	1		0.0256967	0.568466	6	5	6	1	6	3	1	1	0.1847	0.81476	2.49516	-0.368766	6	6	14	2	6	3	1		0.29696	0.750024	3.80106	1.8744	8	9	2	6	12
Uncharacterized protein OS=Zea mays GN=Zm.33715 PE=4 SV=1	A0A096RSV5_MAIZE			1		2	4		-1.79729	-1.54612		1	1			2		0.327982	-0.933452		1		2		2		1		-0.765059		0.910193			1	1	1	2		1		-1.41493	0.750024	-0.00629633	0.8744	1	3		2	4
Uncharacterized protein OS=Zea mays GN=Zm.17525 PE=2 SV=1	B4FK45_MAIZE		1	2	2		4	1	0.908221	-0.546123	0.467787		1				1		0.984845	-1.43153	2	1		1		1	1	1	2.08422	0.0777939	-1.08981	-0.368766		2	1	1		1	1	1		0.750024	-0.00629633	-0.1256	1	3	1		4
Threonine synthase OS=Zea mays GN=LOC100283397 PE=2 SV=1	B6THZ8_MAIZE		2	1	3	1	4	1	0.908221	-1.54612	1.05275	2	4	2	1	1	1	0.327982	1.94399	0.568466		1	1	2	1		1	1	-0.765059	1.07779	-0.0898073	0.631234		2	2		1		1	1	-0.558984	1.75002	0.993704	-1.1256	2	3		1	4
Nonspecific lipid-transfer protein OS=Zea mays GN=IDP1501 PE=2 SV=1	B6SIF2_MAIZE		2	1	3	4	4	1	-0.895451	-1.54612	1.05275		7	2		4	1		0.80007	0.568466	2	3	1	3	4	2	1	1	-0.765059	0.662756	-0.0898073	1.2162	2	5	3		4	2	1		-0.558984	1.07195	1.57867		6	3	2	4	4
Uncharacterized protein OS=Zea mays GN=LOC100384051 PE=4 SV=1	A0A096TMZ5_MAIZE		1	1			4		0.908221	-1.54612				1						0.568466		2		1		1				1.07779		0.631234		1		1		1				-0.249976		0.8744	1	3			4
Proteasome subunit alpha type OS=Zea mays GN=AC149475.2_FG003 PE=2 SV=1	B6T504_MAIZE (+1)						8			-1.54612																																							8
UDP-glucose 6-dehydrogenase OS=Zea mays GN=Zm.81033 PE=2 SV=1	B7ZYX8_MAIZE		15	4	11	7	12	2	0.997985	-1.13109	1.92722		7	13		7	2		0.0256967	2.26891	7			10	7			2	0.1847			1.95316	6		15		7				0.106604		4.90059		15	9		7	12
Translationally-controlled tumor protein homolog OS=Zea mays GN=TCTP PE=4 SV=1	A0A096RQW0_MAIZE (+4)						4			-0.546123																																							4
Ras-related protein Rab11D OS=Zea mays GN=gpm323 PE=2 SV=1	B6TG03_MAIZE		6	4	7	4	4		0.533925	0.453877	3.27514		3	9		4			-0.372386	3.73839	5				4				0.490454				6				4				0.797655				8	3		4	4
Catalase OS=Zea mays GN=cat2 PE=3 SV=1	A0A0B4J353_MAIZE						12			-0.323731																																							12
Non-specific lipid-transfer protein OS=Zea mays GN=umc1594 PE=2 SV=1	B4FB54_MAIZE						8			-0.546123																																							8
Asparaginyl-tRNA synthetase, cytoplasmic 3 OS=Zea mays GN=pco123869 PE=2 SV=1	C0P5B0_MAIZE (+1)						4			-0.546123																										3				3									4
Geranylgeranyl hydrogenase OS=Zea mays GN=pco077228 PE=2 SV=1	B6TDR5_MAIZE		29	14	25	24	25	15	0.252603	-0.382624	0.204752	15	35	27	7	24	15	0.41503	0.547781	0.416463	18	22	35	28	24	16	26	15	-0.209486	0.537226	0.339036	0.531698	17	26	30	37	24	16	26	29	-0.128872	0.450464	0.200155	0.225873	29	19	29	24	25
50S ribosomal protein L9 OS=Zea mays GN=LOC100285012 PE=2 SV=1	B4FU53_MAIZE		21	10	23	32	17	18	-0.541645	-0.311658	-0.178576		30	23		32	18		-0.063609	-0.0778971	23	15	22	22	32	19	24	18	-0.267801	-0.263243	-0.215338	-0.0792594	26	18	21	22	32	19	24	19	0.0405529	-0.327978	-0.198941	0.0859044	26	13	21	32	17
Polyadenylate-binding protein OS=Zea mays GN=LOC100381794 PE=3 SV=1	A0A096RM05_MAIZE (+1)		21	7	18	16	17	4	0.360191	-0.826231	1.63771	15	20	17	1	16	4	2.87018	0.334474	1.65593	11	10	19	23	16	18	20	4	-0.32871	-0.770203	-0.163808	2.1548	7	27	20	10.5	16	18	20	7	-0.723878	0.334987	-0.00629633		23	13	17	16	17
Uncharacterized protein OS=Zea mays PE=4 SV=1	A0A096T4U7_MAIZE			8	9	15	17	10	-4.41882	-0.633586	-0.684216		12	8		15	10		-0.28308	-0.753462	13		11	9	15		9	10	-0.0113785		0.199699	-0.520769			13	4	15		9	3	-3.90306		0.524218	0.289438	18	13		15	17
Photosystem II reaction center protein H OS=Zea mays GN=psbH PE=1 SV=2	PSBH_MAIZE		18	12	18	31	13	19	-0.700899	0.3384	-0.610216		20	14		31	19		-0.580742	-0.872107	27	22	14	13	31	28	13	19	-0.00459528	-0.270129	0.0171079	-0.916254	18	22	14	4	31	28	13	3	-0.374333	-0.597899	0.100619	0.289438	28	10	5	31	13
Ras-related protein RIC2 OS=Zea mays GN=LOC100194331 PE=2 SV=1	B4FIB2_MAIZE		9	8	20	9	13	14	0.00638492	-0.246563	-0.0176401		6	15		9	14		-0.535369	-0.331998	8	23	10	18	9	21	8	14	0.0233122	0.209038	0.232121	-0.00619592	7	24	7		9	21	8		-0.0133799	-0.0573308	-0.198941		11	10	9	9	13
60S ribosomal protein L7-1 OS=Zea mays GN=LOC100282330 PE=2 SV=1	B4FTW5_MAIZE		20	11	29	21	9	26	-0.0570947	0.743383	-0.374672	6	21	30	2	21	26	0.839556	0.0256967	-0.225083	19		20	28	21		22	26	0.0475644		-0.227311	-0.261851	23		18	13	21		22	14	0.409298		-0.295803	-0.232515	19	7	20	21	9
60S ribosomal protein L18a OS=Zea mays GN=pco155588b PE=2 SV=1	B4FU90_MAIZE		10	5		14	9		-0.43139	-0.39412			13			14			-0.0768508		8		18		14		21		-0.582093		-0.3122		8		19	14	14		21	13	-0.394091		-0.150686	-0.0186845	16	7	16	14	9
60S ribosomal protein L13 OS=Zea mays GN=LOC100273645 PE=2 SV=2	B4FWR7_MAIZE		19	10	15	28	9	13	-0.498127	0.60588	-0.325762	11	29	16	4	28	13	0.729774	0.0742547	-0.131974	23	14	16	19	28	19	16	13	-0.0848349	-0.362779	-0.0898073	0.178722	27	22	16	26	28	19	16	22	0.252051	-0.0384718	-0.00629633	0.115408	21	7	25	28	9
60 ribosomal protein L14 OS=Zea mays PE=2 SV=1	B4FUA9_MAIZE		14	4	13	18	9	9	-0.320594	-0.716048	-0.00169858	6	16	11	3	18	9	0.327982	-0.137287	-0.142027	16	9	13	10	18	11	12	9	0.0233122	-0.211713	0.0256699	-0.216763	12	14	12	15	18	11	12	12	-0.203735	0.0979474	-0.00629633	0.196328	20	7	12	18	9
Uncharacterized protein OS=Zea mays GN=Zm.73159 PE=4 SV=1	A0A096QNT9_MAIZE		17	6	7	16	9	8	0.085262	-0.131086	-0.724858	1	17	9	1	16	8	-0.546559	0.109587	-0.261609	11	11	8	7	16	13	11	8	-0.32871	-0.163214	-0.549239	-0.561411	11	16	13	9	16	13	11	6	-0.165737	0.0495844	0.234712	0.459363	15	7	9	16	9
Uncharacterized protein OS=Zea mays GN=LOC100272732 PE=3 SV=1	A0A096RYZ1_MAIZE		9	7	2	7	9	4	0.333364	0.0913068	-1.53221		8	5	1	7	4	-1.4211	0.210472	-0.109606	9	6	12	6	7	3	9	4	0.529054	1.07779	0.32523	0.216197	7	6	11	4	7	3	9	4	0.29696	0.750024	0.28321	-0.1256	9	7	8	7	9
Uncharacterized protein OS=Zea mays GN=Zm.160645 PE=4 SV=1	A0A096QEQ7_MAIZE				6		9			-3.71605	3.05275												4				6				-0.67477				5				6				-0.269331			7			9
DIMBOA UDP-glucosyltransferase BX8 OS=Zea mays GN=Bx8 PE=1 SV=1	BX8_MAIZE (+1)		6	2	5	7	9	3	-0.194177	-1.71605	0.204752		4	3		7	3		-0.748677	-0.431534	4	5	6	5	7	1	4	3	-0.582093	2.39972	0.495155	0.3682	5	7	10		7	1	4	3	-0.118538	2.55738	1.31563		9	7	2	7	9
Glutathione S-transferase GSTF2 OS=Zea mays GN=gst1 PE=2 SV=1	B6SKA0_MAIZE		7	1		9	9		-0.320594	-2.71605			5			9			-0.787658		4	6	6		9	2	3		-0.926447	1.66276	0.910193		2	4	11		9	2	3		-1.56037	0.750024	1.86817		7	7	4	9	9
Ribulose bisphosphate carboxylase/oxygenase activase, chloroplastic OS=Zea mays GN=RCA1 PE=2 SV=3	RCA_MAIZE		42	31	35	46	68	43	-0.111976	-0.67939	-0.829195	16	45	35	9	46	43	0.179376	-0.00471678	-0.728516	40	39	41	34	46	40	45	43	-0.00680352	0.0412681	-0.224108	-0.707568	34	56	39	33	46	40	45	30.5	-0.0763167	0.235451	-0.212747	-0.0119429	46	53	28	46	68
Adenosylhomocysteinase OS=Zea mays GN=Zm.19562 PE=2 SV=1	C0PHR4_MAIZE		45	19	41	38	50	18	0.226366	-0.942052	0.655414	10	40	30	7	38	18	-0.0965437	0.0966743	0.305432	34	43	29	35	38	33	26	18	0.0322973	0.459665	0.067734	0.590592	27	48	36	13	38	33	26	14	-0.125055	0.290593	0.463189	-0.232515	60	39	24	38	50
40S ribosomal protein S15 OS=Zea mays GN=LOC100281004 PE=2 SV=1	B6SII7_MAIZE		10	10	28	9	14	16	0.143467	-0.03155	0.275142		10	21		9	16		0.17149	-0.0392166	6	15	24	27	9	21	27	16	-0.370873	-0.407633	-0.259732	0.386122	9	23	19	9	9	21	27	7	0.29696	-0.118731	-0.513256	0.23697	13	11	13	9	14
Glutamine synthetase OS=Zea mays GN=gln1-3 PE=2 SV=1	B4G1P1_MAIZE		22	9	8	20	28	8	0.130391	-1.18355	-0.532213		14	11		20	8		-0.467855	0.0278976	16	10	17	6	20	5	16	8	-0.121054	1.07779	-0.00234444	-0.783803	8	9	21		20	5	16		-0.834537	0.598021	0.386021		20	22	9	20	28
Putative TCP-1/cpn60 chaperonin family protein isoform 1 OS=Zea mays GN=Zm.91148 PE=3 SV=1	K7UGR2_MAIZE		31	23	26	28	29	16	0.138812	0.119458	0.168226	17	32	27	12	28	16	-0.107102	0.210472	0.323353	27	28	23	33	28	24	18	16	0.134869	0.300186	0.26383	0.675628	18	37	16	17	28	24	18	13	-0.248645	0.374515	-0.176221	0.261423	34	23	21	28	29
ATP synthase subunit alpha OS=Zea mays GN=atp1-a2 PE=3 SV=1	Q6R987_MAIZE		42	21	45	39	39	38	0.102805	-0.439208	-0.288288	28	39	43	20	39	38	-0.122033	0.0256967	-0.253197	41	46	22	43	39	45	22	38	0.253225	0.109503	-0.0898073	-0.190429	35	53	24	13	39	45	22	15	0.16333	-0.0139085	0.119235	-0.332051	44	31	24	39	39
Heat shock protein1 OS=Zea mays GN=LOC100501536 PE=2 SV=1	C4J410_MAIZE		55	29	53	49	55	40	0.156676	-0.469502	-0.126221		46	47		49	40		-0.0617276	-0.198873	45	53	42	44	49	53	50	40	0.0680157	0.0777939	-0.341346	-0.231262	41	52	45	26	49	53	50	33	0.076847	-0.277457	-0.158299	-0.469554	61	44	46	49	55
60S ribosomal protein L18a OS=Zea mays GN=Zm.95224 PE=2 SV=1	B6T1D8_MAIZE		12	6	20	14	10	14	-0.194177	-0.283089	-0.0176401	8	15	23	5	14	14	0.0464428	0.121166	0.284673	7	10	19	21	14	10	22	14	-0.765059	0.0777939	-0.301311	0.216197	11	11	19	14	14	10	22	15	-0.000843122	-0.112472	-0.2178	-0.225135	18	8	17	14	10
Uncharacterized protein OS=Zea mays PE=3 SV=1	A0A096U7P6_MAIZE		22	11		19	15		0.197127	0.00641789		4	21		2	19		0.327982	0.164188		23	14	25		19	9	21		0.446486	0.715224	0.161731		18	15	23	20.5	19	9	21	14	0.230194	0.48699	0.124948	0.424597	23	12	20	19	15
Fructose-bisphosphate aldolase OS=Zea mays GN=ald1 PE=2 SV=1	B4FAL9_MAIZE		32	9	19	23	25	5	0.436054	-1.02005	1.39379	5	29	15	4	23	5	-0.26502	0.346454	1.15343	22	18	18	15	23	10	19	5	0.123792	0.925791	-0.16781	1.2162	21	21	20	8	23	10	19	10.5	0.184622	0.820413	0.0677043	-0.517917	33	20	11	23	25
Uncharacterized protein OS=Zea mays GN=Zm.66853 PE=2 SV=1	B4FAL8_MAIZE		3	4	2	3	5	1	0.00638492	0.131949	0.467787		4	1		3	1		0.423779	-0.431534	3	3	7	2	3	3	8	1	0.1847	0.0777939	-0.282452	0.631234	3	3	7	1	3	3	8		0.29696	-0.249976	-0.198941	0.8744	4	4	2	3	5
Uncharacterized protein OS=Zea mays GN=Zm.24151 PE=4 SV=1	A0A096S4K3_MAIZE		7	4	6	10	5	2	-0.457676	0.131949	1.05275	2	11	4		10	2	1.20252	0.157583	0.568466	5	5	3	6	10	5	7	2	-0.765059	0.0777939	-1.3122	1.2162	6	9	7	7	10	5	7	5	-0.333842	0.598021	-0.00629633	0.359827	9	4	5	10	5
Uncharacterized protein OS=Zea mays GN=LOC100382248 PE=3 SV=1	A0A096RTL4_MAIZE		2	1			5		1.81006	-1.86805											1		3			3	7		1.13446	-2.50717	-1.3122		2	1	2			3	7		2.00885	-1.83494	-1.81365			4	1		5
Uncharacterized protein OS=Zea mays GN=LOC100274377 PE=2 SV=1	B4FTR5_MAIZE		2	3	2	1	5	2	0.908221	-0.283089	-0.532213			1		1	2		-0.933452	-1.43153		1	4	2	1		6	2	-0.765059	1.07779	-0.67477	-0.368766		1	4	3	1		6	3	-0.558984	0.750024	-0.591259	-0.1256	1	4	5	1	5
50S ribosomal protein L24 OS=Zea mays GN=cl9367_1 PE=2 SV=1	B4FTJ3_MAIZE		8	4	10	7	5	9	0.180119	0.131949	-0.38021		10	6		7	9		0.519249	-1.0165	6	4	5	9	7	6	6	9	-0.0265192	-0.507169	-0.352842	-0.368766	6	6	9	4	7	6	6	3	0.106604	-0.249976	0.578666	0.289438	7	4	6	7	5
Uncharacterized protein OS=Zea mays GN=Zm.78158 PE=4 SV=1	A0A096TG88_MAIZE (+1)		7	2		6	5		0.206946	-0.868051			7			6			0.239004		6	2	2		6	2	6		0.1847	0.0777939	-1.67477		5	3	6		6	2	6	1	0.071817	0.334987	-0.00629633		9	4	2	6	5
Obg-like ATPase 1 OS=Zea mays GN=cl35478_1d PE=2 SV=1	C0PGN4_MAIZE		3	5	2	3	10	2	0.00638492	-0.546123	-0.532213	2	2	2	1	3	2	0.327982	-0.535369	-0.431534	1	4	9	6	3	5	5	2	-1.32063	-0.244134	0.75819	1.2162	2	7	6	5	3	5	5	5	-0.203735	0.235451	0.256738	-0.1256	2	8	4	3	10
Peptidyl-prolyl cis-trans isomerase OS=Zea mays GN=cl61634_1 PE=4 SV=1	A0A096QCR5_MAIZE (+1)		3	1	1	2	5	1	0.533925	-1.86805	-0.532213		2	1		2	1		0.0256967	-0.431534	1		2	1	2	1	5	1	-0.765059	-0.922206	-1.41174	-0.368766	1	2	1	6	2	1	5	3	-0.558984	0.750024	-2.32822		1	4		2	5
ABC-2 type transporter family protein OS=Zea mays GN=ZEAMMB73_076904 PE=3 SV=1	K7UPX8_MAIZE			4	2		5	2		0.131949	-0.532213			3			2			0.153428			9	2			5	2			0.75819	-0.368766			6				5				0.256738			4	1		5
D-3-phosphoglycerate dehydrogenase OS=Zea mays GN=Zm.85396 PE=2 SV=1	B4G011_MAIZE		1	1		7	5		-2.52539	-1.86805			3			7			-1.14676		3	2	2		7	2	5		-0.976278	0.0777939	-1.41174			2	5		7	2	5		-2.96192	-0.249976	-0.00629633		3	4	2	7	5
T-complex protein 1 subunit delta OS=Zea mays GN=LOC100381530 PE=2 SV=1	C0HGT5_MAIZE		2	2	5	3	5	1	-0.521155	-0.868051	1.78971		1	5		3	1		-1.49452	1.89039	3		2	5	3	1	4	1	0.1847	-0.922206	-1.08981	1.95316	1	1	5	5	3	1	4	5	-1.05968	-0.249976	0.315632	-0.1256	4	4	6	3	5
Uncharacterized protein OS=Zea mays GN=Zm.75898 PE=4 SV=1	A0A096R2E3_MAIZE (+1)		5	7		5	5		0.00638492	0.939304			1			5			-2.20138		2	1	2		5		4		-1.07081	1.07779	-1.08981				7		5		4		-2.54642		0.801059		6	4	1	5	5
60S ribosomal protein L22-2 OS=Zea mays GN=LOC100192778 PE=2 SV=1	B4FCK9_MAIZE		6	5	13	4	5	9	0.533925	0.453877	-0.00169858		7	15		4	9		0.80007	0.305432	6		3	13	4		4	9	0.740273		-0.504845	0.161749	9		2	8	4		4	7	1.29835		-1.0063	0.0670454	8	4	3	4	5
Uncharacterized protein OS=Zea mays GN=pdh2 PE=4 SV=1	A0A096QHC2_MAIZE (+1)		5	1	2	5	5		0.00638492	-1.86805	1.46779	1	6	3		5		0.327982	0.277986	2.15343	3	4	3	3	5	4	3		-0.51524	0.0777939	-0.0898073	2.2162	3	4	4		5	4	3		-0.333842	-0.249976	0.408741		5	4	4	5	5
Nuclear transport factor 2 OS=Zea mays GN=TIDP3001 PE=2 SV=1	B4FC92_MAIZE			3	3		5			-0.283089	2.05275			3						2.15343			2	2			2				-0.0898073	1.63123			3				2				0.578666			4	3		5
Uncharacterized protein OS=Zea mays GN=pco091280 PE=4 SV=1	A0A096PQR0_MAIZE (+2)						5			0.131949																										2				2							3		5
Uncharacterized protein OS=Zea mays PE=4 SV=1	A0A096T5M8_MAIZE						5			-2.86805																																							5
Uncharacterized protein OS=Zea mays PE=3 SV=1	A0A096SNK0_MAIZE			3	6		5			-0.283089	3.05275			6						3.15343			5	7		7				-3.72956	3.23212	3.43859		9	4	3		7				0.112594	2.9937	2.45936		4	6		5
Uncharacterized protein OS=Zea mays GN=pco082032 PE=2 SV=1	B4FS63_MAIZE						5			-2.86805																										7				5				0.359827					5
Protein disulfide isomerase OS=Zea mays GN=PDIL2-1 PE=2 SV=1	Q5EUD7_MAIZE (+1)						5			-0.868051																																							5
ATP-dependent Clp protease proteolytic subunit OS=Zea mays GN=pco133717 PE=3 SV=1	K7TYI1_MAIZE						5			-2.86805																								11	4							4.20946	2.9937			4	3		5
Uncharacterized protein OS=Zea mays GN=pco142971 PE=3 SV=1	A0A0B4J3A2_MAIZE		15	20	16	26	26	20	-0.709266	0.0753652	-0.854141	10	16	13	7	26	20	-0.0965437	-0.646129	-1.05302	19	11	20	13	26	15	21	20	-0.245077	-0.369665	-0.160197	-0.990254	17	19	17	17	26	15	21	12	-0.227714	0.091061	-0.311151	0.376901	22	21	16	26	26
14-3-3-like protein OS=Zea mays GN=LOC100273122 PE=2 SV=1	B4FT23_MAIZE		20	13		15	21		0.380681	-0.238001			17			15			0.198892		15		9		15				0.1847		4.08012		11	16	14	4	15			4	-0.0860401	4.75002	4.80106	-0.1256	19	17	9	15	21
Uncharacterized protein OS=Zea mays GN=Zm.122076 PE=3 SV=1	K7TSX2_MAIZE		69	59	76	72	90	40	-0.0489883	-0.155333	0.393786	32	67	55	11	72	40	0.800732	-0.0738972	0.0278976	53	45	83	64	72	49	89	40	-0.235098	-0.0450628	-0.190501	0.309306	45	60	77	59	72	49	89	60.5	-0.283432	0.0422049	-0.215243	-0.16182	84	73	55	72	90
Uncharacterized protein OS=Zea mays GN=LOC100381341 PE=2 SV=1	B4FKM0_MAIZE (+1)		38	7	51	36	16	13	0.0767304	-0.738768	1.43977	16	46	44	6	36	13	0.69095	0.364887	1.32746	27	34	29	46	36	35	28	13	-0.209486	0.0359738	-0.0391812	1.45436	29	46	28	23	36	35	28	24	0.0299531	0.144303	-0.00629633		46	13	28	36	16
Filamentation temperature-sensitive H 2B OS=Zea mays GN=FtsH2B PE=2 SV=1	B1P2H4_MAIZE		34	28	47	45	49	27	-0.358309	-0.353478	0.267488	7	24	28	5	45	27	-0.122033	-0.844146	-0.379067	36	25	39	24	45	29	37	27	-0.121054	-0.136331	-0.0138584	-0.538691	21	28	34	23	45	29	37	24	-0.644181	-0.300602	-0.128287	-0.187	45	40	31	45	49
Uncharacterized protein OS=Zea mays GN=LOC100191375 PE=2 SV=1	B4F8L0_MAIZE		15	13	19	15	22	27	0.00638492	-0.305115	-1.03917	5	12	15	6	15	27	-0.776594	-0.28308	-1.27953	14	16	18	15	15	14	21	27	0.0901651	0.270439	-0.3122	-1.21676	12	21	16	11	15	14	21	12	0.0214073	0.334987	-0.398614	-0.251131	16	18	16	15	22
Uncharacterized protein OS=Zea mays GN=pco114350(339) PE=2 SV=1	C0P7R2_MAIZE		8	7	13	9	11	15	-0.14686	-0.1982	-0.738664	6	6	14	3	9	15	0.327982	-0.535369	-0.53107	8	18	15	11	9	14	12	15	0.0233122	0.440364	0.232121	-0.816225	7	20	11	7	9	14	12	9	-0.0133799	0.264597	-0.131827	-0.48817	9	9	10	9	11
Uncharacterized protein OS=Zea mays GN=LOC100191267 PE=2 SV=1	B4F874_MAIZE		5	8	5	7	11	9	-0.43139	-0.00555475	-1.38021	2	4	6	1	7	9	0.327982	-0.748677	-1.0165	6	5	12	3	7	5	11	9	-0.0265192	0.0777939	0.0357236	-1.95373	6	7	10	7	7	5	11	6	0.106604	0.235451	-0.1438	0.0967927	5	9	8	7	11
Uncharacterized protein OS=Zea mays GN=LOC100857095 PE=2 SV=1	B4FBK8_MAIZE		9	3	7	10	11	2	-0.130697	-1.42059	1.27514		7	7		10	2		-0.467855	1.37582	9	5	13	5	10	3	10	2	0.0403337	0.81476	0.288704	0.953162	8	7	9	7	10	3	10	7	0.0214073	0.972417	-0.158299	-0.1256	11	9	9	10	11
Lipoxygenase OS=Zea mays GN=Zm.93868 PE=3 SV=1	K7URE2_MAIZE (+1)		97	54	70	81	102	54	0.240919	-0.463661	-0.157818	25	78	58	12	81	54	0.379487	-0.0265268	-0.328441	69	58	64	65	81	66	75	54	-0.0350035	-0.108619	-0.318626	-0.101286	46	116	76	36	81	66	75	29	-0.401737	0.563611	0.0128125		89	84	40	81	102
Uncharacterized protein OS=Zea mays PE=3 SV=1	A0A096RTN1_MAIZE		15	5	8	14	17	8	0.0961497	-1.31166	-0.532213	2	10	7	3	14	8	-1.05813	-0.4399	-0.624179	14	14	9	8	14	12	5	8	0.1847	0.300186	0.75819	-0.368766	10	13	9		14	12	5	1	-0.118538	-0.134499	0.841701	-1.1256	18	14	6	14	17
Photosystem II 10 kDa polypeptide OS=Zea mays GN=psb3 PE=2 SV=1	B6SQV5_MAIZE		13	13	13	14	23	14	-0.090035	-0.369245	-0.639128	4	9	9		14	14	2.07707	-0.585693	-1.06896	8	2	10	7	14	5	21	14	-0.582093	-1.24413	-1.1602	-1.36877	8	5	12	4	14	5	21	4	-0.394091	-0.249976	-0.813651	-0.1256	8	19	9	14	23
60S ribosomal protein L26-1 OS=Zea mays GN=pco145463 PE=2 SV=1	B6TPG2_MAIZE		23	11	20	25	12	19	-0.102101	0.328346	-0.458213	9	24	23		25	19	3.10021	-0.0307911	-0.1559	25	12	24	23	25	15	25	19	0.1847	-0.244134	-0.148701	-0.0931316	28	15	24	8	25	15	25	7	0.436906	-0.249976	-0.06519	0.0670454	23	10	28	25	12
60S acidic ribosomal protein P0 OS=Zea mays GN=RP-P0 PE=1 SV=3	RLA0_MAIZE			7	12		12	5		-0.323731	0.730821			10			5			0.568466		7	9	12		7	15	5		0.0777939	-0.826773	0.894268		10	10	5		7	15	3		0.264597	-0.591259	0.611366		10	5		12
Uncharacterized protein OS=Zea mays GN=ZEAMMB73_758959 PE=4 SV=1	K7US09_MAIZE		7	1	5	6	6	1	0.206946	-2.13109	1.78971	2	6	4	1	6	1	0.327982	0.0256967	1.56847	5	3	13	4	6	3	14	1	-0.0651192	0.0777939	-0.196722	1.63123	3	5	12	2	6	3	14	3	-0.558984	0.48699	-0.228689	-0.710562	12	5	8	6	6
SAM domain family protein OS=Zea mays GN=LOC100280473 PE=2 SV=1	B6SGQ2_MAIZE		5	5	9	5	6	4	0.00638492	0.190842	0.637712		6	8		5	4		0.277986	0.568466	6		6	8	5	4	7	4	0.434519	-2.92221	-0.3122	0.631234	3		5	5	5	4	7	4	-0.333842	-3.24998	-0.491723	0.196328	8	5	10	5	6
NAD(P)H-quinone oxidoreductase subunit K, chloroplastic OS=Zea mays GN=ndhK PE=3 SV=1	A0A096TUT1_MAIZE (+2)		1	1	4	5	6	3	-2.08761	-2.13109	-0.117176		2	1		5	3		-1.24223	-2.0165	1		4	1	5		7	3	-2.02057		-0.897162	-1.95373	2		2	3	5		7	3	-0.834537		-1.81365		5	5	4	5	6
Uncharacterized protein OS=Zea mays GN=Zm.74185 PE=4 SV=1	A0A096SV42_MAIZE		1	5	7	2	6	2	-0.895451	0.190842	1.27514		2	5		2	2		0.0256967	0.890394	1	2	5	6	2	2	5	2	-0.765059	0.0777939	-0.0898073	1.2162	3	3	3	3	2	2	5	1	0.797655	0.334987	-0.743262	1.45936	2	5	6	2	6
2-hydroxy-3-oxopropionate reductase OS=Zea mays GN=Zm.12256 PE=4 SV=1	K7UFU7_MAIZE		4	3	4	4	6	4	0.00638492	-0.546123	-0.532213	3	4	4		4	4	1.7141	0.0256967	-0.431534	2	4	7	5	4	3	5	4	-0.765059	0.492831	0.39562	-0.0468379	3	9	5	4	4	3	5	5	-0.0582891	1.33499	-0.00629633	-0.447528	2	5	5	4	6
Uncharacterized protein OS=Zea mays GN=rfz1 PE=4 SV=1	A0A096RAA2_MAIZE (+1)		6	2	12	6	6	2	0.00638492	-1.13109	2.05275	1	3	11		6	2	0.327982	-0.933452	2.0279	3	5	5	10	6	4	5	2	-0.765059	0.399722	-0.0898073	1.95316	3	7	4	2	6	4	5	2	-0.558984	0.557379	-0.328224		8	5	3	6	6
TIL-2-Zea mays Temperature-induced lipocalin-2 OS=Zea mays GN=TIL-2 PE=2 SV=1	Q38JE3_MAIZE		1	2	3	2	6	2	-0.895451	-1.13109	0.0527492		3	3		2	2		0.586763	0.153428	2	3	6	3	2	3	3	2	0.1847	0.0777939	0.910193	0.216197	3	4	5	1	2	3	3	1	0.797655	0.165062	0.730669	-0.1256	2	5	5	2	6
Uncharacterized protein OS=Zea mays GN=LOC100283762 PE=4 SV=1	A0A096R3U5_MAIZE (+3)						6			0.190842																										7				6									6
26S protease regulatory subunit S10B OS=Zea mays GN=LOC100282100 PE=2 SV=1	B4FTV9_MAIZE (+1)						12			-0.323731																																							12
HSP protein OS=Zea mays GN=HSP90-2 PE=2 SV=1	C3UZ63_MAIZE		46	33	42	44	49	30	0.0642199	-0.116439	-0.0467865	6	36	42	4	44	30	-0.0349853	-0.251983	0.0538928	28	31	57	34	44	29	48	30	-0.434616	0.174009	0.15812	-0.188194	28	38	55	19	44	29	48	23	-0.261181	0.139971	0.190101	-0.401234	49	41	40	44	49
Uncharacterized protein OS=Zea mays GN=Zm.95196 PE=3 SV=1	A0A096SCS1_MAIZE		25	13	14	24	31	8	0.0594973	-0.79988	0.275142	4	21	16	1	24	8	1.20252	-0.159079	0.568466	19	15	26	18	24	12	26	8	-0.135402	0.399722	-0.0898073	0.801159	15	22	25	8	24	12	26	10.5	-0.283432	0.624493	-0.0628799	-0.517917	34	26	19	24	31
Trypsin OS=Sus scrofa PE=1 SV=1	TRYP_CON-PIG		120	434	167	145	314	221	-0.239833	0.920807	-0.936412	92	168	205	64	145	221	-0.0886826	0.229428	-0.539956	162	188	53	161	145	176	47	221	0.336605	0.172951	0.0835243	-0.825752	160	148	60	54	145	176	47	66	0.41852	-0.499954	0.346005	-0.415106	124	265	55	145	314
50S ribosomal protein L2, chloroplastic OS=Zea mays GN=rpl2-A PE=2 SV=2	RK2_MAIZE		17	9	18	21	13	12	-0.268544	-0.0766378	0.0527492	6	21	16	4	21	12	-0.0349853	0.0256967	-0.0164965	13	8	25	16	21	12	26	12	-0.472417	-0.507169	-0.146391	0.0462715	17	14	25	21	21	12	26	22	0.0360213	-0.0275835	-0.0628799	-0.192714	18	11	19	21	13
14-3-3-like protein OS=Zea mays GN=LOC100273134 PE=3 SV=1	K7U5A5_MAIZE		19	10	12	19	26	15	0.00638492	-0.924635	-0.854141	2	17	11		19	15	1.20252	-0.128213	-0.878993	15	11	18	12	19	9	18	15	-0.139203	0.367301	-0.0898073	-0.690694	12	13	18	5	19	9	18	5	-0.270501	0.280539	-0.00629633	-0.1256	21	22	9	19	26
14-3-3-like protein OS=Zea mays GN=Zm.95160 PE=2 SV=1	B4FRG1_MAIZE		17	11	12	18	27	16	-0.0679824	-0.841579	-0.947251		17	11		18	16		-0.0533967	-0.972102	15	12	18	12	18	11	18	16	-0.0651192	0.203325	-0.0898073	-0.783803	12	15	18	5	18	11	18		-0.203735	0.197483	-0.00629633	3.19633	20	23	10	18	27
Coatomer subunit beta OS=Zea mays GN=LOC100383446 PE=4 SV=1	A0A096PX16_MAIZE		6	7	7	6	7	4	0.00638492	0.453877	0.275142	3	3	9		6	4	1.7141	-0.933452	0.738391	6	1	20	8	6		21	4	0.1847	1.07779	-0.160197	0.631234	7	5	25		6		21		0.487315	3.07195	0.245242		9	6	16	6	7
Uncharacterized protein OS=Zea mays GN=LOC100382493 PE=2 SV=1	C0P8C6_MAIZE			2	6		7			-1.35348	3.05275			8						3.56847			16	7			15				0.00330213	3.43859			20	5			15	4			0.408741	0.196328		6	14		7
Beta-amylase OS=Zea mays GN=Amy2 PE=3 SV=1	Q9SYS1_MAIZE		3	6		5	14		-0.658237	-0.768516			2			5			-1.24223		3	6	7		5	3	9		-0.51524	1.07779	-0.452377		3	6	9		5	3	9		-0.333842	0.750024	-0.00629633		6	12	1	5	14
Catalase isozyme 3 OS=Zea mays GN=CAT3 PE=2 SV=2	CATA3_MAIZE (+3)		18	5	10	17	7	5	0.0807522	-0.03155	0.467787	3	15	8	1	17	5	0.839556	-0.147499	0.246538	11	8	9	8	17	3	6	5	-0.411778	1.49283	0.495155	0.309306	8	8	17	3	17	3	6	2	-0.633848	1.16506	1.4962		14	6	5	17	7
Uncharacterized protein OS=Zea mays PE=4 SV=1	A0A096S9V6_MAIZE		9	5	5	7	7	5	0.333364	-0.03155	-0.532213		8	3		7	5		0.210472	-1.1685	7	9	6	3	7	2	5	5	0.1847	2.24772	0.173227	-1.10573	6	2	7		7	2	5		0.106604	-0.249976	0.479131		9	6	4	7	7
60S ribosomal protein L37a OS=Zea mays GN=LOC100280675 PE=2 SV=1	B4FHM5_MAIZE (+4)		12	8	11	10	7	9	0.243599	0.646522	-0.242707		18	10		10	9		0.839052	-0.279531	15	7	5	10	10	8	5	9	0.740273	-0.114851	-0.0898073	-0.216763	15	16	5	7	10	8	5	9	0.797655	0.750024	-0.00629633		7	6	5	10	7
Cytochrome b6-f complex subunit 4 OS=Zea mays GN=petD PE=2 SV=2	PETD_MAIZE		7	6	10	10	7	9	-0.457676	0.231484	-0.38021		7	8		10	9		-0.467855	-0.601459	7	15	6	8	10	13	5	9	-0.30402	0.284245	0.173227	-0.538691	5	17	5	4	10	13	5	4	-0.558984	0.137047	-0.00629633	-0.1256	7	6	5	10	7
Proliferation-associated protein 2G4 OS=Zea mays GN=Zm.6147 PE=2 SV=1	B6TBW4_MAIZE		4		4	5	7		-0.283941	-3.35348	2.46779		6	2		5			0.277986	1.56847	1	1	7		5	1	3		-2.02057	0.0777939	1.13259		1		9		5	1	3		-1.69048	-1.24998	1.57867		5	6	4	5	7
Eukaryotic translation initiation factor 3 subunit I OS=Zea mays GN=LOC100281110 PE=2 SV=1	B6SSB6_MAIZE (+1)						7			-0.768516																																							7
Cytokinin inducible protease1 OS=Zea mays GN=uaz98 PE=2 SV=1	C0PFV4_MAIZE		56	57	57	60	86	50	-0.0833799	-0.139498	-0.343179	21	54	46	9	60	50	0.522474	-0.120097	-0.551828	50	38	69	50	60	41	74	50	-0.0651192	-0.0318305	-0.190736	-0.368766	41	51	66	53	60	41	74	49	-0.173243	0.0648975	-0.171356	-0.0123891	65	74	46	60	86
Filamentation temperature-sensitive H 2A isoform 1 OS=Zea mays GN=Zm.5805 PE=3 SV=1	K7VXL2_MAIZE		32	27	39	40	43	25	-0.283941	-0.2175	0.109333	7		24		40	25	2.78313	-6.03797	-0.490428	35	21	39	19	40	25	37	25	0.00173365	-0.173745	-0.0138584	-0.764695		24	36	21	40	25	37	20.5	-5.11426	-0.30887	-0.0458247	-0.0908343	43	37	26	40	43
Histone H4 OS=Zea mays GN=H4C14 PE=3 SV=1	A0A096T9R1_MAIZE (+3)		31	22	21	36	23	17	-0.188167	0.389747	-0.227359	9	28	33	5	36	17	0.195049	-0.322062	0.525397	28	8	26	20	36	49	24	17	-0.159654	-2.53692	0.0256699	-0.134301	33	46	29	48	36	49	24	49	0.189512	-0.341124	0.266722		28	20	19	36	23
Uncharacterized protein OS=Zea mays GN=Zm.46914 PE=2 SV=1	B7ZZ42_MAIZE		88	41	75	78	70	50	0.163331	-0.317854	0.0527492	19	79	70	12	78	50	0.0332312	0.0433245	0.0538928	65	63	66	69	78	64	59	50	-0.0651192	0.0550739	0.0719438	0.0959023	60	64	65	43	78	64	59	50.5	-0.027025	-0.249976	0.133428	-0.357546	99	61	63	78	70
Uncharacterized protein OS=Zea mays GN=Zm.92404 PE=3 SV=1	A0A096R091_MAIZE						39			-5.83153														35			40				-6.41174	5.76052			42				40	19			0.064093	-5.37353		34	34		39
Uncharacterized protein OS=Zea mays GN=Zm.68096 PE=4 SV=1	A0A096R5D9_MAIZE		17	18	19	16	24	28	0.085262	0.0388394	-1.09164	3	13	17	1	16	28	0.839556	-0.261626	-1.15143	15	7	22	16	16	12	26	28	0.0962685	-0.699814	-0.330815	-1.17612	12	13	18	4	16	12	26	3	-0.0582891	-0.134499	-0.536811	0.289438	21	21	10	16	24
60S ribosomal protein L33-B OS=Zea mays GN=rpl35A PE=2 SV=1	Q8W1C9_MAIZE		18	5	19	16	8	15	0.159629	-0.224195	-0.191176		21	24		16	15		0.401987	0.246538	14	8	15	27	16	10	15	15	0.00173365	-0.244134	-0.0898073	0.479231	14	13	16	12	16	10	15	11	0.132066	0.128536	0.0868131	-6.88114e-05	22	7	14	16	8
50S ribosomal protein L14, chloroplastic OS=Zea mays GN=rpl14 PE=1 SV=2	RK14_MAIZE		12	8	15	10	16	6	0.243599	-0.546123	0.789715	3	11	13	4	10	6	-0.909527	0.157583	0.683943	7	15	12	13	10	18	15	6	-0.30402	-0.18524	-0.411735	0.746711	8	20	12	14	10	18	15	8	0.0214073	-0.0979728	-0.328224	0.681755	13	14	9	10	16
60S ribosomal protein L18 OS=Zea mays GN=pco085865 PE=2 SV=1	B6SJ08_MAIZE		17	6	17	14	8	12	0.258996	0.0388394	-0.029713	6	18	15	3	14	12	0.327982	0.373455	-0.109606	14	8	14	15	14	7	14	12	0.1847	0.270439	-0.0898073	-0.0468379	17	8	14	14	14	7	14	10.5	0.536716	-0.0573308	-0.00629633	0.289438	17	7	14	14	8
Activator of 90 kDa heat shock protein ATPase OS=Zea mays GN=Zm.83931 PE=2 SV=1	B6U7Y1_MAIZE		7	3	7	8	8	5	-0.167349	-0.961161	-0.0467865		5	5		8	5		-0.624675	-0.431534	4		12	6	8	3	13	5	-0.765059	-2.50717	-0.205284	-0.105732	2	3	8	8	8	3	13	9	-1.41493	-0.249976	-0.706736	-0.295525	7	7	16	8	8
Uncharacterized protein OS=Zea mays GN=Zm.3875 PE=3 SV=1	K7TY03_MAIZE		2	6	6	2	8	3	0.00638492	0.0388394	0.467787	2	2	7		2	3	1.20252	0.0256967	0.790858	2	3	9	7	2	3	11	3	0.1847	0.0777939	-0.379314	0.853626	2	6	11	2	2	3	11	2	0.29696	0.750024	-0.00629633	-0.1256	4	7	8	2	8
Uncharacterized protein OS=Zea mays GN=Zm.13856 PE=3 SV=1	A0A096U8U9_MAIZE		2	6		9	8		-1.95053	0.0388394			5			9			-0.787658		3	2	12		9	2	11		-1.32063	0.0777939	0.0357236		3	2	12	2	9	2	11	2	-1.05968	-0.249976	0.119235	-0.1256	10	7	7	9	8
Photosystem I reaction center subunit VI, chloroplastic OS=Zea mays GN=PSAH PE=2 SV=1	PSAH_MAIZE		4	7	4	4	8	4	0.00638492	0.261232	-0.532213		5	3		4	4		0.334474	-0.846572	3	10	5	2	4	11	5	4	-0.209486	-0.0597096	-0.0898073	-1.36877	3	9	4	3	4	11	5	2	-0.0582891	-0.539482	-0.328224	0.459363	6	7	5	4	8
Keratin, type I cytoskeletal 9 OS=Homo sapiens GN=KRT9 PE=1 SV=3	K1C9_CON-HUMAN		190	78	53	129	50	39	0.510176	1.09542	-0.0896951	227	86	66	71	129	39	0.919873	-0.535369	0.327458	96	445	23	76	129	310	25	39	-0.220149	0.599331	-0.210102	0.593759	135	110	47	118	129	310	25	96	0.3531	-1.74474	0.904436	0.172081	118	44	17	129	50
Uncharacterized protein OS=Zea mays PE=3 SV=1	A0A0B4J330_MAIZE		79	41	74	70	68	52	0.163753	-0.276034	-0.0231996	19	70	69	14	70	52	-0.16126	0.0256967	-0.0234493	63	64	56	65	70	66	53	52	0.0403337	0.0333998	-0.0103728	-0.0468379	57	60	56	41	70	66	53	47	0.0432639	-0.387479	0.0731381	-0.322637	86	60	58	70	68
Glyceraldehyde-3-phosphate dehydrogenase OS=Zea mays GN=GAPC2 PE=3 SV=1	A0A096T366_MAIZE (+1)		53	46	70	52	77	45	0.031168	-0.289348	0.105217	32	39	70	17	52	45	0.251492	-0.372386	0.205896	40	61	32	69	52	75	31	45	-0.174795	-0.220287	-0.0440036	0.247905	36	85	43	16	52	75	31	19	-0.157131	-0.0694036	0.465772		58	68	31	52	77
Uncharacterized protein OS=Zea mays GN=LOC100273394 PE=2 SV=1	B7ZZ04_MAIZE		10	8	6	4	26	3	1.19855	-1.24656	0.467787		2	4	1	4	3	-1.4211	-0.933452	-0.0164965	9	20	13	2	4	8	13	3	1.29585	1.39972	-0.0898073	-0.953728	6	13	9	7	4	8	13	11	0.797655	0.450464	-0.536811	-0.777676	12	23	12	4	26
60S ribosomal protein L23a OS=Zea mays GN=Zm.102612 PE=2 SV=1	B4FKI3_MAIZE (+1)		27	14		36	18		-0.367911	0.0913068			25			36			-0.478881		31	17	18		36	21	18		-0.0201902	-0.227061	-0.0898073		44	29	19	12	36	21	18	11	0.544761	0.215688	0.0717062		31	16	22	36	18
40S ribosomal protein S7 OS=Zea mays GN=LOC100193269 PE=2 SV=1	B6SHM7_MAIZE		6	6	13	5	9	6	0.243599	-0.131086	0.583264	3	7	13		5	6	1.7141	0.491293	0.683943	4	2	18	10	5	2	17	6	-0.121054	0.0777939	-0.00734512	0.3682	4	3	11	17	5	2	17	17	0.0214073	0.334987	-0.634328	-0.1256	10	8	13	5	9
Uncharacterized protein OS=Zea mays GN=LOC100192628 PE=2 SV=1	B4FVE8_MAIZE		14	12	13		18	22	4.34183	-0.131086	-1.29121		12	13			22		4.42336	-1.19053	14		14	10			17	22	4.75053		-0.369915	-1.50627	12		12	10.5			17	9	4.22143		-0.508797	0.0967927	15	16	15		18
Fructokinase-1 OS=Zea mays GN=FRK1 PE=1 SV=1	SCRK1_MAIZE		5	3	6	5	9	6	0.00638492	-1.13109	-0.532213	3	6	8		5	6	1.7141	0.277986	-0.0164965	6	7	8	6	5	7	8	6	0.434519	0.0777939	-0.0898073	-0.368766	3	8	10	2	5	7	8	3	-0.333842	-0.0573308	0.315632	-0.710562	6	8	5	5	9
Ras-related protein ARA-3 OS=Zea mays GN=LOC100502497 PE=2 SV=1	B4FNJ6_MAIZE		13	10	16	12	9	12	0.110526	0.60588	-0.117176	3	10	15	6	12	12	-1.4211	-0.226592	-0.109606	12	15	8	14	12	18	6	12	0.1847	-0.18524	0.32523	-0.146374	7	14	8	2	12	18	6	5	-0.368629	-0.612546	0.408741	-1.44753	17	8	9	12	9
3-oxoacyl-[acyl-carrier-protein] synthase OS=Zea mays GN=LOC100279707 PE=3 SV=1	K7W5H0_MAIZE (+1)						9			-1.13109																																							9
Elongation factor 2 OS=Zea mays GN=LOC100272648 PE=2 SV=1	B6U0S1_MAIZE			35	51		57	29		-0.24973	0.282231	22		47	6		29	1.09274		0.265074		45	55	55		44	58	29		0.110215	-0.166429	0.554613		56	55	31		44	58	28		0.0979474	-0.0829176	0.0212417		51	39		57
Arginine decarboxylase OS=Zea mays GN=AY110562 PE=2 SV=1	B7ZYV4_MAIZE		3	5	1	1	19	5	1.43576	-1.47212	-2.85414		1	1		1	5		0.0256967	-2.75346	3	2	18		1	1	13	5	1.69003	1.07779	0.379678	-3.69069	6	2	10		1	1	13		2.50954	0.750024	-0.384808		2	17	5	1	19
Uncharacterized protein OS=Zea mays GN=Zm.19574 PE=3 SV=1	A0A0B4J2X0_MAIZE		55	29	53	48	48	39	0.183503	-0.273105	-0.0896951	10	46	49	10	48	39	-0.546559	-0.0331955	-0.102226	47	53	42	45	48	52	48	39	0.155852	0.105275	-0.282452	-0.162315	42		44	24	48	52	48	32	0.132066	-6.95042	-0.131827	-0.540637	60	43	46	48	48
14-3-3-like protein OS=Zea mays GN=LOC542691 PE=2 SV=1	B6U284_MAIZE		30	16	19	23	29	15	0.352084	-0.404104	-0.191176		24	15		23	15		0.084589	-0.431534	20	19	21	16	23	16	22	15	-0.00680352	0.325721	-0.156921	-0.275657	15	22	24	7	23	16	22	6	-0.230876	0.209456	0.119235	0.0967927	29	26	14	23	29
Uncharacterized protein OS=Zea mays GN=LOC100191561 PE=3 SV=1	A0A096RMS8_MAIZE (+4)		56	41	47	56	59	39	0.00638492	-0.0712142	-0.263027	22	47	53	15	56	39	-0.0633392	-0.216744	0.0109842	44	56	31	53	56	55	31	39	-0.145743	0.103789	-0.0898073	0.0737522	42	63	31		56	55	31		-0.0582891	-0.0540557	-0.00629633		58	53	34	56	59
40S ribosomal protein S3a OS=Zea mays GN=LOC100273118 PE=2 SV=1	B4FAV3_MAIZE		15	6	25	21	10	17	-0.43139	-0.283089	0.0241801		17	23		21	17		-0.266704	0.0045651	13	7	21	27	21	11	19	17	-0.472417	-0.574283	0.0545826	0.298659	15	13	15	18	21	11	19	18	-0.118538	-0.00896777	-0.347333	-0.1256	18	9	21	21	10
40S ribosomal protein S3a OS=Zea mays GN=LOC100282717 PE=2 SV=1	B6UG10_MAIZE (+2)		14	6	25	21	10	17	-0.521155	-0.283089	0.0241801		17	23		21	17		-0.266704	0.0045651	13	7	20	27	21	11	18	17	-0.472417	-0.574283	0.0621958	0.298659	15	14	15	18	21	11	18	18	-0.118538	0.0979474	-0.269331		18	9	21	21	10
3-oxoacyl-[acyl-carrier-protein] synthase OS=Zea mays GN=LOC100283265 PE=2 SV=1	B6TGG7_MAIZE		3	3	2	3	10	1	0.00638492	-1.28309	0.467787		4			3	1		0.423779	-1.43153	2	3	15		3	4	15	1	-0.370873	-0.337244	-0.0898073	-1.36877	3	8	14		3	4	15	1	0.29696	0.750024	-0.105832	-1.1256	8	9	9	3	10
30S ribosomal protein S3, chloroplastic OS=Zea mays GN=rps3 PE=3 SV=1	RR3_MAIZE		7	9	20	13	10	9	-0.799031	0.301874	0.61979	1	9	13	1	13	9	-0.546559	-0.483146	0.0989807	8	4	17	14	13	9	15	9	-0.480549	-1.09213	0.090765	0.268664	11	10	15	16	13	9	15	15	0.0906703	-0.0979728	-0.00629633	-0.0324903	15	9	4	13	10
Isochorismate synthase 1 OS=Zea mays GN=vdac1a PE=2 SV=1	B4FT85_MAIZE		7	4	8	6	10	7	0.206946	-0.868051	-0.339568	1	7	6		6	7	0.327982	0.239004	-0.653926	6	7	16	2	6	10	13	7	0.1847	-0.436779	0.209753	-2.17612	10	7	18	9	6	10	13	7	0.927761	-0.764549	0.463189	0.23697	12	9	8	6	10
Minor allergen Alt a 7 OS=Zea mays GN=csu690 PE=2 SV=1	B6TFN1_MAIZE				5		10		0.00638492	-3.86805	2.78971		3	2					2.50506	1.56847			12			6	11			-3.50717	0.0357236			6	9			6	11			-0.249976	-0.295803		6	9	3		10
Uncharacterized protein OS=Zea mays PE=4 SV=1	A0A096RAV0_MAIZE (+1)		13	19	22	20	22	23	-0.554095	0.242373	-0.596344		11	16		20	23		-0.801566	-0.955096	17	12	14	15	20	20	16	23	-0.0379854	-0.659172	-0.282452	-0.985437	17	10	12	10.5	20	20	16	9	0.0962706	-1.24998	-0.421334		17	20	8	20	22
Uncharacterized protein OS=Zea mays GN=Zm.92923 PE=4 SV=1	A0A096S9C5_MAIZE		12	5	10	7	11	6	0.707659	-0.683627	0.204752	5	8	12	2	7	6	0.609522	0.210472	0.568466	7	6	20	13	7	6	14	6	0.1847	0.0777939	0.424766	0.746711	9	9	15	14	7	6	14	16	0.607299	0.334987	0.0932393	-0.318245	17	10	23	7	11
Uncharacterized protein OS=Zea mays GN=AY110159 PE=4 SV=1	A0A096UHG3_MAIZE		16	10	19	14	11	13	0.180119	0.316373	0.0152745	5	13	18	2	14	13	0.609522	-0.0768508	0.0379513	12	10	18	18	14	7	13	13	-0.0265192	0.592367	0.379678	0.100719	8	12	15	7	14	7	13	4	-0.394091	0.527632	0.200155	0.681755	15	10	8	14	11
Chloroplast-localized Ptr ToxA-binding protein1 OS=Zea mays GN=LOC100382672 PE=2 SV=1	B4FEK7_MAIZE		12	5	7	14	11	4	-0.194177	-0.683627	0.275142	2	12	7		14	4	1.20252	-0.187611	0.375821	12	10	10	7	14	9	12	4	-0.0265192	0.229797	-0.352842	0.438589	7	11	11	6	14	9	12	6	-0.558984	0.0395307	-0.131827	-0.1256	17	10	9	14	11
Glyceraldehyde-3-phosphate dehydrogenase OS=Zea mays GN=pco070235b PE=2 SV=1	B6TDF8_MAIZE		23	15	18	18	22	16	0.325307	-0.0986642	-0.362288	14	17	20		18	16	3.65767	-0.0533967	-0.109606	18	25	7	18	18	36		16	0.1847	-0.448275	3.71755	-0.198841	16	33	11	5	18	36		4	0.151513	-0.375507	4.45314	0.196328	22	20	9	18	22
Uncharacterized protein OS=Zea mays GN=LOC100383193 PE=2 SV=1	C0PE12_MAIZE		42	40	50	45	45	56	-0.0833799	0.283952	-0.695712	23	30	55	14	45	56	0.0797935	-0.535369	-0.457529	35	70	35	53	45	56	40	56	-0.159654	0.399722	-0.282452	-0.4482	28	71	32	23	45	56	40	20.5	-0.288932	0.0924163	-0.328224	0.0404103	41	41	33	45	45
Uncharacterized protein OS=Zea mays GN=Zm.162933 PE=3 SV=1	A0A096RW01_MAIZE (+1)		31	23	36	33	36		-0.0749587	-0.192486	5.63771	13	29		4	33		0.940546	-0.153101		20	30	33	34	33	32	33		-0.501469	-0.0153155	-0.0898073	5.7187	28	42	33	16	33	32	33	14	0.0940675	0.142342	-0.00629633		44	33	18	33	36
Uncharacterized protein OS=Zea mays GN=Zm.87255 PE=3 SV=1	A0A096RTH2_MAIZE (+1)		27	5	23	21	24		0.333364	-1.80916	4.99135	2	24	22	2	21		-0.546559	0.210472	5.0279	16		39	18	21		17		-0.187907		1.10813	4.80116	14		40		21		17	11	-0.203735		1.22817		40	22	24	21	24
Uncharacterized protein OS=Zea mays GN=LOC100273426 PE=4 SV=1	A0A096SQV8_MAIZE		19	6	13	18	12	8	0.0767304	-0.546123	0.168226	5	17	11	4	18	8	-0.26502	-0.0533967	0.0278976	14	19	12	10	18	22	13	8	-0.159654	-0.13371	-0.205284	-0.0468379	14	25	13	10.5	18	22	13	7	-0.0133799	-0.0655513	-0.00629633	0.459363	21	11	8	18	12
Guanine nucleotide-binding protein beta subunit-like protein OS=Zea mays GN=LOC100216946 PE=2 SV=1	B4FKM1_MAIZE		11	7	9	9	12	3	0.267472	-0.323731	1.05275	4	9	8		9	3	2.07707	0.0256967	0.983503	9	10	10	5	9	8	10	3	0.1847	0.399722	-0.0898073	0.3682		12	11		9	8	10	4	-3.27226	0.334987	0.131207	-3.1256	13	11	6	9	12
Uncharacterized protein OS=Zea mays GN=LOC100279565 PE=3 SV=1	A0A096PSM5_MAIZE		5	11	3	4	13	12	0.296711	0.212869	-2.53221	1	2	2		4	12	0.327982	-0.933452	-3.0165	5	3	17	3	4	3	16	12	0.490454	0.0777939	-0.00234444	-2.36877	4	2	12	13	4	3	16	14	0.29696	-0.834938	-0.421334	-0.232515	3	12	9	4	13
Uncharacterized protein OS=Zea mays GN=LOC100273032 PE=2 SV=1	B4FSF1_MAIZE (+2)		7	7	11	10	13	3	-0.457676	-0.439208	1.34226	1	8	12		10	3	0.327982	-0.28308	1.56847	7	4	11	12	10	4	15	3	-0.30402	0.0777939	-0.537266	1.63123	6	9	11		10	4	15		-0.333842	0.919949	-0.453755		12	12	8	10	13
Uncharacterized protein OS=Zea mays GN=LOC100193892 PE=2 SV=1	B4FQT6_MAIZE (+1)		22	10	17	25	14	16	-0.159936	-0.03155	-0.44475	5	20	16	4	25	16	-0.26502	-0.28308	-0.431534	18	12	20	15	25	12	21	16	-0.26542	0.0777939	-0.160197	-0.461875	15	16	22	13	25	12	21	12	-0.333842	0.165062	0.0608179		22	13	17	25	14
14-3-3-like protein A OS=Zea mays GN=LOC100283215 PE=2 SV=1	B6TFS9_MAIZE		14	8	13	12	14	10	0.206946	-0.353478	-0.153702	2	15	9		12	10	1.20252	0.334474	-0.583537	14	11	13	10	12	7	11	10	0.395919	0.729871	0.151201	-0.368766	10	14	17		12	7	11		0.071817	0.750024	0.621735		18	13	9	12	14
Guanine nucleotide-binding protein beta subunit-like protein OS=Zea mays GN=gpm583 PE=2 SV=1	B6SJ21_MAIZE		14	9	11	10	14	4	0.44416	-0.183553	0.927218	4	11	12		10	4	2.07707	0.157583	1.15343	10	12	10	9	10	10	10	4	0.1847	0.340828	-0.0898073	0.801159	7	13	11	4	10	10	10	5	-0.143486	0.128536	0.131207	-0.447528	16	13	6	10	14
Uncharacterized protein OS=Zea mays GN=IDP1950 PE=3 SV=1	A0A0B4J3C1_MAIZE			6	10		14			-0.768516	3.78971			6						3.15343			8	7			9				-0.259732	3.43859		9	9				9			3.91995	-0.00629633			13	5		14
60S ribosomal protein L2 OS=Zea mays GN=LOC100191681 PE=2 SV=1	B4F9R4_MAIZE (+1)						14			-0.546123																										24				19									14
Heat shock cognate 70 kDa protein 2 OS=Zea mays GN=LOC100381375 PE=2 SV=1	B6SZ69_MAIZE		54	34		50	44		0.106517	0.0819081			50			50			0.0256967		51	53	37		50	53	40		0.211834	0.0777939	-0.202282		46	51	38	20.5	50	53	40	26	0.193995	-0.305471	-0.0802969	-0.468487	64	41	37	50	44
Uncharacterized protein OS=Zea mays GN=gst4 PE=2 SV=1	B4FK84_MAIZE		14	8	10	11	15	6	0.320155	-0.453014	0.204752		11	6		11	6		0.0256967	-0.431534	8	12	9	5	11	6	10	6	-0.251649	1.07779	-0.24181	-0.6318	10	7	10	11	11	6	10	12	0.179264	-0.0275835	-0.00629633	-0.251131	16	14	9	11	15
Glyceraldehyde-3-phosphate dehydrogenase OS=Zea mays GN=LOC542367 PE=2 SV=1	C4JBS8_MAIZE (+2)		58	42	65	54	77	52	0.0993583	-0.420592	-0.210285	25	44	70	13	54	52	0.278498	-0.257689	-0.00269072	42	65	28	65	54	74	30	52	-0.159654	-0.109292	-0.189343	-0.0468379	34	89	38	15	54	74	30	14	-0.274318	0.0163042	0.334741		55	72	26	54	77
Photosystem I reaction center subunit N, chloroplastic (Fragment) OS=Zea mays GN=PSAN PE=2 SV=1	PSAN_MAIZE		45	24	33	46	34	36	-0.0222113	-0.0486235	-0.657744	17	43	30	7	46	36	0.572948	-0.0676258	-0.694568	43	35	20	27	46	40	33	36	0.0922912	-0.114851	-0.812273	-0.783803	40	46	28	13	46	40	33	13	0.124372	-0.048342	-0.243336	-0.1256	42	32	23	46	34
Uncharacterized protein OS=Zea mays GN=LOC542317 PE=3 SV=1	A0A0B4J303_MAIZE		30		38	33	34	18	-0.117621	-5.63359	0.545789			39		33	18		-5.77178	0.683943			34	36	33		33	18	-5.55602		-0.0467386	0.631234			35	16	33		33	13	-4.8767		0.0785926	0.173961	42	32		33	34
Actin-7 OS=Zea mays GN=pco095216b PE=2 SV=1	B4FRH8_MAIZE		57	41	44	57	54	39	0.00638492	0.0565414	-0.358184	22	46	52	14	57	39	0.0237089	-0.270995	-0.0164965	44	56	31	54	57	57	38	39	-0.169995	0.0522589	-0.383538	0.100719	42	62	33	18	57	57	38	19	-0.0801457	-0.12867	-0.20983	-0.203602	60	51	34	57	54
Bifunctional 3-phosphoadenosine 5-phosphosulfate synthetase 2 OS=Zea mays GN=Zm.28114 PE=2 SV=1	B6SRJ5_MAIZE		14	12	6	14	18	8	0.00638492	-0.131086	-0.947251	2	11	3	1	14	8	0.327982	-0.308013	-1.84657	9	4	15	4	14	3	26	8	-0.420705	0.492831	-0.883356	-1.36877	10	5	13	5	14	3	26	2	-0.118538	0.48699	-1.0063	1.19633	18	17	8	14	18
Uncharacterized protein OS=Zea mays GN=Zm.95593 PE=3 SV=1	A0A096QJZ6_MAIZE (+1)						55			0.0300692																																							55
Histone H2B OS=Zea mays GN=LOC100501306 PE=2 SV=1	B6T1G5_MAIZE		30	14	43	46	19	22	-0.549751	0.0133043	0.43462		32	51		46	22		-0.476477	0.78146	30	16	17	37	46	67	23	22	-0.400989	-1.9883	-0.525906	0.381256	41	66	22		46	67	23		0.154865	-0.271671	-0.0704267		35	18	16	46	19
Uncharacterized protein OS=Zea mays GN=Zm.62221 PE=3 SV=1	A0A096RTH6_MAIZE		39	26	37	44	39	23	-0.150561	-0.131086	0.153678	10	38	36	4	44	23	0.609522	-0.177167	0.214829	22	27	47	36	44	27	42	23	-0.765059	0.0777939	0.0724642	0.277597	28	41	45	15	44	27	42	20.5	-0.261181	0.352689	0.0932393	-0.576261	47	37	34	44	39
S-adenosylmethionine synthase OS=Zea mays GN=AC199526.5_FG002 PE=2 SV=2	B4FIE9_MAIZE				32		20	7	0.00638492	-4.86805	1.66043			21			7			1.15343		13	27	22		10	21	7		0.456306	0.272763	1.28331		14	31	12		10	21	13		0.235451	0.555583	-0.241077	32	19	17		20
Uncharacterized protein OS=Zea mays GN=Zm.92692 PE=4 SV=1	A0A096R5I4_MAIZE		16	15	16	15	21	14	0.0903543	-0.03155	-0.339568	4	9	13	1	15	14	1.20252	-0.681163	-0.538449	13	18	13	11	15	16	11	14	-0.0113785	0.247719	0.151201	-0.716689	11	17	11	7	15	16	11	9	-0.0860401	-0.162513	-0.00629633	-0.48817	15	20	10	15	21
14-3-3-like protein GF14-12 OS=Zea mays GN=grf2 PE=3 SV=1	K7TL05_MAIZE			30			45			-0.131086												32	28				22			6.07779	0.258116				27				22				0.28916			43	19		45
Uncharacterized protein OS=Zea mays GN=umc2243 PE=2 SV=1	B4FVB1_MAIZE			34	40		46	35	0.00638492	0.0177778	-0.339568		42	45			35		6.15688	-0.0689639	40		27	48			31	35	6.18901		-0.289116	0.0869135	39	55	26				31	16	5.67691	6.53138	-0.260053	-5.1256	52	44	30		46
Photosystem I reaction center subunit N OS=Zea mays GN=LOC100304072 PE=4 SV=1	K7UCS1_MAIZE					29	27		-5.27655	-5.30101		11	26		2	29		1.60432	-0.125409						29		28		-5.37897		-5.89716		24		19		29		28		0.0632712		-0.565724		26	26	15	29	27
Uncharacterized protein OS=Zea mays PE=4 SV=1	A0A096UDB7_MAIZE (+1)		21	27	31	34	31	12	-0.620522	0.254568	0.837021	9	29	25	2	34	12	1.35113	-0.19441	0.62736	21	8	38	23	34	11	89	12	-0.475521	-0.381638	-1.31761	0.569833	21	17	68	23	34	11	89	22	-0.298046	0.378055	-0.394567		41	30	23	34	31
Uncharacterized protein OS=Zea mays GN=LOC100273396 PE=3 SV=1	A0A096QNY2_MAIZE						39	32		-5.83153	-6.53221			36			32			-0.261609				39		42	22	32		-6.31452	-5.54924	-0.0833638		47	17			42	22			-0.0877044	-0.378265			38	25		39
14-3-3-like protein GF14-6 OS=Zea mays GN=GRF1 PE=3 SV=1	14331_MAIZE (+1)		34	30		26	44		0.355416	-0.0986642		2	29		2	26		-0.546559	0.176802		28	32	28		26	22	22		0.286244	0.618362	0.258116		21	35	27		26	22	22		0.0332243	0.419876	0.28916		37	43		26	44
Uncharacterized protein OS=Zea mays GN=LOC100191684 PE=4 SV=1	A0A096RU67_MAIZE		46	65	90	68	60	93	-0.502161	0.569354	-0.579519	12	46	73		68	93	3.46318	-0.515168	-0.780868	58	56	30	63	68	48	50	93	-0.0332524	0.300186	-0.826773	-0.930645	38	42	32	11	68	48	50	13	-0.421636	-0.442621	-0.650153	-0.366608	52	60	23	68	60
Uncharacterized protein OS=Zea mays PE=3 SV=1	A0A096SHX7_MAIZE (+1)		53	12	53	41	48	20	0.340396	-1.54612	0.873779	7	50	41	3	41	20	0.522474	0.300305	0.60409	36	33	54	33	41	23	49	20	0.00649961	0.598626	0.0503704	0.3537	33	40	61	18	41	23	49	18	0.0289141	0.54839	0.309731		61	48	37	41	48
Uncharacterized protein OS=Zea mays GN=Zm.5516 PE=4 SV=1	A0A096T780_MAIZE		15	6	17	28	9	6	-0.805686	-0.131086	0.970287	12	37	17	1	28	6	2.58864	0.411369	1.07097	17	11	36	18	28	14	43	6	-0.499024	-0.270129	-0.346147	1.2162	15	19	43	16	28	14	43	17	-0.473787	0.190597	-0.00629633	-0.213063	28	9	21	28	9
Sucrose synthase OS=Zea mays GN=Zm.84503 PE=2 SV=1	C0P6F8_MAIZE (+1)		40	5	46	28	18	2	0.470445	-1.39412	3.99135	10	41	45	2	28	2	1.48406	0.553418	4.06032	17	32	49	46	28	23	40	2	-0.499024	0.554232	0.202974	4.1548	26	34	61	25	28	23	40	28	0.205446	0.313925	0.602513		58	18	37	28	18
Uncharacterized protein OS=Zea mays GN=AC234515.1_FG003 PE=2 SV=1	C0PH85_MAIZE				51			16		0.453877	1.14021			51			16			1.24089			42	49			34	16			0.215047	1.24594			35				34	25			0.0355238	-5.76946			29
Uncharacterized protein OS=Zea mays GN=si496035e06 PE=2 SV=1	B4FZB8_MAIZE		12	14	20	20	16	12	-0.658237	0.261232	0.204752	8	17	21	3	20	12	0.69095	-0.19919	0.375821	15	11	33	23	20	15	32	12	-0.209486	-0.369665	-0.0454132	0.569833	17	18	27	22	20	15	32	18	0.0962706	0.0130585	-0.251409	0.163907	20	16	25	20	16
Uncharacterized protein OS=Zea mays PE=3 SV=1	A0A096T8W7_MAIZE		26	13	23	31	13	18	-0.222462	0.453877	-0.178576	10	29	21	8	31	18	-0.26502	-0.0665881	-0.209142	29	12	28	22	31	16	31	18	0.0933187	-0.337244	-0.236649	-0.0792594	29	16	26	9	31	16	31	10.5	0.214605	-0.249976	-0.260053	-0.347992	26	13	32	31	13
Uncharacterized protein OS=Zea mays PE=2 SV=1	C0P6J3_MAIZE		8	6		9	10		-0.14686	-0.283089			3			9			-1.49452		6		17		9	2	30		-0.370873	-1.92221	-0.909235		6	2	12	4	9	2	30	2	-0.203735	-0.249976	-1.32822	0.8744	8	10		9	10
Uncharacterized protein OS=Zea mays GN=LOC100382727 PE=3 SV=1	A0A096RK52_MAIZE				44				0.00638492	0.453877	5.92722		37	43					5.98149	5.99473	27		36				29		5.65046		0.222137		33		33	24			29	19	5.47062		0.180117	0.211435	51		24
Photosystem II CP47 reaction center protein OS=Zea mays GN=psbB PE=3 SV=1	PSBB_MAIZE		25	15	21	27	21	15	-0.0937471	-0.03155	-0.0467865	8	20	10		27	15	2.95161	-0.389576	-1.0165	17	25	25	12	27	41	25	15	-0.449192	-0.635902	-0.0898073	-0.690694	17	31	29	14	27	41	25	15	-0.274318	-0.653332	0.207828	-0.225135	31	21	26	27	21
60S ribosomal protein L7-2 OS=Zea mays GN=LOC100281870 PE=2 SV=1	B4FQ03_MAIZE		25	13	34	26	13	26	-0.0446441	0.453877	-0.14519		28	37		26	26		0.128244	0.0774796	24	12	24	33	26	16	24	26	0.0750245	-0.337244	-0.0898073	-0.0248116	29	17	23		26	16	24		0.431806	-0.162513	-0.0676969		27	13	23	26	13
Protochlorophyllide reductase B OS=Zea mays GN=LOC100283531 PE=2 SV=1	B4FSE2_MAIZE		29		42	28			0.0520413	0.453877	5.8601	16	38	34	5	28		0.920984	0.448271	5.65593	22		24	36	28	28	24		-0.145743	-5.72956	-0.0898073	5.80116	21	37	24	21	28	28	24	22	-0.0582891	0.152123	-0.00629633	-0.192714	40		23	28
Sucrose synthase OS=Zea mays GN=SH-1 PE=3 SV=1	K7VDR8_MAIZE		10	3	20	10	3		0.00638492	0.453877	4.78971		17	15		10			0.759958	4.47536		9	26	16	10	4	23		-3.92009	1.24772	0.0870705	4.63123	10	9	30		10	4	23		0.29696	0.919949	0.377032		18	3	14	10	3
Uncharacterized protein OS=Zea mays GN=Zm.21936 PE=2 SV=1	C4J4W6_MAIZE						1		0.00638492	-0.546123			1						0.984845				24				23				-0.0284067		1		13	7			23	9	1.1529		-0.829419	-0.48817		1	23		1
Uncharacterized protein OS=Zea mays GN=LOC100279527 PE=4 SV=1	A0A096RF51_MAIZE		4	4	11	4	5	5	0.00638492	0.131949	0.60529	1	4	7	1	4	5	-0.546559	0.0256967	0.0538928	4		20	8	4		23	5	0.1847		-0.291441	0.309306	5		21	16	4		23	15	0.572512		-0.137541	-0.0324903	6	5	14	4	5
DANA2 OS=Zea mays GN=LOC100382679 PE=2 SV=1	Q5IBC6_MAIZE		11	13	10	4	17	11	1.32255	0.0668537	-0.669717		5	9		4	11		0.334474	-0.721041	10	20	22	8	4	17	22	11	1.44021	0.312259	-0.0898073	-0.828198	8	10	17	13	4	17	22	11	1.1529	-1.01551	-0.378265	0.115408	9	17	13	4	17
Photosystem I reaction center subunit II OS=Zea mays GN=LOC100191984 PE=2 SV=1	B4FAW3_MAIZE		30	25	26	30	32	21	0.00638492	0.0977331	-0.224091	7	38	24	6	30	21	-0.352068	0.352802	-0.238889	30	49	19	22	30	57	22	21	0.1847	-0.140386	-0.301311	-0.301652	27	38	20	20.5	30	57	22	21	0.166854	-0.834938	-0.1438	-0.160365	33	32	18	30	32
40S ribosomal protein S9 OS=Zea mays GN=LOC100282862 PE=2 SV=1	B6T7B2_MAIZE		18	9	24	19	11	16	-0.0639605	0.16437	0.0527492	4	19	27	1	19	16	1.20252	0.0256967	0.323353	15	14	18	25	19	14	21	16	-0.139203	0.0777939	-0.3122	0.27509	16	16	14	18	19	14	21	17	0.0847477	-0.0573308	-0.591259	-0.0431375	21	11	17	19	11
Chromosome 13, whole genome shotgun sequence OS=Ustilago maydis (strain 521 / FGSC 9021) GN=UMAG_04588 PE=4 SV=1	A0A0D1DY81_USTMA				24			18		0.453877	-0.117176			25			18			0.0423972			19	26		30	20	18		-5.8291	-0.163808	0.161749		41	22			30	20			0.200686	0.131207				16
14-3-3-like protein OS=Zea mays GN=pco071532(750) PE=2 SV=1	B6SRI4_MAIZE		25		19	21	24		0.233232	-5.13109	4.71571	6	23	15	3	21		0.327982	0.15158	4.47536			19		21		19		-4.9367		-0.0898073				21		21		19	6	-4.31856		0.138094	-3.71056	29	24	12	21	24
5-methyltetrahydropteroyltriglutamate--homocysteine methyltransferase OS=Zea mays GN=Zm.45026 PE=2 SV=1	B6UF55_MAIZE			6	26		27	10	0.00638492	-1.71605	0.846298		28	23			10		5.59581	0.7701		16	37	20		10	19	10		0.755866	0.871719	0.631234		21	37	8		10	19	11		0.820413	0.95523	-0.585031	38	27	23		27
Uncharacterized protein OS=Zea mays GN=Zm.155603 PE=4 SV=1	A0A096TRS8_MAIZE (+1)		2	2	2		2	2	1.81006	0.453877	-0.532213			4			2			0.568466	1		12	3			17	2	1.13446		-0.592308	0.216197			10				17				-0.771831		1	2	9		2
50S ribosomal protein L27 OS=Zea mays GN=ZEAMMB73_595845 PE=3 SV=1	K7W1Y2_MAIZE		21	21	47	19	29	47	0.136601	-0.0117867	-0.532213		21	41		19	47		0.164188	-0.628571	18	23	15	49	19	23	16	47	0.110616	0.0777939	-0.182917	-0.308645	15	32	15	11	19	23	16	10.5	0.00505124	0.226462	-0.0994057	-0.0584855	22	29	9	19	29
Uncharacterized protein OS=Zea mays GN=AY105910 PE=3 SV=1	A0A096Q783_MAIZE (+1)		9	10	11	10	14	6	-0.130697	-0.03155	0.342256	3	8	11	2	10	6	-0.0349853	-0.28308	0.442935	7	3	14	12	10	6	16	6	-0.30402	-0.922206	-0.282452	0.631234	7	7	16	10.5	10	6	16	10.5	-0.143486	-0.0275835	-0.00629633		11	14	11	10	14
Uncharacterized protein OS=Zea mays PE=4 SV=1	A0A096Q8H5_MAIZE (+3)		1	4	3	2	3	4	-0.895451	0.868914	-0.947251		3	2		2	4		0.586763	-1.43153	2	1	8	3	2	1	14	4	0.1847	0.0777939	-0.897162	-0.783803	1	2	8	8	2	1	14	7	-0.558984	0.750024	-0.813651		3	3	7	2	3
Uncharacterized protein OS=Zea mays GN=Zm.1288 PE=2 SV=1	B7ZX64_MAIZE		6		9	8	2	2	-0.367911	-1.54612	1.63771	2	6	9	2	8	2	-0.546559	-0.372386	1.73839	4	5	14	6	8	2	14	2	-0.765059	1.39972	-0.0898073	1.2162	7	6	15	7	8	2	14	5	0.132066	1.33499	0.0932393	0.359827	11	2	9	8	2
Remorin OS=Zea mays GN=LOC100304007 PE=2 SV=1	B4G1B0_MAIZE		7	9	9	3	9	7	1.10878	0.453877	-0.169643	3	5	9	2	3	7	-0.0349853	0.732556	-0.0689639	5	9	11	12	3	9	14	7	0.88464	0.0777939	-0.437731	0.408842	5	10	7		3	9	14		0.927761	-0.0979728	-1.0063		7	9	5	3	9
Uncharacterized protein (Fragment) OS=Zea mays GN=ZEAMMB73_204568 PE=4 SV=1	K7WER4_MAIZE				6		11			-4.00555	3.05275												16				14				0.102838				14				14				-0.00629633			11			11
Alpha-1,4 glucan phosphorylase OS=Zea mays GN=gpm274 PE=2 SV=1	B5AMJ8_MAIZE			4	4	4	9	2	-2.69912	-0.716048	0.467787		2	2		4	2		-0.933452	-0.431534	2		9		4		13	2	-0.765059		-0.620322	-2.36877	2		16		4		13		-0.558984		0.293264		2	9	3	4	9
Uncharacterized protein OS=Zea mays GN=Zm.1700 PE=3 SV=1	K7VWJ6_MAIZE		1	3	3	3	6	3	-1.42299	-0.546123	-0.532213		2	4		3	3		-0.535369	-0.0164965	1	1	7	1	3	1	13	3	-1.32063	0.0777939	-0.982892	-1.95373	2	4	11	3	3	1	13	1	-0.203735	1.75002	-0.247304	1.45936	3	6	2	3	6
ATP-dependent Clp protease proteolytic subunit OS=Zea mays GN=LOC100274001 PE=2 SV=1	B4F9Z4_MAIZE		4	9	14	5	9	5	-0.283941	0.453877	0.953214		3	6		5	5		-0.681163	-0.1685	5	2	13	9	5	1	13	5	0.1847	1.07779	-0.0898073	0.479231	4	4	10	7	5	1	13	6	0.0214073	1.75002	-0.384808	0.0967927	6	9	8	5	9
Uncharacterized protein OS=Zea mays PE=4 SV=1	A0A096UHY8_MAIZE								0.00638492	0.453877			3						2.50506				11				13				-0.330815				5	3			13				-1.38481	2.45936	3		3
Uncharacterized protein OS=Zea mays GN=Zm.22513 PE=4 SV=1	A0A096TD21_MAIZE									0.453877																	13				-4.79025								13	1			-4.70674	-1.1256
Glycosyltransferase OS=Zea mays GN=LOC100272786 PE=3 SV=1	A0A096T2Y2_MAIZE		4	3	4	6	3	2	-0.521155	0.453877	0.467787		6	2		6	2		0.0256967	-0.431534	7		9	3	6		13	2	0.395919		-0.620322	0.216197	7		7	7	6		13	6	0.487315		-0.899381	0.0967927	8	3	4	6	3
Uncharacterized protein OS=Zea mays GN=cl152_1 PE=4 SV=1	K7UVD7_MAIZE		11	3	6	8	11	4	0.420717	-1.42059	0.0527492		7	8		8	4		-0.159079	0.568466	6		21	10	8		12	4	-0.209486		0.717548	0.953162	7	7	15	15	8		12	16	0.132066	3.55738	0.315632	-0.218709	15	11	25	8	11
ATP synthase subunit alpha OS=Ustilago maydis (strain 521 / FGSC 9021) GN=UMAG_10213 PE=3 SV=1	A0A0D1DUY7_USTMA		12	8	26	14	11	23	-0.194177	-0.00555475	-0.355336		13	26		14	23		-0.0768508	-0.254656	14	24	15	25	14	27	12	23	0.1847	-0.0921311	0.232121	-0.248472	14	26	12	7	14	27	12	8	0.29696	-0.304424	-0.00629633	-0.318245	18	11	14	14	11
Uncharacterized protein OS=Zea mays GN=LOC100279736 PE=2 SV=1	B7ZZP2_MAIZE (+1)		4	4	9	4	6	8	0.00638492	-0.131086	-0.362288		4	8		4	8		0.0256967	-0.431534	2	4	16	9	4	5	12	8	-0.765059	-0.244134	0.32523	-0.198841	2	4	10	10.5	4	5	12	7	-0.558984	-0.571904	-0.269331		4	6	7	4	6
Histone H2A OS=Zea mays GN=LOC100216638 PE=2 SV=1	B4FH55_MAIZE (+1)		11	3	14	9	4	3	0.267472	0.0388394	1.69018		7	15		9	3		-0.322062	1.89039	8		4	10	9	12	11	3	0.0233122	-4.50717	-1.54924	1.3682	9	11	6	5	9	12	11	5	0.29696	-0.375507	-0.880765		10	4	5	9	4
Uncharacterized protein OS=Zea mays GN=ZEAMMB73_392937 PE=4 SV=1	K7TNK3_MAIZE		2	14	12	5	15	22	-1.18578	0.354341	-1.40668		2	9		5	22		-1.24223	-1.72104	6	12	5	9	5	8	11	22	0.434519	0.662756	-1.22731	-1.65827	4	10	11	2	5	8	11	1	0.0214073	0.0719522	-0.00629633	0.8744	5	15	1	5	15
Protein binding protein OS=Zea mays GN=pco091486(738) PE=2 SV=1	C4J5Y0_MAIZE		2	1	7	3	9		-0.521155	-2.71605	3.27514		7	5		3			1.19815	2.89039	2	7	15	2	3	1	11		-0.370873	2.88515	0.357652	1.63123	10	3	17	4	3	1	11	5	1.78371	1.33499	0.621735	-0.447528	10	9	6	3	9
Uncharacterized protein OS=Zea mays GN=LOC100280801 PE=2 SV=1	B4FSL2_MAIZE		10	8	16	17	8	17	-0.684002	0.453877	-0.619676	8	9	14	6	17	17	-0.183592	-0.854358	-0.711642	9		10	14	17		11	17	-0.68674		-0.227311	-0.648874	14	16	7	10.5	17		11	11	0.0572031	4.75002	-0.658373	-0.192714	14	8	6	17	8
Uncharacterized protein OS=Zea mays GN=pco138259(713) PE=4 SV=1	A0A096QS70_MAIZE (+1)			2	3	1	3	2	-0.895451	-0.131086	0.0527492		2	3		1	2		0.984845	0.153428	1		5	4	1	1	11	2	0.1847	-0.922206	-1.22731	0.631234	2	1	9	2	1	1	11	1	1.1529	-0.249976	-0.295803		1	3	4	1	3
Uncharacterized protein OS=Zea mays GN=LOC100284977 PE=4 SV=1	A0A096RNV5_MAIZE		1	2	4	1	5	2	0.00638492	-0.868051	0.467787		1	2		1	2		0.0256967	-0.431534	1	1	7	1	1	1	11	2	0.1847	0.0777939	-0.741884	-1.36877		1	5	7	1	1	11	5	-0.558984	-0.249976	-1.1438	0.359827	1	5	4	1	5
Uncharacterized protein OS=Zea mays GN=umc1280 PE=4 SV=1	K7TQJ7_MAIZE		10	3	6	11	5		-0.117621	-0.283089	3.05275	6	10	6		11		2.58864	-0.10619	3.15343	7	5	13	6	11	6	11		-0.434616	-0.18524	0.151201	3.2162	9	7	12	8	11	6	11	8	0.0491583	-0.0275835	0.119235	-0.1256	12	5	12	11	5
Uncharacterized protein OS=Zea mays PE=4 SV=1	A0A096QT00_MAIZE		10	8	16	11	13	14	-0.117621	-0.246563	-0.339568	1	6	13	1	11	14	-0.546559	-0.813049	-0.538449	9	11	12	11	11	12	11	14	-0.0902615	-0.0477369	0.0357236	-0.716689	4	11	7	10.5	11	12	11	10.5	-0.952232	-0.375507	-0.658373	-0.1256	11	13	11	11	13
Uncharacterized protein OS=Zea mays GN=Zm.161668 PE=2 SV=1	C4IYM7_MAIZE			2	5		6	3	0.00638492	-1.13109	0.204752			4			3			-0.0164965			11				11	3			-0.0898073	-2.95373			9	6			11	4			-0.295803	0.459363	4	6	8		6
Beta-hexosaminidase OS=Zea mays GN=Zm.3467 PE=3 SV=1	A0A096RZG8_MAIZE		1	2	3	2	3	1	-0.895451	-0.131086	1.05275		1	1		2	1		-0.933452	-0.431534	2		5		2		11	1	0.1847		-1.22731	-1.36877	1		6		2		11		-0.558984		-0.880765		1	3	3	2	3
50S ribosomal protein L29, chloroplastic OS=Zea mays GN=RPL29 PE=2 SV=1	RK29_MAIZE		9	5	10	10	8	8	-0.130697	-0.224195	-0.210285		9	11		10	8		-0.120097	0.0278976	9	9	9	11	10	10	10	8	0.0403337	-0.0742091	-0.24181	0.0906656	10	12	7	9	10	10	10	11	0.29696	0.0130585	-0.520869	-0.415106	11	8	8	10	8
Phenylalanine ammonia-lyase OS=Zea mays GN=LOC100273579 PE=3 SV=1	A0A096Q8E7_MAIZE		2	5			5	2	1.81006	0.453877	-2.53221			4			2			0.568466			7			2	10	2		-1.92221	-0.60438	-2.36877	4	4	9	2		2	10	4	2.86479	0.750024	-0.158299	-1.1256		5	6		5
Uncharacterized protein OS=Zea mays GN=Zm.65054 PE=4 SV=1	A0A096RZA0_MAIZE		7	4	6	7	7	2	0.00638492	-0.353478	1.05275		9	2		7	2		0.373455	-0.431534	4	4	8	3	7	4	10	2	-0.582093	0.0777939	-0.411735	0.216197	1	4	4		7	4	10		-2.10598	-0.249976	-1.32822		7	7	3	7	7
Uncharacterized protein OS=Zea mays GN=Zm.79162 PE=4 SV=1	K7VP16_MAIZE		4	3	4	4	4	5	0.00638492	0.0388394	-0.854141	2	3	5		4	5	1.20252	-0.372386	-0.431534	5	1	8	3	4	3	10	5	0.490454	-1.50717	-0.411735	-1.10573	3	2	6	3	4	3	10	3	-0.0582891	-0.834938	-0.743262	-0.1256	3	4	4	4	4
Putative TCP-1/cpn60 chaperonin family protein OS=Zea mays GN=pco140702 PE=2 SV=1	B6TKY3_MAIZE		6	4	7	7	6	3	-0.194177	-0.131086	0.690179	2	5	8	1	7	3	0.327982	-0.4399	0.983503	5	5	13	10	7	6	10	3	-0.276338	-0.18524	0.288704	1.3682	5	7	13	7	7	6	10	7	-0.118538	-0.0275835	0.372215	-0.1256	8	6	11	7	6
Uncharacterized protein OS=Zea mays GN=Zm.123953 PE=3 SV=1	A0A096R1F9_MAIZE									0.453877													10				10				-0.0898073				14				10				0.479131				9
Uncharacterized protein OS=Zea mays GN=Zm.19856 PE=2 SV=1	B4F8N3_MAIZE			6			5	2		0.716911	-2.53221						2			-2.43153			5			2	10	2		-1.92221	-1.08981	-2.36877			3	2		2	10	1		-2.24998	-1.74326	0.8744		5	2		5
Uncharacterized protein OS=Zea mays GN=Zm.75888 PE=4 SV=1	A0A096QAL6_MAIZE			4	3		4	2		0.453877	0.0527492			3			2			0.153428		1	7	2		1	10	2		0.0777939	-0.60438	-0.368766		2	6			1	10			0.750024	-0.743262			4	3		4
Uncharacterized protein OS=Zea mays GN=Zm.82905 PE=4 SV=1	A0A096QT69_MAIZE				3					0.453877	2.05275												7				10				-0.60438				5	1			10				-1.0063	0.8744			6
Uncharacterized protein OS=Zea mays GN=LOC100501691 PE=4 SV=1	A0A096TKH3_MAIZE			4			4			0.453877					1			-1.4211					4			1	10			-0.922206	-1.41174			3	4	4		1	10	4		1.33499	-1.32822	-0.1256		4	2		4
Purple acid phosphatase OS=Zea mays GN=AY107847 PE=2 SV=1	B4FA21_MAIZE		8	2	5	5	5		0.617894	-0.868051	2.78971		3	1		5			-0.681163	0.568466	4	6	4	4	5		9		-0.121054	3.66276	-1.25973	2.63123	3	5	4	2	5		9	2	-0.333842	3.07195	-1.17622	-0.1256	7	5	1	5	5
Uncharacterized protein OS=Zea mays GN=LOC100382076 PE=2 SV=1	C0P456_MAIZE		1	1		2	2		-0.895451	-0.546123			2			2			0.0256967		1		7		2	2	9		-0.765059	-1.92221	-0.452377			1	5		2	2	9	1	-1.41493	-1.24998	-0.854293	-1.1256	3	2	2	2	2
Dihydrolipoyl dehydrogenase OS=Zea mays PE=4 SV=1	A0A096TXA8_MAIZE		3	4	4	2	5	3	0.533925	0.131949	-0.117176	1	3	2		2	3	0.327982	0.586763	-1.0165	2		7	4	2		9	3	0.1847		-0.452377	0.0462715	3		10	3	2		9	1	0.797655		0.145707	1.45936	5	5	8	2	5
60S ribosomal protein L17 OS=Zea mays GN=LOC100280639 PE=2 SV=1	B6T595_MAIZE		13	5	20	17	5	17	-0.342646	0.453877	-0.297748		15	19		17	17		-0.147499	-0.271069	13	11	8	23	17	14	9	17	-0.182879	-0.270129	-0.259732	0.0673331	17	15	6	6	17	14	9	6	0.29696	-0.15044	-0.591259	-0.1256	14	5	5	17	5
Uncharacterized protein OS=Zea mays GN=LOC100274565 PE=4 SV=1	A0A096QK58_MAIZE		5	1	4	3	4	1	0.671007	-1.54612	1.46779		2	5		3	1		-0.535369	1.89039	1	1	4	2	3	2	9	1	-1.32063	-0.922206	-1.25973	0.631234	1	2	3	1	3	2	9	1	-1.05968	-0.249976	-1.59126	-0.1256	5	4	2	3	4
3-ketoacyl-CoA synthase OS=Zea mays GN=LOC100191738 PE=2 SV=1	B4F9Z5_MAIZE			1	4	1	1		-0.895451	0.453877	2.46779		1	3		1			0.0256967	2.15343	1	2	9	2	1	1	9		0.1847	1.07779	-0.0898073	1.63123	2	2	10	6	1	1	9	4	1.1529	0.750024	0.145707	0.459363	1	1	8	1	1
MGDG synthase type A OS=Zea mays GN=LOC100274282 PE=2 SV=1	B4FBN5_MAIZE			1			1			0.453877												1	10			1	9			0.0777939	0.0621958			1	4	2		1	9	2		-0.249976	-1.17622	-0.1256		1	1		1
Cysteine synthase OS=Zea mays GN=Zm.807 PE=2 SV=1	C0PCX2_MAIZE		4	6	4	3	6	2	0.380681	0.453877	0.467787	1	3	3		3	2	0.327982	0.0256967	0.153428	4	2	11	2	3	2	9	2	0.578886	0.0777939	0.199699	-0.368766	6	1	8	6	3	2	9	5	1.1529	-1.24998	-0.176221	0.137435	6	6	7	3	6
Uncharacterized protein OS=Zea mays GN=Zm.27220 PE=4 SV=1	A0A096TZ12_MAIZE		2	1	1	2	2	1	0.00638492	-0.546123	-0.532213		1	1		2	1		-0.933452	-0.431534		2	2	1	2	2	9	1	-1.71482	0.0777939	-2.25973	-0.368766		1	2	4	2	2	9	4	-1.41493	-1.24998	-2.17622	-0.1256	2	2	1	2	2
Minor allergen Alt a 7 OS=Zea mays GN=gpm345 PE=2 SV=1	B4FWD0_MAIZE		6	3	7	3	8		0.908221	-0.961161	3.27514	1	4	3	1	3		-0.546559	0.423779	2.15343	4	9	10	4	3	6	9		0.578886	0.662756	0.0621958	2.63123	2	8	8		3	6	9		-0.203735	0.165062	-0.176221		6	8	4	3	8
Uncharacterized protein OS=Zea mays GN=LOC100192462 PE=2 SV=1	B4FMW6_MAIZE		15	2	15	14	6	1	0.0961497	-1.13109	3.37468	1	15	10	1	14	1	-0.546559	0.121166	2.89039	9	8	7	11	14	3	9	1	-0.420705	1.49283	-0.452377	3.09067	5	6	9		14	3	9		-0.974483	0.750024	-0.00629633		18	6	5	14	6
Flavoprotein wrbA OS=Zea mays GN=LOC100280914 PE=2 SV=1	B6SPB2_MAIZE		3	2	8		4	4	2.3376	-0.546123	0.467787			5			4			-0.109606	1	5	4	4		3	9	4	1.13446	0.81476	-1.25973	-0.368766	1	4	2	1		3	9	1	1.1529	0.165062	-2.17622	-0.1256	3	4	4		4
Uncharacterized protein OS=Zea mays GN=pco143558 PE=4 SV=1	A0A096RHT9_MAIZE		1	2	3	1	2	2	0.00638492	0.453877	0.0527492		2	4		1	2		0.984845	0.568466	1		7	4	1		9	2	0.1847		-0.452377	0.631234	2		7	1	1		9		1.1529		-0.368866	0.8744	3	2	6	1	2
Uncharacterized protein OS=Zea mays GN=Zm.18811 PE=3 SV=1	A0A096S9T6_MAIZE				4	1			-0.895451	0.453877	2.46779		2	2		1			0.984845	1.56847	1		9	2	1		9		0.1847		-0.0898073	1.63123			3		1		9		-0.558984		-1.59126		3		4	1
Uncharacterized protein OS=Zea mays GN=Zm.162499 PE=3 SV=1	A0A096RHA8_MAIZE				9					0.453877	3.63771			9						3.73839				8			8				-4.08981	3.63123			13				8				0.694143
Uncharacterized protein OS=Zea mays GN=Zm.94626 PE=3 SV=1	A0A096R0R6_MAIZE		23	5	14	15	11	8	0.562521	-0.683627	0.275142		9	6		15	8		-0.681163	-0.846572	26	16	9	9	15	16	8	8	0.93838	0.0777939	0.0801177	-0.198841	13	13	8	1	15	16	8	4	0.120249	-0.549536	-0.00629633	-2.1256	25	11	5	15	11
Uncharacterized protein OS=Zea mays GN=Zm.31053 PE=4 SV=1	A0A096PWY5_MAIZE					3			-2.32483	0.453877			2			3			-0.535369		1		15		3		8		-1.32063		0.817083				7	4	3		8	6	-1.91562		-0.198941	-0.710562	1		10	3
Uncharacterized protein OS=Zea mays GN=vdac1b PE=4 SV=1	A0A096SFW3_MAIZE			4	5		8		0.00638492	-0.546123	2.78971			4						2.56847		5	10				8			3.39972	0.232121		7	5	11	8			8	6	3.55584	3.07195	0.453135	0.289438	9	8	7		8
Uncharacterized protein (Fragment) OS=Zea mays GN=cl9072_1(438) PE=4 SV=1	A0A096PIM2_MAIZE		1		2	1			0.00638492	0.453877	1.46779		1	2		1			0.0256967	1.56847	1		12	3	1	1	8		0.1847	-0.922206	0.495155	2.2162	1	1	5	7	1	1	8	5	0.29696	-0.249976	-0.684368	0.359827	2		7	1
Chromosome 12, whole genome shotgun sequence OS=Ustilago maydis (strain 521 / FGSC 9021) GN=UMAG_10434 PE=4 SV=1	A0A0D1DVR2_USTMA				8		4		0.00638492	-2.54612	3.46779		3	9					2.50506	3.73839	3		14	8		5	8		2.63979	-3.24413	0.717548	3.63123		3	10			5	8			-0.986941	0.315632		4	4	9		4
Aconitate hydratase OS=Zea mays GN=aco2 PE=2 SV=1	B6SRL2_MAIZE		3	2	4	3	5	1	0.00638492	-0.868051	1.46779		4	2		3	1		0.423779	0.568466		2	12	3	3	1	8	1	-2.27039	1.07779	0.495155	1.2162	2	4	15		3	1	8		-0.203735	1.75002	0.900594		5	5	5	3	5
Uncharacterized protein OS=Zea mays GN=Zm.126561 PE=4 SV=1	A0A096QXQ9_MAIZE		3	1	1	11	2	1	-1.68408	-0.546123	-0.532213		1	1		11	1		-3.29241	-0.431534	1		11	2	11	6	8	1	-3.10093	-3.50717	0.369624	0.631234	5	4	6	3	11	6	8	3	-0.67668	-0.834938	-0.421334	-0.1256	4	2	8	11	2
Abscisic stress ripening protein 2 OS=Zea mays GN=ZEAMMB73_014905 PE=2 SV=1	B4FKG5_MAIZE		6		17		6		3.23943	-3.13109	4.55525		4	9					2.90314	3.73839	4		6	6			8		3.03398		-0.504845	3.2162			6				8				-0.421334		6	6			6
Coatomer subunit delta OS=Zea mays GN=Zm.94979 PE=2 SV=1	B4G0V4_MAIZE			2			7			-1.35348													6				8				-0.504845				6	7			8	3			-0.421334	1.09679		7	8		7
Uncharacterized protein OS=Zea mays GN=LOC100273184 PE=2 SV=1	B4FTF3_MAIZE		4	2	4	2	4		0.908221	-0.546123	2.46779		2	4		2			0.0256967	2.56847	2	1	7	6	2	5	7		0.1847	-2.24413	-0.0898073	3.2162	2	4	6	2	2	5	7	1	0.29696	-0.571904	-0.228689	0.8744	2	4	3	2	4
60S ribosomal protein L36 OS=Zea mays GN=magi92568 PE=2 SV=1	B4FW07_MAIZE		8	5	10	11	4	7	-0.407947	0.775805	-0.0176401	3	12	10	3	11	7	-0.546559	0.1461	0.0830392	12	7	7	9	11	7	7	7	0.303924	0.0777939	-0.0898073	-0.00619592	8	9	5		11	7	7		-0.096288	0.112594	-0.491723		8	4	10	11	4
Uncharacterized protein OS=Zea mays GN=pco091441 PE=4 SV=1	A0A096SQ81_MAIZE (+1)				1	1			-0.895451	0.453877	0.467787					1			-0.933452				4		1		7		-0.765059		-0.897162			1	5	1	1		7	1	-0.558984	0.750024	-0.491723		1		2	1
Guanine-nucleotide-exchange protein OS=Zea mays GN=LOC100857099 PE=2 SV=1	G3K3T2_MAIZE			2	2	2	2		-1.79729	0.453877	1.46779	1	1	3		2		0.327982	-0.933452	2.15343			11	1	2		7		-1.71482		0.562269	0.631234	2		13	10.5	2		7	9	0.29696		0.886788	0.0967927		2	11	2	2
Uncharacterized protein OS=Zea mays GN=pco073635 PE=4 SV=1	K7V1U2_MAIZE		4	2	8	7	3	9	-0.721717	-0.131086	-0.702138		6	9		7	9		-0.187611	-0.431534	4		10	7	7	2	7	9	-0.582093	-1.92221	0.424766	-0.731336	9	3	6	7	7	2	7	8	0.607299	0.334987	-0.228689	-0.318245	4	3	10	7	3
Uncharacterized protein OS=Zea mays PE=4 SV=1	A0A096Q176_MAIZE (+1)		2	3	6	2	4	5	0.00638492	0.0388394	-0.269179		2	8		2	5		0.0256967	0.246538	2	2	6	6	2	1	7	5	0.1847	1.07779	-0.3122	-0.105732	1	1	5	4	2	1	7	3	-0.558984	-0.249976	-0.491723		2	4	1	2	4
ATP synthase subunit gamma OS=Zea mays GN=LOC100382574 PE=3 SV=1	K7WFV1_MAIZE		5	1	4	6	3	5	-0.230829	-1.13109	-0.854141		3	5		6	5		-0.933452	-0.431534	4	2	9	4	6		7	5	-0.370873	2.07779	0.272763	-0.690694	2	1	9	4	6		7	2	-1.05968	0.750024	0.356274	0.8744	6	3	6	6	3
Uncharacterized protein OS=Zea mays GN=Zm.4665 PE=2 SV=1	C4JBB8_MAIZE		6	2	2	4	4		0.533925	-0.546123	1.46779		6	2		4			0.586763	1.56847	5	4	8	2	4		7		0.490454	3.07779	0.102838	1.63123	4		5		4		7		0.29696		-0.491723		5	4	6	4	4
Eukaryotic translation initiation factor 3 subunit E OS=Zea mays GN=Zm.94663 PE=2 SV=1	C0P7L2_MAIZE		2	1	3	1	3	2	0.908221	-1.13109	0.0527492		1	3		1	2		0.0256967	0.153428	2	1	7	4	1	1	7	2	1.13446	0.0777939	-0.0898073	0.631234	2	1	6	1	1	1	7	1	1.1529	-0.249976	-0.228689	-0.1256	3	3	1	1	3
Signal recognition particle subunit SRP72 OS=Zea mays PE=3 SV=1	A0A096R0X7_MAIZE		2	3	3	3	3	1	-0.521155	0.453877	1.05275	1	2	3		3	1	0.327982	-0.535369	1.15343	2	1	6	2	3		7	1	-0.370873	1.07779	-0.3122	0.631234	2	2	6	4	3		7	3	-0.203735	1.75002	-0.228689	0.289438	3	3	4	3	3
Uncharacterized protein OS=Zea mays GN=Zm.16600 PE=2 SV=1	C0PGF2_MAIZE		1	3			3	3	0.908221	0.453877	-3.11718			1			3			-2.0165	1	1	3			1	7	3	1.13446	0.0777939	-1.3122	-2.95373	1	1	1	1		1	7	2	1.1529	-0.249976	-2.81365	-1.1256		3	1		3
Uncharacterized protein OS=Zea mays GN=LOC100217157 PE=4 SV=1	A0A096RQA9_MAIZE		1		4	1		1	0.00638492	0.453877	1.46779		2	2		1	1		0.984845	0.568466	1		9	4	1	2	7	1	0.1847	-1.92221	0.272763	1.63123	2	1	5	5	1	2	7		1.1529	-1.24998	-0.491723	3.19633	2		3	1
Xyloglucan endotransglucosylase/hydrolase OS=Zea mays GN=xet1 PE=3 SV=1	A0A096Q701_MAIZE				1	1	1	1	-0.895451	-0.546123	-0.532213		1	1		1	1		0.0256967	-0.431534	1		3	1	1	2	7	1	0.1847	-1.92221	-1.3122	-0.368766	1	2	2	1	1	2	7		0.29696	-0.249976	-1.81365	0.8744	1	1	3	1	1
Uncharacterized protein OS=Zea mays GN=Zm.12745 PE=3 SV=1	K7VF45_MAIZE (+1)		1		4	1	4	2	0.00638492	-2.54612	0.467787		1	1		1	2		0.0256967	-1.43153		1	6	2	1	1	7	2	-0.765059	0.0777939	-0.3122	-0.368766	2	1	5	5	1	1	7	5	1.1529	-0.249976	-0.491723		1	4	5	1	4
Hsc70-interacting protein OS=Zea mays GN=LOC100283738 PE=2 SV=1	B6TL91_MAIZE		5	2	3	5	4	2	0.00638492	-0.546123	0.0527492	1	4	3	1	5	2	-0.546559	-0.28308	0.153428	3	2	3	3	5	3	7	2	-0.51524	-0.507169	-1.3122	0.216197	1	3	3	2	5	3	7	2	-1.69048	-0.249976	-1.22869	-0.1256	4	4	5	5	4
Peroxisomal multifunctional enzyme type 2 OS=Zea mays GN=ZEAMMB73_433723 PE=2 SV=1	B6TQ98_MAIZE		6	1	4	2	4		1.43576	-1.54612	2.46779	1	6	1		2		0.327982	1.54591	0.568466	1	2	6	2	2	2	7		-0.765059	0.0777939	-0.3122	1.63123	1	5	8	4	2	2	7	2	-0.558984	1.07195	0.186349	0.8744	6	4	5	2	4
Caffeic acid 3-O-methyltransferase OS=Zea mays PE=3 SV=1	COMT1_MAIZE		8	2	8	6	9	2	0.380681	-1.71605	1.46779	2	6	6	1	6	2	0.327982	0.0256967	1.15343	4	7	8	4	6	2	7	2	-0.370873	1.88515	0.102838	0.631234	3	3	15	4	6	2	7	2	-0.558984	0.334987	1.09324	0.8744	13	9	4	6	9
Starch synthase IIIb-1 OS=Zea mays GN=Zm.96321 PE=3 SV=1	K7TNQ6_MAIZE (+1)			1		2	3	2	-1.79729	-1.13109	-2.53221					2	2		-1.8926	-2.43153			6		2		7	2	-1.71482		-0.3122	-2.36877	1		2		2		7		-0.558984		-1.81365			3	1	2	3
Cyclopropane fatty acid synthase OS=Zea mays GN=LOC100281392 PE=2 SV=1	B6SV21_MAIZE		1		1	1	1	1	0.00638492	-0.546123	-0.532213		1	1		1	1		0.0256967	-0.431534	1		6	1	1		7	1	0.1847		-0.3122	-0.368766			5	2	1		7	3	-0.558984		-0.491723	-0.710562	1	1	3	1	1
Uncharacterized protein OS=Zea mays GN=Zm.13763 PE=2 SV=1	B4FUX3_MAIZE			1	1		3	2		-1.13109	-1.53221			1			2			-1.43153			5	1			7	2			-0.575234	-1.36877			4				7				-0.813651			3	2		3
Uncharacterized protein OS=Zea mays GN=TIDP2729 PE=4 SV=1	A0A096QCX3_MAIZE (+1)			1	3		2	2		-0.546123	0.0527492			1			2			-1.43153			6	2			7	2			-0.3122	-0.368766			5				7				-0.491723			2	1		2
Uncharacterized protein OS=Zea mays GN=LOC100382233 PE=2 SV=1	B6SYC2_MAIZE			3			1			2.03884													6				7				-0.3122				3	3			7	1			-1.22869	1.45936		1	3		1
Alpha-soluble NSF attachment protein OS=Zea mays GN=LOC100282813 PE=2 SV=1	B6TBM1_MAIZE		6	2	6	2	4	3	1.43576	-0.546123	0.467787		4	4		2	3		0.984845	-0.0164965	1	2	7	5	2	3	6	3	-0.765059	-0.507169	0.132585	0.3682	1	2	6	2	2	3	6	4	-0.558984	-0.834938	-0.00629633	-1.1256	3	4	7	2	4
Uncharacterized protein OS=Zea mays GN=cl20454_1a PE=2 SV=1	C0PDB6_MAIZE		4	2	3	5	3		-0.283941	-0.131086	2.05275		6	3		5			0.277986	2.15343	3	3	3	3	5	1	6		-0.51524	1.66276	-1.08981	2.2162	1	4	7	2	5	1	6	2	-1.69048	1.75002	0.216096	-0.1256	6	3	4	5	3
Uncharacterized protein OS=Zea mays GN=pco068905 PE=2 SV=1	C0PF85_MAIZE		1	3	3	1	2	2	0.00638492	1.03884	0.0527492			2		1	2		-0.933452	-0.431534		1	7	1	1	1	6	2	-0.765059	0.0777939	0.132585	-1.36877	2	2	8	9	1	1	6	4	1.1529	0.750024	0.408741	1.04433	1	2	4	1	2
Uncharacterized protein OS=Zea mays GN=LOC100272519 PE=3 SV=1	A0A096QSW5_MAIZE		5	2	3	7		1	-0.43139	2.45388	1.05275		5	2		7	1		-0.4399	0.568466	5	5	5	2	7	5	6	1	-0.276338	0.0777939	-0.352842	0.631234	3	5	6		7	5	6	2	-0.74934	-0.249976	-0.00629633	-2.1256	5		3	7
Ras protein RIC2 OS=Zea mays GN=pco068021(435) PE=2 SV=1	C0PN94_MAIZE		7		15	7	10	12	0.00638492	-3.86805	-0.210285			12		7	12		-3.62612	-0.431534		18	8	14	7	19	6	12	-3.43137	-0.000208566	0.32523	-0.146374		20			7	19	6		-2.96192	-0.175975	-3.59126			10		7	10
NAD(P)H-quinone oxidoreductase subunit I, chloroplastic OS=Zea mays GN=ndhI PE=3 SV=1	NDHI_MAIZE		1	1	1	3	4	1	-1.42299	-1.54612	-0.532213	1	2	1	1	3	1	-0.546559	-0.535369	-0.431534	4		5	1	3	2	6	1	0.578886	-1.92221	-0.352842	-0.368766	3	2	4	4	3	2	6	4	0.29696	-0.249976	-0.591259	-0.1256	3	4	1	3	4
Uncharacterized protein OS=Zea mays GN=pco093035 PE=2 SV=1	B4FNB4_MAIZE		2	1	1				1.81006	1.45388	0.467787		1	1					0.984845	0.568466			8	1			6				0.32523	0.631234			4	3			6	4			-0.591259	-0.540637	2		4
Anthocyanidin 3-O-glucosyltransferase OS=Zea mays GN=LOC100281608 PE=2 SV=1	B6SWX3_MAIZE		3	1	2	4	3		-0.367911	-1.13109	1.46779		3	3		4			-0.372386	2.15343	3		6		4	1	6		-0.209486	-0.922206	-0.0898073		5	1	7	1	4	1	6	2	0.572512	-0.249976	0.216096	-1.1256	5	3	1	4	3
PPR2 OS=Zea mays GN=ppr2 PE=2 SV=1	Q7Y1W6_MAIZE		1		4	1			0.00638492	0.453877	2.46779	1	3	2		1		0.327982	1.54591	1.56847	1		5	2	1	1	6		0.1847	-0.922206	-0.352842	1.63123	2	1	2	3	1	1	6	2	1.1529	-0.249976	-1.59126	0.459363	3		4	1
Peroxidase OS=Zea mays GN=cl6947_1 PE=2 SV=1	B6SI04_MAIZE				3	2			-1.79729	0.453877	2.05275		1	2		2			-0.933452	1.56847	1	1	3	4	2		6		-0.765059	1.07779	-1.08981	2.63123	1	2	3		2		6	1	-0.558984	1.75002	-1.0063	-1.1256	1		4	2
Alcohol dehydrogenase class-3 OS=Zea mays GN=FDH PE=2 SV=1	ADHX_MAIZE (+1)		1	1	1	2	2	1	-0.895451	-0.546123	-0.532213		1	1		2	1		-0.933452	-0.431534	2		4	2	2	1	6	1	0.1847	-0.922206	-0.67477	0.631234			6		2	1	6	2	-1.41493	-1.24998	-0.00629633		2	2	4	2	2
Strictosidine synthase OS=Zea mays PE=2 SV=1	B6TY34_MAIZE			1	2	1	2	2	-0.895451	-0.546123	-0.532213	1		3		1	2	0.327982	-0.933452	0.153428			4	3	1		6	2	-0.765059		-0.67477	0.216197			4	2	1		6	1	-0.558984		-0.591259	0.8744	1	2	3	1	2
60S ribosomal protein L34 OS=Zea mays GN=LOC100193910 PE=2 SV=1	B4FGQ6_MAIZE (+1)		12	3	14	16	5	9	-0.367911	-0.283089	0.105217		14	14		16	9		-0.159079	0.205896	12		6	11	16		6	9	-0.209486		-0.0898073	-0.0792594	11		6	8	16		6	8	-0.165737		-0.00629633		15	5	2	16	5
Uncharacterized protein OS=Zea mays GN=LOC100857032 PE=2 SV=1	C0PLI2_MAIZE		8	4	4	8	6	2	0.00638492	-0.131086	0.467787	2	8	2	1	8	2	0.327982	0.0256967	-0.431534	8		7	4	8		6	2	0.1847		0.132585	0.631234	7		2		8		6		0.132066		-1.59126		8	6	4	8	6
Uncharacterized protein OS=Zea mays GN=Zm.38799 PE=4 SV=1	K7U4Q3_MAIZE				2		1			-0.546123	1.46779			1						0.568466			1			2	6			-1.92221	-2.67477			2				2	6			-0.249976	-3.59126			1	3		1
Uncharacterized protein OS=Zea mays GN=pco145034 PE=2 SV=1	C0P2Q6_MAIZE				2		2	1		-1.54612	0.467787			1			1			-0.431534			3	2			6	1			-1.08981	0.631234			2	1			6				-1.59126	0.8744		2	6		2
Uncharacterized protein OS=Zea mays GN=LOC100383560 PE=2 SV=1	C0PH29_MAIZE			1	1		1			0.453877	0.467787			1						0.568466			2	3			6				-1.67477	2.2162			1	2			6	1			-2.59126	0.8744		1	5		1
Histone H2A OS=Zea mays GN=LOC100194327 PE=2 SV=1	B4FIA6_MAIZE (+1)		8			7			0.180119	0.453877			6			7			-0.187611		8		2		7		6		0.367666		-1.67477		7		3	5	7		6	5	0.29696		-1.0063		7		3	7
60S ribosomal protein L27 OS=Zea mays PE=2 SV=1	B4FTA3_MAIZE		5		3	6	2	2	-0.230829	-1.54612	0.0527492		3	5		6	2		-0.933452	0.890394	3	2	6	5	6		5	2	-0.765059	2.07779	0.173227	0.953162	3	4	4	4	6		5	4	-0.558984	2.75002	-0.328224	-0.1256	5	2	1	6	2
Putative alcohol dehydrogenase superfamily protein OS=Zea mays GN=Zm.3560 PE=4 SV=1	K7UXK5_MAIZE		6	4	4	4	6	2	0.533925	-0.131086	0.467787		3	5		4	2		-0.372386	0.890394	3	3	7	4	4	1	5	2	-0.209486	1.66276	0.39562	0.631234	3	2	7	2	4	1	5	2	-0.0582891	0.750024	0.479131	-0.1256	6	6	3	4	6
Uncharacterized protein OS=Zea mays GN=LOC100856914 PE=2 SV=1	B4F8M2_MAIZE								0.00638492	0.453877													3	1			5				-0.826773	0.631234	1		4	4			5	4	1.1529		-0.328224	-0.1256			4
Putative polyphenol oxidase family protein OS=Zea mays GN=Zm.92805 PE=4 SV=1	K7TGW6_MAIZE		7		2	3	7		1.10878	-3.35348	1.46779		5	2		3			0.732556	1.56847	9	1	8	2	3	1	5		1.69003	0.0777939	0.588265	1.63123		1	7	7	3	1	5	4	-1.91562	-0.249976	0.479131	0.681755	4	7	7	3	7
Uncharacterized protein OS=Zea mays GN=Zm.5420 PE=4 SV=1	K7V5G0_MAIZE		4		1	2	1	1	0.908221	-0.546123	-0.532213		1			2	1		-0.933452	-1.43153	2	1	3		2	3	5	1	0.1847	-1.50717	-0.826773	-1.36877	1	2	2	2	2	3	5	2	-0.558984	-0.834938	-1.32822	-0.1256	3	1		2	1
THO complex subunit 4 OS=Zea mays GN=LOC100279524 PE=2 SV=1	B6T346_MAIZE				3	2	1	2	-1.79729	-0.546123	0.0527492		2	3		2	2		0.0256967	0.153428	1	1	8	2	2		5	2	-0.765059	1.07779	0.588265	-0.368766	1		7	3	2		5	3	-0.558984		0.479131	-0.1256	2	1	4	2	1
Uncharacterized protein OS=Zea mays GN=Zm.28635 PE=4 SV=1	A0A096U096_MAIZE			1			1		0.00638492	0.453877																	5				-3.41174		2	2	2				5		2.00885	1.75002	-1.32822			1			1
Uncharacterized protein OS=Zea mays GN=Zm.34640 PE=3 SV=1	A0A096SCE2_MAIZE		1	1		1	1	1	0.00638492	0.453877	-1.53221		1			1	1		0.0256967	-1.43153			1		1	1	5	1	-0.765059	-0.922206	-2.41174	-1.36877		2	2		1	1	5	1	-0.558984	0.750024	-1.32822	-1.1256	1	1		1	1
Uncharacterized protein OS=Zea mays GN=ZEAMMB73_868586 PE=4 SV=1	K7UA57_MAIZE		1	1	1	2	1		-0.895451	0.453877	0.467787	1	1	1		2		0.327982	-0.933452	0.568466	1	1	4	1	2		5		-0.765059	1.07779	-0.411735	0.631234	1	1	3	2	2		5		-0.558984	0.750024	-0.743262	1.8744	2	1	2	2	1
Uncharacterized protein OS=Zea mays GN=Zm.128873 PE=3 SV=1	K7VKH1_MAIZE			5		3	4	4	-2.32483	0.775805	-3.53221					3	4		-2.45367	-3.43153			7		3		5	4	-2.27039		0.39562	-3.36877	4	4	8	4	3		5	2	0.652209	2.75002	0.671776	0.8744		4	3	3	4
Uncharacterized protein OS=Zea mays GN=Zm.127141 PE=4 SV=1	A0A096PVX6_MAIZE (+1)			2				1		2.45388	-1.53221						1			-1.43153			2				5	1			-1.41174	-1.36877			2				5	1			-1.32822				1
Histone H2A OS=Zea mays GN=LOC100274138 PE=2 SV=1	B4FZ86_MAIZE (+1)		9	2	6	6	3		0.533925	-0.131086	3.05275		8	12		6			0.423779	4.15343	8		3	7	6	9	5		0.578886	-4.09213	-0.826773	3.43859	9	7	3	5	6	9	5	5	0.797655	-0.612546	-0.743262		7	3	2	6	3
Photosystem I reaction center subunit V OS=Zea mays GN=LOC100285458 PE=2 SV=1	B6U534_MAIZE		8	6	11	9	5	10	-0.14686	0.716911	-0.39471		5	11		9	10		-0.787658	-0.29403	8	7	4	10	9	13	5	10	0.0233122	-0.815291	-0.411735	-0.368766	6	10	4	3	9	13	5	4	-0.203735	-0.628487	-0.328224	-0.540637	8	5	2	9	5
Developmentally-regulated GTP-binding protein 1 OS=Zea mays GN=LOC100283400 PE=2 SV=1	B6TI04_MAIZE		1		2	1	2		0.00638492	-1.54612	1.46779		1	5		1			0.0256967	2.89039	1		5	4	1	1	5		0.1847	-0.922206	-0.0898073	2.63123	2		3	2	1	1	5	3	1.1529	-1.24998	-0.743262	-0.710562	2	2	5	1	2
Class I heat shock protein 3 OS=Zea mays GN=Zm.43625 PE=3 SV=1	K7VQ98_MAIZE			2	1		2	2	0.00638492	0.453877	-1.53221			1			2			-1.43153	1	1	3	1		4	5	2	1.13446	-1.92221	-0.826773	-1.36877	2	2		4		4	5	5	2.00885	-1.24998	-3.32822	-0.447528		2	3		2
Uncharacterized protein OS=Zea mays PE=4 SV=1	A0A096TGC6_MAIZE (+1)		3	3	8	5	4	4	-0.658237	0.0388394	0.467787	1	3	8		5	4	0.327982	-0.681163	0.568466	2	3	3	8	5	5	5	4	-1.07081	-0.659172	-0.826773	0.631234	3	3	4	4	5	5	5	4	-0.333842	-0.986941	-0.328224		3	4	4	5	4
Uncharacterized protein OS=Zea mays GN=ZEAMMB73_876946 PE=4 SV=1	K7U403_MAIZE			1			2	1	0.00638492	-0.546123	-1.53221		2	1			1		1.94399	-0.431534		1	3	1		1	5	1		0.0777939	-0.826773	-0.368766	1	2	2	1		1	5	2	1.1529	0.750024	-1.32822	-1.1256	1	2	3		2
Uncharacterized protein OS=Zea mays GN=pco120183 PE=4 SV=1	A0A096R9H4_MAIZE		1		2	4	1	1	-1.79729	-0.546123	0.467787		3	1		4	1		-0.372386	-0.431534	3		3	1	4	1	5	1	-0.209486	-0.922206	-0.826773	-0.368766	4	2	3	1	4	1	5	1	0.29696	0.750024	-0.743262	-0.1256	5	1	2	4	1
Ubiquitin carboxyl-terminal hydrolase OS=Zea mays GN=LOC100194235 PE=4 SV=1	A0A096PZ84_MAIZE			2	2	1	3		-0.895451	-0.131086	1.46779		1	1		1			0.0256967	0.568466	1	2	6	2	1	2	5		0.1847	0.0777939	0.173227	1.63123	2	1	5		1	2	5		1.1529	-1.24998	-0.00629633		4	3	1	1	3
Uncharacterized protein OS=Zea mays GN=LOC100284921 PE=2 SV=1	B4FUN6_MAIZE		5	3	1	6	2		-0.230829	1.03884	0.467787	1	7	1		6		0.327982	0.239004	0.568466	5	3	3	1	6	2	5		-0.0651192	0.662756	-0.826773	0.631234	3	4	5	4	6	2	5	3	-0.558984	0.750024	-0.00629633	0.289438	6	2	4	6	2
Uncharacterized protein OS=Zea mays GN=Zm.99007 PE=3 SV=1	A0A096TBT3_MAIZE		2		2		2	2	1.81006	-1.54612	-0.532213			3			2			0.153428		2	4	2		3	5	2		-0.507169	-0.411735	-0.368766		3	4			3	5			-0.249976	-0.328224		1	2	3		2
Uncharacterized protein OS=Zea mays GN=Zm.70096 PE=4 SV=1	K7VDT6_MAIZE (+1)				4				0.00638492	0.453877	2.46779			6						3.15343			11	8			5				1.0477	3.63123	2		4				5		2.00885		-0.328224				9
Cytochrome b-c1 complex subunit 7 OS=Zea mays GN=LOC100384355 PE=2 SV=1	B6TEX6_MAIZE		2	1	2		3	2	1.81006	-1.13109	-0.532213		2	1			2		1.94399	-1.43153	1	4	2	2		4	5	2	1.13446	0.0777939	-1.41174	-0.368766	1	2	2	4		4	5	3	1.1529	-1.24998	-1.32822	0.289438	2	3			3
Uncharacterized protein OS=Zea mays GN=LOC100279268 PE=4 SV=1	A0A096QWW7_MAIZE									0.453877												1				1	5			0.0777939	-3.41174			3				1	5			1.33499	-3.32822				5
Uncharacterized protein (Fragment) OS=Zea mays GN=ZEAMMB73_640075 PE=3 SV=1	K7V1N1_MAIZE									0.453877													1				5				-2.41174				3				5				-0.743262
Uncharacterized protein OS=Zea mays GN=LOC100282885 PE=3 SV=1	A0A096QA11_MAIZE (+2)		12	6	7	9	8	4	0.380681	0.0388394	0.275142	2	10	8	2	9	4	-0.546559	0.17149	0.568466	6	8	6	11	9	9	5	4	-0.370873	-0.0921311	0.173227	1.09067	5	10	10	5	9	9	5	5	-0.428878	-0.0979728	0.993704		14	8	5	9	8
Uncharacterized protein OS=Zea mays GN=Zm.117999 PE=2 SV=1	B4FTW8_MAIZE		1	2		2	3		-0.895451	-0.131086			1			2			-0.933452		1		5		2		5		-0.765059		-0.0898073		1		5	3	2		5		-0.558984		-0.00629633	2.45936	2	3	2	2	3
Uncharacterized protein OS=Zea mays GN=Zm.92963 PE=4 SV=1	K7VJ58_MAIZE			1	1		1	1		0.453877	-0.532213			2			1			0.568466		1	6	2			5	1		1.07779	0.173227	0.631234			6	1			5	1			0.256738	-0.1256		1	6		1
Uncharacterized protein OS=Zea mays GN=Zm.131862 PE=2 SV=1	B6TQK1_MAIZE			2	2	2	1	2	-1.79729	1.45388	-0.532213		1			2	2		-0.933452	-2.43153	2		5		2		5	2	0.1847		-0.0898073	-2.36877	2		4	3	2		5	1	0.29696		-0.328224	1.45936	1	1	1	2	1
Glutathione S-transferase 6 OS=Zea mays GN=csu454(gst) PE=2 SV=1	B6T7H0_MAIZE				7	2		3	-1.79729	0.453877	0.690179		3	7		2	3		0.586763	0.790858			1	5	2		5	3	-1.71482		-2.41174	0.3682			2		2		5		-1.41493		-1.32822		1			2
Peroxidase OS=Zea mays GN=Zm.19094 PE=3 SV=1	K7UQ82_MAIZE				2					0.453877	1.46779			4						2.56847			5	4		1	5			-0.922206	-0.0898073	2.63123		1	5			1	5			-0.249976	-0.00629633				5
Spliceosome RNA helicase BAT1 isoform 1 OS=Zea mays GN=gpm624 PE=4 SV=1	K7UTZ2_MAIZE		5			6	3		-0.230829	-2.13109			6			6			0.0256967		4	1	4		6		5		-0.370873	1.07779	-0.411735		2	1	2	3	6		5	2	-1.05968	0.750024	-1.32822	0.459363	7	3	2	6	3
Uncharacterized protein OS=Zea mays GN=CFM3 PE=4 SV=1	A0A096TSP0_MAIZE				1					0.453877	0.467787												5	1			5				-0.0898073	0.631234			2	1			5	1			-1.32822	-0.1256			3
Pyruvate dehydrogenase E1 component subunit alpha OS=Zea mays GN=Zm.95858 PE=2 SV=1	B4FGJ4_MAIZE						2			-1.54612													5				5				-0.0898073				5				5				-0.00629633			2			2
Putative citrate synthase family protein OS=Zea mays GN=Zm.80372 PE=4 SV=1	K7U7B6_MAIZE			1						1.45388		1						0.327982					4				5				-0.411735				5				5				-0.00629633				5
Aquaporin PIP1-5 OS=Zea mays GN=PIP1-5 PE=2 SV=1	PIP15_MAIZE		1	2	1	1	1	2	0.00638492	1.45388	-1.53221			1		1	2		-0.933452	-1.43153	2	3	2	1	1	2	4	2	1.13446	0.662756	-1.08981	-1.36877	1	3	4		1	2	4		0.29696	0.334987	-0.00629633		1	1	2	1	1
RIP1 OS=Zea mays GN=gpm775 PE=2 SV=1	B4FJN0_MAIZE		3	2	2	3	3	3	0.00638492	-0.131086	-1.11718		2	2		3	3		-0.535369	-1.0165	4	1	2		3	1	4	3	0.578886	0.0777939	-1.08981	-2.95373	1	2	4	2	3	1	4	2	-1.05968	0.750024	-0.00629633	-0.1256	3	3	4	3	3
Uncharacterized protein OS=Zea mays GN=Zm.18185 PE=4 SV=1	A0A096QLJ5_MAIZE		1	2	1	3	1	2	-1.42299	1.45388	-1.53221		1			3	2		-1.49452	-2.43153	1	1	2	1	3	1	4	2	-1.32063	0.0777939	-1.08981	-1.36877	1	2	3	1	3	1	4	1	-1.05968	0.750024	-0.421334	-0.1256	1	1	1	3	1
Uncharacterized protein OS=Zea mays GN=Zm.15981 PE=4 SV=1	K7V3T9_MAIZE		1		1	1		1	0.00638492	0.453877	-0.532213			1		1	1		-0.933452	-0.431534			3		1		4	1	-0.765059		-0.504845	-1.36877			3	3	1		4	2	-0.558984		-0.421334	0.459363	1		1	1
Uncharacterized protein OS=Zea mays GN=LOC100273254 PE=2 SV=1	B4FU15_MAIZE									0.453877													1				4				-2.08981				1				4				-2.0063
Myosin-like protein OS=Zea mays GN=LOC100193124 PE=2 SV=1	B4FDW2_MAIZE			2	2			1		2.45388	0.467787			1			1			-0.431534			3	2			4	1			-0.504845	0.631234			2				4				-1.0063
Uncharacterized protein OS=Zea mays GN=LOC100193989 PE=2 SV=1	B4FH10_MAIZE		4	4	4	3	3	1	0.380681	0.868914	1.46779	1	3			3	1	0.327982	0.0256967	-1.43153	2	2	5	3	3	2	4	1	-0.370873	0.0777939	0.232121	1.2162	3		5	2	3	2	4	3	0.29696	-2.24998	0.315632	-0.710562	3	3		3	3
DNA-directed RNA polymerase subunit alpha OS=Zea mays GN=rpoA PE=1 SV=2	RPOA_MAIZE		1		2	1			0.00638492	0.453877	1.46779			1		1			-0.933452	0.568466	1		4	2	1		4		0.1847		-0.0898073	1.63123			1	4	1		4	1	-0.558984		-2.0063	1.8744	1		2	1
Peptidyl-prolyl cis-trans isomerase 1 OS=Zea mays GN=Zm.159707 PE=2 SV=1	B6TQC5_MAIZE		1	2	2	1	3	1	0.00638492	-0.131086	0.467787		2			1	1		0.984845	-1.43153	1	1	2	1	1	1	4	1	0.1847	0.0777939	-1.08981	-0.368766	1	1	2	2	1	1	4	1	0.29696	-0.249976	-1.0063	0.8744	2	3	3	1	3
HMG-Y-related protein A OS=Zea mays GN=HMGIY2 PE=1 SV=1	HMGYA_MAIZE		2	2	10	3	2	6	-0.521155	0.453877	0.204752		6	10		3	6		0.984845	0.305432	3	4	5	6	3	4	4	6	0.1847	0.0777939	0.232121	-0.368766	5	3	3	3	3	4	4	2	0.927761	-0.665013	-0.421334	0.459363	2	2	4	3	2
Uncharacterized protein OS=Zea mays GN=gpm35 PE=2 SV=1	B4FCU4_MAIZE (+3)		1	1	2	2	3		-0.895451	-1.13109	1.46779		1	1		2			-0.933452	0.568466	2	2	2	1	2	1	4		0.1847	1.07779	-1.08981	0.631234	2	1	5	3	2	1	4	3	0.29696	-0.249976	0.315632		1	3	2	2	3
Uncharacterized protein OS=Zea mays GN=pco142662 PE=2 SV=1	C0PN38_MAIZE		3	2	1	3	4		0.00638492	-0.546123	0.467787	1	2			3		0.327982	-0.535369		3	1	5	2	3		4		0.1847	1.07779	0.232121	1.63123	2	3	8	5	3		4	3	-0.203735	2.33499	0.993704	0.611366	4	4	5	3	4
Uncharacterized protein OS=Zea mays GN=LOC100192465 PE=2 SV=1	B4FBF9_MAIZE			1	1			1		1.45388	-0.532213			1			1			-0.431534			1	1		1	4	1		-0.922206	-2.08981	-0.368766			2			1	4	1		-1.24998	-1.0063	-1.1256			1
Uncharacterized protein OS=Zea mays GN=LOC100274443 PE=4 SV=1	K7UR68_MAIZE							2		0.453877	-2.53221						2			-2.43153			4	2			4	2			-0.0898073	-0.368766			4				4				-0.00629633				2
Uncharacterized protein OS=Zea mays GN=gpm518 PE=2 SV=1	C0P4T5_MAIZE		6	3	5	5	4	1	0.243599	0.0388394	1.78971		7	5		5	1		0.491293	1.89039	4	6	5	4	5	4	4	1	-0.121054	0.662756	0.232121	1.63123	4	6	7	4	5	4	4	6	0.0214073	0.334987	0.801059	-0.710562	5	4	4	5	4
Eukaryotic translation initiation factor 3 subunit H OS=Zea mays GN=Zm.118406 PE=3 SV=1	K7TNP5_MAIZE (+1)		1	1	1	2	2		-0.895451	-0.546123	0.467787		2			2			0.0256967		1	3	4	2	2	2	4		-0.765059	0.662756	-0.0898073	1.63123	1	2	5		2	2	4	1	-0.558984	-0.249976	0.315632		3	2	1	2	2
Uncharacterized protein (Fragment) OS=Zea mays PE=4 SV=1	A0A096PN04_MAIZE		2	2	4	2	2	3	0.00638492	0.453877	-0.117176		2	4		2	3		0.0256967	-0.0164965	1		4	3	2	2	4	3	-0.765059	-1.92221	-0.0898073	-0.368766	2	2	6	2	2	2	4	2	0.29696	-0.249976	0.578666	-0.1256	1	2	8	2	2
Uncharacterized protein OS=Zea mays GN=Zm.13366 PE=4 SV=1	A0A096SUU7_MAIZE (+1)		2	2	2	1	2	1	0.908221	0.453877	0.467787		2	4		1	1		0.984845	1.56847	2	1	3	3	1	1	4	1	1.13446	0.0777939	-0.504845	1.2162		1	2	1	1	1	4	1	-0.558984	-0.249976	-1.0063		3	2	2	1	2
3-oxoacyl-reductase OS=Zea mays GN=fab1 PE=2 SV=1	B4FTC8_MAIZE		5	1	3	4	4		0.296711	-1.54612	2.05275	1	5			4		0.327982	0.334474		6	2	5	3	4	1	4		0.740273	1.07779	0.232121	2.2162	3	4	4		4	1	4		-0.0582891	1.75002	-0.00629633		6	4	4	4	4
Uncharacterized protein OS=Zea mays GN=LOC100384763 PE=4 SV=1	K7VC25_MAIZE				6		3	1	0.00638492	-2.13109	2.05275			8			1			2.56847			6	5			4	1			0.495155	1.95316	1	1	8	2			4	2	1.1529	0.750024	0.993704	-0.1256	2	3	2		3
Uncharacterized protein OS=Zea mays GN=pco072468 PE=2 SV=1	C0PCX3_MAIZE		1	1	2		1	1	0.908221	0.453877	0.467787	1	1	3			1	0.327982	0.984845	1.15343			5	3			4	1			0.232121	1.2162		1	2	3			4	3		0.750024	-1.0063	-0.1256	1	1	2		1
Uncharacterized protein OS=Zea mays GN=Zm.84642 PE=4 SV=1	A0A096QJZ2_MAIZE (+2)			2	2		3	3	0.00638492	-0.131086	-1.11718			1			3			-2.0165	1		2			2	4	3	1.13446	-1.92221	-1.08981	-2.95373			2	1		2	4	1		-2.24998	-1.0063			3			3
Uncharacterized protein OS=Zea mays GN=Zm.43265 PE=2 SV=1	B7ZXD5_MAIZE		2	1	3	2	3	2	0.00638492	-1.13109	0.0527492	2	1	2		2	2	1.20252	-0.933452	-0.431534		2	3	1	2	1	4	2	-1.71482	1.07779	-0.504845	-1.36877		2	4	4	2	1	4	3	-1.41493	0.750024	-0.00629633	0.289438	2	3	3	2	3
Uncharacterized protein OS=Zea mays GN=LOC100382198 PE=4 SV=1	A0A096SC68_MAIZE			1			1			0.453877													2				4				-1.08981				1				4				-2.0063			1			1
Uncharacterized protein OS=Zea mays GN=LOC100281127 PE=2 SV=1	C0PK47_MAIZE		2	2	2	1	3	3	0.908221	-0.131086	-1.11718	1	1	2		1	3	0.327982	0.0256967	-1.0165	1	2	3	2	1	1	4	3	0.1847	1.07779	-0.504845	-0.953728	2	3	2	5	1	1	4	4	1.1529	1.33499	-1.0063	0.196328	2	3	2	1	3
Uncharacterized protein OS=Zea mays GN=LOC100274069 PE=2 SV=1	B4FYX0_MAIZE		2	1	3	3	1	2	-0.521155	0.453877	0.0527492		6	2		3	2		0.984845	-0.431534	2	1	4	3	3		4	2	-0.370873	1.07779	-0.0898073	0.216197	2	1	5	1	3		4	2	-0.203735	0.750024	0.315632	-1.1256	5	1	4	3	1
MKK6-putative MAPKK OS=Zea mays GN=mek1 PE=2 SV=1	O49975_MAIZE		2	1	3	1	1	2	0.908221	0.453877	0.0527492		1	2		1	2		0.0256967	-0.431534			6	3	1	1	4	2	-0.765059	-0.922206	0.495155	0.216197		2	5	4	1	1	4	3	-0.558984	0.750024	0.315632	0.289438	3	1	6	1	1
Plastid-lipid-associated protein 2 OS=Zea mays GN=gpm119 PE=2 SV=1	B4FRP8_MAIZE		2	2	4		3	1	1.81006	-0.131086	1.46779			1			1			-0.431534	1	1	2	3			4	1	1.13446	1.07779	-1.08981	1.2162		1	3				4			0.750024	-0.421334		2	3	1		3
Uncharacterized protein OS=Zea mays GN=LOC100382777 PE=2 SV=1	C0PAJ9_MAIZE		5	2	2	4	1	1	0.296711	1.45388	0.467787	4	5	7	1	4	1	1.20252	0.334474	2.37582	5	1	5	7	4	1	4	1	0.490454	0.0777939	0.232121	2.43859	3	5	5	6	4	1	4	3	-0.0582891	2.07195	0.315632	0.8744	5	1	8	4	1
Uncharacterized protein OS=Zea mays GN=AC217300.3_FG005 PE=2 SV=1	B4G1Q5_MAIZE (+1)		6	3	7	7	3	5	-0.194177	0.453877	-0.0467865	4	6	7		7	5	2.07707	-0.187611	0.0538928	4	6	3	8	7	5	4	5	-0.582093	0.340828	-0.504845	0.309306	3	5	3	4	7	5	4	5	-0.74934	-0.249976	-0.421334		6	3	6	7	3
Uncharacterized protein OS=Zea mays GN=LOC100285301 PE=4 SV=1	A0A096PJM3_MAIZE		6	5	5	6	5	6	0.00638492	0.453877	-0.795248	3	5	6		6	6	1.7141	-0.226592	-0.431534	4	5	6	5	6	5	4	6	-0.370873	0.0777939	0.495155	-0.6318	4	4	5	2	6	5	4	3	-0.203735	-0.571904	0.315632	-0.710562	4	5	5	6	5
Uncharacterized protein OS=Zea mays GN=LOC100191483 PE=2 SV=1	B4F8Z1_MAIZE			1						1.45388													2				4				-1.08981				2				4				-1.0063
Uncharacterized protein OS=Zea mays GN=Zm.13330 PE=4 SV=1	A0A096SD12_MAIZE			2						2.45388																	4				-3.08981								4				-3.0063
Uncharacterized protein OS=Zea mays GN=LOC100216947 PE=3 SV=1	A0A096SR00_MAIZE (+1)									0.453877													1				4				-2.08981								4	1			-3.0063				2
Uncharacterized protein OS=Zea mays GN=LOC100381988 PE=2 SV=1	C0P3E1_MAIZE									0.453877													3				4				-0.504845				3				4				-0.421334				1
Uncharacterized protein OS=Zea mays GN=LOC100381583 PE=3 SV=1	A0A096U538_MAIZE (+1)									0.453877																	4				-3.08981					2			4				-3.0063				4
Uncharacterized protein OS=Zea mays GN=pco094851 PE=2 SV=1	B4FS59_MAIZE			1						1.45388													2				4				-1.08981				1				4				-2.0063				1
Putative sucrose-phosphate synthase family protein OS=Zea mays GN=LOC100384028 PE=4 SV=1	K7TVE3_MAIZE						1		0.00638492	-0.546123			1						0.984845		1		5				4		1.13446		0.232121				7	1			4	2			0.801059	-1.1256		1	3		1
Putative DEAD-box ATP-dependent RNA helicase family protein OS=Zea mays GN=LOC100280046 PE=2 SV=1	B8A1K2_MAIZE (+1)					1			-0.895451	0.453877			2			1			0.984845		1		2		1		4		0.1847		-1.08981		2		3		1		4		1.1529		-0.421334		1		3	1
Uncharacterized protein OS=Zea mays GN=Zm.161836 PE=4 SV=1	K7UGR7_MAIZE									0.453877													3				4				-0.504845				7				4				0.801059				5
Endothelial differentiation-related factor 1 OS=Zea mays GN=MBF1.3 PE=2 SV=1	B4FGM4_MAIZE		3		2	4	1	1	-0.367911	-0.546123	0.467787		5	3		4	1		0.334474	1.15343	5		2	4	4		4	1	0.490454		-1.08981	1.63123	4		4		4		4		0.29696		-0.00629633		5	1	2	4	1
Chromosome 10, whole genome shotgun sequence OS=Ustilago maydis (strain 521 / FGSC 9021) GN=UMAG_11103 PE=3 SV=1	A0A0D1E0M2_USTMA		4		7	4	4		0.00638492	-2.54612	3.27514		5	11		4			0.334474	4.0279	6		9	7	4		4		0.740273		1.08012	3.43859	5		5	4	4		4	3	0.572512		0.315632	0.289438	5	4	8	4	4
Uncharacterized protein OS=Zea mays GN=LOC100284154 PE=4 SV=1	A0A096QRW1_MAIZE		1			1	3		0.00638492	-2.13109			1			1			0.0256967				2		1		4		-0.765059		-1.08981			1	3	1	1		4		-0.558984	0.750024	-0.421334	0.8744	2	3	1	1	3
Uncharacterized protein OS=Zea mays GN=LOC100280220 PE=2 SV=1	B4FFZ7_MAIZE		6	1			3		3.23943	-1.13109													3				4				-0.504845					7			4	4			-3.0063	0.681755	6	3			3
Uncharacterized protein OS=Zea mays GN=ZEAMMB73_240702 PE=4 SV=1	K7U2D9_MAIZE		2		3	1			0.908221	0.453877	2.05275		4	1		1			1.94399	0.568466	1		4	4	1		4		0.1847		-0.0898073	2.63123	1		3	4	1		4	2	0.29696		-0.421334	0.8744	2		5	1
Histone H4 OS=Ustilago maydis (strain 521 / FGSC 9021) GN=HHF1 PE=3 SV=4	H4_USTMA			4	4					3.45388	2.46779			4						2.56847			3	4		4	4			-2.92221	-0.504845	2.63123		6	4	11		4	4	13		0.334987	-0.00629633	-0.366608
NADH-ubiquinone oxidoreductase B18 subunit OS=Zea mays GN=umc1106 PE=2 SV=1	B4FLH6_MAIZE				4		2	3		-1.54612	-0.117176			1			3			-2.0165		5	2	1		4	4	3		0.399722	-1.08981	-1.95373		4	2	2		4	4	2		-0.249976	-1.0063	-0.1256		2			2
Uncharacterized protein OS=Zea mays GN=Zm.43570 PE=4 SV=1	A0A096TV25_MAIZE			1	1		1	3		0.453877	-2.11718			1			3			-2.0165			1			1	4	3		-0.922206	-2.08981	-2.95373		1	2			1	4			-0.249976	-1.0063			1	2		1
ATP-citrate synthase OS=Ustilago maydis (strain 521 / FGSC 9021) GN=UMAG_01005 PE=3 SV=1	A0A0D1E557_USTMA				4					0.453877	2.46779			6						3.15343			8	4			4				0.910193	2.63123			5				4				0.315632				5
Uncharacterized protein OS=Zea mays PE=4 SV=1	A0A096Q1E4_MAIZE		3	1		5	2		-0.658237	-0.546123			6			5			0.277986			2	3		5	3	4		-2.97033	-0.507169	-0.504845			2	3		5	3	4		-2.54642	-0.834938	-0.421334		7	2	4	5	2
Porphobilinogen deaminase OS=Zea mays GN=pco070684 PE=3 SV=1	K7UFF6_MAIZE		11	2		6	3		0.795012	-0.131086			11			6			0.864443		5	8	3		6		4		-0.0651192	4.07779	-0.504845		3	2	7		6		4		-0.558984	1.75002	0.801059		8	3	2	6	3
(Uaz270(357)), mRNA OS=Zea mays GN=uaz270(357) PE=2 SV=1	B6T175_MAIZE					5			-2.98945	0.453877						5			-3.16053				4		5		4		-2.97033		-0.0898073				3	2	5		4		-2.54642		-0.421334	1.8744	2		1	5
Uncharacterized protein OS=Zea mays GN=LOC100272558 PE=2 SV=1	B4FPA0_MAIZE									0.453877													1				4				-2.08981				3				4				-0.421334				1
Chromosome 2, whole genome shotgun sequence OS=Ustilago maydis (strain 521 / FGSC 9021) GN=UMAG_01060 PE=3 SV=1	A0A0D1E9T3_USTMA		2	3	9	3	5	7	-0.521155	-0.283089	-0.169643			13		3	7		-2.45367	0.461551			5	8	3	6	3	7	-2.27039	-3.50717	0.647158	-0.176121	2		4		3	6	3	1	-0.203735	-3.83494	0.408741	-1.1256	5	5	3	3	5
Peptidyl-prolyl cis-trans isomerase OS=Zea mays GN=Zm.71397 PE=4 SV=1	A0A096QZS1_MAIZE		1	1	1	1	2	2	0.00638492	-0.546123	-1.53221		1	1		1	2		0.0256967	-1.43153	1	2	2	2	1	2	3	2	0.1847	0.0777939	-0.67477	-0.368766	1	3	2	1	1	2	3	1	0.29696	0.334987	-0.591259	-0.1256	1	2	1	1	2
Uncharacterized protein OS=Zea mays GN=LOC100276678 PE=2 SV=1	B6TGD4_MAIZE		3	2	3	2	3	3	0.533925	-0.131086	-0.532213		2	3		2	3		0.0256967	-0.431534	3	4	4	3	2	3	3	3	0.740273	0.492831	0.32523	-0.368766	2	5	3		2	3	3		0.29696	0.48699	-0.00629633		3	3	3	2	3
OHP2 OS=Zea mays GN=pco066337a PE=4 SV=1	K7V6W2_MAIZE		2	1	1	4	1	1	-0.895451	0.453877	-0.532213		4	1		4	1		0.0256967	-0.431534	3	2	2	2	4	1	3	1	-0.209486	1.07779	-0.67477	0.631234	2	4	1		4	1	3		-0.558984	1.75002	-1.59126		3	1		4	1
Putative geranylgeranyl pyrophosphate synthase 1 OS=Zea mays GN=Zm.88065 PE=2 SV=1	C5G5X3_MAIZE				1	1			-0.895451	0.453877	0.467787		2			1			0.984845		1			1	1		3		0.1847		-2.67477	0.631234			3		1		3		-0.558984		-0.00629633		2		1	1
Uncharacterized protein OS=Zea mays GN=LOC100276033 PE=4 SV=1	A0A096RYY0_MAIZE			1		1	1		-0.895451	0.453877		1				1		0.327982	-0.933452				2	1	1		3		-0.765059		-0.67477	0.631234			2	1	1		3	3	-0.558984		-0.591259	-1.71056	1	1	1	1	1
Uncharacterized protein OS=Zea mays GN=Zm.3481 PE=4 SV=1	A0A096RCT4_MAIZE		1	1	3	3		1	-1.42299	1.45388	1.05275		2	3		3	1		-0.535369	1.15343	3	3	2	2	3	3	3	1	0.1847	0.0777939	-0.67477	0.631234	1	3	3		3	3	3	2	-1.05968	-0.249976	-0.00629633	-2.1256	3		2	3
Uncharacterized protein OS=Zea mays PE=4 SV=1	A0A096TS63_MAIZE (+1)		2	1		2			0.00638492	1.45388			3	1		2			0.586763	0.568466	2		1	1	2		3		0.1847		-1.67477	0.631234	1		2		2		3	1	-0.558984		-0.591259		2		2	2
Uncharacterized protein OS=Zea mays GN=LOC100383166 PE=2 SV=1	C0PDS1_MAIZE		1	2	1	1	2	3	0.00638492	0.453877	-2.11718			1		1	3		-0.933452	-2.0165	1	3	2	1	1	5	3	3	0.1847	-0.659172	-0.67477	-1.95373	1	1	1	1	1	5	3	1	0.29696	-2.5719	-1.59126	-0.1256	2	2		1	2
Dihydrolipoyllysine-residue acetyltransferase component of pyruvatedehydrogenase complex OS=Zea mays GN=LOC100274483 PE=2 SV=1	B4G1C9_MAIZE		1	3	1	3	2		-1.42299	1.03884	0.467787	1	2	1	1	3		-0.546559	-0.535369	0.568466	3	2	2	1	3	2	3		0.1847	0.0777939	-0.67477	0.631234	2	2	3	3	3	2	3		-0.203735	-0.249976	-0.00629633	2.45936	2	2	5	3	2
Protein brittle-1 OS=Zea mays GN=pco142634 PE=2 SV=1	B6TN88_MAIZE			1	1	1	1	1	-0.895451	0.453877	-0.532213	2			1	1	1	0.327982	-0.933452	-1.43153			2	2	1		3	1	-0.765059		-0.67477	0.631234		1	1	1	1		3		-0.558984	0.750024	-1.59126	0.8744		1	2	1	1
Ribosome-binding factor A OS=Zea mays GN=cl10614_1(74) PE=2 SV=1	B6TDG2_MAIZE				1				0.00638492	0.453877	0.467787		2	1					1.94399	0.568466	1		3				3		1.13446		-0.0898073					1			3	1			-2.59126	-0.1256	1		3
Uncharacterized protein OS=Zea mays GN=Zm.96126 PE=4 SV=1	A0A096PJM1_MAIZE		2					1	1.81006	0.453877	-1.53221		1	1			1		0.984845	-0.431534			2	1			3	1			-0.67477	-0.368766	1		2	4			3	3	1.1529		-0.591259	0.289438	2		1
Uncharacterized protein OS=Zea mays GN=LOC100274307 PE=4 SV=1	A0A096RHL1_MAIZE (+1)			2	1	1	1	1	-0.895451	1.45388	-0.532213	1	2	1		1	1	0.327982	0.984845	-0.431534		1	1	2	1	1	3	1	-0.765059	0.0777939	-1.67477	0.631234	2	3	3		1	1	3		1.1529	1.33499	-0.00629633		2	1	2	1	1
Uncharacterized protein OS=Zea mays GN=pco124238 PE=2 SV=1	C0P4V0_MAIZE				2	1	1	1	-0.895451	-0.546123	0.467787		1	3		1	1		0.0256967	1.15343	1		3	2	1		3	1	0.1847		-0.0898073	0.631234	1	1	2	8	1		3	5	0.29696	0.750024	-0.591259	0.552472	2	1	5	1	1
Chromosome 8, whole genome shotgun sequence OS=Ustilago maydis (strain 521 / FGSC 9021) GN=UMAG_03202 PE=4 SV=1	A0A0D1C4R8_USTMA		2	2	5		5	3	1.81006	-0.868051	0.204752			6			3			0.568466	1		5	5			3	3	1.13446		0.647158	0.3682			6	2			3	2			0.993704	-0.1256	2	5	2		5
Bifunctional aspartokinase/homoserine dehydrogenase 1, chloroplastic OS=Zea mays GN=AKHSDH1 PE=2 SV=1	AKH1_MAIZE		2	1	5	4	1	1	-0.895451	0.453877	1.78971		3	7		4	1		-0.372386	2.37582	3		3	7	4	1	3	1	-0.209486	-0.922206	-0.0898073	2.43859	3	2	2	4	4	1	3	3	-0.0582891	0.750024	-0.591259	0.289438	3	1	2	4	1
Uncharacterized protein OS=Zea mays GN=Zm.12169 PE=3 SV=1	A0A096PY37_MAIZE (+1)		1	1	1	2	2	2	-0.895451	-0.546123	-1.53221			1		2	2		-1.8926	-1.43153	1		5		2		3	2	-0.765059		0.647158	-2.36877		1	4		2		3		-1.41493	0.750024	0.408741		2	2	1	2	2
Proteasome subunit alpha type OS=Zea mays GN=pco108605 PE=2 SV=1	C0PFK3_MAIZE		10	1	5	7	5	4	0.470445	-1.86805	-0.210285		6	5		7	4		-0.187611	-0.109606	5		4	3	7		3	4	-0.276338		0.32523	-0.783803	5		6		7		3		-0.118538		0.993704		9	5	3	7	5
Superal1 OS=Zea mays GN=Sal1 PE=2 SV=1	Q84LS4_MAIZE		1	1	1		1	1	0.908221	0.453877	-0.532213	2	1	1	1		1	0.327982	0.984845	-0.431534	2	3	4	2		2	3	1	2.08422	0.662756	0.32523	0.631234	1	1	2	2		2	3	2	1.1529	-1.24998	-0.591259	-0.1256	2	1	2		1
Uncharacterized protein OS=Zea mays GN=LOC100191834 PE=2 SV=1	B4FAC5_MAIZE		1	6	2	3	2	3	-1.42299	2.03884	-1.11718		2	3		3	3		-0.535369	-0.431534	2	2	3	1	3	4	3	3	-0.370873	-0.922206	-0.0898073	-1.95373	3	3	3	1	3	4	3	1	0.29696	-0.665013	-0.00629633	-0.1256	3	2	4	3	2
Thioredoxin OS=Zea mays GN=pco085001 PE=2 SV=1	B6T2E4_MAIZE		2		2	1	1		0.908221	-0.546123	1.46779		1	3		1			0.0256967	2.15343	1	1	3	2	1	1	3		0.1847	0.0777939	-0.0898073	1.63123	1	1	3	1	1	1	3	1	0.29696	-0.249976	-0.00629633	-0.1256	2	1	2	1	1
Uncharacterized protein OS=Zea mays GN=Zm.140068 PE=4 SV=1	A0A096U7B1_MAIZE					1			-0.895451	0.453877			1	1		1			0.0256967	0.568466			3		1		3		-0.765059		-0.0898073				1		1		3		-0.558984		-1.59126		1		1	1
Uncharacterized protein OS=Zea mays GN=Zm.13456 PE=2 SV=1	B6SLM7_MAIZE			2	2	1	2	2	-0.895451	0.453877	-0.532213		2	2		1	2		0.984845	-0.431534	1	2	2	1	1	1	3	2	0.1847	1.07779	-0.67477	-1.36877		3	4	1	1	1	3	1	-0.558984	1.33499	0.408741	-0.1256	3	2	3	1	2
60S ribosomal protein L36 OS=Ustilago maydis (strain 521 / FGSC 9021) GN=UMAG_10110 PE=3 SV=1	A0A0D1E815_USTMA		2	1	3	2	1	2	0.00638492	0.453877	0.0527492	1	5	3	1	2	2	-0.546559	1.29362	0.153428	4		5	2	2	2	3	2	1.13446	-1.92221	0.647158	-0.368766	4		3	1	2	2	3	2	1.1529	-2.24998	-0.00629633	-1.1256	2	1	6	2	1
Import receptor subunit TOM7-1 OS=Zea mays GN=LOC100283851 PE=2 SV=1	B6SJR3_MAIZE		1	1	2	1	1	2	0.00638492	0.453877	-0.532213		1	2		1	2		0.0256967	-0.431534	1	1	3	2	1	2	3	2	0.1847	-0.922206	-0.0898073	-0.368766	1	1	3	1	1	2	3		0.29696	-1.24998	-0.00629633	0.8744	2	1	3	1	1
Uncharacterized protein OS=Zea mays GN=LOC100272685 PE=4 SV=1	A0A096QYW3_MAIZE (+2)		2	1	3	2	2	1	0.00638492	-0.546123	1.05275		2	3		2	1		0.0256967	1.15343	2	2	3	1	2	2	3	1	0.1847	0.0777939	-0.0898073	-0.368766	2	3	3		2	2	3		0.29696	0.334987	-0.00629633		4	2	2	2	2
Uncharacterized protein OS=Zea mays GN=LOC100282617 PE=2 SV=1	C4J6C7_MAIZE		2	1	2	2	2	1	0.00638492	-0.546123	0.467787		3	2		2	1		0.586763	0.568466	1		4	5	2	1	3	1	-0.765059	-0.922206	0.32523	1.95316	2	1	2	2	2	1	3	2	0.29696	-0.249976	-0.591259	-0.1256	2	2	2	2	2
Uncharacterized protein OS=Zea mays GN=Zm.87087 PE=4 SV=1	A0A096QPG0_MAIZE		2	1	2	2	3	1	0.00638492	-1.13109	0.467787		1	2		2	1		-0.933452	0.568466	2	2	2		2	1	3	1	0.1847	1.07779	-0.67477	-1.36877	1	1	1		2	1	3		-0.558984	-0.249976	-1.59126		2	3		2	3
Uncharacterized protein OS=Zea mays GN=Zm.39521 PE=4 SV=1	A0A096QB26_MAIZE		3	2	1	3	2	1	0.00638492	0.453877	-0.532213	1	3	2	1	3	1	-0.546559	0.0256967	0.568466	2	2	2	2	3	1	3	1	-0.370873	1.07779	-0.67477	0.631234	1	3	4		3	1	3		-1.05968	1.33499	0.408741		4	2	1	3	2
40S ribosomal protein S0 OS=Ustilago maydis (strain 521 / FGSC 9021) GN=RPS0 PE=3 SV=1	RSSA_USTMA				1		2		0.00638492	-1.54612	0.467787			4						2.56847			4	3		2	3			-1.92221	0.32523	2.2162		2	3			2	3			-0.249976	-0.00629633		1	2	3		2
Calmodulin protein 2, touch-induced OS=Zea mays GN=si606063b10 PE=4 SV=1	K7UU06_MAIZE		1	1	1	1	1	1	0.00638492	0.453877	-0.532213		2	1		1	1		0.984845	-0.431534	2	1	2	1	1	1	3	1	1.13446	0.0777939	-0.67477	-0.368766		2	3	1	1	1	3	1	-0.558984	0.750024	-0.00629633	-0.1256	1	1	3	1	1
Uncharacterized protein OS=Zea mays PE=4 SV=1	A0A096QCW0_MAIZE		6	4	7	5	6	8	0.243599	-0.131086	-0.724858	1	2	5	2	5	8	-1.4211	-1.24223	-1.10961	6	8	5	3	5	7	3	8	0.434519	0.270439	0.647158	-1.7838	5	7	5	2	5	7	3	2	0.29696	-0.249976	0.730669	-0.1256	5	6	3	5	6
Uncharacterized protein OS=Zea mays GN=ZEAMMB73_720933 PE=4 SV=1	K7VQR1_MAIZE		5	2	5	2	5	2	1.19855	-0.868051	0.789715	1	6	5		2	2	0.327982	1.54591	0.890394	4	5	3	3	2	1	3	2	1.13446	2.39972	-0.0898073	0.216197	4	3	3		2	1	3		1.1529	1.33499	-0.00629633		8	5	4	2	5
Uncharacterized protein OS=Zea mays GN=Zm.67013 PE=4 SV=1	A0A096SNU1_MAIZE			1	1	1			-0.895451	1.45388	0.467787			3		1			-0.933452	2.15343			2	2	1	1	3		-0.765059	-0.922206	-0.67477	1.63123			2		1	1	3		-0.558984	-1.24998	-0.591259		1		1	1
Uncharacterized protein OS=Zea mays GN=Zm.37982 PE=3 SV=1	A0A096SM42_MAIZE			1					0.00638492	1.45388			1						0.984845								3				-2.67477					1			3	1			-2.59126	-0.1256	1
Eukaryotic translation initiation factor isoform 4E-2 OS=Zea mays PE=2 SV=1	IF4E2_MAIZE									0.453877													5				3				0.647158				3	1			3	1			-0.00629633	-0.1256			3
Deoxyribodipyrimidine photolyase family protein OS=Zea mays GN=pco082395 PE=2 SV=1	B6ST57_MAIZE									0.453877																	3				-2.67477								3	1			-2.59126	-1.1256
Uncharacterized protein OS=Zea mays GN=Zm.153785 PE=4 SV=1	A0A096TSN3_MAIZE			1						1.45388													1				3				-1.67477				1				3				-1.59126				1
Uncharacterized protein OS=Zea mays GN=ZEAMMB73_420214 PE=4 SV=1	K7V316_MAIZE				3		1	1		-0.546123	1.05275			2			1			0.568466			2	1		1	3	1		-0.922206	-0.67477	-0.368766		1	1			1	3			-0.249976	-1.59126			1	2		1
Histone H2A OS=Zea mays GN=Zm.6778 PE=2 SV=1	B6T543_MAIZE		7	2	5	4	2		0.734486	0.453877	2.78971		5			4			0.334474		7		1		4		3		0.951493		-1.67477		7		2		4		3	5	0.98801		-0.591259	-3.44753	6	2	2	4	2
Uncharacterized protein OS=Zea mays GN=Zm.162702 PE=4 SV=1	A0A096R3H9_MAIZE									0.453877													2				3				-0.67477				2	1			3	1			-0.591259	-0.1256			1
Putative thioredoxin superfamily protein OS=Zea mays GN=pco072881 PE=2 SV=1	B4FB80_MAIZE					5	3		-2.98945	-2.13109						5			-3.16053		3				5		3		-0.51524		-2.67477				3		5		3		-2.54642		-0.00629633		4	3		5	3
Uncharacterized protein OS=Zea mays GN=Zm.64715 PE=4 SV=1	K7UD40_MAIZE			2		1	1		-0.895451	1.45388			1			1			0.0256967		1		3		1		3		0.1847		-0.0898073				1		1		3		-0.558984		-1.59126		1	1		1	1
Endoglucanase 1 OS=Ustilago maydis (strain 521 / FGSC 9021) GN=EGL1 PE=2 SV=1	GUN1_USTMA		1		6				0.908221	0.453877	3.05275			8						3.56847			6	4		1	3			-0.922206	0.910193	2.63123	1		7			1	3		1.1529	-1.24998	1.2161		2		3
Brain acid soluble protein 1 OS=Zea mays GN=pco146110 PE=2 SV=1	Q5I204_MAIZE		4			3			0.380681	0.453877			5			3			0.732556		2		1		3		3		-0.370873		-1.67477				1		3		3		-1.91562		-1.59126		7		1	3
Uncharacterized protein OS=Zea mays GN=LOC100381485 PE=4 SV=1	A0A096SG40_MAIZE		1		1		1	1	0.908221	-0.546123	-0.532213		1				1		0.984845	-1.43153			2				3	1			-0.67477	-1.36877			2	1			3	1			-0.591259	-0.1256	2	1	1		1
Uncharacterized protein OS=Zea mays GN=pco148543(450) PE=4 SV=1	A0A096TB53_MAIZE		2	1		2	2		0.00638492	-0.546123			2			2			0.0256967		1	1	1		2		3		-0.765059	1.07779	-1.67477				1		2		3		-1.41493		-1.59126		2	2	1	2	2
Charged multivesicular body protein 4b OS=Zea mays GN=LOC100856956 PE=2 SV=1	B6TIJ7_MAIZE			1	2	2	1	1	-1.79729	0.453877	0.467787			1		2	1		-1.8926	-0.431534	1		2	2	2		3	1	-0.765059		-0.67477	0.631234			2	1	2		3	1	-1.41493		-0.591259	-0.1256	2	1	1	2	1
36.4 kDa proline-rich protein OS=Zea mays GN=gpm470 PE=2 SV=1	B4FQS5_MAIZE		1	1	1	1	3	1	0.00638492	-1.13109	-0.532213			1		1	1		-0.933452	-0.431534	1		1		1		3	1	0.1847		-1.67477	-1.36877			1		1		3	1	-0.558984		-1.59126	-1.1256	1	3	1	1	3
Uncharacterized protein OS=Zea mays GN=LOC100280198 PE=4 SV=1	A0A096SFR9_MAIZE (+1)		1	1	3	5	3	1	-2.08761	-1.13109	1.05275			1		5	1		-3.16053	-0.431534			4	1	5		3	1	-2.97033		0.32523	-0.368766	1		4		5		3		-1.69048		0.408741		1	3	3	5	3
Arginine/serine-rich splicing factor RSZ21 transcript I OS=Zea mays GN=pco131393 PE=2 SV=1	B6SL90_MAIZE (+1)			2	1	3	3		-2.32483	-0.131086	0.467787			1		3			-2.45367	0.568466			2	1	3		3		-2.27039		-0.67477	0.631234			3		3		3		-1.91562		-0.00629633			3	4	3	3
Nucleic acid binding protein OS=Zea mays GN=pco075454 PE=2 SV=1	B6TD33_MAIZE			1	1	1			-0.895451	1.45388	0.467787		1			1			0.0256967				3	1	1		3		-0.765059		-0.0898073	0.631234	1		1	1	1		3		0.29696		-1.59126	0.8744	1		3	1
Carboxypeptidase OS=Zea mays GN=LOC100285883 PE=2 SV=1	B4G126_MAIZE			1		1	1		-0.895451	0.453877						1			-0.933452		1		1		1		3		0.1847		-1.67477			1	1		1		3		-0.558984	0.750024	-1.59126		1	1	1	1	1
Uncharacterized protein OS=Zea mays GN=Zm.45963 PE=4 SV=1	K7V9K4_MAIZE (+1)		4	3	6	4	3	6	0.00638492	0.453877	-0.532213	2	5	5		4	6	1.20252	0.334474	-0.694568	6		3	4	4		3	6	0.740273		-0.0898073	-0.953728	5		3	4	4		3	2	0.572512		-0.00629633		6	3	5	4	3
Uncharacterized protein OS=Zea mays GN=LOC100273952 PE=3 SV=1	A0A096PTR6_MAIZE (+1)						1	1		-0.546123	-1.53221						1			-1.43153			2				3	1			-0.67477	-1.36877			2	1			3	2			-0.591259			1			1
Uncharacterized protein OS=Zea mays GN=LOC100304000 PE=2 SV=1	C4J6Z4_MAIZE			1	1		1	1		0.453877	-0.532213						1			-1.43153			4				3	1			0.32523	-1.36877			1				3				-1.59126			1	1		1
Uncharacterized protein OS=Zea mays GN=Zm.68079 PE=2 SV=1	C4J9Y2_MAIZE			2	2		4	1		-0.546123	0.467787			1			1			-0.431534			2	1			3	1			-0.67477	-0.368766			2	1			3	2			-0.591259	-1.1256		4			4
2-C-methyl-D-erythritol 2,4-cyclodiphosphate synthase OS=Zea mays GN=LOC100276918 PE=2 SV=1	B6TL41_MAIZE (+1)					1	2		-0.895451	-1.54612			1			1			0.0256967		1		4		1		3		0.1847		0.32523		1				1		3		0.29696		-2.59126		1	2	1	1	2
Orange pericarp2 OS=Zea mays GN=Zm.82337 PE=3 SV=1	K7TR93_MAIZE		2			2			0.00638492	0.453877			1			2			-0.933452				5		2		3		-1.71482		0.647158				4		2		3	1	-1.41493		0.408741	-1.1256	2		3	2
Acetyl-CoA acetyltransferase, cytosolic 1 OS=Zea mays GN=LOC100282283 PE=2 SV=1	B4F9B2_MAIZE			2			2			0.453877													4			1	3			-0.922206	0.32523			3	3			1	3			1.33499	-0.00629633			2	5		2
Putative snRK/SAPK family protein kinase OS=Zea mays GN=si707044h04 PE=2 SV=1	B4FGF6_MAIZE						2			-1.54612													2				3				-0.67477				1				3				-1.59126			2	1		2
Isocitrate dehydrogenase [NAD] subunit, mitochondrial OS=Zea mays GN=LOC100283574 PE=2 SV=1	B6TJM1_MAIZE (+1)			3			7			-0.768516													4				3				0.32523				4				3				0.408741			7	3		7
Uncharacterized protein OS=Zea mays GN=LOC100285930 PE=4 SV=1	A0A096QK59_MAIZE						1			-0.546123													1				3				-1.67477				1				3				-1.59126			1			1
Nitrate reductase OS=Zea mays GN=ZEAMMB73_628403 PE=3 SV=1	K7UTP6_MAIZE			1			1			0.453877													1				3				-1.67477				1				3				-1.59126			1			1
Uncharacterized protein OS=Zea mays GN=LOC100273897 PE=2 SV=1	C0P6D0_MAIZE		1	2	1	1	2	2	0.00638492	0.453877	-1.53221		2	2		1	2		0.984845	-0.431534	1	1	4	3	1	1	2	2	0.1847	0.0777939	0.910193	0.216197	1	2	3	2	1	1	2	1	0.29696	0.750024	0.578666	0.8744	1	2	2	1	2
Uncharacterized protein OS=Zea mays GN=Zm.95982 PE=4 SV=1	A0A096TYG8_MAIZE		2	1	2	1	1	2	0.908221	0.453877	-0.532213		2	2		1	2		0.984845	-0.431534	1	1	1	2	1	1	2	2	0.1847	0.0777939	-1.08981	-0.368766	1	2	2	1	1	1	2		0.29696	0.750024	-0.00629633	0.8744	1	1	2	1	1
Chromosome 3, whole genome shotgun sequence OS=Ustilago maydis (strain 521 / FGSC 9021) GN=UMAG_01788 PE=4 SV=1	A0A0D1CW71_USTMA		1	1	5		4	1	0.908221	-1.54612	1.78971		3	3			1		2.50506	1.15343	5		7	2		1	2	1	3.33973	-0.922206	1.71755	0.631234	1	2	2			1	2		1.1529	0.750024	-0.00629633		3	4	4		4
Uncharacterized protein OS=Zea mays GN=LOC100277231 PE=2 SV=1	C0P6J0_MAIZE		3	2	3	4	2	5	-0.367911	0.453877	-1.26918		4	3		4	5		0.0256967	-1.1685	4	4	2	3	4	3	2	5	0.1847	0.492831	-0.0898073	-1.10573	3	4	2		4	3	2		-0.0582891	0.165062	-0.00629633		4	2	1	4	2
NADH ubiquinone oxidoreductase 13kD-like subunit OS=Zea mays GN=LOC100280596 PE=2 SV=1	C0P568_MAIZE		1	1	2	2	1	2	-0.895451	0.453877	-0.532213		2	2		2	2		0.0256967	-0.431534	3	4	2	2	2	3	2	2	0.740273	0.492831	-0.0898073	-0.368766	2	3	1		2	3	2		0.29696	-0.249976	-1.0063		2	1	2	2	1
Uncharacterized protein OS=Zea mays GN=LOC100501720 PE=2 SV=1	C4J5G4_MAIZE		2	2	2	2	2	1	0.00638492	0.453877	0.467787		2	2		2	1		0.0256967	0.568466	2		2	1	2	1	2	1	0.1847	-0.922206	-0.0898073	-0.368766	1	1	2		2	1	2		-0.558984	-0.249976	-0.00629633		2	2	3	2	2
Uncharacterized protein OS=Zea mays GN=LOC100383614 PE=2 SV=1	C0PHP0_MAIZE			1		1	1	1	-0.895451	0.453877	-1.53221		1	1		1	1		0.0256967	-0.431534	1		3		1	1	2	1	0.1847	-0.922206	0.495155	-1.36877		1	2		1	1	2		-0.558984	-0.249976	-0.00629633		1	1	1	1	1
Uncharacterized protein OS=Zea mays GN=Zm.123078 PE=4 SV=1	A0A096QRW9_MAIZE			1		1	1		-0.895451	0.453877						1			-0.933452				5		1		2		-0.765059		1.23212				2		1		2		-0.558984		-0.00629633			1	1	1	1
Uncharacterized protein OS=Zea mays GN=Zm.40861 PE=3 SV=1	A0A096SDH2_MAIZE (+1)		1	2	1	2	1	1	-0.895451	1.45388	-0.532213		2			2	1		0.0256967	-1.43153	1	2	2	1	2	2	2	1	-0.765059	0.0777939	-0.0898073	-0.368766	1	3	2	3	2	2	2	1	-0.558984	0.334987	-0.00629633		2	1	2	2	1
Uncharacterized protein OS=Zea mays GN=LOC100273697 PE=3 SV=1	K7TYZ8_MAIZE		1	2	2	1	2	1	0.00638492	0.453877	0.467787					1	1		-0.933452	-1.43153	1		2		1		2	1	0.1847		-0.0898073	-1.36877			4		1		2		-0.558984		0.993704		1	2	1	1	2
Uncharacterized protein OS=Zea mays GN=LOC100382561 PE=2 SV=1	C0P8Y6_MAIZE			1	1	2	1	1	-1.79729	0.453877	-0.532213		1			2	1		-0.933452	-1.43153	1		2		2		2	1	-0.765059		-0.0898073	-1.36877			1		2		2		-1.41493		-1.0063		1	1	2	2	1
Uncharacterized protein OS=Zea mays GN=pco131625 PE=4 SV=1	A0A096Q277_MAIZE			1	2		1		0.00638492	0.453877	1.46779										2		3				2		2.08422		0.495155			1	3				2			0.750024	0.578666			1	2		1
Peptide-N4-asparagine amidase A OS=Zea mays GN=LOC100285963 PE=2 SV=1	B6UCE2_MAIZE								0.00638492	0.453877											1		1				2		1.13446		-1.08981				1				2				-1.0063		1
Uncharacterized protein OS=Zea mays GN=LOC100193325 PE=4 SV=1	A0A096RYC2_MAIZE		3	1	1	2	1	1	0.533925	0.453877	-0.532213	1	3			2	1	0.327982	0.586763	-1.43153	2	1	1	1	2		2	1	0.1847	1.07779	-1.08981	-0.368766		1	3	4	2		2	3	-1.41493	0.750024	0.578666	0.289438	3	1	2	2	1
Uncharacterized protein OS=Zea mays GN=LOC100276303 PE=2 SV=1	B4FJ69_MAIZE		1	1		1	2	1	0.00638492	-0.546123	-1.53221		1			1	1		0.0256967	-1.43153	2		2	1	1	1	2	1	1.13446	-0.922206	-0.0898073	-0.368766		2	1	2	1	1	2	2	-0.558984	0.750024	-1.0063	-0.1256	1	2	2	1	2
Uncharacterized protein OS=Zea mays PE=3 SV=1	A0A096QDW6_MAIZE		3	1	1	3	1		0.00638492	0.453877	0.467787	2	2	1	1	3		0.327982	-0.535369	0.568466	2			2	3		2		-0.370873		-2.08981	1.63123	2	1		1	3		2		-0.203735	0.750024	-2.0063	0.8744	3	1	2	3	1
Caffeoyl-CoA O-methyltransferase 1 OS=Zea mays GN=CCOAOMT1 PE=2 SV=1	CAMT1_MAIZE (+1)		1		4	1	1		0.00638492	-0.546123	2.46779			4		1			-0.933452	2.56847			4	3	1		2		-0.765059		0.910193	2.2162		2	5		1		2	1	-0.558984	1.75002	1.31563		5	1		1	1
Uncharacterized protein OS=Zea mays GN=Zm.157210 PE=2 SV=1	B6SM71_MAIZE		2		1	1	1		0.908221	-0.546123	0.467787		2	1		1			0.984845	0.568466	2	1	2	1	1		2		1.13446	1.07779	-0.0898073	0.631234			2	1	1		2		-0.558984		-0.00629633	0.8744	1	1	1	1	1
Uncharacterized protein OS=Zea mays GN=LOC100383955 PE=4 SV=1	A0A096TGG0_MAIZE		1	1	1		1	1	0.908221	0.453877	-0.532213		1	1			1		0.984845	-0.431534	1	1				1	2	1	1.13446	0.0777939	-2.08981	-1.36877	1	1	1	1		1	2	1	1.1529	-0.249976	-1.0063	-0.1256		1	1		1
Uncharacterized protein OS=Zea mays GN=gpm537 PE=2 SV=1	B6T2N1_MAIZE		2		2	2	1		0.00638492	-0.546123	1.46779		1			2			-0.933452		2		3	1	2		2		0.1847		0.495155	0.631234			2	1	2		2	1	-1.41493		-0.00629633	-0.1256	1	1	2	2	1
Uncharacterized protein OS=Zea mays GN=LOC100279727 PE=4 SV=1	A0A096R5D6_MAIZE		1			1	1		0.00638492	-0.546123						1			-0.933452				4		1		2		-0.765059		0.910193			1	1	1	1		2	2	-0.558984	0.750024	-1.0063	-1.1256	2	1	2	1	1
Uncharacterized protein OS=Zea mays GN=pco095664 PE=2 SV=1	B7ZY52_MAIZE		1	1			1		0.908221	0.453877		1		1				0.327982		0.568466		1				1	2			0.0777939	-2.08981			1	1	1		1	2	1		-0.249976	-1.0063	-0.1256		1			1
Uncharacterized protein (Fragment) OS=Zea mays GN=Zm.142704 PE=4 SV=1	A0A096SK58_MAIZE		2		2		1		1.81006	-0.546123	1.46779												2	1			2				-0.0898073	0.631234			1				2				-1.0063			1	3		1
Uncharacterized protein OS=Zea mays GN=Zm.84937 PE=4 SV=1	A0A096QH14_MAIZE		3		3	3			0.00638492	0.453877	2.05275		4			3			0.423779		2	1	4	1	3		2		-0.370873	1.07779	0.910193	0.631234		1	4		3		2		-1.91562	0.750024	0.993704		5		4	3
Coproporphyrinogen III oxidase2 OS=Zea mays GN=ZEAMMB73_131936 PE=4 SV=1	K7U6L8_MAIZE		2		1		1		1.81006	-0.546123	0.467787		1	1					0.984845	0.568466			1				2				-1.08981				4	1			2	1			0.993704	-0.1256		1			1
Uncharacterized protein OS=Zea mays GN=LOC100191477 PE=4 SV=1	A0A096R7Q6_MAIZE			2	4			1	0.00638492	2.45388	1.46779			1			1			-0.431534		1	2	1		1	2	1		0.0777939	-0.0898073	-0.368766		1	2			1	2			-0.249976	-0.00629633		1
Uncharacterized protein OS=Zea mays PE=4 SV=1	A0A096Q5C4_MAIZE (+1)			1		2	1	1	-1.79729	0.453877	-1.53221					2	1		-1.8926	-1.43153	1		2		2	2	2	1	-0.765059	-1.92221	-0.0898073	-1.36877		1	1		2	2	2		-1.41493	-1.24998	-1.0063		1	1		2	1
Uncharacterized protein OS=Zea mays GN=Zm.37988 PE=4 SV=1	A0A096PYU9_MAIZE		2	1	1	1	1		0.908221	0.453877	0.467787	1	4	2		1		0.327982	1.94399	1.56847	1		2	3	1		2		0.1847		-0.0898073	2.2162	1	1	4	4	1		2	3	0.29696	0.750024	0.993704	0.289438	6	1	3	1	1
Uncharacterized protein OS=Zea mays GN=pco134925 PE=2 SV=1	B4G1C1_MAIZE				1					0.453877	0.467787			1						0.568466			1				2				-1.08981								2				-2.0063
Uncharacterized protein OS=Zea mays PE=4 SV=1	A0A096UAR5_MAIZE				1					0.453877	0.467787												1				2				-1.08981				4				2				0.993704
Uncharacterized protein OS=Zea mays GN=Zm.20082 PE=4 SV=1	A0A096QYL2_MAIZE (+2)				1					0.453877	0.467787												1				2				-1.08981				1				2				-1.0063
Uncharacterized protein OS=Zea mays GN=Zm.87062 PE=2 SV=1	B4FPA4_MAIZE		5	2	5	5	3	6	0.00638492	-0.131086	-0.795248		4	6		5	6		-0.28308	-0.431534	5	12	3	6	5	6	2	6	0.1847	1.07779	0.495155	-0.368766	5	4	3	1	5	6	2	1	0.29696	-0.834938	0.578666	-0.1256	5	3	1	5	3
Uncharacterized protein OS=Zea mays GN=LOC100502234 PE=2 SV=1	C4J9J4_MAIZE			2	2			1		2.45388	0.467787			2			1			0.568466			4	2			2	1			0.910193	0.631234			3	5			2	2			0.578666	1.19633			3
Uncharacterized protein OS=Zea mays GN=LOC100273485 PE=2 SV=1	B4FVV1_MAIZE				4			1		0.453877	1.46779			4			1			1.56847			5	2			2	1			1.23212	0.631234			2				2				-0.00629633				3
Uncharacterized protein OS=Zea mays GN=LOC100192539 PE=4 SV=1	A0A096QLP1_MAIZE (+1)				3			1		0.453877	1.05275			1			1			-0.431534				1			2	1			-2.08981	-0.368766				1			2	1			-2.0063
Sugar transport protein 5 OS=Zea mays GN=Zm.30492 PE=3 SV=1	K7UIW9_MAIZE				1			1		0.453877	-0.532213			1			1			-0.431534							2	1			-2.08981	-1.36877			1	1			2	1			-1.0063	-0.1256			1
Protein disulfide isomerase OS=Zea mays GN=PDIL2-2 PE=2 SV=1	Q5EUD6_MAIZE		4		5	2	2	3	0.908221	-1.54612	0.204752		4	5		2	3		0.984845	0.305432	1	2	5	6	2	1	2	3	-0.765059	1.07779	1.23212	0.631234	2	2	3	1	2	1	2	2	0.29696	0.750024	0.578666	-1.1256	5	2	2	2	2
Uncharacterized protein OS=Zea mays GN=Zm.14710 PE=3 SV=1	K7VAV1_MAIZE (+1)		4			4	3		0.00638492	-2.13109			4	2		4			0.0256967	1.56847	1		2	1	4		2		-1.71482		-0.0898073	0.631234	2		5		4		2		-0.558984		1.31563		4	3	2	4	3
SKP1-like protein 1A OS=Zea mays GN=LOC100280388 PE=2 SV=1	B4FST4_MAIZE		2		2	1	2	1	0.908221	-1.54612	0.467787		3	1		1	1		1.54591	-0.431534				1	1		2	1	-0.765059		-2.08981	-0.368766					1		2		-0.558984		-2.0063		3	2	2	1	2
50S ribosomal protein L31 OS=Zea mays GN=LOC100216899 PE=3 SV=1	A0A096S594_MAIZE (+1)		3		2	3	2	1	0.00638492	-1.54612	0.467787		3	1		3	1		0.0256967	-0.431534	1		3		3		2	1	-1.32063		0.495155	-1.36877			3		3		2		-1.91562		0.578666		2	2	2	3	2
Uncharacterized protein OS=Zea mays GN=Zm.35425 PE=4 SV=1	A0A096QL88_MAIZE			1						1.45388				1						0.568466			3				2				0.495155					1			2	1			-2.0063	-0.1256			1
Uncharacterized protein OS=Zea mays GN=Zm.22783 PE=4 SV=1	A0A096PYI6_MAIZE		2			2	1		0.00638492	-0.546123						2			-1.8926		1		1	1	2		2		-0.765059		-1.08981	0.631234	1		2	1	2		2		-0.558984		-0.00629633	0.8744		1	2	2	1
Calreticulin-3 OS=Zea mays GN=LOC100273288 PE=2 SV=1	B4FUA8_MAIZE (+1)				1		1	1	0.00638492	-0.546123	-0.532213			1			1			-0.431534			1	1			2	1			-1.08981	-0.368766		1	2	3			2	2		0.750024	-0.00629633		1	1	1		1
Uncharacterized protein OS=Zea mays GN=Zm.41033 PE=4 SV=1	A0A096RB78_MAIZE			1			1	2	0.00638492	0.453877	-2.53221			1			2			-1.43153	1		2	1		3	2	2	1.13446	-2.50717	-0.0898073	-1.36877	1	1	1	1		3	2	1	1.1529	-1.83494	-1.0063	-0.1256		1	1		1
Fasciclin-like arabinogalactan protein 8 OS=Zea mays GN=LOC100285015 PE=2 SV=1	B4FV00_MAIZE				2				0.00638492	0.453877	1.46779		1	2					0.984845	1.56847		2		2		1	2			1.07779	-2.08981	1.63123		1	1			1	2			-0.249976	-1.0063
Uncharacterized protein OS=Zea mays PE=4 SV=1	A0A096PXP8_MAIZE				1		2	1	0.00638492	-1.54612	-0.532213			1			1			-0.431534			2	1		1	2	1		-0.922206	-0.0898073	-0.368766		1				1	2	1		-0.249976	-2.0063	-1.1256	1	2			2
Uncharacterized protein OS=Zea mays GN=Zm.85680 PE=2 SV=1	C4J5P0_MAIZE		1	2	3	3	3		-1.42299	-0.131086	2.05275		1			3			-1.49452		2			1	3	1	2		-0.370873	-0.922206	-2.08981	0.631234	1				3	1	2		-1.05968	-1.24998	-2.0063			3		3	3
Serine/threonine-protein phosphatase OS=Zea mays GN=LOC100381284 PE=3 SV=1	A0A096QVH3_MAIZE (+2)						1			-0.546123													1				2				-1.08981				1	1			2	2			-1.0063			1			1
Pyrroline-5-carboxylate reductase OS=Zea mays GN=p5cr PE=2 SV=1	Q4TZJ2_MAIZE			1	3	2	2	1	-1.79729	-0.546123	1.05275		5	2		2	1		1.29362	0.568466	2	2	3	3	2	3	2	1	0.1847	-0.507169	0.495155	1.2162		1	2	1	2	3	2	1	-1.41493	-1.83494	-0.00629633	-0.1256	1	2	1	2	2
Uncharacterized protein OS=Zea mays GN=Zm.81432 PE=4 SV=1	K7VIU3_MAIZE		2	1	2	2	2	3	0.00638492	-0.546123	-1.11718	1	2	3	1	2	3	-0.546559	0.0256967	-0.431534	2	3	2		2	3	2	3	0.1847	0.0777939	-0.0898073	-2.95373	2	1	2	2	2	3	2	1	0.29696	-1.83494	-0.00629633	0.8744	2	2	2	2	2
Uncharacterized protein OS=Zea mays GN=LOC100194294 PE=2 SV=1	B4FI59_MAIZE				1					0.453877	0.467787												1				2				-1.08981				1				2				-1.0063				1
Uncharacterized protein OS=Zea mays GN=LOC100286344 PE=4 SV=1	A0A096TDJ1_MAIZE		2	1	2	1	1	1	0.908221	0.453877	0.467787		1	2		1	1		0.0256967	0.568466		2	3	2	1	1	2	1	-0.765059	1.07779	0.495155	0.631234		2		1	1	1	2	2	-0.558984	0.750024	-2.0063	-1.1256	1	1	2	1	1
Uncharacterized protein OS=Zea mays GN=LOC100273751 PE=2 SV=2	B4FXA9_MAIZE		1		1	1			0.00638492	0.453877	0.467787		1	1		1			0.0256967	0.568466	1		3	2	1	1	2		0.1847	-0.922206	0.495155	1.63123	1		2	1	1	1	2	1	0.29696	-1.24998	-0.00629633	-0.1256	1		4	1
Ferredoxin OS=Zea mays GN=LOC100286320 PE=2 SV=1	B6TVC7_MAIZE		1		2		1	1	0.908221	-0.546123	0.467787		1	2			1		0.984845	0.568466		1	2	2		2	2	1		-0.922206	-0.0898073	0.631234	1		2	3		2	2	2	1.1529	-2.24998	-0.00629633	0.459363	1	1	3		1
Ubiquitin-like protein 5 OS=Zea mays GN=LOC100283992 PE=2 SV=1	B4FLL1_MAIZE		1		1	2			-0.895451	0.453877	0.467787		1	1		2			-0.933452	0.568466	1	1	2	2	2	2	2		-0.765059	-0.922206	-0.0898073	1.63123	1	2	2		2	2	2		-0.558984	-0.249976	-0.00629633		1			2
Uncharacterized protein OS=Zea mays GN=Zm.89212 PE=4 SV=1	A0A0B4J3A0_MAIZE		3	2	4	4	2	1	-0.367911	0.453877	1.46779	1	3	5	1	4	1	-0.546559	-0.372386	1.89039	3	2	2	4	4	3	2	1	-0.209486	-0.507169	-0.0898073	1.63123	2	2	2	3	4	3	2	2	-0.558984	-0.834938	-0.00629633	0.459363	3	2	1	4	2
Uncharacterized protein OS=Zea mays GN=Zm.3083 PE=4 SV=1	A0A096SVP6_MAIZE		2	1	2	2	1	1	0.00638492	0.453877	0.467787	1	2	1	1	2	1	-0.546559	0.0256967	-0.431534	2	2	2	2	2	2	2	1	0.1847	0.0777939	-0.0898073	0.631234	1	2	2		2	2	2		-0.558984	-0.249976	-0.00629633		2	1	1	2	1
NADH-ubiquinone oxidoreductase 23 kDa subunit OS=Zea mays GN=cl4677_1a PE=2 SV=1	B4FUH1_MAIZE			1						1.45388												3				4	2			-0.337244	-2.08981			4	1			4	2			-0.249976	-1.0063
Uncharacterized protein OS=Zea mays GN=emp2 PE=4 SV=1	A0A096QEM9_MAIZE		2	1	2	1	2	1	0.908221	-0.546123	0.467787	1	2	3	1	1	1	-0.546559	0.984845	1.15343	1	2	1	2	1	2	2	1	0.1847	0.0777939	-1.08981	0.631234	1	2	2		1	2	2		0.29696	-0.249976	-0.00629633		1	2	2	1	2
Uncharacterized protein OS=Zea mays GN=IDP725 PE=4 SV=1	A0A096TPX1_MAIZE		6	1	4	2	5	2	1.43576	-1.86805	0.467787		1	2		2	2		-0.933452	-0.431534	3	6	3	3	2	4	2	2	0.740273	0.662756	0.495155	0.216197	3	5	4		2	4	2		0.797655	0.0719522	0.993704		6	5	3	2	5
Uncharacterized protein OS=Zea mays GN=cl627_1 PE=4 SV=1	A0A096RUB2_MAIZE (+2)				1			2		0.453877	-1.53221						2			-2.43153			2	1			2	2			-0.0898073	-1.36877							2				-2.0063
Uncharacterized protein OS=Zea mays GN=pco124021 PE=2 SV=1	B6T1R4_MAIZE (+2)		1	1	1	2	2	1	-0.895451	-0.546123	-0.532213		2	1		2	1		0.0256967	-0.431534		1	2	1	2	2	2	1	-1.71482	-0.922206	-0.0898073	-0.368766		1			2	2	2		-1.41493	-1.24998	-2.0063		3	2	2	2	2
CAAX prenyl protease 1 OS=Zea mays GN=IDP753 PE=4 SV=1	K7U316_MAIZE		1		1	1	1	1	0.00638492	-0.546123	-0.532213		1	1		1	1		0.0256967	-0.431534		2	2		1	2	2	1	-0.765059	0.0777939	-0.0898073	-1.36877	1	1	3		1	2	2		0.29696	-1.24998	0.578666		1	1	1	1	1
50S ribosomal protein L32, chloroplastic OS=Zea mays GN=rpl32 PE=3 SV=3	RK32_MAIZE		6	16	4	4	12	4	0.533925	0.868914	-0.532213	1	5	4		4	4	0.327982	0.334474	-0.431534	4	5	1	2	4	11	2	4	0.1847	-1.05971	-1.08981	-1.36877	5	12	3		4	11	2		0.572512	-0.124445	0.578666		4	12	2	4	12
Uncharacterized protein OS=Zea mays GN=IDP257 PE=4 SV=1	K7VAY4_MAIZE		2	1	1	1	1	1	0.908221	0.453877	-0.532213		2	1		1	1		0.984845	-0.431534	3	1	1	1	1	2	2	1	1.69003	-0.922206	-1.08981	-0.368766		4	1		1	2	2		-0.558984	0.750024	-1.0063		2	1	1	1	1
Uncharacterized protein OS=Zea mays GN=IDP701 PE=2 SV=1	B4FGA3_MAIZE						1		0.00638492	-0.546123			1						0.984845		1		2				2		1.13446		-0.0898073		1		3				2		1.1529		0.578666		2	1	2		1
NADH-ubiquinone oxidoreductase 13 kDa-B subunit OS=Zea mays GN=LOC100280838 PE=4 SV=1	K7WE09_MAIZE				5	1		3	-0.895451	0.453877	0.204752		1	4		1	3		0.0256967	-0.0164965	1	2	2	4	1	3	2	3	0.1847	-0.507169	-0.0898073	0.0462715		6	3		1	3	2		-0.558984	0.750024	0.578666		3		2	1
ER6 protein OS=Zea mays GN=AY104923 PE=2 SV=1	B6T8U5_MAIZE		1		2	2		1	-0.895451	0.453877	0.467787		3	2		2	1		0.586763	0.568466	1		2	2	2	1	2	1	-0.765059	-0.922206	-0.0898073	0.631234		3	2	1	2	1	2		-1.41493	1.33499	-0.00629633	0.8744	3		2	2
Uncharacterized protein OS=Zea mays GN=Zm.669 PE=3 SV=1	A0A096TEG6_MAIZE								0.00638492	0.453877			1						0.984845								2				-2.08981								2	1			-2.0063	-1.1256
Uncharacterized protein OS=Zea mays GN=Zm.21891 PE=4 SV=1	A0A096QAI4_MAIZE								0.00638492	0.453877													2				2				-0.0898073				1				2				-1.0063		3
Calcyclin-binding protein OS=Zea mays GN=pco119359 PE=2 SV=1	B4G1K3_MAIZE		1			2			-0.895451	0.453877			2			2			0.0256967		1		3		2	1	2		-0.765059	-0.922206	0.495155		1	1	1		2	1	2	1	-0.558984	-0.249976	-1.0063	-1.1256	2		2	2
Uncharacterized protein OS=Zea mays GN=Zm.3418 PE=4 SV=1	A0A096PXL4_MAIZE					1			-0.895451	0.453877						1			-0.933452		1				1		2		0.1847		-2.08981				2		1		2		-0.558984		-0.00629633		1			1
Uncharacterized protein OS=Zea mays GN=LOC100383153 PE=2 SV=1	C0PDM6_MAIZE						1			-0.546123				1						0.568466			2				2				-0.0898073				1				2				-1.0063			1	1		1
Uncharacterized protein OS=Zea mays GN=Zm.77743 PE=3 SV=1	A0A096SXG9_MAIZE		1			1			0.00638492	0.453877			1			1			0.0256967		1		4		1		2		0.1847		0.910193				4		1		2		-0.558984		0.993704		1		4	1
Keratin 19 OS=Mus musculus GN=Krt19 PE=2 SV=1	B1AQ78_CON-MOUSE			3						3.03884					8			-4.04473				32				32	2			0.0777939	-2.08981							32	2			-6.24998	-2.0063
Temperature-induced lipocalin-1 OS=Zea mays GN=TIL-1 PE=2 SV=1	Q38JE7_MAIZE						1	1		-0.546123	-1.53221						1			-1.43153			2				2	1			-0.0898073	-1.36877			2				2				-0.00629633			1			1
3-N-debenzoyl-2-deoxytaxol N-benzoyltransferase OS=Zea mays GN=LOC100284134 PE=2 SV=1	B6TQC0_MAIZE									0.453877												3	3				2			2.66276	0.495155			2	5				2			1.75002	1.31563
Uncharacterized protein OS=Zea mays GN=Zm.93992 PE=4 SV=1	A0A096RL76_MAIZE									0.453877		1						0.327982					1				2				-1.08981				1				2				-1.0063				3
GTP-binding protein era OS=Zea mays GN=Zm.33650 PE=3 SV=1	K7UTH7_MAIZE									0.453877													4				2				0.910193				1	3			2				-1.0063	2.45936			2
Uncharacterized protein (Fragment) OS=Zea mays GN=ZEAMMB73_393296 PE=3 SV=1	K7W4Q4_MAIZE									0.453877													1				2				-1.08981				1	2			2				-1.0063	1.8744
Uncharacterized protein OS=Zea mays GN=Zm.33261 PE=3 SV=1	A0A096U7Y9_MAIZE (+1)		1	1			1		0.908221	0.453877													2				2				-0.0898073				2				2				-0.00629633			1			1
Putative thioredoxin superfamily protein OS=Zea mays GN=Zm.99508 PE=2 SV=1	B6SNA1_MAIZE									0.453877													1				2				-1.08981				1				2				-1.0063
Uncharacterized protein OS=Zea mays GN=Zm.26107 PE=4 SV=1	A0A096RA88_MAIZE (+1)									0.453877													1				2				-1.08981				1				2				-1.0063
Malic enzyme OS=Zea mays GN=LOC100284598 PE=2 SV=1	B6TVG1_MAIZE									0.453877													1				2				-1.08981				4				2				0.993704
Retinol dehydrogenase 12 OS=Zea mays GN=LOC100282710 PE=2 SV=1	B4FWV7_MAIZE									0.453877													1				2				-1.08981								2				-2.0063
Uncharacterized protein OS=Zea mays GN=LOC100382772 PE=4 SV=1	A0A096SAJ0_MAIZE (+2)			1						1.45388													1				2				-1.08981				2				2				-0.00629633
Uncharacterized protein OS=Zea mays GN=LOC100382512 PE=2 SV=1	C0P8G5_MAIZE		1		5		1	2	0.908221	-0.546123	0.789715			5			2			0.890394	1	3	3	2		4	2	2	1.13446	-0.337244	0.495155	-0.368766	1	3	3			4	2	1	1.1529	-0.665013	0.578666	-1.1256	2	1	2		1
Uncharacterized protein OS=Zea mays GN=Zm.123364 PE=2 SV=1	B6T8F6_MAIZE (+1)				1		1		0.00638492	-0.546123	0.467787			1						0.568466			3				2				0.495155				2	2			2	3			-0.00629633		1	1	1		1
3-N-debenzoyl-2-deoxytaxol N-benzoyltransferase OS=Zea mays GN=IDP253 PE=2 SV=1	B4G1P9_MAIZE		3		1	4	4		-0.367911	-2.54612	0.467787		4	2		4			0.0256967	1.56847	4		2		4		2		0.1847		-0.0898073		3		6		4		2		-0.0582891		1.57867		3	4	1	4	4
Mitogen-activated protein kinase OS=Zea mays GN=Zm.9515 PE=2 SV=1	B6T484_MAIZE						3			-2.13109				2						1.56847			3				2				0.495155				3	1			2	1			0.578666	-0.1256		3			3
MLO-like protein OS=Zea mays GN=mlo8 PE=2 SV=1	Q94CG7_MAIZE			1	1		1	1		0.453877	-0.532213			1			1			-0.431534				1			2	1			-2.08981	-0.368766							2	1			-2.0063	-1.1256		1	1		1
Chromosome 12, whole genome shotgun sequence OS=Ustilago maydis (strain 521 / FGSC 9021) GN=UMAG_10418 PE=4 SV=1	A0A0D1DVM1_USTMA		1			1	2		0.00638492	-1.54612						1			-0.933452		1		1		1		2		0.1847		-1.08981						1		2		-0.558984		-2.0063		1	2		1	2
Anther-specific proline-rich protein APG OS=Zea mays GN=LOC100282701 PE=2 SV=1	B4F9E3_MAIZE				1		1		0.00638492	-0.546123	0.467787		1	1					0.984845	0.568466			2				2				-0.0898073				2				2				-0.00629633		1	1	1		1
Uncharacterized protein OS=Zea mays GN=Zm.98035 PE=4 SV=1	K7VCQ2_MAIZE (+1)			1	3		1		0.00638492	0.453877	2.05275			2						1.56847			4				2				0.910193				3				2				0.578666		2	1	2		1
Uncharacterized protein OS=Zea mays GN=Zm.19953 PE=2 SV=1	C0P861_MAIZE (+3)									0.453877													2				2				-0.0898073				4				2				0.993704
Uncharacterized protein OS=Zea mays GN=Zm.33135 PE=4 SV=1	A0A096QQN1_MAIZE (+2)		2		2				1.81006	0.453877	1.46779		1	3					0.984845	2.15343	2		1	3			2		2.08422		-1.08981	2.2162			1				2				-1.0063		3		3
Uncharacterized protein OS=Zea mays GN=Zm.162725 PE=4 SV=1	A0A096RN79_MAIZE						1		0.00638492	-0.546123													1				2				-1.08981		1		2	1			2	1	1.1529		-0.00629633	-0.1256		1	1		1
Calcium pump1 OS=Zea mays GN=ZEAMMB73_643163 PE=3 SV=1	K7V5W7_MAIZE (+1)			1					0.00638492	1.45388													4				2				0.910193			2	4				2			1.75002	0.993704				2
Uncharacterized protein OS=Zea mays GN=LOC100381867 PE=2 SV=1	C0P2F3_MAIZE					1			-0.895451	0.453877			1			1			0.0256967				2	1	1	2	2		-0.765059	-1.92221	-0.0898073	0.631234	2		2		1	2	2		1.1529	-2.24998	-0.00629633				1	1
Glutamine amidotransferase subunit pdxT OS=Zea mays GN=AY109859 PE=2 SV=1	B6SNW4_MAIZE			1		1	1	1	-0.895451	0.453877	-1.53221		3	2		1	1		1.54591	0.568466	1		1	1	1		2	1	0.1847		-1.08981	-0.368766			2	1	1		2	2	-0.558984		-0.00629633	-1.1256	1	1	1	1	1
Uncharacterized protein OS=Zea mays GN=LOC100273534 PE=4 SV=1	K7WCC7_MAIZE				2	1			-0.895451	0.453877	1.46779		1	2		1			0.0256967	1.56847			1	1	1		2		-0.765059		-1.08981	0.631234			1		1		2	1	-0.558984		-1.0063	-1.1256	1			1
Uncharacterized protein OS=Zea mays GN=Zm.31454 PE=2 SV=1	B4FZ81_MAIZE				1	1			-0.895451	0.453877	0.467787		2	2		1			0.984845	1.56847			1	1	1		2		-0.765059		-1.08981	0.631234			2	3	1		2	2	-0.558984		-0.00629633	0.459363			1	1
Uncharacterized protein OS=Zea mays GN=Zm.94398 PE=4 SV=1	A0A096SBD7_MAIZE		1		1	1		2	0.00638492	0.453877	-1.53221		1	2		1	2		0.0256967	-0.431534	1		3	2	1		2	2	0.1847		0.495155	-0.368766	1		3	1	1		2	2	0.29696		0.578666	-1.1256	1		3	1
Uncharacterized protein OS=Zea mays GN=LOC100381327 PE=2 SV=1	B4FN76_MAIZE		3	1	1	4	2		-0.367911	-0.546123	0.467787		3	2		4			-0.372386	1.56847	3		1	1	4		2		-0.209486		-1.08981	0.631234	2		2		4		2		-0.558984		-0.00629633		3	2	2	4	2
Uncharacterized protein OS=Zea mays GN=LOC100285967 PE=3 SV=1	A0A096R076_MAIZE (+2)		3	1	2	1	4	2	1.43576	-1.54612	-0.532213	2	2	3		1	2	1.20252	0.984845	0.153428	1		1	4	1		2	2	0.1847		-1.08981	0.631234	4		3	2	1		2	3	2.00885		0.578666		2	4	1	1	4
Eukaryotic translation initiation factor 3 subunit M OS=Zea mays GN=Zm.84672 PE=3 SV=1	K7VAS4_MAIZE			2		1	2		-0.895451	0.453877			2	1		1			0.984845	0.568466	1		4	1	1		2		0.1847		0.910193	0.631234	2		4		1		2		1.1529		0.993704		2	2	1	1	2
Uncharacterized protein OS=Zea mays GN=LOC100383520 PE=2 SV=1	C0PGQ1_MAIZE		2			2	1		0.00638492	-0.546123			1			2			-0.933452				2		2		2		-1.71482		-0.0898073			1	4		2		2		-1.41493	0.750024	0.993704			1	2	2	1
Uncharacterized protein OS=Zea mays PE=4 SV=1	A0A096TZZ6_MAIZE				1					0.453877	0.467787												1			1	2			-0.922206	-1.08981			2				1	2			0.750024	-2.0063
Mitotic checkpoint protein OS=Zea mays GN=pco088261 PE=2 SV=1	B6U4F6_MAIZE						1			-0.546123												1					2			1.07779	-2.08981				1				2				-1.0063			1			1
HMG transcription factor (Fragment) OS=Zea mays GN=HMG9 PE=2 SV=1	A0A060D8P6_MAIZE (+1)		1			1			0.00638492	0.453877			1			1			0.0256967				2		1		2		-0.765059		-0.0898073				2		1		2		-0.558984		-0.00629633		1		2	1
Mitochondrial import receptor subunit TOM20 OS=Zea mays GN=pco146189 PE=2 SV=1	B6SZD1_MAIZE			2	6		4	5		-0.546123	-0.269179			10			5			0.568466		8	3	7		8	2	5		0.0777939	0.495155	0.116661		8	3			8	2	2		-0.249976	0.578666	-2.1256		4	4		4
Chromosome 9, whole genome shotgun sequence OS=Ustilago maydis (strain 521 / FGSC 9021) GN=UMAG_10573 PE=3 SV=1	A0A0D1C4A5_USTMA		2	1	3		1		1.81006	0.453877	2.05275			6						3.15343	2		5	3			2		2.08422		1.23212	2.2162	2		2	2			2	2	2.00885		-0.00629633	-0.1256	1	1	3		1
Chromosome 15, whole genome shotgun sequence OS=Ustilago maydis (strain 521 / FGSC 9021) GN=UMAG_04922 PE=4 SV=1	A0A0D1DRY0_USTMA				2		1	1	0.00638492	-0.546123	0.467787			3			1			1.15343			11	1			2	1			2.36962	-0.368766	1		3				2		1.1529		0.578666		1	1	7		1
60S ribosomal protein L22-2 OS=Zea mays GN=Zm.93666 PE=2 SV=1	B6THM9_MAIZE									0.453877				4						2.56847			2				2				-0.0898073				2	2			2	3			-0.00629633	-0.710562
Uncharacterized protein OS=Zea mays GN=Zm.3101 PE=4 SV=1	K7UBG8_MAIZE				1		1			-0.546123	0.467787			1						0.568466			1				2				-1.08981				1	1			2				-1.0063	0.8744		1			1
Uncharacterized protein OS=Zea mays GN=Zm.126369 PE=4 SV=1	A0A096Q9I7_MAIZE						1			-0.546123													2				2				-0.0898073				2				2				-0.00629633			1	2		1
Uncharacterized protein OS=Zea mays GN=LOC100283333 PE=4 SV=1	A0A096TN04_MAIZE			1			1	1		0.453877	-1.53221			1			1			-0.431534		1	2	1		1	2	1		0.0777939	-0.0898073	-0.368766		1	1			1	2			-0.249976	-1.0063			1			1
Uncharacterized protein OS=Zea mays GN=LOC100283191 PE=4 SV=1	A0A096U6Y4_MAIZE			1	2			2		1.45388	-0.532213						2			-2.43153			3	2			2	2			0.495155	-0.368766			3	4			2	4			0.578666	-0.1256			1
Uncharacterized protein OS=Zea mays GN=LOC100274185 PE=2 SV=1	B4FMZ2_MAIZE (+2)						1	1		-0.546123	-1.53221						1			-1.43153			1				2	1			-1.08981	-1.36877							2				-2.0063			1			1
Uncharacterized protein OS=Zea mays GN=Zm.13306 PE=4 SV=1	A0A096PII0_MAIZE			1			2			-0.546123		1						0.327982									2				-2.08981			1	3				2			0.750024	0.578666			2			2
Ferredoxin OS=Zea mays GN=LOC100284745 PE=2 SV=1	Q6JAD2_MAIZE		3	1		3	1		0.00638492	0.453877		1	5			3		0.327982	0.732556		3	2	1		3	1	2		0.1847	1.07779	-1.08981		2	1	2		3	1	2	1	-0.203735	-0.249976	-0.00629633	-1.1256	4	1	2	3	1
Ran-binding protein 1 OS=Zea mays GN=LOC100282282 PE=2 SV=1	B6T5R1_MAIZE		2			2			0.00638492	0.453877			3			2			0.586763		1		1		2	1	2		-0.765059	-0.922206	-1.08981			1	2		2	1	2		-1.41493	-0.249976	-0.00629633				2	2
Orphans transcription factor OS=Zea mays GN=Orphan136 PE=2 SV=1	B4FW31_MAIZE (+1)		2	1		1	1		0.908221	0.453877			2			1			0.984845			1	1		1		2		-0.765059	1.07779	-1.08981			1	2		1		2		-0.558984	0.750024	-0.00629633		3	1	1	1	1
Uncharacterized protein OS=Zea mays GN=Zm.91103 PE=4 SV=1	A0A096Q704_MAIZE			4			1			2.45388				1						0.568466			1	1			2				-1.08981	0.631234			1	3			2	1			-1.0063	1.45936		1	3		1
Uncharacterized protein OS=Zea mays GN=LOC100193007 PE=4 SV=1	A0A096UE00_MAIZE (+1)			2	3		1	1		1.45388	1.05275			1			1			-0.431534				1			2	1			-2.08981	-0.368766							2				-2.0063			1			1
Uncharacterized protein OS=Zea mays GN=Zm.5791 PE=4 SV=1	K7VJS8_MAIZE		3			3			0.00638492	0.453877			4			3			0.423779		4	1			3	1	2		0.578886	0.0777939	-2.08981		3	2			3	1	2		0.29696	0.750024	-2.0063		5		5	3
Proteasome subunit alpha type OS=Zea mays GN=LOC100383475 PE=2 SV=1	B6UFQ0_MAIZE		4	1		2	3		0.908221	-1.13109			4			2			0.984845		3	1	3		2	1	2		0.740273	0.0777939	0.495155		2	1	5		2	1	2		0.29696	-0.249976	1.31563		5	3	1	2	3
Uncharacterized protein OS=Zea mays GN=Zm.26829 PE=4 SV=1	K7UR46_MAIZE					2			-1.79729	0.453877			1			2			-0.933452		1		1		2		2		-0.765059		-1.08981				2		2		2		-1.41493		-0.00629633		1		1	2
Uncharacterized protein OS=Zea mays GN=LOC100193253 PE=3 SV=1	A0A096QZQ2_MAIZE		1			1			0.00638492	0.453877			1			1			0.0256967				1		1		2		-0.765059		-1.08981				2		1		2	1	-0.558984		-0.00629633	-1.1256				1
ATP-dependent Clp protease proteolytic subunit OS=Zea mays GN=cl8519_1a PE=3 SV=1	A0A096RFE5_MAIZE (+1)		2			2			0.00638492	0.453877			1			2			-0.933452		2		3		2		2		0.1847		0.495155				1	3	2		2		-1.41493		-1.0063		1			2
Uncharacterized protein OS=Zea mays GN=Zm.13356 PE=4 SV=1	A0A096SML0_MAIZE (+1)						1			-0.546123												1	1			2	2			-0.922206	-1.08981			2	4			2	2			-0.249976	0.993704			1			1
Proteasome subunit alpha type OS=Zea mays GN=pco151018c PE=2 SV=1	B6T969_MAIZE			1			4			-1.54612													3				2				0.495155				4				2				0.993704			4	1		4
Metal-dependent phosphohydrolase, HD subdomain OS=Zea mays GN=pco091750(242) PE=2 SV=1	B6SZF0_MAIZE						1			-0.546123													1				2				-1.08981				2				2				-0.00629633			1			1
Uncharacterized protein OS=Zea mays GN=Zm.68903 PE=2 SV=1	B7ZXD0_MAIZE						1			-0.546123													2				2				-0.0898073				2				2	1			-0.00629633	-1.1256		1	1		1
Putative MAP kinase family protein OS=Zea mays GN=Zm.98984 PE=4 SV=1	K7V635_MAIZE						1			-0.546123													2				2				-0.0898073				1	3			2				-1.0063	2.45936		1			1
Vacuolar protein sorting-associated protein 35 OS=Zea mays GN=pco085879 PE=2 SV=1	B7ZXA7_MAIZE						1			-0.546123													1				2				-1.08981				3				2				0.578666			1			1
Roothairless 1 OS=Zea mays GN=rth1 PE=4 SV=1	Q5YLM3_MAIZE			1			1			0.453877													2				2				-0.0898073				4	2			2	1			0.993704	0.8744		1	2		1
Uncharacterized protein OS=Zea mays GN=Zm.20573 PE=4 SV=1	A0A096QD65_MAIZE		1	1	1		1	1	0.908221	0.453877	-0.532213		1	1			1		0.984845	-0.431534	1		1	1			1	1	1.13446		-0.0898073	-0.368766	1		1				1		1.1529		-0.00629633		1	1	1		1
Uncharacterized protein OS=Zea mays GN=Zm.4758 PE=2 SV=1	B4FK00_MAIZE		1		1	1			0.00638492	0.453877	0.467787		1	4		1			0.0256967	2.56847	1		3	3	1	1	1		0.1847	-0.922206	1.49516	2.2162	1	1	2	3	1	1	1	1	0.29696	-0.249976	0.993704	1.45936	2		3	1
Indole-3-glycerol phosphate lyase OS=Zea mays GN=LOC100856952 PE=2 SV=1	B6TI69_MAIZE			1	3	1	1	2	-0.895451	0.453877	0.0527492	3	1	6		1	2	1.7141	0.0256967	1.15343		2		5	1	2	1	2	-0.765059	0.0777939	-1.08981	0.953162	1	4	1	1	1	2	1	2	0.29696	0.750024	-0.00629633	-1.1256	1	1	4	1	1
Uncharacterized protein OS=Zea mays PE=3 SV=1	A0A096PFU2_MAIZE		2	1	1	1	1	2	0.908221	0.453877	-1.53221		1	1		1	2		0.0256967	-1.43153	1	2	1	2	1	2	1	2	0.1847	0.0777939	-0.0898073	-0.368766	1	3	1		1	2	1		0.29696	0.334987	-0.00629633			1	1	1	1
Uncharacterized protein OS=Zea mays GN=Zm.85579 PE=4 SV=1	A0A096QVK2_MAIZE		3	3		2	3	2	0.533925	0.453877	-2.53221	2	2	2		2	2	1.20252	0.0256967	-0.431534	3	2	4		2	2	1	2	0.740273	0.0777939	1.91019	-2.36877	2	3	2	2	2	2	1	2	0.29696	0.334987	0.993704	-0.1256	2	3	2	2	3
Carnitine racemase/ catalytic OS=Zea mays GN=LOC100284027 PE=2 SV=1	B6TPA4_MAIZE								0.00638492	0.453877				1						0.568466			1	1			1				-0.0898073	0.631234			2				1				0.993704		2
Uncharacterized protein OS=Zea mays GN=Zm.4221 PE=4 SV=1	K7TSA7_MAIZE		1	1	2	1	1	1	0.00638492	0.453877	0.467787			2		1	1		-0.933452	0.568466	1		1	2	1	2	1	1	0.1847	-1.92221	-0.0898073	0.631234	1	2	1		1	2	1	1	0.29696	-0.249976	-0.00629633	-1.1256		1	1	1	1
Uncharacterized protein OS=Zea mays GN=Zm.9152 PE=4 SV=1	A0A096R152_MAIZE						1		0.00638492	-0.546123			1	1					0.984845	0.568466		1		1		2	1			-0.922206	-1.08981	0.631234		1				2	1			-1.24998	-1.0063			1			1
Multisynthetase complex auxiliary component p43 OS=Zea mays GN=pco134375 PE=4 SV=1	K7UH50_MAIZE		4		2	4	1		0.00638492	-0.546123	1.46779		5			4			0.334474		3	1	1	2	4		1		-0.209486	1.07779	-0.0898073	1.63123	1	1	1		4		1	1	-1.41493	0.750024	-0.00629633	-1.1256	8	1		4	1
Uncharacterized protein OS=Zea mays GN=LOC100382112 PE=2 SV=1	C0P4H8_MAIZE		1	1	1	1	1	1	0.00638492	0.453877	-0.532213					1	1		-0.933452	-1.43153	2	1	1	1	1	1	1	1	1.13446	0.0777939	-0.0898073	-0.368766	1	1	1	1	1	1	1	1	0.29696	-0.249976	-0.00629633	-0.1256	1	1	1	1	1
Cystatin protein OS=Zea mays GN=gCC PE=2 SV=1	P93627_MAIZE		5	1	1	2	2		1.19855	-0.546123	0.467787					2			-1.8926		2		2		2		1		0.1847		0.910193				5		2		1		-1.41493		2.31563		2	2		2	2
Thioredoxin H-type OS=Zea mays GN=trxh1 PE=2 SV=1	B6SHW5_MAIZE		1		1	3	2		-1.42299	-1.54612	0.467787		2			3			-0.535369			1			3		1		-2.27039	1.07779	-1.08981			1	3		3		1		-1.91562	0.750024	1.57867		3	2		3	2
Uncharacterized protein OS=Zea mays GN=cl915_1(521) PE=3 SV=1	A0A096T4A3_MAIZE		1		3	2			-0.895451	0.453877	2.05275	1	2	4		2		0.327982	0.0256967	2.56847	1		1	4	2		1		-0.765059		-0.0898073	2.63123		1	2	7	2		1	5	-1.41493	0.750024	0.993704	0.359827	2		5	2
Bowman-Birk type wound-induced proteinase inhibitor WIP1 OS=Zea mays GN=WIP1 PE=2 SV=1	IBBWP_MAIZE (+1)		1						0.908221	0.453877			2						1.94399		1		1	1			1		1.13446		-0.0898073	0.631234							1				-1.0063		1
Rae1-like protein OS=Zea mays GN=LOC100283675 PE=2 SV=1	B6TKI9_MAIZE		1						0.908221	0.453877			1	1					0.984845	0.568466			1				1				-0.0898073		1	1	1				1		1.1529	0.750024	-0.00629633		1
Uncharacterized protein OS=Zea mays GN=ZEAMMB73_474780 PE=4 SV=1	K7UGV7_MAIZE		2	1		2			0.00638492	1.45388			1			2			-0.933452		1	2		1	2	1	1		-0.765059	1.07779	-1.08981	0.631234	1	1			2	1	1		-0.558984	-0.249976	-1.0063		2			2
Uncharacterized protein OS=Zea mays GN=pco111077 PE=2 SV=1	B4FC49_MAIZE (+1)								0.00638492	0.453877			1						0.984845			1	2			2	1			-0.922206	0.910193			1	2			2	1			-1.24998	0.993704		1		1
Uncharacterized protein OS=Zea mays GN=Zm.40984 PE=4 SV=1	A0A096R4A0_MAIZE			1			2	1	0.00638492	-0.546123	-1.53221						1			-1.43153	1		2			1	1	1	1.13446	-0.922206	0.910193	-1.36877	1	1	2	1		1	1	1	1.1529	-0.249976	0.993704	-0.1256		2			2
Uncharacterized protein OS=Zea mays GN=TIDP2736 PE=2 SV=1	C0P4D9_MAIZE			2			1		0.00638492	1.45388													3				1				1.49516					2			1	2			-1.0063	-0.1256		1	1		1
Uncharacterized protein OS=Zea mays GN=si618066c08 PE=4 SV=1	A0A096RWU7_MAIZE (+1)			1	1					1.45388	0.467787																1				-1.08981			1					1			0.750024	-1.0063
Major myo-inositol transporter iolT OS=Zea mays GN=LOC100279532 PE=3 SV=1	K7TNX5_MAIZE				1		1		0.00638492	-0.546123	0.467787		1	1					0.984845	0.568466		1	1	1		1	1			0.0777939	-0.0898073	0.631234		1	1			1	1			-0.249976	-0.00629633		1	1	1		1
Uncharacterized protein OS=Zea mays GN=LOC100384340 PE=4 SV=1	K7V4E4_MAIZE		1		3	3		1	-1.42299	0.453877	1.05275	4	3	3		3	1	2.07707	0.0256967	1.15343	2	5	2	3	3	4	1	1	-0.370873	0.399722	0.910193	1.2162	2	3	2	1	3	4	1	2	-0.203735	-0.665013	0.993704	-1.1256	2		6	3
Uncharacterized protein OS=Zea mays GN=pco118636 PE=2 SV=1	B4FZC0_MAIZE (+2)		2		2	2			0.00638492	0.453877	1.46779		3	2		2			0.586763	1.56847	3			2	2		1		0.740273		-1.08981	1.63123	2	1	1		2		1	1	0.29696	0.750024	-0.00629633		3			2
Malic enzyme OS=Zea mays GN=pco115183b PE=2 SV=1	C0P758_MAIZE		1			2			-0.895451	0.453877			2			2			0.0256967		1	1	1		2		1		-0.765059	1.07779	-0.0898073		1	1	2	1	2		1	2	-0.558984	0.750024	0.993704	-1.1256	1		1	2
Uncharacterized protein OS=Zea mays GN=ZEAMMB73_011319 PE=2 SV=1	B6TZV5_MAIZE			1	1	1	1	1	-0.895451	0.453877	-0.532213			1		1	1		-0.933452	-0.431534	1	1	1	1	1	1	1	1	0.1847	0.0777939	-0.0898073	-0.368766	1	1	1		1	1	1		0.29696	-0.249976	-0.00629633			1	1	1	1
PAP fibrillin family protein OS=Zea mays GN=Zm.24944 PE=2 SV=1	B6SR42_MAIZE		1	1		1	1	1	0.00638492	0.453877	-1.53221					1	1		-0.933452	-1.43153		1	1		1	1	1	1	-0.765059	0.0777939	-0.0898073	-1.36877		1	1		1	1	1		-0.558984	-0.249976	-0.00629633		1	1	1	1	1
Uncharacterized protein OS=Zea mays GN=Zm.24177 PE=4 SV=1	A0A096U0H7_MAIZE				1	1	1	1	-0.895451	-0.546123	-0.532213		1	1		1	1		0.0256967	-0.431534	1		4	1	1		1	1	0.1847		1.91019	-0.368766		1	3	3	1		1	3	-0.558984	0.750024	1.57867	-0.1256	2	1	2	1	1
Multidomain cystatin OS=Zea mays GN=ZEAMMB73_655229 PE=2 SV=1	B4FV48_MAIZE (+1)		2	2	2	3	3	1	-0.521155	-0.131086	0.467787		1	1		3	1		-1.49452	-0.431534	2		2	1	3		1	1	-0.370873		0.910193	-0.368766		1	1		3		1	1	-1.91562	0.750024	-0.00629633		2	3	1	3	3
Uncharacterized protein OS=Zea mays GN=LOC100382675 PE=2 SV=1	C0P9Q9_MAIZE		1	1	4	1	1	2	0.00638492	0.453877	0.467787		1	3		1	2		0.0256967	0.153428	2		4	2	1		1	2	1.13446		1.91019	-0.368766	1		3		1		1		0.29696		1.57867		3	1	1	1	1
Uncharacterized protein OS=Zea mays GN=LOC100279462 PE=4 SV=1	A0A096QAU5_MAIZE		4		5	2			0.908221	0.453877	2.78971		3	3		2			0.586763	2.15343			2	2	2		1		-1.71482		0.910193	1.63123	1		1		2		1		-0.558984		-0.00629633		5		2	2
Uncharacterized protein OS=Zea mays GN=ser1 PE=2 SV=1	B4FQC4_MAIZE				2	1	2		-0.895451	-1.54612	1.46779		1			1			0.0256967		1		1	1	1		1		0.1847		-0.0898073	0.631234		1	2		1		1		-0.558984	0.750024	0.993704		1	2	1	1	2
Ubiquinol-cytochrome c reductase complex ubiquinone-binding protein QP-C OS=Zea mays GN=ZEAMMB73_083231 PE=2 SV=1	B4FET5_MAIZE		2	1	1	1	1		0.908221	0.453877	0.467787		1	1		1			0.0256967	0.568466	1	2	1		1	2	1		0.1847	0.0777939	-0.0898073		1	2	1	1	1	2	1	1	0.29696	-0.249976	-0.00629633	-0.1256	2	1	1	1	1
Shikimate dehydrogenase OS=Zea mays GN=sad1 PE=2 SV=1	B4FAK2_MAIZE (+1)		1		1	1	1		0.00638492	-0.546123	0.467787		1	1		1			0.0256967	0.568466	1		3	1	1		1		0.1847		1.49516	0.631234			4		1		1		-0.558984		1.9937		2	1	1	1	1
Uncharacterized protein OS=Zea mays GN=Zm.35383 PE=4 SV=1	A0A096S1P6_MAIZE		1		2	1			0.00638492	0.453877	1.46779		1	1		1			0.0256967	0.568466	1		1	1	1		1		0.1847		-0.0898073	0.631234	1		1		1		1		0.29696		-0.00629633		1			1
Pyruvate kinase OS=Zea mays GN=Zm.95664 PE=2 SV=1	B4FEC3_MAIZE (+1)									0.453877													1				1				-0.0898073				1				1	1			-0.00629633				1
Uncharacterized protein OS=Zea mays GN=LOC100279195 PE=2 SV=1	B7ZWU3_MAIZE (+1)				1					0.453877	0.467787																1				-1.08981				1				1				-0.00629633
C3H transcription factor OS=Zea mays GN=LOC100284552 PE=2 SV=1	B6TV15_MAIZE									0.453877													1				1				-0.0898073				1				1				-0.00629633				1
NADH-cytochrome b5 reductase OS=Zea mays GN=Zm.85328 PE=3 SV=1	A0A096SN13_MAIZE									0.453877																	1				-1.08981								1				-1.0063				1
Uncharacterized protein OS=Zea mays GN=ZEAMMB73_019582 PE=3 SV=1	K7TTR7_MAIZE (+1)		1						0.908221	0.453877			1	1					0.984845	0.568466			1	1			1				-0.0898073	0.631234			1				1				-0.00629633		1		2
Uncharacterized protein OS=Zea mays GN=LOC100281726 PE=4 SV=1	A0A096SAP4_MAIZE		2	1	3	2	1	1	0.00638492	0.453877	1.05275		3	2		2	1		0.586763	0.568466	2	1	1	2	2		1	1	0.1847	1.07779	-0.0898073	0.631234	2		2		2		1		0.29696		0.993704		3	1		2	1
Uncharacterized protein OS=Zea mays GN=LOC100278883 PE=2 SV=1	B6UF28_MAIZE		2	1	3	3	1	4	-0.521155	0.453877	-0.947251		4	3		3	4		0.423779	-0.846572	3		2	3	3	2	1	4	0.1847	-1.92221	0.910193	-0.783803	2	3	2	1	3	2	1	1	-0.203735	0.334987	0.993704	-0.1256	3	1	1	3	1
Uncharacterized protein OS=Zea mays GN=LOC100217059 PE=2 SV=1	B4FL61_MAIZE		2	2	3	1	2	4	0.908221	0.453877	-0.947251		1	3		1	4		0.0256967	-0.846572	1	6	2	3	1	4	1	4	0.1847	0.662756	0.910193	-0.783803	1	3	2	1	1	4	1		0.29696	-0.665013	0.993704	0.8744	2	2	2	1	2
AMP binding protein OS=Zea mays GN=pco078009(446) PE=2 SV=1	B6ST13_MAIZE					1			-0.895451	0.453877			1	1		1			0.0256967	0.568466	1		3		1		1		0.1847		1.49516		1	1	4		1		1		0.29696	0.750024	1.9937		3		2	1
Orphans transcription factor OS=Zea mays GN=Orphan36 PE=2 SV=1	B6SX07_MAIZE		1		1		2		0.908221	-1.54612	0.467787			1						0.568466		1	1	1		1	1			0.0777939	-0.0898073	0.631234	1		1			1	1		1.1529	-1.24998	-0.00629633			2	1		2
Uncharacterized protein OS=Zea mays GN=Zm.10767 PE=2 SV=1	C4J9F1_MAIZE			1	1		1	2	0.00638492	0.453877	-1.53221			1			2			-1.43153	1		1	1		3	1	2	1.13446	-2.50717	-0.0898073	-1.36877	1	2		2		3	1	1	1.1529	-0.834938	-1.0063	0.8744		1	1		1
Uncharacterized protein OS=Zea mays GN=Zm.95588 PE=4 SV=1	K7V1T5_MAIZE						1			-0.546123				1						0.568466			2				1				0.910193					1			1	1			-1.0063	-0.1256		1	2		1
Malate dehydrogenase OS=Ustilago maydis (strain 521 / FGSC 9021) GN=UMAG_11161 PE=3 SV=1	A0A0D1BZ90_USTMA				3		2			-1.54612	2.05275												6				1				2.49516				2				1				0.993704			2	4		2
Uncharacterized protein OS=Zea mays GN=LOC100285183 PE=4 SV=1	A0A096RZC8_MAIZE									0.453877													2				1				0.910193				2				1				0.993704
Uncharacterized protein OS=Zea mays GN=Zm.5002 PE=4 SV=1	A0A096S320_MAIZE				1				0.00638492	0.453877	0.467787			2						1.56847	1			1			1		1.13446		-1.08981	0.631234	1		1				1	1	1.1529		-0.00629633	-1.1256	1		1
Uncharacterized protein OS=Zea mays GN=Zm.148395 PE=4 SV=1	K7VH44_MAIZE		2		3			1	1.81006	0.453877	1.05275			5			1			1.89039	1	1	4	4		2	1	1	1.13446	-0.922206	1.91019	1.63123		2	3	3		2	1	2		-0.249976	1.57867	0.459363
Uncharacterized protein OS=Zea mays GN=ZEAMMB73_889772 PE=4 SV=1	K7VK45_MAIZE			1			1			0.453877													2	1			1				0.910193	0.631234			1	1			1				-0.00629633	0.8744		1			1
Uncharacterized protein OS=Zea mays GN=ZEAMMB73_281713 PE=4 SV=1	K7W8N6_MAIZE				1		1			-0.546123	0.467787													1			1				-1.08981	0.631234							1				-1.0063			1			1
Uncharacterized protein OS=Zea mays GN=pco086679 PE=4 SV=1	A0A096S6N3_MAIZE (+2)		1	1	2	1	1	1	0.00638492	0.453877	0.467787		1	2		1	1		0.0256967	0.568466	1	2	1	2	1	1	1	1	0.1847	1.07779	-0.0898073	0.631234	1	2		1	1	1	1		0.29696	0.750024	-1.0063		1	1	1	1	1
Uncharacterized protein (Fragment) OS=Zea mays GN=LOC100283075 PE=4 SV=1	K7TFD3_MAIZE (+1)		1	1	1	1	1	1	0.00638492	0.453877	-0.532213		1	2		1	1		0.0256967	0.568466	1	1	1	1	1	1	1	1	0.1847	0.0777939	-0.0898073	-0.368766	1	1	1		1	1	1	1	0.29696	-0.249976	-0.00629633		1	1	4	1	1
Uncharacterized protein OS=Zea mays GN=LOC100274540 PE=4 SV=1	A0A096UJF0_MAIZE		1	1	1		1	2	0.908221	0.453877	-1.53221		1	1			2		0.984845	-1.43153		2	1	1		1	1	2		1.07779	-0.0898073	-1.36877		2	1	1		1	1	1		0.750024	-0.00629633	-0.1256	2	1	1		1
Uncharacterized protein OS=Zea mays PE=4 SV=1	A0A096UFZ2_MAIZE (+1)		3		3	3	2	3	0.00638492	-1.54612	-0.532213		2	2		3	3		-0.535369	-1.0165	2	2		2	3	2	1	3	-0.370873	0.0777939	-1.08981	-0.953728	2	1		2	3	2	1	2	-0.203735	-1.24998	-1.0063		4	2	1	3	2
Chromosome 10, whole genome shotgun sequence OS=Ustilago maydis (strain 521 / FGSC 9021) GN=UMAG_03748 PE=4 SV=1	A0A0D1CND3_USTMA				1				0.00638492	0.453877	0.467787		1	1					0.984845	0.568466			2	2			1				0.910193	1.63123			2				1				0.993704		1		1
Uncharacterized protein OS=Zea mays PE=4 SV=1	A0A096U9D0_MAIZE						1	1	0.00638492	-0.546123	-1.53221						1			-1.43153	1		1				1	1	1.13446		-0.0898073	-1.36877			1	1			1				-0.00629633	0.8744		1			1
Uncharacterized protein OS=Zea mays GN=ccp1 PE=2 SV=1	B4FX40_MAIZE (+1)		2		1	1			0.908221	0.453877	0.467787		1			1			0.0256967		1		1	1	1		1		0.1847		-0.0898073	0.631234	1		1		1		1		0.29696		-0.00629633		2			1
ATP-dependent RNA helicase DDX23 OS=Zea mays GN=Zm.122012 PE=2 SV=1	B6UFH0_MAIZE (+1)			1	1				0.00638492	1.45388	0.467787		1	1					0.984845	0.568466			1	1			1				-0.0898073	0.631234	1						1		1.1529		-1.0063		1		1
4F5 protein family protein OS=Zea mays GN=pco133825 PE=2 SV=1	B6SQG4_MAIZE		1	1	2	2	1	1	-0.895451	0.453877	0.467787		1	2		2	1		-0.933452	0.568466	2	2	1	2	2	2	1	1	0.1847	0.0777939	-0.0898073	0.631234	2	1	1		2	2	1		0.29696	-1.24998	-0.00629633		1	1		2	1
Prenylated rab acceptor family protein OS=Zea mays GN=LOC100282099 PE=2 SV=1	B6T3J9_MAIZE		1	1	3		1	1	0.908221	0.453877	1.05275		1	2			1		0.984845	0.568466	1	1	1	2		1	1	1	1.13446	0.0777939	-0.0898073	0.631234	1	1				1	1		1.1529	-0.249976	-1.0063		1	1	1		1
Uncharacterized protein OS=Zea mays GN=LOC100273779 PE=2 SV=1	B4FXF4_MAIZE			1	4			6		1.45388	-1.11718			5			6			-0.694568				5		2	1	6		-1.92221	-1.08981	-0.6318		1				2	1			-1.24998	-1.0063
Uncharacterized protein OS=Zea mays GN=IDP387 PE=2 SV=1	B4FBK5_MAIZE (+1)			1	2		1	2	0.00638492	0.453877	-0.532213	1		2			2	0.327982		-0.431534		1	2	1		3	1	2		-1.50717	0.910193	-1.36877		1	1	1		3	1			-1.83494	-0.00629633		1	1	2		1
ATP-dependent protease Clp ATPase subunit OS=Zea mays GN=Zm.12299 PE=2 SV=1	B6STX8_MAIZE (+1)				1	1	1	1	-0.895451	-0.546123	-0.532213		1	1		1	1		0.0256967	-0.431534	1		1		1	1	1	1	0.1847	-0.922206	-0.0898073	-1.36877	1	1	1	1	1	1	1		0.29696	-0.249976	-0.00629633		1	1	1	1	1
Chloride channel protein OS=Zea mays GN=LOC100383583 PE=3 SV=1	A0A096TBJ2_MAIZE		5	1	4		1	2	3.00222	0.453877	0.467787	1		4			2	0.327982		0.568466	1	1	1	5			1	2	1.13446	1.07779	-0.0898073	0.953162	1	2	1	1			1		1.1529	1.75002	-0.00629633	0.8744	2	1	1		1
DCL protein OS=Zea mays GN=Zm.8650 PE=2 SV=1	B6T2W0_MAIZE			2	1	1	1	1	-0.895451	1.45388	-0.532213		1	1		1	1		0.0256967	-0.431534		1	2	1	1		1	1	-0.765059	1.07779	0.910193	-0.368766		1	1	1	1		1	1	-0.558984	0.750024	-0.00629633	-0.1256	1	1	1	1	1
Uncharacterized protein OS=Zea mays GN=Zm.34097 PE=4 SV=1	A0A096S4C6_MAIZE		1		2		2	1	0.908221	-1.54612	0.467787						1			-1.43153			2				1	1			0.910193	-1.36877	1		2	2			1	2	1.1529		0.993704	-0.1256		2	1		2
Uncharacterized protein OS=Zea mays PE=4 SV=1	A0A096PL15_MAIZE				1			1		0.453877	-0.532213						1			-1.43153							1	1			-1.08981	-1.36877							1				-1.0063
Uncharacterized protein OS=Zea mays GN=Zm.86426 PE=4 SV=1	K7TZN7_MAIZE				3			3		0.453877	-0.532213			3			3			-0.431534			1	4			1	3			-0.0898073	0.0462715			1	2			1	2			-0.00629633	-0.1256			3
Grx_C4-glutaredoxin subgroup I OS=Zea mays GN=LOC100282495 PE=2 SV=1	B6T828_MAIZE (+3)						1			-0.546123												1	3				1							1	1	1			1								3		1
Uncharacterized protein OS=Zea mays GN=Zm.78971 PE=2 SV=1	B4FYD3_MAIZE				3			2		0.453877	0.0527492			2			2			-0.431534			2	1			1	2			0.910193	-1.36877			1				1				-0.00629633				3
Uncharacterized protein OS=Zea mays GN=pco108768 PE=2 SV=1	B4FHU9_MAIZE (+1)				1					0.453877	0.467787			1						0.568466			1	1			1				-0.0898073	0.631234			1	3			1	2			-0.00629633				2
Hydroxymethylglutaryl-CoA synthase OS=Zea mays GN=LOC100285783 PE=2 SV=1	B6U9M4_MAIZE (+1)		1		1	1	1		0.00638492	-0.546123	0.467787		1	1		1			0.0256967	0.568466	1	1	1	1	1	1	1		0.1847	0.0777939	-0.0898073	0.631234	1	1	2	1	1	1	1	1	0.29696	-0.249976	0.993704		2	1	1	1	1
PAP fibrillin family protein OS=Zea mays GN=pco102443(516) PE=2 SV=1	B6TKH9_MAIZE		1	1	1	1	1	1	0.00638492	0.453877	-0.532213		1	1		1	1		0.0256967	-0.431534	1	1	1	1	1	1	1	1	0.1847	0.0777939	-0.0898073	-0.368766	1	1	1	2	1	1	1	2	0.29696	-0.249976	-0.00629633	-0.1256	1	1	1	1	1
Uncharacterized protein OS=Zea mays GN=pco091082 PE=4 SV=1	A0A096Q808_MAIZE (+3)		1	1	1	1	1	1	0.00638492	0.453877	-0.532213		1	1		1	1		0.0256967	-0.431534	1	2	1	1	1	2	1	1	0.1847	0.0777939	-0.0898073	-0.368766	1	1	1	1	1	2	1	1	0.29696	-1.24998	-0.00629633		2	1	1	1	1
Uncharacterized protein OS=Zea mays GN=umc1105 PE=4 SV=1	A0A096QG13_MAIZE (+1)		2		1	2	1		0.00638492	-0.546123	0.467787		2	1		2			0.0256967	0.568466	2	1	1	2	2	1	1		0.1847	0.0777939	-0.0898073	1.63123	2	1	2	1	2	1	1		0.29696	-0.249976	0.993704		2	1	1	2	1
PGR5 OS=Zea mays GN=LOC100285080 PE=2 SV=1	B6U0M5_MAIZE (+2)		2	2	2	1	2	2	0.908221	0.453877	-0.532213		1	1		1	2		0.0256967	-1.43153	1	2	1	1	1	2	1	2	0.1847	0.0777939	-0.0898073	-1.36877	2	2	1	1	1	2	1	1	1.1529	-0.249976	-0.00629633		1	2	1	1	2
Uncharacterized protein OS=Zea mays GN=LOC100279424 PE=2 SV=1	B7ZY29_MAIZE		1		1	1	1		0.00638492	-0.546123	0.467787		1	1		1			0.0256967	0.568466		1		1	1		1		-0.765059	1.07779	-1.08981	0.631234		1	1		1		1		-0.558984	0.750024	-0.00629633		1	1		1	1
Uncharacterized protein OS=Zea mays GN=Zm.39649 PE=2 SV=1	B4FQQ8_MAIZE		1		1	2			-0.895451	0.453877	0.467787	1	3	1		2		0.327982	0.586763	0.568466	1	1	3	2	2	1	1		-0.765059	0.0777939	1.49516	1.63123	2	1	2	2	2	1	1	1	0.29696	-0.249976	0.993704	0.8744	1		2	2
Uncharacterized protein OS=Zea mays GN=Zm.4224 PE=4 SV=1	K7UEU8_MAIZE (+1)		4	1	1	3	2		0.380681	-0.546123	0.467787		3	1		3			0.0256967	0.568466	3	3	1	1	3	2	1		0.1847	0.662756	-0.0898073	0.631234	1	2	2		3	2	1		-1.05968	-0.249976	0.993704		4	2	1	3	2
Uncharacterized protein OS=Zea mays GN=gst5 PE=4 SV=1	A0A0B4J3E6_MAIZE						1		0.00638492	-0.546123													1				1				-0.0898073				1				1				-0.00629633			1			1
Uncharacterized protein OS=Zea mays GN=cl40794_1 PE=4 SV=1	A0A096S780_MAIZE		1		1				0.908221	0.453877	0.467787	1	1					0.327982	0.984845		1	1	1			1	1		1.13446	0.0777939	-0.0898073			1				1	1			-0.249976	-1.0063		1		1
Uncharacterized protein OS=Zea mays GN=Zm.15790 PE=4 SV=1	A0A096R599_MAIZE		1		1				0.908221	0.453877	0.467787		1						0.984845		1						1		1.13446		-1.08981				2				1				0.993704				1
Chromosome 6, whole genome shotgun sequence (Fragment) OS=Ustilago maydis (strain 521 / FGSC 9021) GN=UMAG_10287 PE=3 SV=1	A0A0D1C6P2_USTMA				2		2			-1.54612	1.46779			2						1.56847			3	1		1	1			-0.922206	1.49516	0.631234			2			1	1			-1.24998	0.993704			2	4		2
Uncharacterized protein OS=Zea mays GN=LOC100192506 PE=2 SV=1	B4FBL3_MAIZE				2		1	2		-0.546123	-0.532213			2			2			-0.431534			1	2			1	2			-0.0898073	-0.368766			1				1				-0.00629633			1			1
Kinesin-like protein OS=Zea mays GN=LOC100193009 PE=3 SV=1	A0A096UG94_MAIZE					1			-0.895451	0.453877			3			1			1.54591		1		3		1		1		0.1847		1.49516		1		3		1		1	1	0.29696		1.57867	-1.1256	1		3	1
Uncharacterized protein OS=Zea mays GN=LOC100273248 PE=2 SV=1	B4FT63_MAIZE								0.00638492	0.453877			2						1.94399								1				-1.08981								1				-1.0063		1
Uncharacterized protein OS=Zea mays GN=Zm.39339 PE=4 SV=1	A0A096THL7_MAIZE								0.00638492	0.453877																	1				-1.08981			1					1			0.750024	-1.0063
Uncharacterized protein OS=Zea mays PE=4 SV=1	A0A096SQZ0_MAIZE					1			-0.895451	0.453877						1			-0.933452				1		1		1		-0.765059		-0.0898073				1		1		1		-0.558984		-0.00629633		1			1
Uncharacterized protein OS=Zea mays GN=Zm.96954 PE=2 SV=1	C4J0W6_MAIZE (+1)		1		1	1	1		0.00638492	-0.546123	0.467787		1	1		1			0.0256967	0.568466					1		1		-0.765059		-1.08981				2	1	1		1	1	-0.558984		0.993704		2	1		1	1
Nonspecific lipid-transfer protein OS=Zea mays GN=pco127262 PE=2 SV=1	B6SZZ6_MAIZE		2			3	1		-0.521155	-0.546123			3			3			0.0256967		3				3		1		0.1847		-1.08981		1				3		1		-1.05968		-1.0063		3	1		3	1
Uncharacterized protein OS=Zea mays GN=LOC100278609 PE=4 SV=1	A0A096R8E4_MAIZE (+3)		1						0.908221	0.453877																	1				-1.08981				1	1			1	1			-0.00629633				2
Uncharacterized protein OS=Zea mays PE=4 SV=1	A0A096UIV5_MAIZE (+1)								0.00638492	0.453877																	1				-1.08981								1				-1.0063
Uncharacterized protein OS=Zea mays GN=LOC100272917 PE=2 SV=1	C0P732_MAIZE								0.00638492	0.453877			2						1.94399								1				-1.08981								1				-1.0063
Uncharacterized protein OS=Zea mays GN=Zm.123173 PE=4 SV=1	A0A096R5S6_MAIZE (+4)			1		1	1		-0.895451	0.453877						1			-0.933452				1		1		1		-0.765059		-0.0898073				1		1		1		-0.558984		-0.00629633		1	1	1	1	1
Uncharacterized protein OS=Zea mays GN=LOC100191523 PE=3 SV=1	K7VKJ5_MAIZE					1	1		-0.895451	-0.546123			1			1			0.0256967		1				1		1		0.1847		-1.08981		1				1		1		0.29696		-1.0063		1	1	1	1	1
Uncharacterized protein OS=Zea mays PE=4 SV=1	A0A096PUR4_MAIZE						1	1	0.00638492	-0.546123	-1.53221			1			1			-0.431534	1		1			1	1	1	1.13446	-0.922206	-0.0898073	-1.36877	1	1	1	1		1	1	2	1.1529	-0.249976	-0.00629633	-1.1256	1	1			1
Uncharacterized protein OS=Zea mays GN=pco145505 PE=2 SV=1	B4FB81_MAIZE								0.00638492	0.453877												1	1			3	1			-1.50717	-0.0898073				1			3	1			-2.83494	-0.00629633		1
Uncharacterized protein OS=Zea mays GN=Zm.40574 PE=4 SV=1	A0A096QF11_MAIZE								0.00638492	0.453877			1						0.984845				2				1				0.910193				3				1				1.57867		1		1
Uncharacterized protein OS=Zea mays GN=LOC100273215 PE=2 SV=1	B4FTN5_MAIZE (+1)		2			1	1		0.908221	-0.546123			1			1			0.0256967		1		2		1		1		0.1847		0.910193				3		1		1		-0.558984		1.57867		1	1		1	1
2-hydroxyphytanoyl-CoA lyase OS=Zea mays GN=LOC100191888 PE=2 SV=1	B4FAJ4_MAIZE		2				1		1.81006	-0.546123			1						0.984845		1		3				1		1.13446		1.49516		1		3				1		1.1529		1.57867		2	1			1
Nascent polypeptide-associated complex subunit alpha OS=Ustilago maydis (strain 521 / FGSC 9021) GN=EGD2 PE=3 SV=1	NACA_USTMA								0.00638492	0.453877				1						0.568466			1				1				-0.0898073				1				1				-0.00629633		1		2
Reticulon-like protein OS=Zea mays GN=pco120447 PE=2 SV=1	B4F9U6_MAIZE			1			1	1		0.453877	-1.53221						1			-1.43153		1	2				1	1		1.07779	0.910193	-1.36877			1	1			1	1			-0.00629633	-0.1256		1	1		1
Uncharacterized protein OS=Zea mays GN=Zm.97105 PE=4 SV=1	A0A096S0Y5_MAIZE (+1)									0.453877												1	1				1			1.07779	-0.0898073								1				-1.0063				1
Uncharacterized protein OS=Zea mays PE=4 SV=1	A0A096S1S1_MAIZE			3			2	1	0.00638492	1.03884	-1.53221						1			-1.43153			1				1	1			-0.0898073	-1.36877			1	1			1				-0.00629633	0.8744	1	2			2
Putative DUF1421 domain family protein OS=Zea mays GN=LOC100383096 PE=4 SV=1	K7VQ06_MAIZE						1		0.00638492	-0.546123			1						0.984845				1				1				-0.0898073				1				1				-0.00629633			1			1
Uncharacterized protein OS=Zea mays PE=4 SV=1	A0A096RS18_MAIZE			1		2			-1.79729	1.45388			1			2			-0.933452		2		1		2		1		0.1847		-0.0898073		1			1	2		1		-0.558984		-1.0063	0.8744	2			2
Uncharacterized protein (Fragment) OS=Zea mays GN=LOC100304261 PE=4 SV=1	A0A096TVN7_MAIZE (+1)					1			-0.895451	0.453877			1			1			0.0256967				2		1		1		-0.765059		0.910193						1		1		-0.558984		-1.0063		1		1	1
Uncharacterized protein OS=Zea mays GN=Zm.25055 PE=4 SV=1	A0A096T6R5_MAIZE				2				0.00638492	0.453877	1.46779		2	1					1.94399	0.568466			4	1			1				1.91019	0.631234			2	1			1	1			0.993704	-0.1256	1		3
Uncharacterized protein OS=Zea mays GN=Zm.100814 PE=4 SV=1	A0A096QAU0_MAIZE (+1)									0.453877																	1				-1.08981								1				-1.0063
Inosine-5'-monophosphate dehydrogenase OS=Zea mays GN=cl34483_1a PE=2 SV=1	C4J306_MAIZE									0.453877																	1				-1.08981				5				1				2.31563
Uncharacterized protein OS=Zea mays GN=Zm.17242 PE=4 SV=1	K7UQP3_MAIZE									0.453877													1				1				-0.0898073				1				1				-0.00629633
Uncharacterized protein OS=Zea mays GN=Zm.36968 PE=4 SV=1	A0A096QLV9_MAIZE (+1)									0.453877																	1				-1.08981				1				1				-0.00629633				1
FYVE zinc finger family protein OS=Zea mays GN=LOC100281249 PE=2 SV=1	B4FKR4_MAIZE									0.453877													1				1				-0.0898073								1				-1.0063
Uncharacterized protein OS=Zea mays GN=LOC100274033 PE=2 SV=1	B4FYP8_MAIZE									0.453877																	1				-1.08981					2			1	1			-1.0063	0.8744
Cytosolic purine 5-nucleotidase OS=Zea mays GN=Zm.67903 PE=2 SV=1	B6TW66_MAIZE									0.453877																	1				-1.08981								1				-1.0063
OB-fold nucleic acid binding domain containing protein OS=Zea mays GN=LOC100280528 PE=2 SV=1	B6SHT0_MAIZE		6			4			0.533925	0.453877			7			4			0.80007		2	1			4		1		-0.765059	1.07779	-1.08981		1				4		1		-1.41493		-1.0063		4			4
Uncharacterized protein OS=Zea mays GN=LOC100382593 PE=4 SV=1	A0A096Q4N4_MAIZE			1						1.45388													1				1				-0.0898073								1				-1.0063
Eukaryotic translation initiation factor 4B OS=Zea mays GN=LOC100284982 PE=4 SV=1	K7TU70_MAIZE								0.00638492	0.453877			5						3.21192								1				-1.08981			1	1				1			0.750024	-0.00629633		2
Uncharacterized protein (Fragment) OS=Zea mays GN=Zm.142681 PE=4 SV=1	K7V7M8_MAIZE (+1)		1						0.908221	0.453877			1						0.984845								1				-1.08981		1						1		1.1529		-1.0063
Uncharacterized protein OS=Zea mays GN=ZEAMMB73_968003 PE=2 SV=1	B6TPZ1_MAIZE				1	1			-0.895451	0.453877	0.467787		1			1			0.0256967					1	1		1		-0.765059		-1.08981	0.631234					1		1		-0.558984		-1.0063		1		2	1
Uncharacterized protein OS=Zea mays GN=Zm.24344 PE=4 SV=1	A0A096QMF1_MAIZE				1					0.453877	0.467787												2				1				0.910193					6			1	3			-1.0063	0.8744			5
Uncharacterized protein OS=Zea mays GN=Zm.41070 PE=4 SV=1	A0A096R3L3_MAIZE									0.453877													2				1				0.910193				1	1			1				-0.00629633	0.8744
Uncharacterized protein OS=Zea mays GN=umc2266 PE=2 SV=1	C0PH80_MAIZE				3			2		0.453877	0.0527492			4			2			0.568466			4	2			1	2			1.91019	-0.368766			3	3			1	3			1.57867	-0.1256			7
Chromosome 22, whole genome shotgun sequence OS=Ustilago maydis (strain 521 / FGSC 9021) GN=UMAG_06223 PE=4 SV=1	A0A0D1DTB8_USTMA				3					0.453877	2.05275			3						2.15343			1	1			1				-0.0898073	0.631234			1				1				-0.00629633				1
GNAT transcription factor OS=Zea mays GN=sgb101 PE=2 SV=1	Q94F76_MAIZE			1	2	1	1		-0.895451	0.453877	1.46779			2		1			-0.933452	1.56847			1	1	1		1		-0.765059		-0.0898073	0.631234			1	1	1		1	1	-0.558984		-0.00629633	-0.1256		1		1	1
Uncharacterized protein OS=Zea mays GN=Zm.81049 PE=4 SV=1	A0A096TSB2_MAIZE (+1)			1	1		1	2	0.00638492	0.453877	-1.53221		1	2			2		0.984845	-0.431534			3	2			1	2			1.49516	-0.368766	1		3	1			1	1	1.1529		1.57867		1	1	1		1
Uncharacterized protein OS=Zea mays GN=Zm.24788 PE=3 SV=1	A0A096SPK6_MAIZE						1			-0.546123													1				1				-0.0898073				1				1				-0.00629633			1			1
Uncharacterized protein OS=Zea mays GN=cl26646_1 PE=4 SV=1	A0A096RGY3_MAIZE (+1)						1			-0.546123																	1				-1.08981								1				-1.0063			1			1
Beta-amylase OS=Zea mays GN=Zm.3883 PE=3 SV=1	A0A0B4J3H2_MAIZE			2			2			0.453877																	1				-1.08981				1				1				-0.00629633			2			2
Uncharacterized protein OS=Zea mays GN=LOC100282381 PE=2 SV=1	B4FYT0_MAIZE (+1)			1						1.45388													1				1				-0.0898073				1				1				-0.00629633				1
Uncharacterized protein OS=Zea mays GN=Zm.161779 PE=3 SV=1	A0A096QHZ4_MAIZE (+1)		3		3	2			0.533925	0.453877	2.05275		1	1		2			-0.933452	0.568466	1		2	1	2		1		-0.765059		0.910193	0.631234	1			3	2		1	2	-0.558984		-1.0063		1		1	2
Nascent polypeptide-associated complex subunit beta OS=Zea mays GN=pco126681b PE=2 SV=1	B4FIE5_MAIZE		7		5	5			0.44416	0.453877	2.78971		6	1		5			0.277986	0.568466	2		1	3	5		1		-1.07081		-0.0898073	2.2162	2		3		5		1		-0.834537		1.57867		7		1	5
Acetolactate synthase/ amino acid binding protein OS=Zea mays GN=LOC100284799 PE=2 SV=1	B6TXK4_MAIZE									0.453877													2				1				0.910193								1				-1.0063
Glycosyltransferase OS=Zea mays GN=LOC100281803 PE=2 SV=1	B6SZ65_MAIZE									0.453877																	1				-1.08981					1			1	1			-1.0063	-0.1256			1
Uncharacterized protein OS=Zea mays GN=Zm.80440 PE=4 SV=1	A0A096QBS4_MAIZE (+1)			1						1.45388													8				1				2.91019				2	3			1	2			0.993704				2
Uncharacterized protein OS=Zea mays PE=4 SV=1	A0A096THZ0_MAIZE			1						1.45388													1				1				-0.0898073								1				-1.0063				1
Uncharacterized protein OS=Zea mays PE=4 SV=1	A0A096T764_MAIZE (+1)			1						1.45388													1				1				-0.0898073				1				1				-0.00629633				1
GMN10 OS=Zea mays GN=LOC100281483 PE=2 SV=1	B6SVT5_MAIZE			1	3		1	2		0.453877	0.0527492						2			-2.43153			3	1		2	1	2		-1.92221	1.49516	-1.36877		1	3	1		2	1	1		-1.24998	1.57867	-0.1256		1	2		1
Uncharacterized protein OS=Zea mays GN=Zm.20526 PE=4 SV=1	A0A096RWZ8_MAIZE			1	2		1	1		0.453877	0.467787			2			1			0.568466		2	1	1		1	1	1		1.07779	-0.0898073	-0.368766		2	1	1		1	1			0.750024	-0.00629633	0.8744		1	1		1
Chromosome 13, whole genome shotgun sequence OS=Ustilago maydis (strain 521 / FGSC 9021) GN=UMAG_11536 PE=3 SV=1	A0A0D1DYE5_USTMA			1	2		1			0.453877	1.46779			2						1.56847			3				1				1.49516				3	1			1				1.57867	0.8744		1	4		1
Uncharacterized protein OS=Zea mays GN=LOC100192845 PE=2 SV=1	B4FCV1_MAIZE (+1)			1	3		1	2		0.453877	0.0527492			3			2			0.153428		1	2	3		1	1	2		0.0777939	0.910193	0.216197		3	2			1	1			1.33499	0.993704			1	1		1
Uncharacterized protein OS=Zea mays GN=cl2746_1 PE=4 SV=1	A0A096SIS0_MAIZE (+3)				1		1			-0.546123	0.467787			2						1.56847			1				1				-0.0898073				1				1				-0.00629633			1			1
Uncharacterized protein OS=Zea mays PE=4 SV=1	A0A096SG07_MAIZE		1				1		0.908221	-0.546123											1	1				1	1		1.13446	0.0777939	-1.08981		1	1	1			1	1		1.1529	-0.249976	-0.00629633		1	1			1
Uncharacterized protein OS=Zea mays GN=Zm.87496 PE=4 SV=1	K7TZU3_MAIZE				2		1	1		-0.546123	0.467787			1			1			-0.431534		1		2			1	1		1.07779	-1.08981	0.631234		1		1			1	1		0.750024	-1.0063	-0.1256		1			1
Uncharacterized protein OS=Zea mays GN=CDPK PE=4 SV=1	A0A096QKC5_MAIZE (+4)						1			-0.546123																	1				-1.08981								1				-1.0063			1			1
Sucrose cleavage protein-like protein OS=Zea mays GN=Zm.118082 PE=4 SV=1	K7U3S1_MAIZE			1			1	1		0.453877	-1.53221			1			1			-0.431534			1	1		1	1	1		-0.922206	-0.0898073	-0.368766		1	1			1	1			-0.249976	-0.00629633			1	1		1
Uncharacterized protein OS=Zea mays GN=Zm.7392 PE=4 SV=1	A0A096SN00_MAIZE (+1)									0.453877																	1				-1.08981								1				-1.0063
Harpin inducing protein OS=Zea mays GN=pco087822 PE=4 SV=1	K7TTQ0_MAIZE			2	1		2	1		0.453877	-0.532213			1			1			-0.431534		1	1			1	1	1		0.0777939	-0.0898073	-1.36877		1	1	1		1	1			-0.249976	-0.00629633	0.8744		2	2		2
[truncated: 3,745 more rows]
[truncated: 13 more columns]
