# Supplementary material for: A cell surface-exposed protein complex with an essential virulence function in Ustilago maydis
Source: Nat Microbiol. 2021 May 3;6(6):722–30. doi: 10.1038/s41564-021-00896-x (PMC8159752; doi:10.1038/s41564-021-00896-x)
Supplement: Supplementary file 4 — Table of spectrum counts per protein identified after co-IP/MS experiments with Stp1-HA after infection with FB1∆stp1-stp1-HA × FB2∆stp1-stp1-HA. [file 41564_2021_896_MOESM4_ESM.xlsx]

## Sheet: Samples View Report for IP-Stps
Table of spectrum counts per protein identified after co-IP/MS experiments with Stp1-HA after infection with FB1∆stp1-stp1-HAxFB2∆stp1-stp1-HA.
Identified Proteins (4193/4195)	Accession Number	Molecular Weight	Protein Grouping Ambiguity	mCherry 1	mCherry 2	mCherry 3	Stp1-1	Stp1-2	Stp1-3
Trypsin OS=Sus scrofa PE=1 SV=1	TRYP_CON-PIG	24 kDa		710	809	709	811	451	713
Cluster of Plasma membrane ATPase OS=Zea mays GN=LOC100502231 PE=3 SV=1 (A0A096QCL2_MAIZE)	A0A096QCL2_MAIZE [9]	105 kDa	TRUE	9	33	5	436	213	330
Chromosome 5, whole genome shotgun sequence OS=Ustilago maydis (strain 521 / FGSC 9021) GN=UMAG_02475 PE=4 SV=1	A0A0D1CU07_USTMA	51 kDa		0	1	0	324	127	361
40S ribosomal protein S30 OS=Zea mays GN=gpm447 PE=2 SV=1	B6SLI1_MAIZE (+1)	7 kDa	TRUE	150	157	159	189	79	181
PEP carboxylase OS=Zea mays GN=pep1 PE=2 SV=1	Q43267_MAIZE	109 kDa	TRUE	66	134	44	142	297	103
Chromosome 1, whole genome shotgun sequence OS=Ustilago maydis (strain 521 / FGSC 9021) GN=UMAG_00715 PE=4 SV=1	A0A0D1EAN2_USTMA	35 kDa		0	0	0	128	100	143
Uncharacterized protein OS=Zea mays GN=LOC100275372 PE=2 SV=1	B4FUK7_MAIZE	38 kDa	TRUE	3	5	1	126	105	174
Keratin, type II cytoskeletal 1 OS=Homo sapiens GN=KRT1 PE=1 SV=6	K2C1_CON-HUMAN	66 kDa	TRUE	738	289	142	117	145	180
Cluster of Keratin, type II cytoskeletal 5 OS=Homo sapiens GN=KRT5 PE=1 SV=3 (K2C5_CON-HUMAN)	K2C5_CON-HUMAN [15]	62 kDa	TRUE	604	282	169	107	123	198
Cluster of Pyruvate, phosphate dikinase 1 OS=Zea mays GN=Zm.19608 PE=4 SV=1 (K7VVI6_MAIZE)	K7VVI6_MAIZE [6]	103 kDa	TRUE	30	105	29	103	243	108
Uncharacterized protein OS=Zea mays GN=LOC100274379 PE=2 SV=1	B4G0K5_MAIZE	38 kDa	TRUE	0	5	0	99	74	107
Cluster of 60S ribosomal protein L29 OS=Zea mays GN=LOC100285060 PE=2 SV=1 (B6SPH4_MAIZE)	B6SPH4_MAIZE [2]	7 kDa	TRUE	78	51	69	82	74	92
Chromosome 7, whole genome shotgun sequence OS=Ustilago maydis (strain 521 / FGSC 9021) GN=UMAG_12197 PE=4 SV=1	A0A0D1C5E3_USTMA	14 kDa		0	1	0	82	51	103
Cluster of 40S ribosomal protein S8 OS=Zea mays GN=pco103958 PE=2 SV=1 (C0PCV2_MAIZE)	C0PCV2_MAIZE [3]	24 kDa	TRUE	73	73	79	77	60	89
Cluster of Keratin, type I cytoskeletal 10 OS=Homo sapiens GN=KRT10 PE=1 SV=6 (K1C10_CON-HUMAN)	K1C10_CON-HUMAN [10]	59 kDa	TRUE	632	230	109	73	109	143
Cluster of Polyubiquitin-like protein isoform 1 OS=Zea mays GN=pco110021 PE=4 SV=1 (K7VC49_MAIZE)	K7VC49_MAIZE [7]	18 kDa	TRUE	55	68	57	73	62	71
Keratin, type I cytoskeletal 9 OS=Homo sapiens GN=KRT9 PE=1 SV=3	K1C9_CON-HUMAN	62 kDa	TRUE	438	207	88	69	95	115
Cluster of 40S ribosomal protein S24 OS=Zea mays GN=Zm.81456 PE=2 SV=1 (B4FJ27_MAIZE)	B4FJ27_MAIZE [5]	16 kDa	TRUE	62	56	71	68	38	65
Cluster of Uncharacterized protein OS=Zea mays GN=LOC100280657 PE=2 SV=1 (B4FVJ0_MAIZE)	B4FVJ0_MAIZE [4]	44 kDa	TRUE	41	55	39	67	131	72
Cluster of Oxygen-evolving enhancer protein 1 OS=Zea mays GN=LOC100272890 PE=2 SV=1 (B6T3B2_MAIZE)	B6T3B2_MAIZE [2]	35 kDa	TRUE	37	62	34	67	138	68
50S ribosomal protein L27 OS=Zea mays GN=ZEAMMB73_595845 PE=3 SV=1	K7W1Y2_MAIZE	21 kDa		59	69	66	65	48	75
Uncharacterized protein OS=Zea mays GN=LOC100282549 PE=4 SV=1	A0A096SR93_MAIZE	16 kDa		50	58	55	61	17	60
Cluster of 60S ribosomal protein L23a OS=Zea mays GN=Zm.102612 PE=2 SV=1 (B4FKI3_MAIZE)	B4FKI3_MAIZE [5]	17 kDa	TRUE	50	46	41	59	46	54
Cluster of Histone H2B OS=Zea mays GN=LOC100501306 PE=2 SV=1 (B6T1G5_MAIZE)	B6T1G5_MAIZE [12]	16 kDa	TRUE	44	58	88	58	95	89
Pep1 OS=Ustilago maydis GN=um01987 PE=4 SV=1	G0X7E8_USTMD	18 kDa		0	0	0	53	30	54
Cluster of Uncharacterized protein OS=Zea mays GN=Zm.46914 PE=2 SV=1 (B7ZZ42_MAIZE)	B7ZZ42_MAIZE [8]	71 kDa	TRUE	26	65	29	51	168	72
Cluster of Elongation factor 1-alpha OS=Zea mays GN=Zm.85733 PE=2 SV=1 (B6SKA7_MAIZE)	B6SKA7_MAIZE [5]	49 kDa	TRUE	31	54	19	44	151	60
Cluster of Uncharacterized protein OS=Zea mays PE=3 SV=1 (A0A096T8W7_MAIZE)	A0A096T8W7_MAIZE [2]	17 kDa	TRUE	21	32	23	41	41	39
ATP synthase subunit beta, chloroplastic OS=Zea mays GN=atpB PE=3 SV=1	ATPB_MAIZE	54 kDa	TRUE	37	71	15	40	64	32
Cluster of Cytokinin inducible protease1 OS=Zea mays GN=uaz98 PE=2 SV=1 (C0PFV4_MAIZE)	C0PFV4_MAIZE [3]	102 kDa	TRUE	23	69	21	40	139	51
Cluster of 60S ribosomal protein L27a-2 OS=Zea mays GN=Zm.82207 PE=2 SV=1 (B4FQD7_MAIZE)	B4FQD7_MAIZE [2]	16 kDa	TRUE	30	30	32	38	40	34
Cluster of 40S ribosomal protein S4 OS=Zea mays GN=rps4 PE=2 SV=1 (O22453_MAIZE)	O22453_MAIZE [4]	30 kDa	TRUE	28	39	14	37	79	37
Uncharacterized protein OS=Zea mays GN=LOC100272926 PE=2 SV=1	B4F9U9_MAIZE	49 kDa	TRUE	0	0	0	36	16	46
Uncharacterized protein OS=Zea mays GN=LOC100194135 PE=2 SV=1	B4FHK4_MAIZE	42 kDa	TRUE	64	108	70	35	83	53
Lipoxygenase OS=Zea mays GN=Zm.78368 PE=3 SV=1	A0A096SMR9_MAIZE	98 kDa	TRUE	14	55	15	35	73	24
Cluster of 14-3-3-like protein A OS=Zea mays GN=LOC100283215 PE=2 SV=1 (B6TFS9_MAIZE)	B6TFS9_MAIZE [11]	29 kDa	TRUE	7	26	4	34	53	21
Glyceraldehyde-3-phosphate dehydrogenase OS=Zea mays GN=Zm.6988 PE=2 SV=1	B4F8L7_MAIZE	47 kDa	TRUE	20	30	15	33	72	23
Cluster of Uncharacterized protein OS=Zea mays GN=LOC100382437 PE=2 SV=1 (C0P7S8_MAIZE)	C0P7S8_MAIZE [5]	47 kDa	TRUE	21	11	5	32	36	29
Lipoxygenase OS=Zea mays GN=LOX PE=2 SV=1	Q9LKL4_MAIZE	98 kDa	TRUE	12	54	12	32	91	23
Uncharacterized protein OS=Zea mays GN=LOC100502422 PE=3 SV=1	A0A096S2Q4_MAIZE	73 kDa		9	30	11	32	71	33
Cluster of 40S ribosomal protein S25-1 OS=Zea mays GN=LOC100193720 PE=2 SV=1 (B4FG22_MAIZE)	B4FG22_MAIZE [3]	12 kDa	TRUE	36	39	27	31	30	30
Cluster of 60S ribosomal protein L35 OS=Zea mays GN=rpl35 PE=2 SV=1 (B6SX73_MAIZE)	B6SX73_MAIZE [2]	14 kDa	TRUE	29	29	25	31	32	26
Cluster of Glyceraldehyde-3-phosphate dehydrogenase OS=Zea mays GN=LOC542367 PE=2 SV=1 (C4JBS8_MAIZE)	C4JBS8_MAIZE [7]	36 kDa	TRUE	21	53	16	31	100	37
Cluster of Putative TCP-1/cpn60 chaperonin family protein isoform 1 OS=Zea mays GN=Zm.3461 PE=2 SV=1 (C0P530_MAIZE)	C0P530_MAIZE [4]	62 kDa	TRUE	15	42	15	31	123	54
Cluster of ADP,ATP carrier protein OS=Zea mays GN=gpm280a PE=2 SV=1 (B4FSA7_MAIZE)	B4FSA7_MAIZE [7]	41 kDa	TRUE	14	33	16	31	71	31
Cluster of Lipoxygenase OS=Zea mays GN=Zm.93868 PE=3 SV=1 (K7URE2_MAIZE)	K7URE2_MAIZE [3]	100 kDa	TRUE	10	60	11	31	146	29
60S ribosomal protein L2 OS=Zea mays GN=LOC100192723 PE=2 SV=1	B6TGT0_MAIZE	28 kDa	TRUE	18	25	25	29	41	34
Cluster of Uncharacterized protein OS=Zea mays GN=pip2e PE=3 SV=1 (A0A096PZA7_MAIZE)	A0A096PZA7_MAIZE [3]	33 kDa	TRUE	4	8	3	29	17	34
Cluster of Uncharacterized protein OS=Zea mays GN=Zm.122753 PE=2 SV=1 (C0PD45_MAIZE)	C0PD45_MAIZE [2]	66 kDa	TRUE	24	17	8	27	8	20
Photosystem II CP43 reaction center protein OS=Zea mays GN=psbC PE=1 SV=1	PSBC_MAIZE	52 kDa		10	23	10	27	68	22
Ribulose bisphosphate carboxylase large chain OS=Zea mays GN=rbcL PE=3 SV=1	A0A096TUU6_MAIZE (+1)	53 kDa		21	46	10	26	57	25
Cluster of Photosystem I reaction center subunit N, chloroplastic (Fragment) OS=Zea mays GN=PSAN PE=2 SV=1 (PSAN_MAIZE)	PSAN_MAIZE [2]	13 kDa	TRUE	13	24	6	26	32	21
ATP synthase subunit alpha, chloroplastic OS=Zea mays GN=atpA PE=1 SV=1	ATPA_MAIZE	56 kDa	TRUE	21	44	10	25	34	19
Uncharacterized protein OS=Zea mays PE=3 SV=1	A0A096PMM2_MAIZE	63 kDa	TRUE	9	28	11	24	63	34
Cluster of 40S ribosomal protein S6 OS=Zea mays GN=rps6-1 PE=2 SV=1 (O04014_MAIZE)	O04014_MAIZE [2]	29 kDa	TRUE	18	16	17	23	37	24
Cluster of Phosphoglycerate kinase OS=Zea mays GN=Zm.86164 PE=3 SV=1 (A0A096RD23_MAIZE)	A0A096RD23_MAIZE [3]	50 kDa	TRUE	10	31	5	23	69	22
Cluster of Tubulin beta-6 chain OS=Zea mays GN=TUBB6 PE=3 SV=1 (A0A096R1Q6_MAIZE)	A0A096R1Q6_MAIZE [19]	55 kDa	TRUE	10	22	2	23	70	29
Cluster of Filamentation temperature-sensitive H 2B OS=Zea mays GN=FtsH2B PE=2 SV=1 (B1P2H4_MAIZE)	B1P2H4_MAIZE [2]	73 kDa	TRUE	8	24	4	23	71	30
Cluster of Uncharacterized protein OS=Zea mays PE=3 SV=1 (A0A096QZW5_MAIZE)	A0A096QZW5_MAIZE [4]	80 kDa	TRUE	1	7	3	23	25	23
Cluster of Oxygen-evolving enhancer protein 3-1, chloroplastic OS=Zea mays GN=PSBQ1 PE=2 SV=1 (PSBQ1_MAIZE)	PSBQ1_MAIZE [2]	23 kDa	TRUE	25	34	6	22	31	15
Cluster of Actin-1 OS=Zea mays GN=Zm.94696 PE=2 SV=1 (B6TQ08_MAIZE)	B6TQ08_MAIZE [13]	42 kDa	TRUE	22	32	15	22	75	31
30S ribosomal protein S17, chloroplastic OS=Zea mays GN=RPS17 PE=2 SV=1	RR17_MAIZE	15 kDa		19	17	20	22	25	27
Cluster of 60S ribosomal protein L6 OS=Zea mays GN=pco112591 PE=2 SV=1 (B4F9G6_MAIZE)	B4F9G6_MAIZE [2]	24 kDa	TRUE	14	22	13	22	62	35
Cluster of 60S ribosomal protein L13 OS=Zea mays GN=LOC100273645 PE=2 SV=2 (B4FWR7_MAIZE)	B4FWR7_MAIZE [2]	24 kDa	TRUE	14	14	12	22	34	30
Cluster of Ribosomal protein L19 OS=Zea mays GN=LOC100282430 PE=2 SV=1 (B4FL64_MAIZE)	B4FL64_MAIZE [4]	24 kDa	TRUE	11	15	12	22	40	24
Cluster of Elongation factor 2 OS=Zea mays GN=LOC100272648 PE=2 SV=1 (B6U0S1_MAIZE)	B6U0S1_MAIZE [2]	94 kDa	TRUE	8	25	4	22	80	35
Chromosome 1, whole genome shotgun sequence OS=Ustilago maydis (strain 521 / FGSC 9021) GN=UMAG_10030 PE=4 SV=1	A0A0D1E701_USTMA	55 kDa		4	29	13	22	24	30
Uncharacterized protein OS=Zea mays GN=pco068622 PE=4 SV=1	A0A096TK39_MAIZE (+1)	18 kDa	TRUE	20	18	14	21	22	19
Cluster of 40S ribosomal protein S13 OS=Zea mays GN=IDP476 PE=2 SV=1 (B4FML8_MAIZE)	B4FML8_MAIZE [3]	17 kDa	TRUE	18	19	12	21	36	23
Glyceraldehyde-3-phosphate dehydrogenase OS=Zea mays GN=gpa1 PE=3 SV=1	A0A096TAE3_MAIZE (+1)	43 kDa	TRUE	16	19	8	21	46	20
Cluster of Elongation factor Tu OS=Zea mays GN=Zm.99159 PE=2 SV=1 (B6TPG0_MAIZE)	B6TPG0_MAIZE [2]	51 kDa	TRUE	12	29	12	21	81	29
Cluster of 40S ribosomal protein S23 OS=Zea mays GN=LOC100192600 PE=2 SV=1 (B4FBY5_MAIZE)	B4FBY5_MAIZE [3]	16 kDa	TRUE	20	17	22	20	18	21
Cluster of Histone H4 OS=Zea mays GN=H4C14 PE=3 SV=1 (A0A096T9R1_MAIZE)	A0A096T9R1_MAIZE [5]	27 kDa	TRUE	18	25	24	20	28	29
Cluster of Uncharacterized protein OS=Zea mays GN=LOC100194345 PE=2 SV=1 (B4FID1_MAIZE)	B4FID1_MAIZE [2]	16 kDa	TRUE	15	19	14	20	34	20
Chromosome 5, whole genome shotgun sequence OS=Ustilago maydis (strain 521 / FGSC 9021) GN=UMAG_11914 PE=4 SV=1	A0A0D1E5A4_USTMA	7 kDa	TRUE	11	11	27	20	7	18
Uncharacterized protein OS=Zea mays GN=LOC100383193 PE=2 SV=1	C0PE12_MAIZE	52 kDa		10	19	4	20	43	13
60S ribosomal protein L6 OS=Ustilago maydis (strain 521 / FGSC 9021) GN=UMAG_02276 PE=3 SV=1	A0A0D1E0L7_USTMA	26 kDa		10	17	21	20	11	24
RuBisCO large subunit-binding protein subunit alpha OS=Zea mays GN=pco140434 PE=2 SV=1	B6SXW8_MAIZE	61 kDa	TRUE	9	22	11	20	69	30
60S ribosomal protein L28 isoform 1 OS=Zea mays GN=LOC100281129 PE=2 SV=1	B4FM15_MAIZE	16 kDa	TRUE	21	22	14	19	24	21
Cluster of 60S ribosomal protein L7-1 OS=Zea mays GN=LOC100282330 PE=2 SV=1 (B4FTW5_MAIZE)	B4FTW5_MAIZE [4]	28 kDa	TRUE	14	22	11	19	42	18
Cluster of Uncharacterized protein OS=Zea mays GN=Zm.117837 PE=4 SV=1 (A0A096S7X4_MAIZE)	A0A096S7X4_MAIZE [2]	41 kDa	TRUE	36	60	61	18	33	30
60S ribosomal protein L39 OS=Zea mays GN=csu733(rpL39) PE=2 SV=1	B6SJ78_MAIZE	5 kDa		13	10	11	18	8	13
Uncharacterized protein OS=Zea mays GN=LOC100193892 PE=2 SV=1	B4FQT6_MAIZE (+1)	25 kDa		12	17	9	18	27	17
Cluster of Photosystem I reaction center subunit II OS=Zea mays GN=LOC100191984 PE=2 SV=1 (B4FAW3_MAIZE)	B4FAW3_MAIZE [2]	22 kDa	TRUE	9	19	7	18	18	16
Cluster of 40S ribosomal protein S14 OS=Zea mays GN=cl25046_1a PE=2 SV=1 (B4FKA4_MAIZE)	B4FKA4_MAIZE [6]	16 kDa	TRUE	21	16	18	17	33	21
50S ribosomal protein L32, chloroplastic OS=Zea mays GN=rpl32 PE=3 SV=3	RK32_MAIZE	7 kDa		15	19	15	17	9	16
60S ribosomal protein L18 OS=Zea mays GN=pco137857 PE=2 SV=1	B6SJC8_MAIZE	21 kDa	TRUE	13	14	11	17	24	18
Adenosylhomocysteinase OS=Zea mays GN=Zm.19562 PE=2 SV=1	C0PHR4_MAIZE	53 kDa		12	23	9	17	61	28
Cluster of Clathrin heavy chain OS=Zea mays GN=Zm.25638 PE=3 SV=1 (K7TI14_MAIZE)	K7TI14_MAIZE [4]	193 kDa	TRUE	6	17	2	17	42	26
Cluster of 50S ribosomal protein L6 OS=Zea mays GN=LOC100285964 PE=2 SV=1 (B6UCF0_MAIZE)	B6UCF0_MAIZE [2]	25 kDa	TRUE	16	18	6	16	28	18
60S ribosomal protein L27a-2 OS=Zea mays GN=pco152633a PE=2 SV=1	B4G1Q1_MAIZE	16 kDa	TRUE	15	10	12	16	8	13
Cluster of Uncharacterized protein OS=Zea mays GN=LOC100272465 PE=2 SV=1 (B4FNT0_MAIZE)	B4FNT0_MAIZE [4]	19 kDa	TRUE	14	16	9	16	24	19
Cluster of Uncharacterized protein OS=Zea mays GN=rpl2 PE=3 SV=1 (A0A096TR54_MAIZE)	A0A096TR54_MAIZE [2]	27 kDa	TRUE	13	12	6	16	47	11
ATP synthase subunit b, chloroplastic OS=Zea mays GN=atpF PE=3 SV=1	ATPF_MAIZE	21 kDa		13	24	12	16	21	14
Cluster of 40S ribosomal protein S18 OS=Zea mays GN=LOC100285246 PE=2 SV=1 (B4G286_MAIZE)	B4G286_MAIZE [2]	18 kDa	TRUE	13	19	13	16	26	22
Ribosome-like protein OS=Zea mays GN=LOC100285469 PE=2 SV=1	B6U581_MAIZE	16 kDa	TRUE	8	5	15	16	12	13
Cluster of Uncharacterized protein OS=Zea mays GN=LOC100280354 PE=3 SV=1 (A0A096R6Z8_MAIZE)	A0A096R6Z8_MAIZE [2]	73 kDa	TRUE	8	25	7	16	76	28
Cluster of Uncharacterized protein OS=Zea mays GN=LOC100192872 PE=4 SV=1 (A0A096S0A2_MAIZE)	A0A096S0A2_MAIZE [4]	47 kDa	TRUE	2	17	4	16	56	17
Plastid-specific ribosomal protein 6 OS=Zea mays GN=LOC100303918 PE=2 SV=1	B6SX84_MAIZE	13 kDa		10	12	16	15	9	15
Cluster of Photosystem I reaction center subunit IV A OS=Zea mays PE=2 SV=1 (B6TH55_MAIZE)	B6TH55_MAIZE [2]	15 kDa	TRUE	9	10	5	15	19	15
Cluster of Uncharacterized protein OS=Zea mays GN=LOC100281456 PE=4 SV=1 (A0A096RZN2_MAIZE)	A0A096RZN2_MAIZE [4]	49 kDa	TRUE	7	19	3	15	45	7
Cluster of ATP synthase subunit beta, mitochondrial OS=Zea mays GN=ATPB PE=2 SV=1 (ATPBM_MAIZE)	ATPBM_MAIZE [2]	59 kDa	TRUE	7	20	7	15	55	17
Uncharacterized protein OS=Zea mays GN=Zm.158284 PE=3 SV=1	A0A096SSH2_MAIZE (+1)	38 kDa	TRUE	7	16	15	15	24	23
60S ribosomal protein L37a OS=Zea mays GN=LOC100280675 PE=2 SV=1	B4FHM5_MAIZE (+3)	10 kDa		17	19	13	14	20	18
50S ribosomal protein L35 OS=Zea mays PE=3 SV=1	A0A096U3R5_MAIZE (+1)	8 kDa		15	8	15	14	7	12
50S ribosomal protein L9 OS=Zea mays GN=LOC100285012 PE=2 SV=1	B4FU53_MAIZE	22 kDa		12	16	7	14	25	16
Cluster of Ribulose bisphosphate carboxylase/oxygenase activase, chloroplastic OS=Zea mays GN=RCA1 PE=2 SV=3 (RCA_MAIZE)	RCA_MAIZE [2]	48 kDa	TRUE	11	18	3	14	27	16
ATP synthase subunit alpha OS=Zea mays GN=atp1-a2 PE=3 SV=1	Q6R987_MAIZE	55 kDa	TRUE	10	19	10	14	41	18
Cluster of Luminal-binding protein 2 OS=Zea mays GN=BIPE2 PE=1 SV=3 (BIP2_MAIZE)	BIP2_MAIZE [2]	73 kDa	TRUE	9	21	9	14	40	15
Uncharacterized protein OS=Zea mays GN=LOC100285700 PE=3 SV=1	A0A096U230_MAIZE	34 kDa		9	12	11	14	29	14
40S ribosomal protein S8 OS=Ustilago maydis (strain 521 / FGSC 9021) GN=UMAG_03511 PE=3 SV=1	A0A0D1C3Y9_USTMA	23 kDa		7	12	16	14	7	17
Uncharacterized protein OS=Zea mays GN=LOC100276652 PE=2 SV=1	B4G1A1_MAIZE	10 kDa		1	9	1	14	28	4
50S ribosomal protein L17 OS=Zea mays GN=LOC100274150 PE=2 SV=1	B4FZB4_MAIZE	23 kDa		14	10	6	13	18	9
Cluster of 40S ribosomal protein S15 OS=Zea mays GN=LOC100281004 PE=2 SV=1 (B6SII7_MAIZE)	B6SII7_MAIZE [2]	17 kDa	TRUE	13	12	5	13	27	14
Cluster of HSP protein OS=Zea mays GN=HSP90-2 PE=2 SV=1 (C3UZ63_MAIZE)	C3UZ63_MAIZE [5]	80 kDa	TRUE	8	30	9	13	96	20
Cluster of Tubulin alpha-3 chain OS=Zea mays GN=LOC100381303 PE=2 SV=1 (B6SPX4_MAIZE)	B6SPX4_MAIZE [7]	50 kDa	TRUE	8	16	3	13	38	17
Cluster of 60S ribosomal protein L24 OS=Zea mays GN=LOC100283730 PE=2 SV=1 (B6T1G6_MAIZE)	B6T1G6_MAIZE [2]	18 kDa	TRUE	8	10	14	13	18	15
Cluster of 40S ribosomal protein S16 OS=Zea mays PE=2 SV=1 (B6SNQ7_MAIZE)	B6SNQ7_MAIZE [3]	17 kDa	TRUE	8	10	6	13	20	11
Cluster of 60S ribosomal protein L9 OS=Zea mays GN=pco113532 PE=2 SV=1 (B6TH42_MAIZE)	B6TH42_MAIZE [3]	21 kDa	TRUE	8	12	6	13	36	15
Stromal heat shock protein OS=Zea mays GN=Zm.9963 PE=3 SV=1	K7UCZ5_MAIZE	75 kDa	TRUE	8	21	8	13	76	33
Cluster of Uncharacterized protein OS=Zea mays GN=LOC100382799 PE=3 SV=1 (A0A096PNV5_MAIZE)	A0A096PNV5_MAIZE [3]	94 kDa	TRUE	6	14	6	13	72	16
Uncharacterized protein OS=Zea mays GN=pco139614b PE=2 SV=1	B4FBM9_MAIZE (+1)	45 kDa	TRUE	6	12	6	13	44	15
Chlorophyll a/b-binding protein CP29 OS=Zea mays GN=Lhcb4*1 PE=2 SV=1	O24561_MAIZE	31 kDa		6	9	6	13	21	11
Chromosome 1, whole genome shotgun sequence OS=Ustilago maydis (strain 521 / FGSC 9021) GN=UMAG_00628 PE=4 SV=1	A0A0D1D1E5_USTMA	54 kDa		5	14	7	13	13	12
Aquaporin PIP2-4 OS=Zea mays GN=PIP2-4 PE=1 SV=1	PIP24_MAIZE	30 kDa	TRUE	1	5	0	13	10	15
50S ribosomal protein L16, chloroplastic OS=Zea mays GN=rpl16 PE=3 SV=1	A0A0B4J3J7_MAIZE (+1)	13 kDa		13	12	15	12	12	15
Glyceraldehyde-3-phosphate dehydrogenase OS=Zea mays GN=Zm.159709 PE=3 SV=1	A0A096T094_MAIZE (+1)	36 kDa	TRUE	11	19	11	12	39	15
Polyamine oxidase OS=Zea mays GN=pao1 PE=4 SV=1	K7TH00_MAIZE (+1)	56 kDa		10	41	4	12	63	20
Remorin OS=Zea mays GN=LOC100304007 PE=2 SV=1	B4G1B0_MAIZE	22 kDa		10	12	5	12	14	9
Cluster of 6-phosphogluconate dehydrogenase, decarboxylating OS=Zea mays GN=Zm.506 PE=2 SV=1 (B4FSV6_MAIZE)	B4FSV6_MAIZE [2]	53 kDa	TRUE	9	22	3	12	23	9
50S ribosomal protein L24 OS=Zea mays GN=cl9367_1 PE=2 SV=1	B4FTJ3_MAIZE	21 kDa		8	11	6	12	15	12
Cluster of Uncharacterized protein OS=Zea mays GN=LOC100381341 PE=2 SV=1 (B4FKM0_MAIZE)	B4FKM0_MAIZE [3]	39 kDa	TRUE	6	13	4	12	49	16
Cluster of Uncharacterized protein OS=Zea mays GN=pco074099(177) PE=2 SV=1 (B4FBF6_MAIZE)	B4FBF6_MAIZE [4]	33 kDa	TRUE	5	13	7	12	27	14
Chromosome 17, whole genome shotgun sequence OS=Ustilago maydis (strain 521 / FGSC 9021) GN=UMAG_04855 PE=3 SV=1	A0A0D1DSF1_USTMA	15 kDa		5	8	13	12	5	21
Cluster of 60S ribosomal protein L12 OS=Zea mays GN=LOC100281960 PE=2 SV=1 (B6T1H5_MAIZE)	B6T1H5_MAIZE [3]	18 kDa	TRUE	4	11	6	12	22	14
Cluster of Uncharacterized protein OS=Zea mays PE=2 SV=1 (C0P5Y3_MAIZE)	C0P5Y3_MAIZE [4]	84 kDa	TRUE	3	29	3	12	68	23
Photosystem I P700 chlorophyll a apoprotein A1 OS=Zea mays GN=psaA PE=3 SV=1	PSAA_MAIZE	83 kDa		3	8	1	12	15	12
Cluster of Uncharacterized protein OS=Zea mays GN=LOC100282043 PE=2 SV=1 (C0P7G8_MAIZE)	C0P7G8_MAIZE [2]	18 kDa	TRUE	3	8	0	12	22	8
Disease resistance response protein 206 OS=Zea mays GN=LOC100274585 PE=2 SV=1	B4G233_MAIZE	18 kDa	TRUE	3	3	0	12	7	10
Chromosome 5, whole genome shotgun sequence OS=Ustilago maydis (strain 521 / FGSC 9021) GN=UMAG_02196 PE=4 SV=1	A0A0D1E0B9_USTMA	77 kDa		1	15	10	12	3	10
Chromosome 3, whole genome shotgun sequence OS=Ustilago maydis (strain 521 / FGSC 9021) GN=UMAG_01695 PE=4 SV=1	A0A0D1E805_USTMA	97 kDa		0	5	0	12	5	14
Cluster of Plasma membrane intrinsic protein OS=Zea mays GN=PIP1-1 PE=2 SV=1 (Q84RL8_MAIZE)	Q84RL8_MAIZE [4]	31 kDa	TRUE	0	0	0	12	5	11
Jasmonate-induced protein OS=Zea mays GN=pco083451(621) PE=2 SV=1	B4FV87_MAIZE	34 kDa	TRUE	0	2	0	12	4	8
Cluster of 4-hydroxy-7-methoxy-3-oxo-3,4-dihydro-2H-1,4-benzoxazin-2-yl glucoside beta-D-glucosidase 2, chloroplastic OS=Zea mays GN=GLU2 PE=1 SV=1 (HGGL2_MAIZE)	HGGL2_MAIZE [4]	64 kDa	TRUE	33	19	9	11	21	8
Cluster of Uncharacterized protein OS=Zea mays GN=LOC100194057 PE=4 SV=1 (A0A0B4J2X8_MAIZE)	A0A0B4J2X8_MAIZE [4]	19 kDa	TRUE	12	13	10	11	24	13
Cluster of 40S ribosomal protein S5 OS=Zea mays GN=LOC100193556 PE=2 SV=1 (B6SHZ1_MAIZE)	B6SHZ1_MAIZE [2]	22 kDa	TRUE	12	16	10	11	27	16
Uncharacterized protein OS=Zea mays GN=Zm.92692 PE=4 SV=1	A0A096R5I4_MAIZE	28 kDa		11	21	6	11	21	7
Heat shock 70 kDa protein 2 OS=Ustilago maydis (strain 521 / FGSC 9021) GN=UMS2 PE=3 SV=2	HSP72_USTMA	70 kDa	TRUE	9	17	10	11	18	12
Cluster of Uncharacterized protein OS=Zea mays GN=Zm.10794 PE=4 SV=1 (K7TW55_MAIZE)	K7TW55_MAIZE [2]	146 kDa	TRUE	4	9	4	11	40	13
Cluster of Plasminogen activator inhibitor 1 RNA-binding protein OS=Zea mays PE=2 SV=1 (B6T8U0_MAIZE)	B6T8U0_MAIZE [2]	40 kDa	TRUE	2	6	2	11	31	10
Cluster of Fasciclin-like arabinogalactan protein 7 OS=Zea mays GN=pco137326 PE=4 SV=1 (K7VT58_MAIZE)	K7VT58_MAIZE [2]	29 kDa	TRUE	1	0	0	11	13	7
Chromosome 8, whole genome shotgun sequence OS=Ustilago maydis (strain 521 / FGSC 9021) GN=UMAG_12216 PE=4 SV=1	A0A0D1DYD6_USTMA	28 kDa		0	0	0	11	4	12
30S ribosomal protein S14, chloroplastic OS=Zea mays GN=rps14 PE=3 SV=2	RR14_MAIZE	12 kDa		12	6	6	10	11	7
Cluster of 60S ribosomal protein L36 OS=Zea mays GN=magi92568 PE=2 SV=1 (B4FW07_MAIZE)	B4FW07_MAIZE [2]	13 kDa	TRUE	10	13	8	10	19	13
Elongation factor 1-alpha OS=Ustilago maydis (strain 521 / FGSC 9021) GN=UMAG_00924 PE=3 SV=1	A0A0D1E5U0_USTMA	50 kDa	TRUE	9	15	11	10	32	10
Cluster of Histone H2A OS=Zea mays PE=2 SV=1 (H2A_MAIZE)	H2A_MAIZE [6]	16 kDa	TRUE	8	13	13	10	23	21
Uncharacterized protein OS=Zea mays GN=Zm.7106 PE=2 SV=1	B4G1V7_MAIZE	16 kDa		8	11	3	10	17	11
Cluster of 50S ribosomal protein L12-1 OS=Zea mays PE=2 SV=1 (B6UIC1_MAIZE)	B6UIC1_MAIZE [2]	19 kDa	TRUE	7	18	3	10	39	11
Geranylgeranyl hydrogenase OS=Zea mays GN=pco077228 PE=2 SV=1	B6TDR5_MAIZE	50 kDa		7	17	6	10	42	12
Cluster of 40S ribosomal protein S9 OS=Zea mays GN=LOC100282862 PE=2 SV=1 (B6T7B2_MAIZE)	B6T7B2_MAIZE [3]	22 kDa	TRUE	6	12	4	10	31	14
Uncharacterized protein OS=Zea mays GN=AY110159 PE=4 SV=1	A0A096UHG3_MAIZE	68 kDa		5	10	3	10	29	10
Uncharacterized protein OS=Zea mays PE=2 SV=1	C0PEC4_MAIZE	34 kDa		4	9	5	10	32	10
Chlorophyll a-b binding protein 8 OS=Zea mays GN=LOC100282214 PE=2 SV=1	B6SUC4_MAIZE	29 kDa		4	8	0	10	18	9
Uncharacterized protein OS=Zea mays GN=LOC100383999 PE=2 SV=1	B4FWI4_MAIZE	65 kDa	TRUE	3	8	3	10	42	15
Cluster of Uncharacterized protein OS=Zea mays GN=LOC100278292 PE=2 SV=1 (B4FWG2_MAIZE)	B4FWG2_MAIZE [2]	38 kDa	TRUE	3	8	1	10	20	11
Chromosome 8, whole genome shotgun sequence OS=Ustilago maydis (strain 521 / FGSC 9021) GN=UMAG_10841 PE=3 SV=1	A0A0D1DYN8_USTMA	16 kDa	TRUE	2	4	8	10	6	11
Chromosome 4, whole genome shotgun sequence OS=Ustilago maydis (strain 521 / FGSC 9021) GN=UMAG_06315 PE=4 SV=1	A0A0D1CUW4_USTMA	23 kDa		1	9	4	10	7	17
Chromosome 8, whole genome shotgun sequence OS=Ustilago maydis (strain 521 / FGSC 9021) GN=UMAG_03223 PE=4 SV=1	A0A0D1DWS3_USTMA	21 kDa		0	3	0	10	5	13
Seven-transmembrane-domain protein 1 OS=Zea mays GN=TIDP3416 PE=2 SV=1	B4FQK1_MAIZE (+1)	29 kDa		0	1	0	10	4	7
Cluster of Uncharacterized protein OS=Zea mays GN=LOC100276715 PE=2 SV=1 (B6TGV4_MAIZE)	B6TGV4_MAIZE [2]	13 kDa	TRUE	10	11	8	9	7	10
Cluster of 60S ribosomal protein L11-1 OS=Zea mays GN=LOC100193878 PE=2 SV=1 (B4FGL9_MAIZE)	B4FGL9_MAIZE [4]	21 kDa	TRUE	9	11	5	9	17	11
Transketolase, chloroplastic OS=Zea mays PE=1 SV=1	TKTC_MAIZE	73 kDa		8	28	3	9	34	11
Uncharacterized protein OS=Zea mays PE=4 SV=1	A0A0B4J331_MAIZE	14 kDa		8	8	14	9	6	22
Cluster of 60S ribosomal protein L18a OS=Zea mays GN=Zm.95224 PE=2 SV=1 (B6T1D8_MAIZE)	B6T1D8_MAIZE [2]	21 kDa	TRUE	6	8	2	9	21	11
Uncharacterized protein OS=Zea mays GN=Zm.86929 PE=3 SV=1	A0A096RY56_MAIZE (+1)	29 kDa		6	6	2	9	16	9
Cluster of Uncharacterized protein OS=Zea mays GN=Zm.67235 PE=2 SV=1 (B4FD93_MAIZE)	B4FD93_MAIZE [3]	27 kDa	TRUE	5	10	13	9	24	12
Uncharacterized protein OS=Zea mays PE=4 SV=1	A0A096RAV0_MAIZE (+1)	25 kDa		5	9	3	9	16	11
Cluster of S-adenosylmethionine synthase OS=Zea mays GN=Zm.20018 PE=2 SV=1 (B8A068_MAIZE)	B8A068_MAIZE [3]	43 kDa	TRUE	4	18	5	9	60	22
Mg-protoporphyrin IX chelatase OS=Zea mays GN=Zm.29388 PE=2 SV=1	B4FZP0_MAIZE (+2)	46 kDa		3	12	2	9	38	11
Cluster of 40S ribosomal protein S2 OS=Zea mays GN=pco131882 PE=2 SV=1 (B6TNR8_MAIZE)	B6TNR8_MAIZE [3]	30 kDa	TRUE	3	11	3	9	36	12
Ribosomal protein OS=Zea mays GN=LOC100283907 PE=3 SV=1	A0A096PTH3_MAIZE	37 kDa		2	7	2	9	41	11
Uncharacterized protein OS=Zea mays GN=hir3 PE=4 SV=1	A0A096R0Z5_MAIZE (+1)	36 kDa	TRUE	0	0	0	9	4	5
Hypersensitive induced reaction1 isoform 1 OS=Zea mays GN=HIR1 PE=2 SV=1	Q9M584_MAIZE	31 kDa	TRUE	0	0	0	9	4	6
Uncharacterized protein OS=Zea mays GN=LOC100283176 PE=4 SV=1	A0A096TMX7_MAIZE	29 kDa	TRUE	0	0	0	9	8	12
Cluster of Fructose-bisphosphate aldolase OS=Zea mays GN=IDP1438 PE=2 SV=1 (B4FTI5_MAIZE)	B4FTI5_MAIZE [3]	42 kDa	TRUE	13	18	5	8	15	9
50S ribosomal protein L29, chloroplastic OS=Zea mays GN=RPL29 PE=2 SV=1	RK29_MAIZE	18 kDa		10	10	8	8	12	11
Photosystem II reaction center protein H OS=Zea mays GN=psbH PE=1 SV=2	PSBH_MAIZE	8 kDa		9	9	6	8	24	4
40S ribosomal protein SA OS=Zea mays GN=LOC100273170 PE=3 SV=1	A0A096RFH3_MAIZE (+2)	41 kDa		9	11	6	8	16	7
Calcium sensing receptor OS=Zea mays GN=LOC100284608 PE=2 SV=1	C0PPF5_MAIZE (+1)	40 kDa		7	15	6	8	11	7
Cluster of Uncharacterized protein OS=Zea mays GN=Zm.162933 PE=3 SV=1 (A0A096RW01_MAIZE)	A0A096RW01_MAIZE [4]	47 kDa	TRUE	6	12	3	8	38	12
Cluster of Sesquiterpene cyclase1 OS=Zea mays GN=Zm.571 PE=4 SV=1 (K7W5L7_MAIZE)	K7W5L7_MAIZE [3]	92 kDa	TRUE	6	9	3	8	26	9
Cluster of 60S ribosomal protein L34 OS=Zea mays GN=LOC100193910 PE=2 SV=1 (B4FGQ6_MAIZE)	B4FGQ6_MAIZE [3]	14 kDa	TRUE	6	7	7	8	16	7
Cluster of Uncharacterized protein (Fragment) OS=Zea mays GN=Zm.93675 PE=4 SV=1 (K7TKE6_MAIZE)	K7TKE6_MAIZE [4]	19 kDa	TRUE	6	9	6	8	9	10
Cluster of Uncharacterized protein (Fragment) OS=Zea mays GN=LOC100280597 PE=3 SV=1 (A0A096PVP6_MAIZE)	A0A096PVP6_MAIZE [3]	12 kDa	TRUE	6	5	6	8	8	6
Cluster of 40S ribosomal protein S3a OS=Zea mays GN=LOC100273118 PE=2 SV=1 (B4FAV3_MAIZE)	B4FAV3_MAIZE [6]	30 kDa	TRUE	5	9	5	8	26	7
Uncharacterized protein OS=Zea mays GN=Zm.68096 PE=4 SV=1	A0A096R5D9_MAIZE	100 kDa		5	8	2	8	22	9
30S ribosomal protein S7, chloroplastic OS=Zea mays GN=rps7-A PE=3 SV=2	RR7_MAIZE	18 kDa		5	7	5	8	15	11
Cluster of Adenosine kinase 2 OS=Zea mays GN=Zm.94037 PE=2 SV=1 (B4FFH8_MAIZE)	B4FFH8_MAIZE [2]	37 kDa	TRUE	4	14	5	8	29	15
Uncharacterized protein OS=Zea mays GN=mdh6 PE=2 SV=1	C0PFW3_MAIZE	47 kDa		4	13	5	8	22	10
Chromosome 8, whole genome shotgun sequence OS=Ustilago maydis (strain 521 / FGSC 9021) GN=UMAG_03274 PE=4 SV=1	A0A0D1DYI3_USTMA	88 kDa		3	6	5	8	19	11
Uncharacterized protein OS=Zea mays PE=3 SV=1	A0A096U7P6_MAIZE	34 kDa	TRUE	3	12	2	8	42	9
60S ribosomal protein L36 OS=Ustilago maydis (strain 521 / FGSC 9021) GN=UMAG_10110 PE=3 SV=1	A0A0D1E815_USTMA	13 kDa		3	4	6	8	3	6
Uncharacterized protein OS=Zea mays GN=Zm.5516 PE=4 SV=1	A0A096T780_MAIZE	191 kDa	TRUE	2	8	1	8	41	8
Cluster of Chaperonin CPN60-1, mitochondrial OS=Zea mays GN=CPN60I PE=1 SV=2 (CH61_MAIZE)	CH61_MAIZE [2]	61 kDa	TRUE	2	10	2	8	37	8
Chromosome 2, whole genome shotgun sequence OS=Ustilago maydis (strain 521 / FGSC 9021) GN=UMAG_10621 PE=4 SV=1	A0A0D1CXC6_USTMA	15 kDa		2	4	7	8	2	7
Lipoxygenase OS=Zea mays GN=LOX6 PE=2 SV=1	A1XCI1_MAIZE	97 kDa		1	21	2	8	50	8
Uncharacterized protein OS=Zea mays GN=pco142971 PE=3 SV=1	A0A0B4J3A2_MAIZE	46 kDa	TRUE	1	4	0	8	21	3
Chromosome 7, whole genome shotgun sequence OS=Ustilago maydis (strain 521 / FGSC 9021) GN=UMAG_03105 PE=4 SV=1	A0A0D1CRC4_USTMA	68 kDa		0	11	1	8	13	10
Uncharacterized protein OS=Zea mays GN=pcr1 PE=4 SV=1	A0A096RAE1_MAIZE (+3)	41 kDa	TRUE	8	24	4	7	52	19
Photosystem II CP47 reaction center protein OS=Zea mays GN=psbB PE=3 SV=1	PSBB_MAIZE	56 kDa		8	11	6	7	14	9
Cytochrome f OS=Zea mays GN=petA PE=3 SV=1	A0A096TUT5_MAIZE (+1)	35 kDa		7	16	6	7	6	7
Uncharacterized protein OS=Zea mays GN=LOC100193260 PE=4 SV=1	A0A096TDC4_MAIZE (+6)	26 kDa	TRUE	6	8	4	7	10	9
Cluster of Uncharacterized protein OS=Zea mays GN=pco121445b PE=4 SV=1 (A0A096PIP9_MAIZE)	A0A096PIP9_MAIZE [2]	80 kDa	TRUE	5	4	3	7	70	26
40S ribosomal protein S3 OS=Zea mays GN=TIDP2739 PE=2 SV=1	B6TB97_MAIZE	26 kDa	TRUE	5	11	3	7	32	14
30S ribosomal protein S4, chloroplastic OS=Zea mays GN=rps4 PE=3 SV=1	RR4_MAIZE	23 kDa		5	4	2	7	12	10
Chlorophyll a-b binding protein OS=Zea mays GN=LOC100281879 PE=2 SV=1	B6SZT9_MAIZE	28 kDa	TRUE	5	9	7	7	16	9
Cluster of 40S ribosomal protein S15a OS=Zea mays GN=LOC100280584 PE=2 SV=1 (B6SJ13_MAIZE)	B6SJ13_MAIZE [2]	15 kDa	TRUE	4	5	5	7	16	7
Sucrose synthase OS=Zea mays GN=Zm.84503 PE=2 SV=1	C0P6F8_MAIZE (+1)	93 kDa	TRUE	3	16	3	7	63	12
Lipoxygenase OS=Zea mays GN=LOC542495 PE=3 SV=1	Q8W0V2_MAIZE	96 kDa	TRUE	3	20	5	7	30	6
Uncharacterized protein OS=Zea mays GN=ZemaCp066 PE=3 SV=1	A0A096TR51_MAIZE (+2)	25 kDa		3	7	3	7	22	7
Chlorophyll a/b-binding apoprotein CP24 OS=Zea mays GN=Zm.41417 PE=4 SV=1	K7TXI5_MAIZE	27 kDa	TRUE	3	6	3	7	10	7
Photosystem I reaction center subunit V OS=Zea mays GN=LOC100285458 PE=2 SV=1	B6U534_MAIZE	15 kDa	TRUE	3	7	5	7	10	6
Cluster of Uncharacterized protein OS=Zea mays GN=Zm.160505 PE=3 SV=1 (A0A096S4A0_MAIZE)	A0A096S4A0_MAIZE [3]	68 kDa	TRUE	2	10	1	7	17	8
Cluster of Uncharacterized protein OS=Zea mays GN=Zm.19601 PE=2 SV=1 (C0HFG9_MAIZE)	C0HFG9_MAIZE [4]	100 kDa	TRUE	1	4	0	7	20	8
Chromosome 3, whole genome shotgun sequence OS=Ustilago maydis (strain 521 / FGSC 9021) GN=UMAG_01829 PE=4 SV=1	A0A0D1E3H5_USTMA	76 kDa		1	13	2	7	10	11
Cluster of Uncharacterized protein OS=Zea mays GN=LOC100275158 PE=2 SV=1 (B6SP99_MAIZE)	B6SP99_MAIZE [2]	51 kDa	TRUE	0	1	0	7	8	6
Disease resistance response protein 206 OS=Zea mays GN=pco082540(304) PE=2 SV=1	B6T8I3_MAIZE	18 kDa	TRUE	0	2	0	7	5	8
Serum albumin OS=Bos taurus GN=ALB PE=1 SV=4	ALBU_CON-BOVIN	69 kDa		13	9	5	6	2	7
ATP synthase B chain OS=Zea mays GN=pco080036b PE=3 SV=1	K7VN08_MAIZE	23 kDa		9	12	1	6	17	7
Uncharacterized protein OS=Zea mays GN=csu173 PE=2 SV=1	B4FAM1_MAIZE	28 kDa		8	5	3	6	21	9
Cluster of Uncharacterized protein OS=Zea mays GN=Zm.73159 PE=4 SV=1 (A0A096QNT9_MAIZE)	A0A096QNT9_MAIZE [3]	47 kDa	TRUE	7	13	4	6	22	6
Photosystem I reaction center subunit psaK OS=Zea mays GN=psa6 PE=2 SV=1	B6TR16_MAIZE	14 kDa		7	11	7	6	7	7
30S ribosomal protein S18, chloroplastic OS=Zea mays GN=rps18 PE=3 SV=1	RR18_MAIZE	21 kDa		6	5	5	6	5	5
Uncharacterized protein OS=Zea mays GN=LOC100273426 PE=4 SV=1	A0A096SQV8_MAIZE	35 kDa		5	8	1	6	16	9
Cluster of 50S ribosomal protein L14, chloroplastic OS=Zea mays GN=rpl14 PE=1 SV=2 (RK14_MAIZE)	RK14_MAIZE [2]	13 kDa	TRUE	5	6	1	6	16	5
Non-specific lipid-transfer protein OS=Zea mays PE=1 SV=1	NLTP_MAIZE	12 kDa	TRUE	5	10	3	6	6	5
Protein brittle-1 OS=Zea mays GN=pco142634 PE=2 SV=1	B6TN88_MAIZE	43 kDa		5	5	3	6	4	4
60S acidic ribosomal protein P0 OS=Zea mays GN=RP-P0 PE=3 SV=1	A0A096QY80_MAIZE (+3)	22 kDa		4	5	3	6	22	6
Glycine-rich RNA-binding protein 2 OS=Zea mays GN=GRP PE=2 SV=1	B6STA5_MAIZE (+1)	15 kDa	TRUE	4	10	4	6	12	7
Cluster of 60S ribosomal protein L32 OS=Zea mays GN=LOC100381287 PE=2 SV=1 (B4FI53_MAIZE)	B4FI53_MAIZE [3]	16 kDa	TRUE	4	7	6	6	9	5
60S ribosomal protein L18 OS=Zea mays GN=pco085865 PE=2 SV=1	B6SJ08_MAIZE	21 kDa	TRUE	4	4	2	6	18	8
Uncharacterized protein OS=Zea mays GN=LOC100284921 PE=2 SV=1	B4FUN6_MAIZE	18 kDa		4	5	3	6	11	6
Cluster of Dhurrinase-like B-glucosidase OS=Zea mays GN=LOC100174972 PE=2 SV=1 (B5AK47_MAIZE)	B5AK47_MAIZE [2]	64 kDa	TRUE	4	5	1	6	8	2
Uncharacterized protein OS=Zea mays GN=LOC100273366 PE=2 SV=1	B4FUZ9_MAIZE	28 kDa		3	7	2	6	21	6
Uncharacterized protein OS=Zea mays GN=Zm.95714 PE=2 SV=1	B6T9C0_MAIZE (+1)	54 kDa		3	8	0	6	16	8
Uncharacterized protein OS=Zea mays GN=LOC100193482 PE=2 SV=1	B7ZYW4_MAIZE	50 kDa		3	10	1	6	30	7
Chlorophyll a/b-binding apoprotein CP26 OS=Zea mays GN=Lhcb5-1 PE=2 SV=1	Q41746_MAIZE	30 kDa		3	8	3	6	16	6
Uncharacterized protein OS=Zea mays GN=ZEAMMB73_688205 PE=3 SV=1	K7U2V0_MAIZE (+1)	9 kDa		3	6	3	6	15	4
Photosystem II D2 protein OS=Zea mays GN=psbD PE=1 SV=1	PSBD_MAIZE	40 kDa		3	4	2	6	12	7
Cluster of Uncharacterized protein OS=Zea mays PE=2 SV=1 (B4FAF8_MAIZE)	B4FAF8_MAIZE [3]	16 kDa	TRUE	3	7	3	6	11	8
Uncharacterized protein OS=Zea mays PE=2 SV=1	B4FRX4_MAIZE	24 kDa		3	6	3	6	10	4
Photosystem I reaction center subunit V OS=Zea mays GN=LOC100284847 PE=2 SV=1	B4G1K9_MAIZE	15 kDa	TRUE	3	6	5	6	10	7
Uncharacterized protein OS=Zea mays GN=Zm.97874 PE=4 SV=1	K7WEI4_MAIZE	21 kDa		3	3	2	6	7	5
Cluster of Uncharacterized protein OS=Zea mays GN=csu505(rpL7) PE=4 SV=1 (A0A096S8Y0_MAIZE)	A0A096S8Y0_MAIZE [3]	17 kDa	TRUE	2	6	2	6	57	11
DIBOA-glucoside dioxygenase BX6 OS=Zea mays GN=BX6 PE=1 SV=1	BX6_MAIZE	41 kDa	TRUE	2	6	3	6	21	3
HMG-Y-related protein A OS=Zea mays GN=HMGIY2 PE=1 SV=1	HMGYA_MAIZE	20 kDa		2	3	5	6	20	8
60S ribosomal protein L5-1 OS=Zea mays GN=LOC100284917 PE=2 SV=1	C4JA45_MAIZE	34 kDa	TRUE	2	10	1	6	39	9
Cluster of ATP-dependent Clp protease proteolytic subunit OS=Zea mays GN=LOC100284276 PE=2 SV=1 (B6TRZ5_MAIZE)	B6TRZ5_MAIZE [4]	32 kDa	TRUE	2	5	2	6	12	4
Cluster of Ras-related protein ARA-3 OS=Zea mays GN=LOC100502497 PE=2 SV=1 (B4FNJ6_MAIZE)	B4FNJ6_MAIZE [2]	24 kDa	TRUE	2	7	2	6	10	5
Uncharacterized protein OS=Zea mays PE=3 SV=1	A0A096RTN1_MAIZE	17 kDa	TRUE	2	15	1	6	9	5
Chromosome 2, whole genome shotgun sequence OS=Ustilago maydis (strain 521 / FGSC 9021) GN=UMAG_11261 PE=3 SV=1	A0A0D1CX22_USTMA	17 kDa	TRUE	2	6	5	6	7	5
Cluster of Phosphoenolpyruvate carboxylase OS=Zea mays GN=Ppc1C PE=2 SV=1 (Q9SAZ6_MAIZE)	Q9SAZ6_MAIZE [3]	109 kDa	TRUE	1	7	2	6	32	4
Uncharacterized protein OS=Zea mays GN=pco091529 PE=2 SV=1	B4F957_MAIZE	41 kDa		0	5	1	6	18	6
Chromosome 7, whole genome shotgun sequence OS=Ustilago maydis (strain 521 / FGSC 9021) GN=UMAG_11498 PE=4 SV=1	A0A0D1C5H5_USTMA	39 kDa	TRUE	0	4	3	6	12	8
Chromosome 23, whole genome shotgun sequence OS=Ustilago maydis (strain 521 / FGSC 9021) GN=UMAG_06448 PE=4 SV=1	A0A0D1DT54_USTMA	11 kDa		0	4	7	6	3	8
Uncharacterized protein OS=Zea mays GN=pco137023 PE=2 SV=1	C0PD01_MAIZE	41 kDa		0	0	0	6	8	6
Ammonium transporter OS=Zea mays GN=LOC100272903 PE=2 SV=1	B4FRK2_MAIZE	52 kDa		0	0	0	6	1	5
Ribosomal protein L37 OS=Zea mays GN=LOC100284994 PE=2 SV=1	B6SGI4_MAIZE (+1)	11 kDa		12	9	21	5	7	10
Uncharacterized protein OS=Zea mays GN=Zm.141746 PE=4 SV=1	A0A096QKN7_MAIZE	32 kDa	TRUE	8	17	3	5	24	9
Cluster of Fibrillarin-2 OS=Zea mays GN=LOC100191636 PE=2 SV=1 (B6T4G7_MAIZE)	B6T4G7_MAIZE [3]	32 kDa	TRUE	6	5	1	5	22	11
Uncharacterized protein OS=Zea mays PE=4 SV=1	A0A096R7X2_MAIZE	17 kDa		6	10	5	5	10	7
Uncharacterized protein OS=Zea mays GN=Zm.5801 PE=4 SV=1	A0A096SAH7_MAIZE	44 kDa		6	8	1	5	4	2
Import receptor subunit TOM7-1 OS=Zea mays GN=LOC100283851 PE=2 SV=1	B6SJR3_MAIZE	9 kDa		6	7	2	5	4	4
Enolase 1 OS=Zea mays GN=ENO1 PE=2 SV=1	ENO1_MAIZE	48 kDa	TRUE	5	12	3	5	30	7
Uncharacterized protein OS=Zea mays GN=LOC100381276 PE=4 SV=1	A0A096UA85_MAIZE (+1)	24 kDa		5	6	3	5	9	7
Cluster of Uncharacterized protein OS=Zea mays GN=LOC100191912 PE=2 SV=1 (B4FAM6_MAIZE)	B4FAM6_MAIZE [2]	24 kDa	TRUE	4	7	2	5	22	8
Uncharacterized protein OS=Zea mays GN=ppp1 PE=4 SV=1	A0A096RE18_MAIZE	16 kDa		4	7	0	5	26	3
Cluster of 30S ribosomal protein S15 (Fragment) OS=Zea mays GN=rps15 PE=3 SV=1 (K7VCL8_MAIZE)	K7VCL8_MAIZE [4]	32 kDa	TRUE	4	7	2	5	10	6
Cytochrome b6-f complex subunit 4 OS=Zea mays GN=petD PE=2 SV=2	PETD_MAIZE	17 kDa		4	5	2	5	9	5
Uncharacterized protein OS=Zea mays PE=4 SV=1	A0A096RG34_MAIZE (+5)	13 kDa		4	5	3	5	8	3
Uncharacterized protein OS=Zea mays GN=Zm.7828 PE=2 SV=1	C0PP98_MAIZE	55 kDa		4	7	2	5	4	3
Histone H2A OS=Zea mays GN=Zm.16740 PE=3 SV=1	K7TYE5_MAIZE	14 kDa	TRUE	4	5	6	5	9	7
Cluster of 60 ribosomal protein L14 OS=Zea mays PE=2 SV=1 (B4FUA9_MAIZE)	B4FUA9_MAIZE [2]	15 kDa	TRUE	3	7	2	5	35	8
Adenylate kinase, chloroplastic OS=Zea mays GN=ADK1 PE=1 SV=1	KADC_MAIZE	25 kDa	TRUE	3	8	0	5	21	3
Chaperonin OS=Zea mays GN=pco135715c PE=2 SV=1	B4F848_MAIZE	26 kDa	TRUE	3	6	0	5	25	5
Uncharacterized protein OS=Zea mays GN=LOC100276178 PE=2 SV=1	B6T671_MAIZE	31 kDa		3	9	2	5	13	5
Uncharacterized protein OS=Zea mays GN=LOC100382978 PE=2 SV=1	C0PC44_MAIZE	17 kDa		3	3	4	5	3	5
Cluster of Uncharacterized protein OS=Zea mays GN=Zm.95196 PE=3 SV=1 (A0A096SCS1_MAIZE)	A0A096SCS1_MAIZE [3]	93 kDa	TRUE	2	11	1	5	46	10
Cluster of Uncharacterized protein OS=Zea mays GN=LOC100383793 PE=3 SV=1 (K7V364_MAIZE)	K7V364_MAIZE [2]	89 kDa	TRUE	2	7	1	5	46	14
Cluster of 60S ribosomal protein L10-3 OS=Zea mays GN=qm1 PE=2 SV=1 (B4FPT8_MAIZE)	B4FPT8_MAIZE [3]	25 kDa	TRUE	2	4	3	5	7	5
Uncharacterized protein OS=Zea mays GN=Zm.82386 PE=3 SV=1	A0A096TT73_MAIZE	31 kDa	TRUE	2	6	0	5	23	4
Uncharacterized protein OS=Zea mays GN=LOC100216767 PE=3 SV=1	A0A096T550_MAIZE	44 kDa		2	7	1	5	12	3
CP12-1 OS=Zea mays GN=IDP111 PE=2 SV=1	B6U3H3_MAIZE	15 kDa		2	5	0	5	10	4
Photosystem I reaction center subunit VI, chloroplastic OS=Zea mays GN=PSAH PE=2 SV=1	PSAH_MAIZE	15 kDa		2	3	2	5	4	5
Guanine nucleotide-binding protein beta subunit-like protein OS=Zea mays GN=gpm583 PE=2 SV=1	B6SJ21_MAIZE	36 kDa	TRUE	2	4	3	5	14	8
Guanine nucleotide-binding protein beta subunit-like protein OS=Zea mays GN=LOC100216946 PE=2 SV=1	B4FKM1_MAIZE	36 kDa	TRUE	2	4	3	5	10	8
Cluster of UDP-glucose 6-dehydrogenase OS=Zea mays GN=TIDP3299 PE=3 SV=1 (A0A096T909_MAIZE)	A0A096T909_MAIZE [3]	56 kDa	TRUE	1	7	3	5	27	8
Uncharacterized protein OS=Zea mays GN=pco101682(581) PE=3 SV=1	A0A096T241_MAIZE	62 kDa		1	9	1	5	22	10
Chromosome 1, whole genome shotgun sequence OS=Ustilago maydis (strain 521 / FGSC 9021) GN=UMAG_10469 PE=3 SV=1	A0A0D1D1B7_USTMA	23 kDa	TRUE	0	7	6	5	10	6
Uncharacterized protein OS=Zea mays GN=si486068c09 PE=3 SV=1	A0A096QE21_MAIZE (+1)	53 kDa	TRUE	0	4	0	5	12	5
Uncharacterized protein OS=Zea mays GN=LOC100279462 PE=4 SV=1	A0A096QAU5_MAIZE	42 kDa	TRUE	0	1	0	5	7	11
40S ribosomal protein S6 OS=Ustilago maydis (strain 521 / FGSC 9021) GN=UMAG_11827 PE=3 SV=1	A0A0D1EAG2_USTMA	28 kDa		0	2	2	5	2	5
Cluster of Uncharacterized protein OS=Zea mays GN=IDP725 PE=4 SV=1 (A0A096TPX1_MAIZE)	A0A096TPX1_MAIZE [2]	25 kDa	TRUE	0	0	0	5	5	7
Uncharacterized protein OS=Zea mays GN=LOC100282637 PE=4 SV=1	A0A096TI72_MAIZE (+1)	88 kDa		0	0	0	5	3	4
Uncharacterized protein OS=Zea mays GN=Zm.94009 PE=4 SV=1	A0A096SS17_MAIZE	33 kDa	TRUE	0	0	0	5	1	2
cDNA FLJ55805, highly similar to Keratin, type II cytoskeletal 4 OS=Homo sapiens PE=2 SV=1	B4DRW1_CON-HUMAN (+1)	52 kDa	TRUE	12	8	10	4	5	14
Uncharacterized protein OS=Zea mays GN=Zm.3442 PE=1 SV=1	A0A096Q0E5_MAIZE	27 kDa	TRUE	9	19	1	4	28	5
Uncharacterized protein OS=Zea mays GN=Zm.27235 PE=3 SV=1	A0A096SWH3_MAIZE (+2)	55 kDa	TRUE	6	3	4	4	6	3
Uncharacterized protein OS=Zea mays GN=Zm.53129 PE=3 SV=1	A0A096QLA7_MAIZE (+1)	46 kDa		5	11	2	4	8	6
Uncharacterized protein OS=Zea mays GN=pco114350(339) PE=2 SV=1	C0P7R2_MAIZE	39 kDa		5	9	4	4	6	4
Uncharacterized protein OS=Zea mays GN=LOC100273394 PE=2 SV=1	B7ZZ04_MAIZE	32 kDa		5	2	4	4	5	3
30S ribosomal protein S1 OS=Zea mays GN=pco138567b PE=4 SV=1	K7VMA9_MAIZE	44 kDa		4	7	0	4	26	4
Histone H2A OS=Zea mays GN=LOC100216638 PE=2 SV=1	B4FH55_MAIZE (+1)	14 kDa	TRUE	4	6	4	4	12	6
Pathogenesis-related protein 10 OS=Zea mays GN=IDP2565 PE=2 SV=1	Q29SB6_MAIZE	17 kDa	TRUE	4	15	4	4	11	6
Chlorophyll a-b binding protein 1, chloroplastic OS=Zea mays GN=CAB1 PE=3 SV=1	CB21_MAIZE	28 kDa	TRUE	4	10	7	4	14	7
Cluster of 60S ribosomal protein L22-2 OS=Zea mays GN=LOC100192778 PE=2 SV=1 (B4FCK9_MAIZE)	B4FCK9_MAIZE [2]	15 kDa	TRUE	4	5	4	4	15	4
Ribonucleoprotein OS=Zea mays GN=pco100700a PE=4 SV=1	K7TYJ1_MAIZE	31 kDa	TRUE	4	6	2	4	18	5
Non-specific lipid-transfer protein OS=Zea mays PE=2 SV=1	O24583_MAIZE	12 kDa	TRUE	4	6	2	4	5	3
DANA2 OS=Zea mays GN=LOC100382679 PE=2 SV=1	Q5IBC6_MAIZE	24 kDa		4	7	2	4	4	5
DREPP2 protein OS=Zea mays GN=umc1162 PE=2 SV=1	B6TK17_MAIZE	25 kDa		4	5	1	4	7	2
Cluster of Histone H2A OS=Zea mays GN=pco099353 PE=2 SV=1 (B4G237_MAIZE)	B4G237_MAIZE [6]	14 kDa	TRUE	3	7	4	4	13	8
Cluster of Ribulose bisphosphate carboxylase small chain OS=Zea mays GN=LOC100279574 PE=2 SV=1 (B7ZYT6_MAIZE)	B7ZYT6_MAIZE [2]	18 kDa	TRUE	3	12	0	4	11	1
Glutamine synthetase OS=Zea mays GN=LOC100856886 PE=2 SV=1	B4FMX4_MAIZE (+1)	46 kDa	TRUE	3	6	1	4	23	5
Ribosomal protein rpS20 OS=Zea mays GN=pco086004 PE=2 SV=1	B4FR87_MAIZE	22 kDa		3	1	4	4	6	4
Cluster of Uncharacterized protein OS=Zea mays GN=umc1313 PE=2 SV=1 (B4FRZ3_MAIZE)	B4FRZ3_MAIZE [2]	25 kDa	TRUE	3	3	2	4	7	5
30S ribosomal protein S8, chloroplastic OS=Zea mays GN=rps8 PE=3 SV=1	RR8_MAIZE	16 kDa		3	4	1	4	8	2
Uncharacterized protein OS=Zea mays GN=Zm.79162 PE=4 SV=1	K7VP16_MAIZE	35 kDa		3	4	3	4	3	3
Chromosome 2, whole genome shotgun sequence OS=Ustilago maydis (strain 521 / FGSC 9021) GN=UMAG_01364 PE=4 SV=1	A0A0D1EAQ8_USTMA	24 kDa	TRUE	3	6	3	4	6	5
Cluster of 40S ribosomal protein S7 OS=Zea mays GN=LOC100193269 PE=2 SV=1 (B6SHM7_MAIZE)	B6SHM7_MAIZE [2]	22 kDa	TRUE	2	7	0	4	29	8
Cluster of Uncharacterized protein OS=Zea mays GN=Zm.94530 PE=4 SV=1 (A0A096Q2M8_MAIZE)	A0A096Q2M8_MAIZE [2]	89 kDa	TRUE	2	2	1	4	15	6
Cluster of Uncharacterized protein OS=Zea mays GN=LOC100192628 PE=2 SV=1 (B4FVE8_MAIZE)	B4FVE8_MAIZE [4]	35 kDa	TRUE	2	7	2	4	12	4
Cluster of Ras protein RIC1 OS=Zea mays GN=LOC100191848 PE=2 SV=1 (B4FAE1_MAIZE)	B4FAE1_MAIZE [5]	23 kDa	TRUE	2	7	1	4	16	3
Beta-propeller domain of methanol dehydrogenase type OS=Zea mays GN=Zm.15058 PE=2 SV=1	B6U4G5_MAIZE	31 kDa		2	5	1	4	13	4
Cluster of Uncharacterized protein OS=Zea mays GN=thi2 PE=2 SV=1 (B4G015_MAIZE)	B4G015_MAIZE [3]	37 kDa	TRUE	2	1	0	4	13	2
H(+)-transporting ATP synthase isoform 1 OS=Zea mays GN=LOC100281924 PE=2 SV=1	C0P6Z6_MAIZE	27 kDa		2	8	0	4	9	4
Stress protein OS=Zea mays GN=pco152469 PE=2 SV=1	B6TIK3_MAIZE	27 kDa		2	12	1	4	3	2
Chromosome 7, whole genome shotgun sequence OS=Ustilago maydis (strain 521 / FGSC 9021) GN=UMAG_02924 PE=4 SV=1	A0A0D1DXS9_USTMA	24 kDa		2	3	6	4	7	6
Cluster of Dihydrolipoyllysine-residue succinyltransferase component of 2-oxoglutarate dehydrogenase complex OS=Zea mays GN=Zm.84681 PE=2 SV=1 (B6TFG5_MAIZE)	B6TFG5_MAIZE [4]	49 kDa	TRUE	2	1	1	4	5	4
Histone H1 OS=Zea mays GN=hon101 PE=2 SV=1	Q8LK07_MAIZE	20 kDa		2	1	2	4	3	3
Ribosome-like protein OS=Zea mays GN=Zm.95993 PE=2 SV=1	B6TT66_MAIZE	16 kDa	TRUE	2	3	3	4	6	4
Uncharacterized protein OS=Zea mays GN=Zm.13059 PE=4 SV=1	A0A096RB82_MAIZE (+1)	54 kDa		2	4	1	4	5	3
Putative nucleolar-protein-domain family protein OS=Zea mays GN=Zm.5406 PE=4 SV=1	K7VDS6_MAIZE (+1)	26 kDa		2	2	2	4	0	3
Chromosome 5, whole genome shotgun sequence OS=Ustilago maydis (strain 521 / FGSC 9021) GN=UMAG_10147 PE=3 SV=1	A0A0D1CTS8_USTMA	18 kDa	TRUE	2	3	3	4	6	4
Cluster of Uncharacterized protein OS=Zea mays GN=LOC100501272 PE=4 SV=1 (A0A0B4J3F8_MAIZE)	A0A0B4J3F8_MAIZE [2]	59 kDa	TRUE	1	5	0	4	34	7
60S ribosomal protein L23 OS=Zea mays GN=LOC100281952 PE=2 SV=1	B4FGL4_MAIZE	15 kDa		1	3	2	4	13	6
Cluster of Glutamine synthetase OS=Zea mays GN=gln1-3 PE=2 SV=1 (B4G1P1_MAIZE)	B4G1P1_MAIZE [5]	39 kDa	TRUE	1	6	1	4	16	6
Cluster of Translocase of chloroplast OS=Zea mays GN=Zm.262 PE=2 SV=1 (B4G0Y4_MAIZE)	B4G0Y4_MAIZE [2]	36 kDa	TRUE	1	3	1	4	19	6
Cluster of Uncharacterized protein OS=Zea mays GN=pco111761(65) PE=2 SV=1 (C0PM74_MAIZE)	C0PM74_MAIZE [2]	26 kDa	TRUE	1	6	1	4	15	5
Phosphoglycerate kinase OS=Zea mays GN=umc1110 PE=3 SV=1	A0A096TIB6_MAIZE (+1)	61 kDa	TRUE	1	7	1	4	17	6
Protein disulfide-isomerase OS=Ustilago maydis (strain 521 / FGSC 9021) GN=UMAG_10156 PE=3 SV=1	A0A0D1E191_USTMA	55 kDa		1	6	0	4	7	7
Chromosome 4, whole genome shotgun sequence OS=Ustilago maydis (strain 521 / FGSC 9021) GN=UMAG_05223 PE=3 SV=1	A0A0D1E2V9_USTMA	72 kDa		1	7	4	4	7	7
Chromosome 16, whole genome shotgun sequence OS=Ustilago maydis (strain 521 / FGSC 9021) GN=UMAG_05731 PE=4 SV=1	A0A0D1DWQ2_USTMA	32 kDa		1	6	4	4	7	3
Uncharacterized protein OS=Zea mays GN=Zm.121823 PE=4 SV=1	A0A096SR52_MAIZE	20 kDa		1	3	2	4	6	3
Cluster of Uncharacterized protein OS=Zea mays GN=pco120183 PE=4 SV=1 (A0A096R9H4_MAIZE)	A0A096R9H4_MAIZE [4]	35 kDa	TRUE	1	2	0	4	7	1
Chromosome 4, whole genome shotgun sequence OS=Ustilago maydis (strain 521 / FGSC 9021) GN=UMAG_10182 PE=3 SV=1	A0A0D1C9T6_USTMA	6 kDa		1	1	4	4	1	3
Uncharacterized protein OS=Zea mays GN=LOC100285301 PE=4 SV=1	A0A096PJM3_MAIZE	40 kDa		1	3	1	4	4	3
Uncharacterized protein OS=Zea mays GN=rfz1 PE=4 SV=1	A0A096RAA2_MAIZE (+1)	32 kDa		1	2	1	4	7	2
Uncharacterized protein OS=Zea mays GN=Zm.651 PE=4 SV=1	A0A096U005_MAIZE	29 kDa		1	4	2	4	8	4
Chromosome 21, whole genome shotgun sequence OS=Ustilago maydis (strain 521 / FGSC 9021) GN=UMAG_05998 PE=3 SV=1	A0A0D1DN50_USTMA	16 kDa		1	4	2	4	2	4
Uncharacterized protein OS=Zea mays GN=Zm.86463 PE=4 SV=1	A0A096SD19_MAIZE	68 kDa		0	2	0	4	18	4
Cluster of Uncharacterized protein OS=Zea mays GN=Zm.79363 PE=4 SV=1 (A0A096Q2E3_MAIZE)	A0A096Q2E3_MAIZE [2]	32 kDa	TRUE	0	0	0	4	13	5
Cluster of Uncharacterized protein OS=Zea mays GN=pco116468 PE=4 SV=1 (A0A096TZC6_MAIZE)	A0A096TZC6_MAIZE [2]	28 kDa	TRUE	0	2	0	4	8	4
Uncharacterized protein OS=Zea mays GN=LOC100191531 PE=4 SV=1	A0A096R9P2_MAIZE (+1)	30 kDa		0	0	0	4	5	4
Uncharacterized protein OS=Zea mays GN=ZEAMMB73_092889 PE=4 SV=1	K7V744_MAIZE	162 kDa	TRUE	0	0	0	4	1	4
Uncharacterized protein OS=Zea mays GN=LOC100216809 PE=4 SV=1	A0A096T8Q4_MAIZE (+3)	221 kDa	TRUE	0	0	0	4	2	2
Cluster of Uncharacterized protein OS=Zea mays GN=LOC100273485 PE=2 SV=1 (B4FVV1_MAIZE)	B4FVV1_MAIZE [3]	57 kDa	TRUE	0	0	0	4	1	4
Flavoprotein wrbA OS=Zea mays GN=LOC100280914 PE=2 SV=1	B6SPB2_MAIZE	26 kDa		0	0	0	4	0	2
Dirigent OS=Zea mays GN=Zm.112132 PE=4 SV=1	K7V6J0_MAIZE	17 kDa		0	0	0	4	0	3
Keratin, type II cytoskeletal 78 OS=Homo sapiens GN=KRT78 PE=1 SV=2	K2C78_CON-HUMAN	57 kDa	TRUE	23	5	3	3	1	3
Uncharacterized protein OS=Zea mays GN=Zm.22323 PE=4 SV=1	A0A096SUN7_MAIZE	81 kDa		13	20	11	3	6	4
Uncharacterized protein OS=Zea mays GN=Zm.18018 PE=3 SV=1	K7UST5_MAIZE	20 kDa		7	11	0	3	2	0
Cluster of Fructose-bisphosphate aldolase OS=Zea mays GN=ald1 PE=2 SV=1 (B4FAL9_MAIZE)	B4FAL9_MAIZE [2]	39 kDa	TRUE	6	9	5	3	16	9
Threonine endopeptidase OS=Zea mays GN=pco136292 PE=2 SV=1	B6TCN7_MAIZE	16 kDa		5	7	3	3	4	3
Malic enzyme OS=Zea mays GN=me3 PE=3 SV=1	A0A096RAG1_MAIZE (+1)	67 kDa	TRUE	4	7	1	3	6	2
Cluster of Putative thioredoxin superfamily protein OS=Zea mays GN=trm1 PE=4 SV=1 (K7TXW7_MAIZE)	K7TXW7_MAIZE [3]	19 kDa	TRUE	4	7	0	3	11	2
Uncharacterized protein OS=Zea mays GN=pco141453a PE=2 SV=1	B6TMU3_MAIZE	16 kDa		4	5	2	3	9	2
Membrane steroid-binding protein 1 OS=Zea mays GN=Zm.160652 PE=2 SV=1	B6TJC7_MAIZE	28 kDa		4	3	1	3	2	2
Uncharacterized protein (Fragment) OS=Zea mays GN=LOC100280715 PE=3 SV=1	A0A096S125_MAIZE (+2)	12 kDa		3	3	3	3	6	6
Uncharacterized protein OS=Zea mays GN=Zm.8875 PE=3 SV=1	A0A096SKM0_MAIZE (+2)	19 kDa		3	6	2	3	15	4
Uncharacterized protein OS=Zea mays GN=ZEAMMB73_467712 PE=3 SV=1	K7USR3_MAIZE	47 kDa		3	4	0	3	15	5
Glycine-rich RNA-binding, abscisic acid-inducible protein OS=Zea mays GN=RAB15 PE=1 SV=1	GRPA_MAIZE	15 kDa	TRUE	3	2	1	3	8	5
Chromosome 14, whole genome shotgun sequence OS=Ustilago maydis (strain 521 / FGSC 9021) GN=UMAG_10526 PE=3 SV=1	A0A0D1DSL7_USTMA	68 kDa	TRUE	3	5	3	3	14	6
Xyloglucan endotransglucosylase/hydrolase OS=Zea mays GN=gpm554 PE=2 SV=1	B4FTH5_MAIZE	32 kDa		3	5	2	3	13	5
Cluster of Phenylalanine ammonia-lyase OS=Zea mays GN=LOC100856984 PE=2 SV=1 (B8A046_MAIZE)	B8A046_MAIZE [2]	75 kDa	TRUE	3	6	0	3	5	4
Cluster of Uncharacterized protein OS=Zea mays PE=4 SV=1 (A0A096Q8U8_MAIZE)	A0A096Q8U8_MAIZE [3]	36 kDa	TRUE	3	2	2	3	5	4
Uncharacterized protein OS=Zea mays GN=LOC100274535 PE=4 SV=1	A0A096R4G6_MAIZE (+2)	28 kDa		3	7	4	3	11	3
Cluster of Uncharacterized protein OS=Zea mays GN=Zm.133474 PE=4 SV=1 (A0A096UEY3_MAIZE)	A0A096UEY3_MAIZE [2]	21 kDa	TRUE	3	3	1	3	5	3
Chlorophyll a-b binding protein 1 OS=Zea mays GN=Zm.93642 PE=2 SV=1	B4FUA1_MAIZE (+1)	28 kDa	TRUE	3	7	4	3	11	6
Chromosome 2, whole genome shotgun sequence OS=Ustilago maydis (strain 521 / FGSC 9021) GN=UMAG_01060 PE=3 SV=1	A0A0D1E9T3_USTMA	18 kDa	TRUE	3	3	3	3	6	4
Polyadenylate-binding protein OS=Zea mays GN=LOC100381794 PE=3 SV=1	A0A096RM05_MAIZE (+1)	71 kDa	TRUE	2	8	1	3	36	6
50S ribosomal protein L11 OS=Zea mays GN=IDP2420 PE=2 SV=1	B6U1J2_MAIZE	23 kDa		2	3	1	3	11	4
Uncharacterized protein OS=Zea mays GN=Zm.6905 PE=2 SV=1	B4FQA5_MAIZE	25 kDa		2	7	6	3	9	10
Uncharacterized protein OS=Zea mays GN=TIDP2761 PE=4 SV=1	A0A096SK77_MAIZE	18 kDa		2	6	0	3	15	4
Cluster of Uncharacterized protein OS=Zea mays GN=LOC100217217 PE=2 SV=1 (B4FM07_MAIZE)	B4FM07_MAIZE [2]	28 kDa	TRUE	2	8	1	3	12	7
Cluster of Peptidyl-prolyl cis-trans isomerase OS=Zea mays GN=Zm.156461 PE=3 SV=1 (K7TWV7_MAIZE)	K7TWV7_MAIZE [3]	18 kDa	TRUE	2	7	0	3	7	4
Methylenetetrahydrofolate reductase 1 OS=Zea mays PE=2 SV=1	MTHR1_MAIZE	66 kDa		2	6	3	3	18	6
Photosystem II 10 kDa polypeptide OS=Zea mays GN=psb3 PE=2 SV=1	B6SQV5_MAIZE	13 kDa		2	5	1	3	21	6
Uncharacterized protein OS=Zea mays GN=cl16097_1 PE=2 SV=1	B4F8P0_MAIZE	47 kDa		2	6	3	3	10	3
Beta-xylanase OS=Ustilago maydis (strain 521 / FGSC 9021) GN=UMAG_04422 PE=3 SV=1	A0A0D1C055_USTMA	64 kDa		2	7	2	3	12	6
Chromosome 1, whole genome shotgun sequence OS=Ustilago maydis (strain 521 / FGSC 9021) GN=UMAG_11625 PE=3 SV=1	A0A0D1EDR7_USTMA	15 kDa		2	3	2	3	3	4
Chromosome 3, whole genome shotgun sequence OS=Ustilago maydis (strain 521 / FGSC 9021) GN=UMAG_11880 PE=4 SV=1	A0A0D1CAF4_USTMA	7 kDa	TRUE	2	2	4	3	1	4
Cluster of Uncharacterized protein OS=Zea mays GN=LOC100273505 PE=2 SV=1 (B4FW06_MAIZE)	B4FW06_MAIZE [2]	20 kDa	TRUE	2	4	1	3	12	4
Photosystem I P700 chlorophyll a apoprotein A2 OS=Zea mays GN=psaB PE=3 SV=2	PSAB_MAIZE	83 kDa		2	2	1	3	3	4
40S ribosomal protein S20 OS=Zea mays GN=Zm.92654 PE=2 SV=1	B4FDT0_MAIZE	14 kDa	TRUE	2	1	1	3	5	4
Uncharacterized protein OS=Zea mays GN=LOC100276678 PE=2 SV=1	B6TGD4_MAIZE	12 kDa	TRUE	2	4	4	3	5	2
Uncharacterized protein OS=Zea mays GN=LOC100501788 PE=4 SV=1	K7THS1_MAIZE (+1)	37 kDa		2	4	2	3	7	3
Chlorophyll a-b binding protein CP24 OS=Zea mays GN=LOC100273752 PE=2 SV=1	B4FXB0_MAIZE	27 kDa	TRUE	2	3	2	3	5	2
Ribosomal protein L34 OS=Zea mays GN=LOC100284012 PE=2 SV=1	B6TP32_MAIZE (+1)	15 kDa		2	2	1	3	2	3
Uncharacterized protein OS=Zea mays GN=ZEAMMB73_049046 PE=2 SV=1	B6SLP3_MAIZE	9 kDa		2	3	3	3	1	2
Chromosome 10, whole genome shotgun sequence OS=Ustilago maydis (strain 521 / FGSC 9021) GN=UMAG_11103 PE=3 SV=1	A0A0D1E0M2_USTMA	44 kDa	TRUE	2	3	0	3	9	4
Cluster of Uncharacterized protein OS=Zea mays GN=LOC100192746 PE=4 SV=1 (A0A096QN25_MAIZE)	A0A096QN25_MAIZE [10]	19 kDa	TRUE	1	2	3	3	8	5
Uncharacterized protein OS=Zea mays GN=si496035e06 PE=2 SV=1	B4FZB8_MAIZE	61 kDa	TRUE	1	7	2	3	23	6
Mg-protoporphyrin IX chelatase OS=Zea mays PE=3 SV=1	A0A096QHJ3_MAIZE	82 kDa		1	2	1	3	25	4
40S ribosomal protein S11 OS=Zea mays GN=RPS11 PE=2 SV=1	RS11_MAIZE	18 kDa		1	1	1	3	12	2
Chromosome 2, whole genome shotgun sequence OS=Ustilago maydis (strain 521 / FGSC 9021) GN=UMAG_15034 PE=3 SV=1	A0A0D1CD96_USTMA	71 kDa	TRUE	1	6	1	3	7	4
Cluster of Uncharacterized protein OS=Zea mays GN=Zm.65054 PE=4 SV=1 (A0A096RZA0_MAIZE)	A0A096RZA0_MAIZE [2]	43 kDa	TRUE	1	1	0	3	16	4
Cluster of Uncharacterized protein OS=Zea mays GN=LOC100501508 PE=2 SV=1 (B7ZXP4_MAIZE)	B7ZXP4_MAIZE [6]	48 kDa	TRUE	1	5	1	3	12	2
Uncharacterized protein OS=Zea mays GN=LOC100193455 PE=4 SV=1	K7U2H0_MAIZE (+1)	226 kDa		1	1	1	3	13	3
Putative DEAD-box ATP-dependent RNA helicase family protein OS=Zea mays GN=LOC100381785 PE=4 SV=1	K7U9C9_MAIZE	65 kDa	TRUE	1	4	1	3	9	3
Aldehyde dehydrogenase OS=Zea mays GN=rf2 PE=2 SV=1	Q43274_MAIZE	59 kDa	TRUE	1	6	3	3	12	5
Cluster of Chlorophyll a-b binding protein 4 OS=Zea mays GN=gpm571 PE=2 SV=1 (B4FV94_MAIZE)	B4FV94_MAIZE [4]	27 kDa	TRUE	1	3	0	3	7	2
Uncharacterized protein OS=Zea mays GN=LOC100191267 PE=2 SV=1	B4F874_MAIZE	28 kDa		1	3	1	3	11	3
Putative nucleolin-like family protein OS=Zea mays GN=Zm.81300 PE=4 SV=1	K7TSX3_MAIZE (+3)	70 kDa		1	0	0	3	12	4
40S ribosomal protein S4 OS=Ustilago maydis (strain 521 / FGSC 9021) GN=UMAG_11719 PE=3 SV=1	A0A0D1DZD2_USTMA	30 kDa		1	4	3	3	1	6
NADP-dependent glyceraldehyde-3-phosphate dehydrogenase OS=Zea mays GN=Zm.175 PE=2 SV=1	B4FR32_MAIZE	53 kDa		1	1	0	3	11	3
Uncharacterized protein OS=Zea mays GN=pco083605 PE=2 SV=1	B4FGR6_MAIZE (+1)	30 kDa		1	3	1	3	6	2
Prohibitin OS=Zea mays GN=PHB2 PE=2 SV=1	Q9M588_MAIZE	31 kDa		1	2	0	3	5	2
Synaptic glycoprotein SC2 OS=Zea mays GN=Zm.19254 PE=4 SV=1	K7UUB1_MAIZE	51 kDa		1	2	0	3	6	3
Chromosome 22, whole genome shotgun sequence OS=Ustilago maydis (strain 521 / FGSC 9021) GN=UMAG_11233 PE=4 SV=1	A0A0D1BUQ0_USTMA	27 kDa	TRUE	1	2	4	3	1	4
Uncharacterized protein OS=Zea mays GN=pco091280 PE=4 SV=1	A0A096PQR0_MAIZE (+1)	58 kDa		1	2	2	3	5	2
Cluster of THO complex subunit 4 OS=Zea mays GN=LOC100279524 PE=2 SV=1 (B6T346_MAIZE)	B6T346_MAIZE [5]	27 kDa	TRUE	1	3	1	3	7	3
Uncharacterized protein OS=Zea mays GN=LOC100381867 PE=2 SV=1	C0P2F3_MAIZE	36 kDa		1	2	0	3	4	4
Chromosome 12, whole genome shotgun sequence OS=Ustilago maydis (strain 521 / FGSC 9021) GN=UMAG_10434 PE=4 SV=1	A0A0D1DVR2_USTMA	93 kDa	TRUE	1	2	0	3	11	3
Cluster of Uncharacterized protein OS=Zea mays PE=4 SV=1 (A0A096SMW4_MAIZE)	A0A096SMW4_MAIZE [2]	86 kDa	TRUE	0	5	1	3	22	5
Cluster of Uncharacterized protein OS=Zea mays GN=LOC100217188 PE=3 SV=1 (A0A096Q4Q2_MAIZE)	A0A096Q4Q2_MAIZE [4]	93 kDa	TRUE	0	4	0	3	42	6
Cluster of Putative TCP-1/cpn60 chaperonin family protein OS=Zea mays GN=Zm.44750 PE=3 SV=1 (K7UCH1_MAIZE)	K7UCH1_MAIZE [2]	59 kDa	TRUE	0	0	0	3	30	5
Cluster of Phosphoglucomutase, cytoplasmic 1 OS=Zea mays PE=2 SV=2 (PGMC1_MAIZE)	PGMC1_MAIZE [2]	63 kDa	TRUE	0	5	0	3	25	1
Cluster of Uncharacterized protein OS=Zea mays PE=3 SV=1 (A0A096SHX1_MAIZE)	A0A096SHX1_MAIZE [2]	73 kDa	TRUE	0	3	0	3	12	7
Annexin OS=Zea mays GN=LOC542749 PE=3 SV=1	A0A096QXB7_MAIZE	38 kDa	TRUE	0	7	1	3	15	9
Uncharacterized protein OS=Zea mays GN=Zm.6578 PE=4 SV=1	A0A0B4J3F5_MAIZE	56 kDa		0	6	0	3	8	2
Uncharacterized protein OS=Zea mays GN=LOC100273155 PE=2 SV=1	B4FEA2_MAIZE	30 kDa		0	6	3	3	11	6
T-complex protein 1 subunit zeta OS=Zea mays GN=LOC100856978 PE=2 SV=1	B6T8Q5_MAIZE	59 kDa		0	2	0	3	15	6
Cluster of Uncharacterized protein OS=Zea mays GN=Zm.5819 PE=3 SV=1 (K7V2Z8_MAIZE)	K7V2Z8_MAIZE [2]	127 kDa	TRUE	0	1	0	3	27	2
Cluster of Uncharacterized protein OS=Zea mays GN=Zm.84716 PE=2 SV=1 (B4FQT3_MAIZE)	B4FQT3_MAIZE [2]	65 kDa	TRUE	0	4	0	3	16	3
Cluster of Uncharacterized protein OS=Zea mays GN=LOC100383931 PE=3 SV=1 (A0A096S4I9_MAIZE)	A0A096S4I9_MAIZE [2]	90 kDa	TRUE	0	1	0	3	9	1
Nascent polypeptide-associated complex alpha subunit-like protein OS=Zea mays GN=Zm.25647 PE=2 SV=1	B6SU89_MAIZE	24 kDa		0	5	1	3	12	5
Uncharacterized protein OS=Zea mays GN=Zm.37820 PE=4 SV=1	A0A096QFJ6_MAIZE (+1)	84 kDa		0	2	0	3	10	2
Cluster of 26S protease regulatory subunit S10B OS=Zea mays GN=LOC100282100 PE=2 SV=1 (B4FTV9_MAIZE)	B4FTV9_MAIZE [3]	45 kDa	TRUE	0	0	0	3	14	4
Uncharacterized protein OS=Zea mays GN=Zm.74185 PE=4 SV=1	A0A096SV42_MAIZE	43 kDa		0	2	0	3	9	1
Cluster of Minor allergen Alt a 7 OS=Zea mays GN=gpm345 PE=2 SV=1 (B4FWD0_MAIZE)	B4FWD0_MAIZE [2]	22 kDa	TRUE	0	3	0	3	9	4
Chromosome 10, whole genome shotgun sequence OS=Ustilago maydis (strain 521 / FGSC 9021) GN=UMAG_03752 PE=4 SV=1	A0A0D1C393_USTMA	46 kDa		0	1	1	3	4	5
Uncharacterized protein OS=Zea mays GN=LOC100191834 PE=2 SV=1	B4FAC5_MAIZE	16 kDa		0	2	1	3	2	1
Cluster of Dolichyl-diphosphooligosaccharide--protein glycosyltransferase 48 kDa subunit OS=Zea mays GN=LOC100274092 PE=2 SV=1 (B4FZ10_MAIZE)	B4FZ10_MAIZE [2]	49 kDa	TRUE	0	1	0	3	3	3
Uncharacterized protein OS=Zea mays GN=gpm636 PE=3 SV=1	A0A096T175_MAIZE	86 kDa		0	0	0	3	3	3
Chromosome 17, whole genome shotgun sequence OS=Ustilago maydis (strain 521 / FGSC 9021) GN=UMAG_10701 PE=3 SV=1	A0A0D1BXY8_USTMA	10 kDa		0	1	3	3	2	3
Uncharacterized protein OS=Zea mays GN=Zm.93025 PE=4 SV=1	A0A096SA34_MAIZE (+4)	70 kDa		0	1	2	3	4	2
Uncharacterized protein OS=Zea mays PE=4 SV=1	A0A096TGC6_MAIZE (+1)	18 kDa		0	3	0	3	3	2
Uncharacterized protein OS=Zea mays GN=Zm.8141 PE=2 SV=1	B4F8T3_MAIZE	52 kDa		0	6	0	3	2	0
Chromosome 22, whole genome shotgun sequence OS=Ustilago maydis (strain 521 / FGSC 9021) GN=UMAG_06179 PE=4 SV=1	A0A0D1DMP1_USTMA	64 kDa		0	2	1	3	0	4
Uncharacterized protein OS=Zea mays GN=Zm.31047 PE=2 SV=1	C4J5B0_MAIZE	41 kDa	TRUE	0	0	0	3	0	1
Uncharacterized protein OS=Zea mays GN=Zm.17111 PE=4 SV=1	A0A096T963_MAIZE	138 kDa		10	11	10	2	4	4
Uncharacterized protein OS=Zea mays GN=Zm.91879 PE=4 SV=1	A0A096QM08_MAIZE (+1)	61 kDa		4	10	3	2	5	4
Uncharacterized protein OS=Zea mays GN=Zm.13456 PE=2 SV=1	B6SLM7_MAIZE	11 kDa		4	5	1	2	2	2
Fructokinase-2 OS=Zea mays GN=FRK2 PE=1 SV=1	SCRK2_MAIZE	35 kDa		3	6	0	2	19	4
Cluster of Peptidase beta subunit OS=Zea mays GN=Zm.5860 PE=3 SV=1 (K7VKM2_MAIZE)	K7VKM2_MAIZE [2]	58 kDa	TRUE	3	5	2	2	22	3
Cluster of Cytochrome b6-f complex iron-sulfur subunit OS=Zea mays GN=ris2 PE=2 SV=1 (B4F9N4_MAIZE)	B4F9N4_MAIZE [2]	24 kDa	TRUE	3	11	0	2	12	4
Delta-aminolevulinic acid dehydratase OS=Zea mays GN=LOC100501691 PE=3 SV=1	A0A096TKH4_MAIZE	46 kDa		3	6	1	2	14	4
Cluster of Ras-related protein RIC2 OS=Zea mays GN=LOC100194331 PE=2 SV=1 (B4FIB2_MAIZE)	B4FIB2_MAIZE [8]	24 kDa	TRUE	3	10	1	2	10	4
Eukaryotic translation initiation factor 5A OS=Zea mays GN=TIF5A PE=1 SV=2	IF5A_MAIZE	17 kDa		3	5	2	2	8	2
Uncharacterized protein OS=Zea mays PE=4 SV=1	A0A096SBI0_MAIZE	24 kDa		3	3	0	2	7	2
Germin-like protein OS=Zea mays GN=glp1 PE=2 SV=1	Q6TM44_MAIZE	22 kDa		3	5	1	2	4	2
Uncharacterized protein OS=Zea mays GN=LOC100501808 PE=3 SV=1	A0A096QGH9_MAIZE	50 kDa		3	3	3	2	3	4
Uncharacterized protein OS=Zea mays GN=LOC100502378 PE=4 SV=1	K7UN12_MAIZE	56 kDa		3	3	1	2	1	1
Cluster of Uncharacterized protein OS=Zea mays GN=IDP1480 PE=3 SV=1 (A0A096R6H4_MAIZE)	A0A096R6H4_MAIZE [13]	79 kDa	TRUE	2	3	1	2	24	5
Cluster of Uncharacterized protein OS=Zea mays GN=Zm.43672 PE=4 SV=1 (A0A096QP97_MAIZE)	A0A096QP97_MAIZE [2]	69 kDa	TRUE	2	6	0	2	23	3
Cluster of Calnexin OS=Zea mays GN=LOC100283947 PE=2 SV=1 (B6TNF1_MAIZE)	B6TNF1_MAIZE [2]	60 kDa	TRUE	2	7	1	2	14	2
Nucleic acid-binding protein OS=Zea mays GN=NBP PE=2 SV=1	Q41834_MAIZE	33 kDa	TRUE	2	7	0	2	17	4
Cluster of Uncharacterized protein OS=Zea mays GN=pco078604 PE=2 SV=1 (C4J4V5_MAIZE)	C4J4V5_MAIZE [4]	61 kDa	TRUE	2	3	0	2	15	3
Endoglucanase 1 OS=Ustilago maydis (strain 521 / FGSC 9021) GN=EGL1 PE=2 SV=1	GUN1_USTMA	40 kDa		2	7	0	2	19	8
Uncharacterized protein OS=Zea mays GN=LOC100303798 PE=2 SV=1	B4FTS6_MAIZE	29 kDa		2	3	0	2	9	1
Cluster of Photosystem I iron-sulfur center OS=Zea mays GN=psaC PE=3 SV=3 (PSAC_MAIZE)	PSAC_MAIZE [2]	9 kDa	TRUE	2	5	0	2	4	5
Protein transport protein Sec61 beta subunit OS=Zea mays GN=LOC100280873 PE=2 SV=1	B6SNM4_MAIZE	11 kDa		2	7	3	2	8	2
Uncharacterized protein OS=Zea mays GN=Zm.126656 PE=4 SV=1	A0A096TLJ4_MAIZE	27 kDa		2	4	3	2	5	3
Uncharacterized protein OS=Zea mays GN=LOC541622 PE=2 SV=1	C0P3W9_MAIZE	73 kDa		2	1	0	2	6	0
Cluster of Uncharacterized protein OS=Zea mays GN=si486078e04 PE=4 SV=1 (A0A096RLK0_MAIZE)	A0A096RLK0_MAIZE [3]	60 kDa	TRUE	2	11	1	2	2	0
ATP-dependent Clp protease proteolytic subunit OS=Zea mays GN=pco131370 PE=2 SV=1	B4FNF5_MAIZE	32 kDa		2	3	0	2	6	2
Uncharacterized protein OS=Zea mays GN=Zm.89212 PE=4 SV=1	A0A0B4J3A0_MAIZE	15 kDa		2	2	2	2	2	3
Sec-independent protein translocase protein TATB, chloroplastic OS=Zea mays GN=TATB PE=1 SV=1	TATB_MAIZE	26 kDa		2	4	1	2	4	2
Retrotransposon protein Ty1-copia subclass OS=Zea mays GN=Zm.94212 PE=2 SV=1	B4FY74_MAIZE	29 kDa		2	2	0	2	7	2
Cluster of Uncharacterized protein OS=Zea mays GN=LOC100282617 PE=2 SV=1 (C4J6C7_MAIZE)	C4J6C7_MAIZE [2]	16 kDa	TRUE	2	2	2	2	4	2
Chromosome 7, whole genome shotgun sequence OS=Ustilago maydis (strain 521 / FGSC 9021) GN=UMAG_02861 PE=4 SV=1	A0A0D1DXG9_USTMA	14 kDa		2	1	3	2	0	3
NAD(P)H-quinone oxidoreductase subunit I, chloroplastic OS=Zea mays GN=ndhI PE=3 SV=1	NDHI_MAIZE	21 kDa		2	1	0	2	2	1
Uncharacterized protein OS=Zea mays GN=Zm.85004 PE=4 SV=1	A0A096U7Z6_MAIZE	21 kDa		2	3	2	2	1	1
Cytochrome b5 OS=Zea mays GN=LOC100216924 PE=2 SV=1	B4FKH7_MAIZE	15 kDa		2	2	0	2	2	2
Uncharacterized protein OS=Zea mays PE=2 SV=1	B4FFU4_MAIZE	7 kDa		2	3	2	2	2	0
Ubiquinol-cytochrome c reductase complex 6.7 kDa protein OS=Zea mays GN=LOC100383622 PE=2 SV=1	B4FEA0_MAIZE	7 kDa		2	2	3	2	1	2
Uncharacterized protein OS=Zea mays GN=Zm.122925 PE=2 SV=1	B6TCJ0_MAIZE (+2)	22 kDa		2	2	1	2	0	4
Putative DUF26 domain receptor-like protein kinase OS=Zea mays GN=LOC100193799 PE=3 SV=1	K7VHY1_MAIZE	101 kDa		2	3	1	2	0	2
Uncharacterized protein OS=Zea mays GN=Zm.143654 PE=4 SV=1	A0A096RM09_MAIZE	43 kDa		1	4	1	2	20	2
Putative cytochrome P450 superfamily protein OS=Zea mays GN=LOC100272801 PE=2 SV=1	B4FQS9_MAIZE	57 kDa		1	7	3	2	14	5
Cluster of Patatin OS=Zea mays GN=umc1509 PE=2 SV=1 (C0HDU5_MAIZE)	C0HDU5_MAIZE [5]	44 kDa	TRUE	1	5	3	2	13	3
Uncharacterized protein OS=Zea mays GN=Zm.542 PE=3 SV=1	A0A096RY69_MAIZE	37 kDa	TRUE	1	1	0	2	24	3
Cluster of 40S ribosomal protein S16, mRNA OS=Zea mays GN=Zm.27794 PE=3 SV=1 (K7TWH1_MAIZE)	K7TWH1_MAIZE [4]	59 kDa	TRUE	1	1	0	2	11	2
Cluster of Uncharacterized protein OS=Zea mays GN=arf1 PE=4 SV=1 (A0A096TK93_MAIZE)	A0A096TK93_MAIZE [9]	23 kDa	TRUE	1	5	0	2	10	1
Cluster of Calmodulin OS=Zea mays GN=umc2698 PE=2 SV=1 (B6T4U8_MAIZE)	B6T4U8_MAIZE [3]	17 kDa	TRUE	1	4	0	2	11	2
Uncharacterized protein OS=Zea mays GN=pco073635 PE=4 SV=1	K7V1U2_MAIZE	144 kDa		1	2	0	2	16	2
Uncharacterized protein OS=Zea mays GN=LOC100191463 PE=4 SV=1	A0A096QAC0_MAIZE (+2)	58 kDa		1	4	1	2	9	2
Peroxiredoxin-5 OS=Zea mays GN=Zm.9813 PE=4 SV=1	K7VFF7_MAIZE	24 kDa		1	7	0	2	5	1
Uncharacterized protein OS=Zea mays GN=LOC100502502 PE=2 SV=1	C4JC33_MAIZE	64 kDa	TRUE	1	1	0	2	8	0
30S ribosomal protein S11, chloroplastic OS=Zea mays GN=rps11 PE=3 SV=2	RR11_MAIZE	16 kDa		1	3	0	2	5	2
3-ketoacyl-CoA synthase OS=Zea mays GN=Zm.66751 PE=2 SV=1	C0HFG8_MAIZE	60 kDa		1	4	1	2	7	2
30S ribosomal protein S12, chloroplastic OS=Zea mays GN=rps12-A PE=3 SV=2	RR12_MAIZE	14 kDa		1	3	2	2	5	2
Uncharacterized protein OS=Zea mays GN=pco119646(297) PE=2 SV=1	B4FDN9_MAIZE	29 kDa		1	2	1	2	7	3
Uncharacterized protein OS=Zea mays GN=LOC100857032 PE=2 SV=1	C0PLI2_MAIZE	23 kDa		1	3	1	2	8	2
Uncharacterized protein OS=Zea mays GN=pco146323 PE=2 SV=1	B4FBR9_MAIZE (+1)	30 kDa		1	1	0	2	3	1
Uncharacterized protein OS=Zea mays GN=LOC100192599 PE=4 SV=1	A0A096RGZ6_MAIZE	48 kDa		1	7	2	2	7	1
Uncharacterized protein OS=Zea mays GN=LOC100273779 PE=2 SV=1	B4FXF4_MAIZE	33 kDa		1	2	3	2	2	3
Cluster of Xylose isomerase OS=Zea mays GN=pco103489b PE=3 SV=1 (A0A096R8B3_MAIZE)	A0A096R8B3_MAIZE [2]	63 kDa	TRUE	1	1	0	2	13	2
60S acidic ribosomal protein P3 OS=Zea mays GN=arpp3 PE=2 SV=1	B4G1B3_MAIZE (+1)	12 kDa		1	2	1	2	6	1
Cluster of Fas-associated factor 1-like protein OS=Zea mays GN=LOC100282935 PE=2 SV=1 (B6TD00_MAIZE)	B6TD00_MAIZE [2]	51 kDa	TRUE	1	1	1	2	2	3
Uncharacterized protein OS=Zea mays GN=LOC100286344 PE=4 SV=1	A0A096TDJ1_MAIZE	19 kDa		1	2	1	2	8	3
Uncharacterized protein OS=Zea mays GN=LOC100191778 PE=2 SV=1	B7ZZY7_MAIZE (+1)	48 kDa		1	5	0	2	6	2
Uncharacterized protein OS=Zea mays GN=LOC100502148 PE=2 SV=1	C4J8S0_MAIZE	24 kDa		1	3	1	2	1	1
CBS domain protein OS=Zea mays GN=Zm.148270 PE=2 SV=1	B4G1D2_MAIZE	22 kDa		1	2	0	2	3	1
Uncharacterized protein OS=Zea mays GN=LOC100275485 PE=2 SV=1	B6U6C2_MAIZE	30 kDa		1	4	0	2	6	3
Electron carrier/ electron transporter/ iron ion binding protein OS=Zea mays GN=LOC100273459 PE=2 SV=1	B4FVP6_MAIZE	21 kDa		1	1	0	2	7	2
Uncharacterized protein OS=Zea mays GN=Zm.138633 PE=4 SV=1	K7TFI4_MAIZE (+1)	25 kDa		1	2	0	2	7	2
Cluster of Uncharacterized protein OS=Zea mays GN=LOC100217047 PE=2 SV=1 (B4FL36_MAIZE)	B4FL36_MAIZE [6]	23 kDa	TRUE	1	5	0	2	7	1
Uncharacterized protein OS=Zea mays GN=Zm.1240 PE=4 SV=1	K7UBQ0_MAIZE	15 kDa		1	1	0	2	3	1
50S ribosomal protein L23, chloroplastic OS=Zea mays GN=rpl23-A PE=3 SV=1	RK23_MAIZE	11 kDa		1	0	0	2	4	1
Uncharacterized protein OS=Zea mays GN=Zm.1578 PE=4 SV=1	A0A096UJK9_MAIZE	7 kDa		1	2	1	2	5	2
Uncharacterized protein OS=Zea mays GN=LOC100274372 PE=4 SV=1	A0A096SRI1_MAIZE (+1)	20 kDa		1	1	1	2	5	2
Chromosome 1, whole genome shotgun sequence OS=Ustilago maydis (strain 521 / FGSC 9021) GN=UMAG_10051 PE=4 SV=1	A0A0D1CZR0_USTMA	15 kDa		1	2	2	2	2	3
Endothelial differentiation-related factor 1 OS=Zea mays GN=MBF1.3 PE=2 SV=1	B4FGM4_MAIZE	16 kDa		1	3	0	2	4	1
Uncharacterized protein OS=Zea mays GN=LOC100384340 PE=4 SV=1	K7V4E4_MAIZE	39 kDa		1	1	0	2	3	3
Chromosome 2, whole genome shotgun sequence OS=Ustilago maydis (strain 521 / FGSC 9021) GN=UMAG_10625 PE=4 SV=1	A0A0D1E9H0_USTMA	17 kDa		1	2	3	2	1	2
Uncharacterized protein (Fragment) OS=Zea mays GN=LOC100283075 PE=4 SV=1	K7TFD3_MAIZE (+1)	21 kDa		1	2	2	2	3	2
Uncharacterized protein OS=Zea mays GN=Zm.137971 PE=4 SV=1	K7V2H9_MAIZE	7 kDa		1	3	2	2	2	2
Uncharacterized protein OS=Zea mays PE=3 SV=1	A0A096SS08_MAIZE	35 kDa	TRUE	1	2	0	2	7	3
Chromosome 22, whole genome shotgun sequence OS=Ustilago maydis (strain 521 / FGSC 9021) GN=UMAG_06223 PE=4 SV=1	A0A0D1DTB8_USTMA	24 kDa		1	2	1	2	2	2
Uncharacterized protein OS=Zea mays GN=pco149145 PE=2 SV=1	B4FR11_MAIZE (+1)	17 kDa		1	3	1	2	2	1
Uncharacterized protein OS=Zea mays GN=LOC100276044 PE=2 SV=1	B4FUW7_MAIZE	24 kDa		1	2	1	2	2	2
Uncharacterized protein OS=Zea mays GN=LOC100272259 PE=3 SV=1	A0A096R3R8_MAIZE (+2)	60 kDa	TRUE	1	2	0	2	9	3
Uncharacterized protein OS=Zea mays GN=LOC100281791 PE=4 SV=1	A0A096RF43_MAIZE (+2)	29 kDa		1	1	0	2	3	2
Uncharacterized protein OS=Zea mays GN=Zm.87062 PE=2 SV=1	B4FPA4_MAIZE	17 kDa		1	2	0	2	2	1
Glyceraldehyde-3-phosphate dehydrogenase OS=Ustilago maydis (strain 521 / FGSC 9021) GN=UMAG_02491 PE=3 SV=1	A0A0D1CU24_USTMA (+1)	36 kDa	TRUE	1	4	0	2	5	2
Chemocyanin OS=Zea mays GN=Zm.162066 PE=2 SV=1	B6TUK9_MAIZE	13 kDa		1	2	1	2	1	1
Uncharacterized protein OS=Zea mays GN=LOC100381768 PE=4 SV=1	A0A096R7Q2_MAIZE (+1)	71 kDa		1	1	2	2	0	3
Uncharacterized protein OS=Zea mays GN=LOC100191938 PE=4 SV=1	A0A096S0N9_MAIZE (+1)	29 kDa	TRUE	1	2	0	2	0	1
Cluster of Uncharacterized protein OS=Zea mays PE=4 SV=1 (A0A096UDB7_MAIZE)	A0A096UDB7_MAIZE [3]	257 kDa	TRUE	0	7	1	2	57	5
Cluster of Uncharacterized protein OS=Zea mays GN=Zm.92923 PE=4 SV=1 (A0A096S9C5_MAIZE)	A0A096S9C5_MAIZE [2]	99 kDa	TRUE	0	4	0	2	51	3
Eukaryotic translation initiation factor 3 subunit A OS=Zea mays GN=eif3 PE=3 SV=1	A0A096RFR6_MAIZE	112 kDa		0	1	0	2	19	1
Uncharacterized protein OS=Zea mays GN=Zm.27440 PE=4 SV=1	A0A096SPN8_MAIZE (+1)	150 kDa	TRUE	0	5	0	2	21	3
Cluster of Coatomer subunit beta OS=Zea mays GN=LOC100383446 PE=4 SV=1 (A0A096PX16_MAIZE)	A0A096PX16_MAIZE [2]	105 kDa	TRUE	0	0	0	2	11	2
Cluster of Calreticulin OS=Zea mays GN=CRT PE=2 SV=1 (CALR_MAIZE)	CALR_MAIZE [2]	48 kDa	TRUE	0	3	0	2	14	2
Eukaryotic translation initiation factor 3 subunit G OS=Zea mays GN=pco079325 PE=2 SV=1	B4FBV8_MAIZE	32 kDa		0	3	0	2	15	2
Cluster of Uncharacterized protein OS=Zea mays GN=AY105910 PE=3 SV=1 (A0A096Q783_MAIZE)	A0A096Q783_MAIZE [4]	50 kDa	TRUE	0	3	0	2	17	6
Uncharacterized protein OS=Zea mays PE=4 SV=1	A0A096QT00_MAIZE	90 kDa	TRUE	0	5	1	2	11	4
Putative TCP-1/cpn60 chaperonin family protein isoform 1 OS=Zea mays GN=LOC100272855 PE=2 SV=1	B4FBP0_MAIZE (+1)	60 kDa		0	1	0	2	18	2
Uncharacterized protein OS=Zea mays GN=rpl19 PE=2 SV=1	B4FZV7_MAIZE	24 kDa		0	2	1	2	12	6
Cluster of Peptidyl-prolyl cis-trans isomerase OS=Zea mays PE=3 SV=1 (A0A0B4J349_MAIZE)	A0A0B4J349_MAIZE [2]	26 kDa	TRUE	0	4	0	2	13	3
Cluster of Ribosomal protein OS=Zea mays PE=2 SV=1 (C4J929_MAIZE)	C4J929_MAIZE [2]	25 kDa	TRUE	0	4	0	2	16	4
Anthranilate synthase component I-1 OS=Zea mays GN=Zm.14469 PE=2 SV=1	B4F8P4_MAIZE	67 kDa		0	2	1	2	21	3
Cluster of Ketol-acid reductoisomerase OS=Zea mays GN=LOC100193695 PE=2 SV=1 (B4FFZ2_MAIZE)	B4FFZ2_MAIZE [2]	63 kDa	TRUE	0	2	0	2	15	1
Cluster of Acetyltransferase component of pyruvate dehydrogenase complex OS=Zea mays GN=ZEAMMB73_345545 PE=3 SV=1 (K7V5R7_MAIZE)	K7V5R7_MAIZE [2]	40 kDa	TRUE	0	2	0	2	15	4
Enoyl-[acyl-carrier-protein] reductase isoform 1 OS=Zea mays GN=gpm519 PE=2 SV=1	B4FFA7_MAIZE	39 kDa	TRUE	0	5	0	2	13	3
Uncharacterized protein OS=Zea mays GN=LOC100280147 PE=2 SV=1	B8A270_MAIZE	66 kDa		0	1	1	2	15	2
Uncharacterized protein OS=Zea mays GN=LOC100382777 PE=2 SV=1	C0PAJ9_MAIZE	30 kDa	TRUE	0	2	0	2	10	1
Cluster of Uncharacterized protein OS=Zea mays GN=Zm.26029 PE=4 SV=1 (K7UFV4_MAIZE)	K7UFV4_MAIZE [2]	97 kDa	TRUE	0	1	0	2	9	3
Catalase isozyme 3 OS=Zea mays GN=CAT3 PE=2 SV=2	CATA3_MAIZE (+3)	57 kDa	TRUE	0	2	0	2	10	1
Ankyrin repeat domain-containing protein 2 OS=Zea mays GN=LOC100501159 PE=2 SV=1	B4FRE3_MAIZE	38 kDa	TRUE	0	1	0	2	12	3
Chaperonin OS=Zea mays GN=cl21464_1 PE=2 SV=1	B6T8U7_MAIZE	26 kDa	TRUE	0	2	0	2	12	4
Cluster of Uncharacterized protein OS=Zea mays GN=LOC100280701 PE=2 SV=1 (B4FH81_MAIZE)	B4FH81_MAIZE [4]	25 kDa	TRUE	0	3	0	2	11	3
Coatomer subunit delta OS=Zea mays GN=Zm.94979 PE=2 SV=1	B4G0V4_MAIZE (+1)	57 kDa		0	1	0	2	5	1
Putative WD40-like beta propeller repeat family protein OS=Zea mays GN=Zm.33976 PE=4 SV=1	K7UGU4_MAIZE	81 kDa		0	4	0	2	9	2
Uncharacterized protein OS=Zea mays GN=pco142662 PE=2 SV=1	C0PN38_MAIZE	48 kDa		0	2	0	2	9	3
Uncharacterized protein OS=Zea mays GN=LOC100381695 PE=3 SV=1	K7U772_MAIZE	60 kDa		0	1	0	2	10	1
Uncharacterized protein OS=Zea mays GN=Zm.25962 PE=3 SV=1	A0A096THE5_MAIZE	95 kDa		0	2	1	2	10	3
Uncharacterized protein OS=Zea mays GN=Zm.24151 PE=4 SV=1	A0A096S4K3_MAIZE	41 kDa	TRUE	0	3	0	2	10	2
Benzoxazinone synthesis5 OS=Zea mays GN=Zm.94020 PE=2 SV=1	Q8VYA8_MAIZE	60 kDa		0	1	0	2	10	2
Cluster of Uncharacterized protein OS=Zea mays GN=pco143558 PE=4 SV=1 (A0A096RHT9_MAIZE)	A0A096RHT9_MAIZE [2]	134 kDa	TRUE	0	1	1	2	12	2
Uncharacterized protein OS=Zea mays GN=Zm.5463 PE=3 SV=1	A0A096RPU6_MAIZE	62 kDa		0	3	0	2	11	1
Uncharacterized protein OS=Zea mays GN=LOC100274292 PE=4 SV=1	A0A096RYS3_MAIZE (+1)	35 kDa		0	2	0	2	3	2
Uncharacterized protein OS=Zea mays GN=Zm.44689 PE=2 SV=1	B4FR40_MAIZE	24 kDa		0	1	0	2	8	1
Uncharacterized protein OS=Zea mays GN=LOC100192829 PE=4 SV=1	A0A096R6P5_MAIZE	32 kDa	TRUE	0	4	0	2	17	3
Cluster of Putative leucine-rich repeat receptor-like protein kinase family protein OS=Zea mays GN=Zm.126461 PE=4 SV=1 (K7VP18_MAIZE)	K7VP18_MAIZE [2]	71 kDa	TRUE	0	2	0	2	4	4
Mitochondrial prohibitin complex protein 2 OS=Zea mays GN=Zm.74300 PE=2 SV=1	B4FMS7_MAIZE	32 kDa		0	2	1	2	3	3
Uncharacterized protein OS=Zea mays GN=pco121857a PE=4 SV=1	A0A096T3M9_MAIZE (+1)	46 kDa		0	2	0	2	5	2
Cluster of Uncharacterized protein OS=Zea mays GN=Zm.130885 PE=4 SV=1 (A0A096PYB4_MAIZE)	A0A096PYB4_MAIZE [2]	81 kDa	TRUE	0	1	0	2	11	4
Eukaryotic translation initiation factor 3 subunit D OS=Zea mays GN=cl2592_1 PE=3 SV=1	A0A096RLY4_MAIZE	65 kDa	TRUE	0	2	0	2	8	3
Uncharacterized protein OS=Zea mays GN=LOC100382352 PE=2 SV=1	C0P6T4_MAIZE	27 kDa		0	2	1	2	4	0
Cluster of Dynamin-related protein 1C OS=Zea mays GN=LOC100280709 PE=2 SV=1 (B6SKP8_MAIZE)	B6SKP8_MAIZE [3]	68 kDa	TRUE	0	0	0	2	7	4
Chromosome 7, whole genome shotgun sequence OS=Ustilago maydis (strain 521 / FGSC 9021) GN=UMAG_03046 PE=4 SV=1	A0A0D1C627_USTMA	31 kDa		0	6	1	2	0	4
Cluster of Uncharacterized protein OS=Zea mays GN=LOC100382683 PE=2 SV=1 (C0P9S2_MAIZE)	C0P9S2_MAIZE [2]	44 kDa	TRUE	0	0	0	2	7	2
Chromosome 7, whole genome shotgun sequence OS=Ustilago maydis (strain 521 / FGSC 9021) GN=UMAG_02955 PE=4 SV=1	A0A0D1DZG0_USTMA	31 kDa		0	2	1	2	5	1
Uncharacterized protein OS=Zea mays GN=umc1204 PE=2 SV=1	B4FSE0_MAIZE	34 kDa	TRUE	0	2	0	2	4	3
Ribosomal protein L19 OS=Ustilago maydis (strain 521 / FGSC 9021) GN=UMAG_01634 PE=3 SV=1	A0A0D1CVL6_USTMA	22 kDa		0	1	2	2	2	2
Cluster of Phenylalanine ammonia-lyase OS=Zea mays GN=LOC100273579 PE=3 SV=1 (A0A096Q8E7_MAIZE)	A0A096Q8E7_MAIZE [2]	77 kDa	TRUE	0	2	1	2	5	3
V-type proton ATPase subunit a OS=Zea mays GN=Zm.35989 PE=3 SV=1	A0A096QSZ4_MAIZE	93 kDa		0	1	0	2	1	2
Uncharacterized protein (Fragment) OS=Zea mays GN=LOC100382527 PE=3 SV=1	K7UDN5_MAIZE	49 kDa	TRUE	0	1	0	2	5	1
Uncharacterized protein OS=Zea mays GN=Zm.6278 PE=2 SV=1	B6TZS3_MAIZE	64 kDa		0	1	0	2	3	2
Cluster of Uncharacterized protein OS=Zea mays GN=Zm.85579 PE=4 SV=1 (A0A096QVK2_MAIZE)	A0A096QVK2_MAIZE [2]	44 kDa	TRUE	0	0	0	2	3	1
Uncharacterized protein OS=Zea mays GN=AC210204.3_FG002 PE=2 SV=1	B4F9K2_MAIZE	34 kDa	TRUE	0	0	0	2	6	5
Pyruvate decarboxylase OS=Zea mays GN=pdc3 PE=3 SV=1	Q8S4W8_MAIZE (+1)	65 kDa		0	1	0	2	3	1
Uncharacterized protein OS=Zea mays GN=LOC100191771 PE=2 SV=1	B4FA34_MAIZE (+1)	40 kDa		0	2	2	2	2	4
Chromosome 2, whole genome shotgun sequence OS=Ustilago maydis (strain 521 / FGSC 9021) GN=UMAG_01297 PE=4 SV=1	A0A0D1CYK5_USTMA	19 kDa		0	3	0	2	2	4
Uncharacterized protein OS=Zea mays GN=Zm.6369 PE=2 SV=1	B4FMD6_MAIZE (+3)	21 kDa		0	0	0	2	2	2
Eukaryotic translation initiation factor 3 subunit D OS=Zea mays GN=pco079824 PE=2 SV=1	B4FWK0_MAIZE	65 kDa	TRUE	0	3	0	2	5	1
Chromosome 15, whole genome shotgun sequence OS=Ustilago maydis (strain 521 / FGSC 9021) GN=UMAG_04943 PE=4 SV=1	A0A0D1DX45_USTMA	14 kDa		0	2	1	2	1	2
Uncharacterized protein OS=Zea mays GN=LOC100384277 PE=2 SV=1	C0PN00_MAIZE	21 kDa		0	1	0	2	3	3
Uncharacterized protein OS=Zea mays GN=LOC100281726 PE=4 SV=1	A0A096SAP4_MAIZE	13 kDa		0	1	0	2	6	0
Uncharacterized protein OS=Zea mays GN=ZEAMMB73_481162 PE=3 SV=1	K7TP57_MAIZE (+1)	51 kDa		0	0	0	2	1	0
Dihydrolipoyllysine-residue acetyltransferase component of pyruvatedehydrogenase complex OS=Zea mays GN=LOC100274483 PE=2 SV=1	B4G1C9_MAIZE	48 kDa	TRUE	0	1	0	2	7	2
Uncharacterized protein OS=Zea mays GN=Zm.2246 PE=4 SV=1	A0A096SVF3_MAIZE	21 kDa		0	0	0	2	2	2
Uncharacterized protein OS=Zea mays GN=LOC100191824 PE=2 SV=1	B4FAB0_MAIZE	17 kDa		0	1	0	2	1	2
Chromosome 13, whole genome shotgun sequence OS=Ustilago maydis (strain 521 / FGSC 9021) GN=UMAG_11763 PE=4 SV=1	A0A0D1CLL2_USTMA	44 kDa		0	1	0	2	0	1
CASP-like protein OS=Zea mays GN=Zm.35975 PE=3 SV=1	K7VJ29_MAIZE	25 kDa		0	0	0	2	1	1
Cluster of Uncharacterized protein OS=Zea mays GN=Zm.82905 PE=4 SV=1 (A0A096QT69_MAIZE)	A0A096QT69_MAIZE [3]	81 kDa	TRUE	0	0	0	2	1	0
Aquaporin PIP1-5 OS=Zea mays GN=PIP1-5 PE=2 SV=1	PIP15_MAIZE	31 kDa		0	0	0	2	1	2
Uncharacterized protein OS=Zea mays GN=Zm.39395 PE=2 SV=1	B6U2H1_MAIZE	36 kDa		0	0	0	2	2	1
Uncharacterized protein OS=Zea mays GN=Zm.94512 PE=4 SV=1	A0A096QFX2_MAIZE (+1)	61 kDa		0	0	0	2	1	0
Uncharacterized protein OS=Zea mays PE=3 SV=1	A0A096Q1S9_MAIZE (+1)	30 kDa		0	0	0	2	1	2
Uncharacterized protein OS=Zea mays GN=cl5297_-2a PE=2 SV=1	B4FV54_MAIZE (+1)	23 kDa		0	0	0	2	0	2
Uncharacterized protein OS=Zea mays GN=Zm.1789 PE=4 SV=1	A0A096UJ84_MAIZE	17 kDa		0	0	0	2	0	2
Guanine nucleotide-binding protein subunit beta OS=Zea mays GN=GB1 PE=2 SV=1	GBB_MAIZE	42 kDa		0	0	0	2	0	1
Uncharacterized protein OS=Zea mays GN=Zm.39217 PE=2 SV=1	B4FU73_MAIZE	27 kDa		0	0	0	2	1	1
Uncharacterized protein OS=Zea mays GN=Zm.25229 PE=4 SV=1	A0A096Q4H5_MAIZE	208 kDa	TRUE	0	0	0	2	0	0
Uncharacterized protein OS=Zea mays PE=4 SV=1	A0A096U2Y9_MAIZE	58 kDa		0	0	0	2	0	0
mCHERRY	mCHERRY_CON-vector	20 kDa		370	246	352	1	0	0
Non-specific lipid-transfer protein OS=Zea mays GN=umc1594 PE=3 SV=1	A0A096RQG4_MAIZE (+1)	16 kDa		4	5	0	1	2	3
Malate dehydrogenase, cytoplasmic OS=Zea mays PE=2 SV=2	MDHC_MAIZE	36 kDa		3	12	0	1	4	2
ATP synthase subunit alpha OS=Ustilago maydis (strain 521 / FGSC 9021) GN=UMAG_10213 PE=3 SV=1	A0A0D1DUY7_USTMA	58 kDa	TRUE	3	6	0	1	5	3
Uncharacterized protein OS=Zea mays GN=Zm.123364 PE=2 SV=1	B6T8F6_MAIZE (+1)	7 kDa		3	6	0	1	3	2
50S ribosomal protein L10 OS=Zea mays GN=LOC100281347 PE=2 SV=1	B6SUJ0_MAIZE	24 kDa		2	1	1	1	10	2
Eukaryotic translation initiation factor 3 subunit I OS=Zea mays GN=LOC100281110 PE=2 SV=1	B6SSB6_MAIZE	36 kDa		2	4	0	1	10	2
Lil3 protein OS=Zea mays GN=LOC100381272 PE=2 SV=1	B4FDC9_MAIZE	27 kDa	TRUE	2	5	0	1	12	3
Cluster of Uncharacterized protein OS=Zea mays GN=Zm.82180 PE=2 SV=1 (B4FDI5_MAIZE)	B4FDI5_MAIZE [2]	31 kDa	TRUE	2	1	0	1	4	2
ATP synthase epsilon chain, chloroplastic OS=Zea mays GN=atpE PE=3 SV=1	ATPE_MAIZE	15 kDa		2	3	0	1	7	2
Uncharacterized protein OS=Zea mays GN=LOC100217177 PE=2 SV=1	B4FLS7_MAIZE	29 kDa		2	6	0	1	4	0
Uncharacterized protein OS=Zea mays GN=Zm.130441 PE=3 SV=1	A0A096QEF8_MAIZE (+1)	15 kDa		2	1	2	1	5	1
Alpha-galactosidase OS=Zea mays GN=LOC100274554 PE=3 SV=1	A0A096TBV3_MAIZE	46 kDa		2	2	0	1	6	2
Uncharacterized protein OS=Zea mays GN=Zm.46803 PE=4 SV=1	A0A096RJN6_MAIZE	18 kDa		2	2	1	1	5	0
Uncharacterized protein OS=Zea mays PE=4 SV=1	A0A096S9V6_MAIZE	10 kDa		2	3	0	1	2	1
Nuclear transport factor 2 OS=Zea mays GN=TIDP3001 PE=2 SV=1	B4FC92_MAIZE (+1)	14 kDa		2	3	1	1	3	3
Uncharacterized protein OS=Zea mays GN=uaz7c01c01 PE=2 SV=1	B4F8L8_MAIZE	32 kDa	TRUE	2	2	0	1	11	4
Uncharacterized protein OS=Zea mays GN=Zm.20170 PE=4 SV=1	K7UGQ0_MAIZE	30 kDa		2	2	1	1	3	3
Uncharacterized protein OS=Zea mays GN=Zm.122193 PE=4 SV=1	A0A096SL74_MAIZE (+1)	5 kDa		2	2	1	1	1	1
Cluster of Uncharacterized protein OS=Zea mays GN=Zm.94623 PE=3 SV=1 (A0A096U6X9_MAIZE)	A0A096U6X9_MAIZE [2]	85 kDa	TRUE	1	4	1	1	31	3
Cluster of Uncharacterized protein OS=Zea mays GN=Zm.94831 PE=4 SV=1 (A0A096Q7W9_MAIZE)	A0A096Q7W9_MAIZE [3]	58 kDa	TRUE	1	2	0	1	16	2
Cluster of Uncharacterized protein OS=Zea mays GN=Zm.138016 PE=3 SV=1 (A0A096R8F6_MAIZE)	A0A096R8F6_MAIZE [2]	65 kDa	TRUE	1	5	1	1	22	5
Cluster of Uncharacterized protein OS=Zea mays GN=Zm.99485 PE=4 SV=1 (K7VLV6_MAIZE)	K7VLV6_MAIZE [2]	62 kDa	TRUE	1	2	0	1	22	1
Kinesin-like protein OS=Zea mays GN=pco131850(16) PE=3 SV=1	K7V9A1_MAIZE	142 kDa		1	2	0	1	9	1
30S ribosomal protein S3, chloroplastic OS=Zea mays GN=rps3 PE=3 SV=1	RR3_MAIZE	26 kDa		1	1	0	1	10	1
Uncharacterized protein OS=Zea mays GN=Zm.27135 PE=4 SV=1	A0A096T653_MAIZE	37 kDa		1	1	0	1	13	1
50S ribosomal protein L13 OS=Zea mays GN=IDP813 PE=2 SV=1	B4FAZ7_MAIZE	26 kDa		1	1	0	1	8	4
Uncharacterized protein OS=Zea mays GN=LOC100283690 PE=4 SV=1	A0A096PXR7_MAIZE (+1)	19 kDa		1	8	0	1	10	1
Cluster of Uncharacterized protein OS=Zea mays GN=LOC100381658 PE=2 SV=1 (C0HHU2_MAIZE)	C0HHU2_MAIZE [4]	60 kDa	TRUE	1	2	0	1	11	0
Cluster of Uncharacterized protein OS=Zea mays GN=LOC100282885 PE=3 SV=1 (A0A096QA11_MAIZE)	A0A096QA11_MAIZE [5]	28 kDa	TRUE	1	4	0	1	12	1
ATP-dependent Clp protease proteolytic subunit OS=Zea mays GN=Zm.22722 PE=3 SV=1	A0A096TR65_MAIZE (+2)	25 kDa		1	1	0	1	8	3
Uncharacterized protein OS=Zea mays GN=LOC100274064 PE=2 SV=1	B4FQJ6_MAIZE	48 kDa	TRUE	1	3	1	1	8	4
Cluster of Uncharacterized protein OS=Zea mays GN=LOC100502498 PE=2 SV=1 (C4JC17_MAIZE)	C4JC17_MAIZE [2]	64 kDa	TRUE	1	0	0	1	14	4
Cluster of Triosephosphate isomerase OS=Zea mays GN=TIM PE=3 SV=1 (A0A096Q9I4_MAIZE)	A0A096Q9I4_MAIZE [3]	33 kDa	TRUE	1	2	0	1	3	1
Uncharacterized protein OS=Zea mays GN=LOC100192462 PE=2 SV=1	B4FMW6_MAIZE	45 kDa		1	6	0	1	9	0
Uncharacterized protein OS=Zea mays GN=cl1052_1 PE=2 SV=1	B4G004_MAIZE	56 kDa	TRUE	1	3	0	1	12	1
Uncharacterized protein OS=Zea mays GN=Zm.33667 PE=3 SV=1	A0A0B4J3A7_MAIZE	46 kDa	TRUE	1	2	0	1	9	2
Glycoprotein OS=Zea mays GN=Zm.10190 PE=2 SV=1	B4FJ38_MAIZE	30 kDa		1	4	0	1	10	4
Cluster of Transaldolase 2 OS=Zea mays GN=IDP2350 PE=2 SV=1 (B4FRC9_MAIZE)	B4FRC9_MAIZE [3]	46 kDa	TRUE	1	2	0	1	9	2
Cluster of Cellulose synthase OS=Zea mays GN=csu1007(eif4F) PE=3 SV=1 (A0A096TUD0_MAIZE)	A0A096TUD0_MAIZE [7]	157 kDa	TRUE	1	0	0	1	13	2
Glucose-1-phosphate adenylyltransferase OS=Zea mays GN=Zm.312 PE=3 SV=1	Q947B9_MAIZE	56 kDa		1	4	0	1	8	1
Cluster of Uncharacterized protein OS=Zea mays GN=LOC100217157 PE=4 SV=1 (A0A096RQA9_MAIZE)	A0A096RQA9_MAIZE [2]	53 kDa	TRUE	1	1	0	1	9	1
Cluster of Chlorophyll a-b binding protein 2 OS=Zea mays GN=Zm.92271 PE=2 SV=1 (B4G143_MAIZE)	B4G143_MAIZE [4]	28 kDa	TRUE	1	5	0	1	13	1
Uncharacterized protein OS=Zea mays GN=ZEAMMB73_392937 PE=4 SV=1	K7TNK3_MAIZE	150 kDa		1	0	0	1	13	1
Cluster of Spliceosome RNA helicase BAT1 isoform 1 OS=Zea mays GN=gpm624 PE=4 SV=1 (K7UTZ2_MAIZE)	K7UTZ2_MAIZE [4]	49 kDa	TRUE	1	1	0	1	9	3
Cluster of Uncharacterized protein OS=Zea mays GN=pdh2 PE=4 SV=1 (A0A096QHC2_MAIZE)	A0A096QHC2_MAIZE [4]	40 kDa	TRUE	1	2	0	1	7	2
Cluster of Uncharacterized protein OS=Zea mays GN=Zm.12389 PE=4 SV=1 (A0A096UJ35_MAIZE)	A0A096UJ35_MAIZE [2]	24 kDa	TRUE	1	1	1	1	2	1
30S ribosomal protein S2, chloroplastic OS=Zea mays GN=rps2 PE=3 SV=1	A0A096PYN5_MAIZE (+2)	33 kDa		1	1	0	1	5	1
Actin-depolymerizing factor 3 OS=Zea mays GN=ADF3 PE=1 SV=1	ADF3_MAIZE	16 kDa		1	3	0	1	3	2
Cluster of Uncharacterized protein OS=Zea mays PE=3 SV=1 (A0A096UDS3_MAIZE)	A0A096UDS3_MAIZE [4]	17 kDa	TRUE	1	3	0	1	5	1
Cluster of Uncharacterized protein OS=Zea mays GN=LOC100217132 PE=4 SV=1 (A0A096QRQ2_MAIZE)	A0A096QRQ2_MAIZE [5]	20 kDa	TRUE	1	3	1	1	6	2
Cluster of Putative SAP DNA-binding domain family protein isoform 1 OS=Zea mays GN=LOC100381870 PE=4 SV=1 (K7VKP3_MAIZE)	K7VKP3_MAIZE [2]	80 kDa	TRUE	1	1	0	1	5	1
Uncharacterized protein OS=Zea mays GN=LOC100274547 PE=4 SV=1	A0A0B4J3C6_MAIZE	28 kDa	TRUE	1	4	0	1	11	4
APx4-Peroxisomal Ascorbate Peroxidase OS=Zea mays GN=cl26634_1a PE=2 SV=1	B4FA06_MAIZE	32 kDa		1	2	2	1	8	0
Cluster of Isochorismate synthase 1 OS=Zea mays GN=vdac1a PE=2 SV=1 (B4FT85_MAIZE)	B4FT85_MAIZE [2]	29 kDa	TRUE	1	3	0	1	6	3
Uncharacterized protein OS=Zea mays GN=Zm.153751 PE=4 SV=1	A0A096S048_MAIZE	26 kDa		1	1	0	1	3	1
Ras protein Rab11D OS=Zea mays GN=LOC100272235 PE=2 SV=1	B4FJB2_MAIZE (+1)	24 kDa	TRUE	1	2	0	1	3	2
Proteasome subunit alpha type OS=Zea mays GN=AC149475.2_FG003 PE=2 SV=1	B6T504_MAIZE (+1)	26 kDa		1	2	1	1	2	2
Elongation factor P OS=Zea mays GN=cl24029_1 PE=3 SV=1	K7TM06_MAIZE	26 kDa		1	3	0	1	3	0
Uncharacterized protein OS=Zea mays GN=Zm.155385 PE=3 SV=1	A0A096PVJ9_MAIZE	39 kDa		1	1	0	1	6	2
Reticulon-like protein OS=Zea mays GN=LOC100283096 PE=2 SV=1	B6SS42_MAIZE	27 kDa		1	1	1	1	5	1
NAD(P)H-quinone oxidoreductase subunit J, chloroplastic OS=Zea mays GN=ndhJ PE=2 SV=1	NDHJ_MAIZE	19 kDa		1	2	1	1	3	1
Uncharacterized protein OS=Zea mays GN=LOC100382145 PE=2 SV=1	C0P4U5_MAIZE	37 kDa		1	2	0	1	6	1
Ubiquitin-conjugating enzyme spm2 OS=Zea mays GN=Zm.33522 PE=2 SV=1	B6SK03_MAIZE	17 kDa		1	1	0	1	4	1
Pyruvate kinase OS=Zea mays GN=LOC100283452 PE=2 SV=1	C4J2M5_MAIZE (+1)	55 kDa		1	1	0	1	4	2
Uncharacterized protein OS=Zea mays GN=LOC100277231 PE=2 SV=1	C0P6J0_MAIZE	22 kDa		1	0	0	1	0	1
Methionine S-methyltransferase OS=Zea mays GN=cl1511_1 PE=4 SV=1	K7VIL3_MAIZE (+1)	120 kDa		1	1	1	1	7	2
Cortical cell-delineating protein OS=Zea mays GN=ZmGR1b PE=2 SV=1	Q9ST25_MAIZE	13 kDa		1	1	0	1	3	1
Uncharacterized protein OS=Zea mays GN=si603029f11(46) PE=2 SV=1	B4FV96_MAIZE	19 kDa		1	3	0	1	1	0
Cluster of Uncharacterized protein OS=Zea mays GN=Zm.35682 PE=4 SV=1 (A0A096TL15_MAIZE)	A0A096TL15_MAIZE [2]	116 kDa	TRUE	1	1	0	1	3	1
Uncharacterized protein OS=Zea mays GN=TIDP3331 PE=3 SV=1	A0A096QKR1_MAIZE (+1)	87 kDa		1	1	0	1	3	0
Uncharacterized protein OS=Zea mays GN=Zm.6643 PE=4 SV=1	A0A096PVM0_MAIZE (+1)	23 kDa		1	1	0	1	3	1
Uncharacterized protein OS=Zea mays GN=Zm.28117 PE=2 SV=1	B6TKC3_MAIZE	31 kDa		1	2	0	1	4	0
Phosphoinositide phospholipase C OS=Zea mays GN=LOC100191466 PE=4 SV=1	A0A096RUV0_MAIZE (+1)	88 kDa		1	3	1	1	1	1
Cluster of Uncharacterized protein OS=Zea mays GN=Zm.30186 PE=4 SV=1 (A0A096PYP0_MAIZE)	A0A096PYP0_MAIZE [4]	11 kDa	TRUE	1	1	0	1	4	1
Uncharacterized protein OS=Zea mays GN=cys2 PE=4 SV=1	A0A096PTF5_MAIZE (+4)	28 kDa		1	3	0	1	2	3
50S ribosomal protein L33, chloroplastic OS=Zea mays GN=rpl33 PE=3 SV=3	RK33_MAIZE	8 kDa		1	1	0	1	3	1
Cluster of Chaperonin OS=Zea mays GN=pco066521 PE=2 SV=1 (B6SLX1_MAIZE)	B6SLX1_MAIZE [2]	11 kDa	TRUE	1	1	0	1	4	0
Acetyltransferase component of pyruvate dehydrogenase complex OS=Zea mays GN=Zm.18278 PE=3 SV=1	A0A096R8Z3_MAIZE	52 kDa		1	1	1	1	3	1
Cytochrome b6 OS=Zea mays GN=petB PE=2 SV=2	CYB6_MAIZE	24 kDa		1	1	0	1	3	1
Uncharacterized protein OS=Zea mays GN=Zm.9567 PE=2 SV=1	C0HHQ5_MAIZE (+1)	19 kDa		1	2	2	1	2	1
Uncharacterized protein OS=Zea mays GN=pco066310(181) PE=2 SV=1	B4F9V2_MAIZE	27 kDa		1	2	1	1	2	1
40S ribosomal protein S26 OS=Zea mays GN=LOC100284808 PE=2 SV=1	B6SIA2_MAIZE	15 kDa		1	0	0	1	4	1
Uncharacterized protein (Fragment) OS=Zea mays PE=4 SV=1	A0A096QX79_MAIZE	11 kDa	TRUE	1	2	2	1	1	1
40S ribosomal protein S27 OS=Zea mays GN=rps27 PE=2 SV=1	Q9ZQX9_MAIZE	10 kDa	TRUE	1	1	1	1	2	2
Uncharacterized protein OS=Zea mays GN=Zm.78907 PE=4 SV=1	A0A096SP79_MAIZE (+1)	27 kDa		1	0	0	1	4	1
Uncharacterized protein OS=Zea mays GN=Zm.95117 PE=4 SV=1	A0A0B4J359_MAIZE	35 kDa	TRUE	1	1	0	1	4	3
Uncharacterized protein OS=Zea mays GN=si707103b11b PE=2 SV=1	B6TBJ2_MAIZE	17 kDa		1	0	0	1	3	2
Lil3 protein OS=Zea mays GN=ZEAMMB73_405365 PE=4 SV=1	K7UC37_MAIZE	26 kDa	TRUE	1	1	0	1	5	1
Peptidyl-prolyl cis-trans isomerase OS=Zea mays GN=Zm.75423 PE=4 SV=1	K7UIS1_MAIZE	54 kDa		1	0	1	1	3	2
Uncharacterized protein OS=Zea mays GN=pco148714(246) PE=4 SV=1	A0A096RRM7_MAIZE (+5)	17 kDa		1	1	0	1	1	1
Uncharacterized protein OS=Zea mays GN=pco144630 PE=2 SV=1	B4FKC6_MAIZE	22 kDa		1	2	0	1	4	0
Uncharacterized protein OS=Zea mays GN=Zm.39649 PE=2 SV=1	B4FQQ8_MAIZE	28 kDa		1	1	1	1	3	2
Uncharacterized protein OS=Zea mays GN=Zm.17832 PE=2 SV=1	B7ZXF5_MAIZE (+1)	57 kDa		1	2	0	1	3	2
Uncharacterized protein OS=Zea mays GN=Zm.132682 PE=4 SV=1	A0A096SDQ3_MAIZE	36 kDa		1	1	0	1	0	0
Xyloglucan endotransglucosylase/hydrolase OS=Zea mays GN=xet1 PE=3 SV=1	A0A096Q701_MAIZE	42 kDa		1	1	0	1	2	1
Uncharacterized protein OS=Zea mays GN=Zm.119522 PE=4 SV=1	A0A096RI98_MAIZE	40 kDa		1	1	0	1	3	1
Uncharacterized protein OS=Zea mays GN=LOC100276143 PE=2 SV=1	B4FT56_MAIZE	30 kDa		1	1	0	1	4	1
Uncharacterized protein OS=Zea mays GN=TIDP2777 PE=4 SV=1	A0A096RU88_MAIZE (+2)	23 kDa		1	2	1	1	3	1
Uncharacterized protein OS=Zea mays GN=pco078628 PE=2 SV=1	B4FD87_MAIZE	37 kDa		1	1	2	1	1	1
CASP-like protein 2A1 OS=Zea mays PE=2 SV=1	CSPL6_MAIZE	22 kDa		1	2	0	1	2	0
Uncharacterized protein OS=Zea mays GN=LOC100382327 PE=4 SV=1	A0A096S663_MAIZE	78 kDa		1	1	1	1	1	1
Uncharacterized protein OS=Zea mays GN=LOC100193549 PE=2 SV=1	B4FFF1_MAIZE	23 kDa		1	1	0	1	2	1
Uncharacterized protein OS=Zea mays GN=TIDP2658 PE=4 SV=1	A0A096R132_MAIZE (+2)	71 kDa		1	0	0	1	2	0
Uncharacterized protein (Fragment) OS=Zea mays PE=4 SV=1	A0A096TEB2_MAIZE (+2)	16 kDa	TRUE	1	1	0	1	0	1
Cytochrome b-c1 complex subunit Rieske, mitochondrial OS=Zea mays GN=LOC100192468 PE=2 SV=1	B4F892_MAIZE	30 kDa	TRUE	1	1	1	1	1	1
Chromosome 1, whole genome shotgun sequence OS=Ustilago maydis (strain 521 / FGSC 9021) GN=UMAG_11619 PE=4 SV=1	A0A0D1CH31_USTMA	14 kDa		1	1	1	1	1	1
PGR5 OS=Zea mays GN=LOC100285080 PE=2 SV=1	B6U0M5_MAIZE (+2)	14 kDa		1	1	1	1	1	1
Uncharacterized protein OS=Zea mays GN=Zm.96137 PE=4 SV=1	K7UUN1_MAIZE (+1)	37 kDa		1	1	2	1	1	1
Plastidic 2-oxoglutarate/malate transporter OS=Zea mays GN=ZmpOMT1 PE=2 SV=1	Q768R5_MAIZE	60 kDa		1	1	0	1	1	1
Uncharacterized protein OS=Zea mays GN=LOC100383393 PE=2 SV=1	C0PFM8_MAIZE	35 kDa		1	2	1	1	1	0
60S acidic ribosomal protein P1 OS=Zea mays GN=arpp1a PE=2 SV=1	B6T361_MAIZE (+1)	11 kDa		1	1	0	1	1	0
Uncharacterized protein OS=Zea mays GN=si486052h06(736) PE=2 SV=1	C0P4M1_MAIZE	33 kDa		1	1	1	1	1	1
Uncharacterized protein OS=Zea mays GN=LOC100272900 PE=3 SV=1	A0A096TY27_MAIZE (+1)	44 kDa	TRUE	1	0	0	1	2	1
Ubiquinol-cytochrome c reductase complex ubiquinone-binding protein QP-C OS=Zea mays GN=ZEAMMB73_083231 PE=2 SV=1	B4FET5_MAIZE	8 kDa		1	1	0	1	2	1
Uncharacterized protein OS=Zea mays GN=pco069442(750) PE=2 SV=1	C0HGE1_MAIZE	13 kDa		1	1	0	1	1	1
Uncharacterized protein OS=Zea mays GN=LOC100282381 PE=2 SV=1	B4FYT0_MAIZE (+1)	24 kDa		1	0	0	1	1	0
Uncharacterized protein OS=Zea mays GN=Zm.7045 PE=4 SV=1	A0A096PYY8_MAIZE (+1)	23 kDa		1	0	0	1	1	1
Uncharacterized protein OS=Zea mays GN=LOC100280845 PE=4 SV=1	A0A096TR68_MAIZE	25 kDa		1	1	0	1	2	1
Uncharacterized protein (Fragment) OS=Zea mays GN=Zm.142704 PE=4 SV=1	A0A096SK58_MAIZE	13 kDa		1	1	1	1	0	1
Macrophage migration inhibitory factor OS=Zea mays GN=cl405_1 PE=2 SV=1	B4FX16_MAIZE (+1)	12 kDa		1	1	0	1	1	1
Uncharacterized protein OS=Zea mays GN=LOC100501989 PE=4 SV=1	A0A096Q8A1_MAIZE	66 kDa		1	1	1	1	0	1
Uncharacterized protein OS=Zea mays GN=LOC100383166 PE=2 SV=1	C0PDS1_MAIZE	57 kDa		1	1	0	1	1	1
Uncharacterized protein OS=Zea mays GN=LOC100275878 PE=2 SV=1	B6T0F9_MAIZE	11 kDa		1	1	0	1	1	0
Uncharacterized protein OS=Zea mays PE=4 SV=1	A0A096TLG5_MAIZE (+1)	33 kDa		1	2	0	1	0	1
Uncharacterized protein OS=Zea mays GN=Zm.85808 PE=2 SV=1	B4FSR3_MAIZE	20 kDa		1	0	1	1	0	2
Prenylated rab acceptor family protein OS=Zea mays GN=LOC100282099 PE=2 SV=1	B6T3J9_MAIZE	21 kDa		1	1	0	1	1	1
Uncharacterized protein OS=Zea mays GN=Zm.4221 PE=4 SV=1	K7TSA7_MAIZE	23 kDa		1	0	0	1	1	1
Chromosome 7, whole genome shotgun sequence OS=Ustilago maydis (strain 521 / FGSC 9021) GN=UMAG_02981 PE=4 SV=1	A0A0D1C5T3_USTMA	24 kDa		1	0	1	1	0	0
Uncharacterized protein OS=Zea mays GN=Zm.122832 PE=4 SV=1	K7V1S7_MAIZE	11 kDa		1	0	0	1	0	0
Cluster of Ribosomal protein L15 OS=Zea mays GN=LOC100284349 PE=2 SV=1 (B4FUW2_MAIZE)	B4FUW2_MAIZE [4]	24 kDa	TRUE	0	0	0	1	11	3
Cluster of Coatomer subunit alpha OS=Zea mays GN=LOC100384351 PE=4 SV=1 (A0A096PW86_MAIZE)	A0A096PW86_MAIZE [2]	136 kDa	TRUE	0	2	0	1	13	4
Cluster of Coatomer subunit gamma OS=Zea mays GN=LOC100193726 PE=3 SV=1 (A0A096T1T5_MAIZE)	A0A096T1T5_MAIZE [2]	99 kDa	TRUE	0	3	0	1	12	3
Peptidyl-prolyl cis-trans isomerase OS=Zea mays GN=LOC100285487 PE=2 SV=1	B6U5I1_MAIZE	47 kDa		0	3	0	1	17	4
Cluster of Uncharacterized protein OS=Zea mays PE=3 SV=1 (A0A096QRB1_MAIZE)	A0A096QRB1_MAIZE [2]	49 kDa	TRUE	0	3	0	1	15	4
Cluster of Uncharacterized protein OS=Zea mays GN=LOC100381804 PE=4 SV=1 (A0A096SGZ3_MAIZE)	A0A096SGZ3_MAIZE [3]	60 kDa	TRUE	0	1	0	1	16	3
Cluster of Uncharacterized protein OS=Zea mays GN=LOC100191862 PE=2 SV=1 (B4FAG0_MAIZE)	B4FAG0_MAIZE [2]	39 kDa	TRUE	0	4	0	1	19	1
Cluster of Activator of 90 kDa heat shock protein ATPase OS=Zea mays GN=Zm.83931 PE=2 SV=1 (B6U7Y1_MAIZE)	B6U7Y1_MAIZE [2]	39 kDa	TRUE	0	2	0	1	16	2
Cluster of 2-isopropylmalate synthase B OS=Zea mays GN=Zm.122839 PE=2 SV=1 (C0P8I4_MAIZE)	C0P8I4_MAIZE [3]	67 kDa	TRUE	0	2	0	1	20	1
Cluster of Uncharacterized protein OS=Zea mays GN=LOC100382048 PE=4 SV=1 (A0A096RZJ6_MAIZE)	A0A096RZJ6_MAIZE [3]	63 kDa	TRUE	0	3	3	1	11	1
Cluster of Uncharacterized protein OS=Zea mays GN=LOC100279855 PE=2 SV=1 (B8A0C4_MAIZE)	B8A0C4_MAIZE [3]	108 kDa	TRUE	0	2	0	1	11	3
Uncharacterized protein OS=Zea mays GN=LOC100282980 PE=4 SV=1	A0A096SDX9_MAIZE	26 kDa		0	1	0	1	19	3
Uncharacterized protein OS=Zea mays GN=LOC100273032 PE=2 SV=1	B4FSF1_MAIZE (+2)	47 kDa	TRUE	0	1	0	1	15	5
Cluster of Fructokinase-1 OS=Zea mays GN=FRK1 PE=1 SV=1 (SCRK1_MAIZE)	SCRK1_MAIZE [2]	35 kDa	TRUE	0	5	0	1	9	2
Cluster of Peptidyl-prolyl isomerase OS=Zea mays GN=pco127462b PE=2 SV=1 (B6TI78_MAIZE)	B6TI78_MAIZE [3]	62 kDa	TRUE	0	5	0	1	8	2
ATP synthase D chain, mitochondrial OS=Zea mays GN=LOC100283946 PE=2 SV=1	B4FS99_MAIZE	20 kDa		0	2	0	1	20	1
Uncharacterized protein OS=Zea mays GN=LOC100281798 PE=2 SV=1	C0PPG1_MAIZE	27 kDa		0	2	0	1	12	1
Importin subunit alpha OS=Zea mays GN=Zm.94147 PE=2 SV=1	C0P5C0_MAIZE (+1)	58 kDa	TRUE	0	2	0	1	9	1
T-complex protein 1 subunit epsilon OS=Zea mays GN=pco099347 PE=2 SV=1	B4FQL5_MAIZE (+1)	59 kDa		0	2	0	1	11	5
TRIBOA-glucoside O-methyltransferase BX7 OS=Zea mays GN=BX7 PE=1 SV=1	BX7_MAIZE	42 kDa		0	4	0	1	8	5
Cluster of 60S ribosomal protein L27 OS=Zea mays GN=LOC100193258 PE=3 SV=1 (A0A096T4D3_MAIZE)	A0A096T4D3_MAIZE [5]	19 kDa	TRUE	0	3	0	1	10	1
Uncharacterized protein OS=Zea mays GN=Zm.19245 PE=4 SV=1	A0A096UJ40_MAIZE	11 kDa		0	4	1	1	10	0
ATP-dependent Clp protease proteolytic subunit OS=Zea mays GN=LOC100272517 PE=2 SV=1	B4FP39_MAIZE	31 kDa		0	1	0	1	7	2
Chromosome 1, whole genome shotgun sequence OS=Ustilago maydis (strain 521 / FGSC 9021) GN=UMAG_11420 PE=4 SV=1	A0A0D1E8M2_USTMA	18 kDa		0	0	0	1	0	1
Cluster of Uncharacterized protein OS=Zea mays GN=gpm518 PE=2 SV=1 (C0P4T5_MAIZE)	C0P4T5_MAIZE [2]	61 kDa	TRUE	0	2	0	1	13	2
Chromosome 1, whole genome shotgun sequence OS=Ustilago maydis (strain 521 / FGSC 9021) GN=UMAG_00027 PE=4 SV=1	A0A0D1E6R1_USTMA	27 kDa		0	10	1	1	8	3
Uncharacterized protein OS=Zea mays GN=Zm.126512 PE=3 SV=1	K7UMB3_MAIZE	60 kDa	TRUE	0	2	1	1	12	2
Chromosome 3, whole genome shotgun sequence OS=Ustilago maydis (strain 521 / FGSC 9021) GN=UMAG_01788 PE=4 SV=1	A0A0D1CW71_USTMA	34 kDa		0	7	0	1	5	4
Uncharacterized protein OS=Zea mays GN=pco073762 PE=2 SV=1	B4FUZ3_MAIZE	38 kDa		0	1	0	1	8	1
Cluster of Uncharacterized protein OS=Zea mays GN=Zm.94626 PE=3 SV=1 (A0A096R0R6_MAIZE)	A0A096R0R6_MAIZE [3]	36 kDa	TRUE	0	2	0	1	3	1
Cluster of Uncharacterized protein OS=Zea mays GN=Zm.20172 PE=3 SV=1 (A0A096RJY5_MAIZE)	A0A096RJY5_MAIZE [4]	89 kDa	TRUE	0	0	0	1	11	1
Cluster of DNA repair protein RAD23 OS=Zea mays GN=LOC100274222 PE=2 SV=1 (B4FZM9_MAIZE)	B4FZM9_MAIZE [9]	43 kDa	TRUE	0	2	0	1	13	1
Uncharacterized protein OS=Zea mays PE=4 SV=1	A0A096T098_MAIZE	19 kDa		0	2	3	1	2	1
Malonyl CoA-acyl carrier protein transacylase OS=Zea mays GN=pco095766 PE=2 SV=1	B6TNM0_MAIZE	39 kDa		0	2	0	1	8	0
Uncharacterized protein OS=Zea mays GN=Zm.93887 PE=4 SV=1	A0A096QHZ1_MAIZE	28 kDa		0	1	0	1	9	2
Uncharacterized protein OS=Zea mays GN=Zm.80133 PE=2 SV=1	C4IYE1_MAIZE	78 kDa		0	0	0	1	14	1
Uncharacterized protein OS=Zea mays GN=cl31341_-1 PE=4 SV=1	A0A096ST13_MAIZE	58 kDa		0	1	0	1	14	2
Cluster of Uncharacterized protein OS=Zea mays GN=cl2646_1 PE=3 SV=1 (A0A096PPA4_MAIZE)	A0A096PPA4_MAIZE [2]	87 kDa	TRUE	0	1	0	1	13	2
Uncharacterized protein OS=Zea mays GN=LOC100280419 PE=3 SV=1	A0A096TDF1_MAIZE (+1)	48 kDa		0	0	0	1	5	1
Cluster of Uncharacterized protein OS=Zea mays PE=3 SV=1 (A0A096Q1F7_MAIZE)	A0A096Q1F7_MAIZE [2]	78 kDa	TRUE	0	1	0	1	8	1
Putative polyphenol oxidase family protein OS=Zea mays GN=Zm.92805 PE=4 SV=1	K7TGW6_MAIZE	67 kDa		0	4	0	1	8	0
Uncharacterized protein OS=Zea mays GN=LOC100193873 PE=2 SV=1	B4FGL3_MAIZE	28 kDa		0	3	0	1	10	1
Cluster of Uncharacterized protein OS=Zea mays GN=LOC100272519 PE=3 SV=1 (A0A096QSW5_MAIZE)	A0A096QSW5_MAIZE [2]	49 kDa	TRUE	0	0	0	1	8	2
26S proteasome non-ATPase regulatory subunit 14 OS=Zea mays GN=LOC100217166 PE=2 SV=1	B4FLQ8_MAIZE	34 kDa		0	3	0	1	12	2
Uncharacterized protein OS=Zea mays GN=Zm.1700 PE=3 SV=1	K7VWJ6_MAIZE	138 kDa		0	1	0	1	7	1
Uncharacterized protein OS=Zea mays GN=Zm.96397 PE=4 SV=1	A0A096QIN9_MAIZE	74 kDa		0	1	0	1	5	1
Annexin OS=Zea mays GN=anx2 PE=2 SV=1	B4FHT1_MAIZE	35 kDa	TRUE	0	2	0	1	12	2
Cluster of Adenylyl cyclase-associated protein OS=Zea mays GN=Zm.144290 PE=3 SV=1 (A0A096SI67_MAIZE)	A0A096SI67_MAIZE [2]	52 kDa	TRUE	0	1	1	1	6	1
Uncharacterized protein OS=Zea mays GN=Zm.27940 PE=4 SV=1	A0A096PLW5_MAIZE	75 kDa		0	1	0	1	14	1
Cytochrome c oxidase subunit OS=Zea mays GN=LOC100192808 PE=2 SV=1	B4FCQ4_MAIZE	19 kDa	TRUE	0	1	0	1	13	0
Peptidyl-prolyl cis-trans isomerase OS=Zea mays GN=LOC100285290 PE=2 SV=1	B6U2V4_MAIZE	28 kDa		0	3	0	1	8	1
Glutamyl-tRNA(Gln) amidotransferase subunit A, chloroplastic/mitochondrial OS=Zea mays GN=pco136522 PE=3 SV=1	A0A096Q416_MAIZE (+2)	57 kDa		0	0	0	1	7	2
Uncharacterized protein OS=Zea mays GN=LOC100272732 PE=3 SV=1	A0A096RYZ1_MAIZE	44 kDa		0	2	0	1	6	0
Uncharacterized protein OS=Zea mays GN=LOC100384052 PE=4 SV=1	A0A096SIP2_MAIZE	179 kDa		0	0	0	1	3	2
Uroporphyrinogen decarboxylase OS=Zea mays GN=Zm.385 PE=2 SV=1	B4FIM3_MAIZE	43 kDa		0	2	0	1	4	1
Cluster of Uncharacterized protein OS=Zea mays PE=4 SV=1 (A0A096Q2Q1_MAIZE)	A0A096Q2Q1_MAIZE [2]	43 kDa	TRUE	0	0	0	1	6	1
Cluster of Transcribed sequence 1087 protein OS=Zea mays GN=LOC100857007 PE=2 SV=1 (C0P6Q4_MAIZE)	C0P6Q4_MAIZE [2]	37 kDa	TRUE	0	0	0	1	6	1
Uncharacterized protein OS=Zea mays PE=4 SV=1	A0A096Q8H5_MAIZE (+3)	146 kDa	TRUE	0	3	0	1	8	0
Uncharacterized protein OS=Zea mays GN=Zm.12713 PE=4 SV=1	A0A096RL11_MAIZE	55 kDa		0	1	0	1	8	0
6-phosphogluconate dehydrogenase, decarboxylating OS=Zea mays GN=LOC100856973 PE=3 SV=1	K7TVZ1_MAIZE	54 kDa	TRUE	0	1	0	1	10	0
Uncharacterized protein OS=Zea mays GN=Zm.198 PE=2 SV=1	B4FTJ6_MAIZE (+1)	39 kDa		0	3	1	1	3	2
Cluster of Uncharacterized protein OS=Zea mays GN=Zm.23238 PE=4 SV=1 (K7TSA0_MAIZE)	K7TSA0_MAIZE [2]	110 kDa	TRUE	0	1	0	1	7	1
Cluster of Glucose-6-phosphate 1-dehydrogenase OS=Zea mays GN=Zm.67174 PE=2 SV=1 (B6TSB3_MAIZE)	B6TSB3_MAIZE [2]	58 kDa	TRUE	0	2	0	1	2	1
Cysteine synthase OS=Zea mays GN=Zm.93735 PE=3 SV=1	A0A096T927_MAIZE	32 kDa		0	2	0	1	6	3
Chorismate synthase OS=Zea mays GN=LOC100282199 PE=2 SV=1	B4FLA2_MAIZE	47 kDa		0	0	0	1	14	2
DIMBOA UDP-glucosyltransferase BX9 OS=Zea mays GN=BX9 PE=1 SV=1	BX9_MAIZE	50 kDa	TRUE	0	6	0	1	3	0
DNA sequence T OS=Zea mays GN=atp4 PE=4 SV=1	K7VE06_MAIZE (+1)	25 kDa		0	3	0	1	6	3
Uncharacterized protein OS=Zea mays GN=Zm.94058 PE=4 SV=1	K7U7Q6_MAIZE	133 kDa		0	0	0	1	6	1
Glutathione S-transferase GST 27 OS=Zea mays GN=pco061770a PE=2 SV=1	Q9FQB2_MAIZE	25 kDa		0	2	0	1	4	0
Cluster of Uncharacterized protein OS=Zea mays GN=LOC100191935 PE=2 SV=1 (B4FAQ5_MAIZE)	B4FAQ5_MAIZE [2]	21 kDa	TRUE	0	1	0	1	7	1
Uncharacterized protein OS=Zea mays GN=stm1 PE=4 SV=1	A0A096Q4N0_MAIZE (+1)	39 kDa		0	2	0	1	10	3
Signal recognition particle subunit SRP72 OS=Zea mays PE=3 SV=1	A0A096R0X7_MAIZE	73 kDa		0	1	1	1	4	2
Arginine/serine-rich splicing factor RS2Z35 transcript I OS=Zea mays GN=RS2Z35 PE=2 SV=1	B4FEY3_MAIZE (+1)	35 kDa		0	0	0	1	4	1
Cluster of 26S proteasome non-ATPase regulatory subunit 6 OS=Zea mays GN=LOC100282303 PE=2 SV=1 (B4FVL1_MAIZE)	B4FVL1_MAIZE [2]	44 kDa	TRUE	0	1	0	1	5	1
Cluster of Uncharacterized protein OS=Zea mays GN=IDP1602 PE=2 SV=1 (B4FQV3_MAIZE)	B4FQV3_MAIZE [2]	40 kDa	TRUE	0	1	0	1	8	2
Cluster of Eukaryotic initiation factor 5C CG2922-PF, isoform F OS=Zea mays GN=LOC100194261 PE=2 SV=1 (B4FI21_MAIZE)	B4FI21_MAIZE [3]	47 kDa	TRUE	0	2	0	1	2	1
Cluster of ASF/SF2-like pre-mRNA splicing factor SRP32 OS=Zea mays GN=srp32 PE=4 SV=1 (K7VZN2_MAIZE)	K7VZN2_MAIZE [7]	31 kDa	TRUE	0	0	0	1	4	2
Uncharacterized protein OS=Zea mays GN=Zm.6146 PE=4 SV=1	A0A096QRL3_MAIZE	65 kDa		0	1	0	1	5	0
ATP-dependent transporter ycf16 OS=Zea mays GN=gpm405 PE=2 SV=1	B4FT76_MAIZE	32 kDa		0	1	0	1	8	1
Plastocyanin OS=Zea mays GN=LOC100281113 PE=2 SV=1	B6SSB9_MAIZE	16 kDa		0	5	0	1	2	0
Uncharacterized protein OS=Zea mays GN=cl20454_1a PE=2 SV=1	C0PDB6_MAIZE	46 kDa		0	1	0	1	2	1
Sucrose synthase OS=Zea mays GN=SH-1 PE=3 SV=1	K7VDR8_MAIZE	92 kDa	TRUE	0	6	0	1	23	2
Uncharacterized protein OS=Zea mays GN=pco111578 PE=3 SV=1	A0A096PU33_MAIZE (+2)	50 kDa	TRUE	0	2	0	1	5	0
Phospho-2-dehydro-3-deoxyheptonate aldolase 2 OS=Zea mays GN=LOC100272293 PE=2 SV=1	B4FMU0_MAIZE	57 kDa	TRUE	0	1	0	1	8	0
Cluster of Uncharacterized protein OS=Zea mays GN=Zm.87691 PE=3 SV=1 (A0A096RRD2_MAIZE)	A0A096RRD2_MAIZE [3]	62 kDa	TRUE	0	0	0	1	7	2
Uncharacterized protein (Fragment) OS=Zea mays PE=4 SV=1	A0A096PN04_MAIZE	51 kDa		0	1	1	1	6	3
Beta-hexosaminidase OS=Zea mays GN=Zm.3467 PE=3 SV=1	A0A096RZG8_MAIZE	59 kDa		0	3	0	1	7	2
Asparaginyl-tRNA synthetase, cytoplasmic 3 OS=Zea mays GN=pco123869 PE=2 SV=1	B6SVU1_MAIZE (+1)	63 kDa	TRUE	0	2	0	1	10	1
Uncharacterized protein OS=Zea mays GN=Zm.85680 PE=2 SV=1	C4J5P0_MAIZE	50 kDa		0	3	0	1	5	1
Phosphoribosylformylglycinamidine cyclo-ligase OS=Zea mays GN=Zm.12249 PE=2 SV=1	C4JA40_MAIZE	41 kDa		0	1	0	1	5	0
40S ribosomal protein S0 OS=Ustilago maydis (strain 521 / FGSC 9021) GN=RPS0 PE=3 SV=1	RSSA_USTMA	30 kDa		0	3	0	1	3	3
Chromosome 2, whole genome shotgun sequence OS=Ustilago maydis (strain 521 / FGSC 9021) GN=UMAG_10238 PE=4 SV=1	A0A0D1E7B6_USTMA	21 kDa		0	1	0	1	2	2
Cluster of Uncharacterized protein OS=Zea mays GN=Zm.20032 PE=4 SV=1 (K7TWZ6_MAIZE)	K7TWZ6_MAIZE [2]	185 kDa	TRUE	0	0	0	1	7	1
Uncharacterized protein OS=Zea mays GN=Zm.28732 PE=4 SV=1	A0A096RJ01_MAIZE	46 kDa		0	1	0	1	6	1
Uncharacterized protein OS=Zea mays GN=Zm.35464 PE=4 SV=1	A0A096S522_MAIZE (+1)	71 kDa		0	2	0	1	4	1
Kinesin-like protein OS=Zea mays GN=LOC100193009 PE=3 SV=1	A0A096UG94_MAIZE	91 kDa		0	2	0	1	5	3
Uncharacterized protein OS=Zea mays GN=LOC100272402 PE=3 SV=1	K7UDG5_MAIZE	58 kDa		0	1	1	1	6	1
Uncharacterized protein OS=Zea mays GN=LOC100191140 PE=2 SV=1	B4G014_MAIZE (+1)	38 kDa		0	1	0	1	3	1
Uncharacterized protein OS=Zea mays GN=pco100771 PE=4 SV=1	A0A096QRU9_MAIZE	30 kDa		0	0	0	1	4	2
Chromosome 17, whole genome shotgun sequence OS=Ustilago maydis (strain 521 / FGSC 9021) GN=UMAG_04708 PE=3 SV=1	A0A0D1DRZ0_USTMA	90 kDa		0	1	0	1	6	3
Uncharacterized protein OS=Zea mays GN=LOC100194151 PE=2 SV=1	B4FHM1_MAIZE (+2)	33 kDa		0	2	1	1	4	0
Aldo-keto reductase/ oxidoreductase OS=Zea mays GN=LOC100273031 PE=2 SV=1	B6U2Y9_MAIZE	45 kDa		0	1	0	1	6	0
Uncharacterized protein OS=Zea mays GN=LOC100279745 PE=3 SV=1	K7TUG6_MAIZE	46 kDa		0	0	0	1	4	0
Uncharacterized protein OS=Zea mays PE=4 SV=1	A0A096Q176_MAIZE (+1)	66 kDa	TRUE	0	1	0	1	6	0
Uncharacterized protein OS=Zea mays GN=Zm.131815 PE=3 SV=1	A0A096RJY3_MAIZE (+1)	32 kDa		0	0	0	1	5	1
Uncharacterized protein OS=Zea mays GN=LOC100381327 PE=2 SV=1	B4FN76_MAIZE	14 kDa		0	0	0	1	3	1
ATP-dependent RNA helicase dhh1 OS=Zea mays GN=LOC100272835 PE=2 SV=1	B4FR21_MAIZE	56 kDa		0	1	0	1	4	2
Uncharacterized protein OS=Zea mays GN=LOC100383468 PE=2 SV=1	C0PG74_MAIZE (+1)	89 kDa		0	0	0	1	4	2
Uncharacterized protein (Fragment) OS=Zea mays GN=Zm.36311 PE=4 SV=1	K7V973_MAIZE	64 kDa	TRUE	0	2	0	1	5	1
Protein disulfide isomerase OS=Zea mays GN=PDIL2-2 PE=2 SV=1	Q5EUD6_MAIZE	40 kDa	TRUE	0	1	0	1	8	1
Chromosome 15, whole genome shotgun sequence OS=Ustilago maydis (strain 521 / FGSC 9021) GN=UMAG_11561 PE=4 SV=1	A0A0D1DX84_USTMA	16 kDa		0	1	1	1	1	3
Uncharacterized protein OS=Zea mays GN=Zm.93933 PE=2 SV=1	B4FQP4_MAIZE	60 kDa		0	2	0	1	7	1
ATP synthase delta chain OS=Zea mays GN=pco090977 PE=2 SV=1	B6TBW2_MAIZE	26 kDa		0	2	0	1	6	1
Uncharacterized protein OS=Zea mays GN=LOC100194117 PE=2 SV=1	B7ZXF6_MAIZE	56 kDa		0	0	0	1	7	0
Uncharacterized protein OS=Zea mays GN=ZEAMMB73_240702 PE=4 SV=1	K7U2D9_MAIZE	100 kDa		0	0	1	1	5	2
Uncharacterized protein OS=Zea mays GN=Zm.25003 PE=4 SV=1	K7UTJ3_MAIZE	66 kDa		0	0	0	1	8	1
Putative cytochrome P450 superfamily protein OS=Zea mays GN=aos1 PE=2 SV=1	C0P4G2_MAIZE	53 kDa		0	4	0	1	1	1
Uncharacterized protein OS=Zea mays GN=LOC100276210 PE=2 SV=1	B6TLH7_MAIZE	19 kDa		0	3	1	1	2	0
Cluster of Uncharacterized protein OS=Zea mays GN=IDP284 PE=3 SV=1 (A0A096TXF8_MAIZE)	A0A096TXF8_MAIZE [3]	77 kDa	TRUE	0	3	1	1	13	3
Uncharacterized protein OS=Zea mays GN=Zm.66997 PE=4 SV=1	A0A096PXX5_MAIZE	45 kDa		0	0	0	1	4	0
Uncharacterized protein OS=Zea mays GN=Zm.13620 PE=4 SV=1	A0A096RYJ7_MAIZE	49 kDa		0	1	0	1	2	1
Uncharacterized protein OS=Zea mays GN=LOC100383169 PE=2 SV=1	C0P6C4_MAIZE (+1)	19 kDa		0	1	0	1	3	1
Protein disulfide isomerase OS=Zea mays GN=PDIL2-1 PE=2 SV=1	Q5EUD7_MAIZE	40 kDa	TRUE	0	1	0	1	6	1
Ferredoxin OS=Zea mays GN=LOC100284745 PE=2 SV=1	Q6JAD2_MAIZE	16 kDa		0	1	0	1	4	1
Uncharacterized protein OS=Zea mays GN=umc2169 PE=3 SV=1	A0A096UDG0_MAIZE (+1)	45 kDa		0	2	1	1	2	1
Uncharacterized protein OS=Zea mays GN=LOC100274362 PE=2 SV=1	B4G0G8_MAIZE	47 kDa		0	1	0	1	6	1
Uncharacterized protein OS=Zea mays GN=gpm596 PE=4 SV=1	K7UBG7_MAIZE	134 kDa		0	0	0	1	4	0
NADH-cytochrome b5 reductase OS=Zea mays GN=NFR PE=2 SV=1	Q9ZPN0_MAIZE	31 kDa		0	2	0	1	2	1
Malate dehydrogenase OS=Zea mays GN=LOC100856934 PE=2 SV=1	B4FG53_MAIZE	41 kDa	TRUE	0	0	0	1	6	0
NADH ubiquinone oxidoreductase B22-like subunit OS=Zea mays GN=LOC100282004 PE=2 SV=1	B6SHX4_MAIZE	13 kDa		0	2	0	1	2	0
Ribonucleoprotein A OS=Zea mays GN=Zm.76158 PE=2 SV=1	B6U471_MAIZE	29 kDa	TRUE	0	2	0	1	7	2
Cluster of Uncharacterized protein OS=Zea mays GN=LOC100384187 PE=4 SV=1 (K7VM80_MAIZE)	K7VM80_MAIZE [3]	49 kDa	TRUE	0	1	0	1	3	1
Uncharacterized protein OS=Zea mays GN=Zm.11697 PE=4 SV=1	A0A096RI41_MAIZE	115 kDa		0	1	0	1	4	0
SNARE domain containing protein OS=Zea mays GN=LOC100217094 PE=2 SV=1	B4FLD1_MAIZE (+2)	26 kDa		0	1	0	1	4	1
SAM domain family protein OS=Zea mays GN=LOC100280473 PE=2 SV=1	B6SGQ2_MAIZE	28 kDa	TRUE	0	1	0	1	6	2
RNA-binding protein 8A OS=Zea mays GN=pco106378a PE=2 SV=1	B6TN68_MAIZE	22 kDa		0	1	0	1	2	1
Eukaryotic translation initiation factor 3 subunit H OS=Zea mays GN=Zm.118406 PE=3 SV=1	K7TNP5_MAIZE (+1)	39 kDa		0	0	0	1	4	1
Uncharacterized protein OS=Zea mays GN=Zm.131423 PE=4 SV=1	K7TXP9_MAIZE	111 kDa	TRUE	0	1	0	1	5	1
Ubiquitin family protein OS=Zea mays GN=LOC100285089 PE=4 SV=1	K7UBJ8_MAIZE	65 kDa		0	1	0	1	2	1
Uncharacterized protein OS=Zea mays GN=LOC100192036 PE=2 SV=1	B4FB27_MAIZE	43 kDa		0	0	0	1	3	0
Diaminopimelate decarboxylase OS=Zea mays GN=LOC100217223 PE=2 SV=1	B6T9Q7_MAIZE	53 kDa		0	1	0	1	4	0
Uncharacterized protein OS=Zea mays PE=4 SV=1	A0A096SVV9_MAIZE (+1)	23 kDa		0	3	1	1	4	1
Uncharacterized protein OS=Zea mays GN=LOC100382451 PE=2 SV=1	C0P7X7_MAIZE	24 kDa		0	1	0	1	2	1
Chromosome 2, whole genome shotgun sequence OS=Ustilago maydis (strain 521 / FGSC 9021) GN=UMAG_00862 PE=4 SV=1	A0A0D1CCT4_USTMA	15 kDa		0	1	1	1	2	1
Lipoxygenase OS=Zea mays GN=LOX5 PE=2 SV=1	A1XCI0_MAIZE	100 kDa	TRUE	0	0	0	1	2	0
Uncharacterized protein OS=Zea mays GN=LOC100279565 PE=3 SV=1	A0A096PSM5_MAIZE	45 kDa	TRUE	0	0	0	1	3	0
Uncharacterized protein (Fragment) OS=Zea mays PE=4 SV=1	A0A096TIC5_MAIZE	42 kDa		0	2	0	1	4	1
Chromosome 8, whole genome shotgun sequence OS=Ustilago maydis (strain 521 / FGSC 9021) GN=UMAG_03294 PE=4 SV=1	A0A0D1C4X8_USTMA	28 kDa		0	4	0	1	3	2
Chromosome 10, whole genome shotgun sequence OS=Ustilago maydis (strain 521 / FGSC 9021) GN=UMAG_03748 PE=4 SV=1	A0A0D1CND3_USTMA	27 kDa		0	1	0	1	3	1
Uncharacterized protein OS=Zea mays GN=Zm.101883 PE=2 SV=1	B8A043_MAIZE	71 kDa	TRUE	0	1	0	1	9	4
Putative citrate synthase family protein OS=Zea mays GN=Zm.80372 PE=4 SV=1	K7U7B6_MAIZE	23 kDa	TRUE	0	0	0	1	5	2
40S ribosomal protein S1 OS=Ustilago maydis (strain 521 / FGSC 9021) GN=RPS1 PE=3 SV=2	RS3A_USTMA	29 kDa	TRUE	0	1	0	1	3	1
Uncharacterized protein OS=Zea mays GN=LOC100383621 PE=2 SV=1	C0PHS2_MAIZE (+1)	88 kDa		0	1	0	1	2	1
Cluster of Uncharacterized protein OS=Zea mays GN=LOC542190 PE=4 SV=1 (A0A096PPI2_MAIZE)	A0A096PPI2_MAIZE [5]	43 kDa	TRUE	0	1	0	1	2	2
Uncharacterized protein OS=Zea mays GN=LOC100191655 PE=2 SV=1	B4F9M6_MAIZE	70 kDa	TRUE	0	1	0	1	7	4
Uncharacterized protein OS=Zea mays GN=ser1 PE=2 SV=1	B4FQC4_MAIZE	52 kDa		0	1	0	1	5	1
Pathogeneis protein 10 OS=Zea mays GN=LOC100280981 PE=2 SV=1	B6SQM6_MAIZE	17 kDa		0	1	0	1	0	0
Putative methyl-binding domain protein MBD106 OS=Zea mays GN=mbd106 PE=2 SV=1	Q94IQ8_MAIZE	43 kDa		0	1	0	1	6	1
Dihydrodipicolinate reductase OS=Zea mays GN=Zm.24774 PE=2 SV=1	B6TVJ6_MAIZE	33 kDa		0	1	0	1	2	0
Transmembrane protein 115 OS=Zea mays GN=LOC100216993 PE=2 SV=1	B4FAA8_MAIZE	35 kDa		0	1	1	1	2	1
Ubiquinol-cytochrome c reductase complex protein (Fragment) OS=Zea mays GN=Zm.91014 PE=4 SV=1	K7U6U5_MAIZE	11 kDa	TRUE	0	2	2	1	2	1
Putative dnaJ chaperone family protein OS=Zea mays GN=ZEAMMB73_974476 PE=4 SV=1	K7W7U2_MAIZE	71 kDa		0	0	0	1	2	1
Uncharacterized protein OS=Zea mays GN=Zm.85411 PE=4 SV=1	A0A096RZU9_MAIZE	98 kDa		0	0	0	1	3	0
Uncharacterized protein OS=Zea mays GN=Zm.21293 PE=4 SV=1	A0A096SFZ4_MAIZE	142 kDa		0	1	0	1	1	1
Chromosome 6, whole genome shotgun sequence OS=Ustilago maydis (strain 521 / FGSC 9021) GN=UMAG_02523 PE=4 SV=1	A0A0D1C6B2_USTMA	33 kDa		0	2	0	1	4	2
Uncharacterized protein OS=Zea mays GN=pco071008b PE=2 SV=1	B4G1R9_MAIZE	16 kDa		0	0	0	1	5	1
Adaptin region family protein OS=Zea mays GN=pco149758 PE=4 SV=1	K7UZT9_MAIZE	93 kDa		0	0	0	1	3	0
Uncharacterized protein OS=Zea mays GN=pco090876 PE=3 SV=1	K7V1I3_MAIZE	117 kDa	TRUE	0	0	0	1	4	1
Uncharacterized protein OS=Zea mays GN=Zm.4224 PE=4 SV=1	K7UEU8_MAIZE (+1)	45 kDa		0	1	0	1	3	1
Cluster of Charged multivesicular body protein 4b OS=Zea mays GN=LOC100856956 PE=2 SV=1 (B6TIJ7_MAIZE)	B6TIJ7_MAIZE [3]	25 kDa	TRUE	0	1	0	1	2	1
Uncharacterized protein OS=Zea mays PE=4 SV=1	A0A096RMM9_MAIZE	73 kDa		0	0	0	1	3	1
Uncharacterized protein OS=Zea mays PE=4 SV=1	A0A096UEY4_MAIZE	25 kDa	TRUE	0	0	0	1	4	1
Isocitrate dehydrogenase [NAD] subunit, mitochondrial OS=Zea mays GN=LOC100191841 PE=2 SV=1	B4FAD4_MAIZE (+2)	40 kDa		0	0	0	1	1	0
Uncharacterized protein OS=Zea mays GN=Zm.127141 PE=4 SV=1	A0A096PVX6_MAIZE (+1)	70 kDa		0	0	0	1	4	0
Auxin efflux carrier component OS=Zea mays GN=PIN1b PE=3 SV=1	Q0MWY1_MAIZE	65 kDa		0	0	0	1	3	0
Chromosome 9, whole genome shotgun sequence OS=Ustilago maydis (strain 521 / FGSC 9021) GN=UMAG_10573 PE=3 SV=1	A0A0D1C4A5_USTMA	28 kDa	TRUE	0	1	0	1	2	2
Uncharacterized protein OS=Zea mays GN=Zm.124738 PE=2 SV=1	B6SRC2_MAIZE	7 kDa		0	1	1	1	3	0
Chromosome 21, whole genome shotgun sequence OS=Ustilago maydis (strain 521 / FGSC 9021) GN=UMAG_11589 PE=3 SV=1	A0A0D1DPE7_USTMA	21 kDa		0	1	2	1	1	1
Cluster of Uncharacterized protein OS=Zea mays GN=LOC100282322 PE=3 SV=1 (A0A096STY1_MAIZE)	A0A096STY1_MAIZE [2]	51 kDa	TRUE	0	1	0	1	2	0
Uncharacterized protein OS=Zea mays GN=Zm.87087 PE=4 SV=1	A0A096QPG0_MAIZE	36 kDa		0	1	0	1	3	0
Uncharacterized protein OS=Zea mays GN=Zm.1977 PE=2 SV=1	C4JAS1_MAIZE	47 kDa	TRUE	0	0	0	1	3	1
2-hydroxy-3-oxopropionate reductase OS=Zea mays GN=Zm.12256 PE=4 SV=1	K7UFU7_MAIZE	31 kDa		0	1	0	1	4	1
Chromosome 8, whole genome shotgun sequence OS=Ustilago maydis (strain 521 / FGSC 9021) GN=UMAG_10403 PE=4 SV=1	A0A0D1CPU9_USTMA	14 kDa		0	2	0	1	2	1
Uncharacterized protein OS=Zea mays GN=LOC100192465 PE=2 SV=1	B4FBF9_MAIZE	40 kDa		0	1	0	1	1	3
Chromosome 1, whole genome shotgun sequence OS=Ustilago maydis (strain 521 / FGSC 9021) GN=UMAG_00658 PE=3 SV=1	A0A0D1EDG3_USTMA	17 kDa		0	1	1	1	2	3
Uncharacterized protein OS=Zea mays GN=Zm.146740 PE=4 SV=1	A0A096QM55_MAIZE	48 kDa		0	0	0	1	1	1
Uncharacterized protein OS=Zea mays PE=4 SV=1	A0A096U8G3_MAIZE	73 kDa	TRUE	0	1	0	1	3	0
Uncharacterized protein OS=Zea mays GN=LOC100282634 PE=4 SV=1	A0A096QNJ6_MAIZE (+2)	19 kDa		0	2	0	1	1	0
60S ribosomal protein L20 OS=Ustilago maydis (strain 521 / FGSC 9021) GN=UMAG_10163 PE=3 SV=1	A0A0D1C987_USTMA	20 kDa		0	0	0	1	2	3
Uncharacterized protein OS=Zea mays GN=LOC100284595 PE=4 SV=1	A0A096QMF0_MAIZE (+1)	21 kDa		0	0	0	1	3	0
Uncharacterized protein OS=Zea mays GN=Zm.6180 PE=4 SV=1	A0A096SPA9_MAIZE	40 kDa		0	1	0	1	2	1
Uncharacterized protein OS=Zea mays GN=LOC100501720 PE=2 SV=1	C4J5G4_MAIZE	16 kDa		0	2	0	1	2	1
Uncharacterized protein OS=Zea mays GN=LOC100277472 PE=2 SV=1	C0P4B1_MAIZE (+1)	18 kDa		0	1	1	1	2	0
Uncharacterized protein OS=Zea mays GN=LOC100193813 PE=4 SV=1	K7TNM4_MAIZE	52 kDa	TRUE	0	1	0	1	2	1
Chromosome 17, whole genome shotgun sequence OS=Ustilago maydis (strain 521 / FGSC 9021) GN=UMAG_04815 PE=4 SV=1	A0A0D1BXW9_USTMA	53 kDa		0	2	1	1	0	2
Uncharacterized protein OS=Zea mays GN=Zm.19456 PE=4 SV=1	K7TMN5_MAIZE	77 kDa		0	1	0	1	1	0
Uncharacterized protein OS=Zea mays GN=AC220927.3_FG007 PE=2 SV=1	C4J0Z5_MAIZE	33 kDa		0	1	0	1	1	1
Uncharacterized protein OS=Zea mays GN=Zm.6081 PE=2 SV=1	B6T5U0_MAIZE	13 kDa	TRUE	0	0	1	1	2	0
Cluster of Uncharacterized protein OS=Zea mays PE=3 SV=1 (A0A0B4J320_MAIZE)	A0A0B4J320_MAIZE [3]	18 kDa	TRUE	0	2	0	1	1	1
Cluster of Uncharacterized protein (Fragment) OS=Zea mays GN=ZEAMMB73_452286 PE=4 SV=1 (K7UBT7_MAIZE)	K7UBT7_MAIZE [2]	155 kDa	TRUE	0	0	0	1	0	1
Uncharacterized protein OS=Zea mays GN=Zm.33287 PE=4 SV=1	A0A096RBF9_MAIZE	87 kDa		0	0	0	1	1	0
Uncharacterized protein OS=Zea mays GN=LOC100382460 PE=4 SV=1	A0A096RE11_MAIZE	24 kDa		0	0	0	1	1	0
Asparagine synthetase OS=Zea mays GN=asn3 PE=2 SV=1	B6ETR5_MAIZE	66 kDa		0	1	0	1	1	0
Uncharacterized protein OS=Zea mays GN=pco064714 PE=4 SV=1	A0A096T4Z5_MAIZE	41 kDa		0	1	0	1	3	1
Uncharacterized protein OS=Zea mays GN=gpm600 PE=4 SV=1	A0A096RZY1_MAIZE (+1)	94 kDa		0	0	0	1	2	0
GIF2 OS=Zea mays GN=GIF2 PE=2 SV=1	A5HEH5_MAIZE (+1)	23 kDa		0	1	0	1	2	1
Uncharacterized protein OS=Zea mays GN=Zm.3083 PE=4 SV=1	A0A096SVP6_MAIZE	70 kDa		0	1	0	1	1	1
Thioredoxin reductase OS=Zea mays GN=LOC100216789 PE=3 SV=1	A0A096S9H5_MAIZE (+1)	57 kDa		0	1	0	1	1	0
Cytochrome b-c1 complex subunit Rieske,(Rieske iron-sulfur protein) OS=Zea mays GN=ZEAMMB73_823359 PE=2 SV=1	B4FC14_MAIZE (+1)	30 kDa	TRUE	0	1	1	1	1	1
Uncharacterized protein OS=Zea mays GN=Zm.21995 PE=4 SV=1	A0A096SKE2_MAIZE	111 kDa	TRUE	0	1	1	1	6	1
Uncharacterized protein OS=Zea mays GN=Zm.21535 PE=4 SV=1	K7U665_MAIZE (+2)	26 kDa		0	0	0	1	1	1
Chromosome 17, whole genome shotgun sequence OS=Ustilago maydis (strain 521 / FGSC 9021) GN=UMAG_10700 PE=4 SV=1	A0A0D1DSC3_USTMA	12 kDa		0	1	0	1	2	1
Uncharacterized protein OS=Zea mays GN=LOC100273294 PE=2 SV=1	B4FUC2_MAIZE	25 kDa		0	0	0	1	2	1
Uncharacterized protein OS=Zea mays GN=Zm.14399 PE=2 SV=1	B6SP43_MAIZE	79 kDa		0	1	0	1	2	0
Protein Iojap, chloroplastic OS=Zea mays GN=Ij PE=1 SV=1	IOJAP_MAIZE	25 kDa		0	1	0	1	1	1
Fasciclin-like arabinogalactan protein 10 OS=Zea mays GN=LOC100284757 PE=4 SV=1	K7U4B2_MAIZE	27 kDa		0	0	0	1	3	1
Chromosome 7, whole genome shotgun sequence OS=Ustilago maydis (strain 521 / FGSC 9021) GN=UMAG_02922 PE=4 SV=1	A0A0D1C5K3_USTMA	163 kDa		0	1	0	1	0	1
Cluster of 40S ribosomal protein S12 OS=Zea mays GN=LOC100193804 PE=2 SV=1 (B4FGC8_MAIZE)	B4FGC8_MAIZE [4]	15 kDa	TRUE	0	0	0	1	2	0
Glutathione S-transferase,-like protein OS=Zea mays GN=umc1149 PE=2 SV=1	B8A3K1_MAIZE (+2)	41 kDa		0	0	0	1	0	0
Chromosome 2, whole genome shotgun sequence OS=Ustilago maydis (strain 521 / FGSC 9021) GN=UMAG_01377 PE=4 SV=1	A0A0D1CEK0_USTMA	55 kDa		0	1	0	1	3	1
Chromosome 3, whole genome shotgun sequence OS=Ustilago maydis (strain 521 / FGSC 9021) GN=UMAG_01984 PE=3 SV=1	A0A0D1E571_USTMA	39 kDa		0	1	1	1	0	1
Uncharacterized protein OS=Zea mays GN=LOC100276087 PE=2 SV=1	B4FT45_MAIZE	33 kDa		0	0	0	1	1	1
Uncharacterized protein OS=Zea mays GN=Zm.117994 PE=2 SV=1	C4J5B2_MAIZE	52 kDa		0	1	0	1	2	0
SC3 protein OS=Zea mays GN=Zm.25597 PE=2 SV=1	B4FCJ6_MAIZE (+1)	30 kDa		0	0	0	1	2	0
Uncharacterized protein OS=Zea mays GN=pco144644 PE=2 SV=1	B4FSB7_MAIZE	56 kDa		0	1	0	1	1	1
Chromosome 20, whole genome shotgun sequence OS=Ustilago maydis (strain 521 / FGSC 9021) GN=UMAG_05819 PE=4 SV=1	A0A0D1CGJ1_USTMA	17 kDa		0	1	1	1	0	0
Chromosome 12, whole genome shotgun sequence OS=Ustilago maydis (strain 521 / FGSC 9021) GN=UMAG_04248 PE=4 SV=1	A0A0D1DYX1_USTMA	40 kDa		0	1	1	1	0	2
Uncharacterized protein OS=Zea mays GN=Zm.87496 PE=4 SV=1	K7TZU3_MAIZE	43 kDa	TRUE	0	1	0	1	2	1
Uncharacterized protein OS=Zea mays GN=Zm.95982 PE=4 SV=1	A0A096TYG8_MAIZE	74 kDa		0	1	0	1	1	1
Uncharacterized protein OS=Zea mays GN=Zm.9152 PE=3 SV=1	A0A096R151_MAIZE	53 kDa	TRUE	0	0	0	1	1	1
Fasciclin-like arabinogalactan protein 8 OS=Zea mays GN=LOC100285015 PE=2 SV=1	B4FV00_MAIZE	28 kDa		0	0	0	1	3	1
Chromosome 9, whole genome shotgun sequence OS=Ustilago maydis (strain 521 / FGSC 9021) GN=UMAG_10447 PE=3 SV=1	A0A0D1CP14_USTMA	19 kDa		0	0	1	1	0	3
Peptidyl-prolyl cis-trans isomerase OS=Zea mays GN=Zm.71397 PE=4 SV=1	A0A096QZS1_MAIZE	27 kDa		0	2	0	1	1	1
Calcium-dependent protein kinase 2 OS=Zea mays GN=CPK2 PE=2 SV=1	CDPK2_MAIZE	58 kDa	TRUE	0	0	0	1	2	1
Chromosome 6, whole genome shotgun sequence OS=Ustilago maydis (strain 521 / FGSC 9021) GN=UMAG_11411 PE=3 SV=1	A0A0D1DYM0_USTMA	15 kDa		0	0	2	1	1	2
Uncharacterized protein OS=Zea mays GN=ZEAMMB73_802063 PE=4 SV=1	K7V7L8_MAIZE	28 kDa	TRUE	0	0	0	1	1	1
Uncharacterized protein OS=Zea mays GN=Zm.65834 PE=4 SV=1	A0A096RCS0_MAIZE (+2)	10 kDa		0	0	0	1	1	0
Chromosome 8, whole genome shotgun sequence OS=Ustilago maydis (strain 521 / FGSC 9021) GN=eff1-3 PE=4 SV=1	Q4P9A0_USTMA	41 kDa		0	0	0	1	1	1
Mitochondrial import receptor subunit TOM22 OS=Zea mays GN=LOC100856982 PE=2 SV=1	B6T3V3_MAIZE	10 kDa		0	1	1	1	0	1
Chromosome 14, whole genome shotgun sequence OS=Ustilago maydis (strain 521 / FGSC 9021) GN=UMAG_04343 PE=4 SV=1	A0A0D1DSE6_USTMA	53 kDa		0	1	0	1	1	1
Chromosome 3, whole genome shotgun sequence OS=Ustilago maydis (strain 521 / FGSC 9021) GN=UMAG_01945 PE=3 SV=1	A0A0D1E3W7_USTMA	67 kDa		0	1	1	1	1	1
Unknown decoy protein for peptide #39178	Unknown #39178-DECOY (+7)	?		0	0	0	1	1	1
Unknown decoy protein for peptide #101500	Unknown #101500-DECOY (+9)	?		0	0	0	1	0	1
Uncharacterized protein OS=Zea mays GN=LOC100285862 PE=3 SV=1	A0A096TVA7_MAIZE	50 kDa		0	0	0	1	1	0
Inner membrane protein ALBINO3 OS=Zea mays GN=pco148010 PE=2 SV=1	B6UBJ7_MAIZE (+1)	49 kDa	TRUE	0	0	0	1	3	0
Uncharacterized protein OS=Zea mays GN=Zm.6236 PE=4 SV=1	A0A096RZ23_MAIZE (+1)	58 kDa	TRUE	0	2	0	1	3	0
Profilin-4 OS=Zea mays GN=PRO4 PE=1 SV=1	PROF4_MAIZE (+1)	14 kDa		0	1	0	1	0	0
40S ribosomal protein S16, mRNA OS=Zea mays GN=Zm.27794 PE=3 SV=1	K7TWH1_MAIZE-DECOY	?		0	0	0	1	0	0
Uncharacterized protein OS=Zea mays PE=4 SV=1	A0A096TP37_MAIZE	65 kDa		0	0	0	1	1	1
Chromosome 7, whole genome shotgun sequence OS=Ustilago maydis (strain 521 / FGSC 9021) GN=UMAG_10334 PE=3 SV=1	A0A0D1C5Q1_USTMA	28 kDa	TRUE	0	1	0	1	2	0
Protein transport protein Sec61 beta subunit OS=Zea mays GN=Zm.13940 PE=2 SV=1	B4FEC8_MAIZE (+1)	8 kDa		0	1	0	1	1	0
Uncharacterized protein OS=Zea mays GN=Zm.5548 PE=4 SV=1	A0A096PTL9_MAIZE (+4)	72 kDa		0	0	0	1	1	1
Fb27 OS=Zea mays GN=Zm.72745 PE=2 SV=1	B6TGS2_MAIZE	21 kDa		0	0	0	1	1	0
Uncharacterized protein OS=Zea mays GN=Zm.20573 PE=4 SV=1	A0A096QD65_MAIZE	20 kDa		0	0	0	1	1	0
Uncharacterized protein OS=Zea mays GN=cl10007_1b PE=2 SV=1	B4F7T1_MAIZE	25 kDa		0	1	0	1	0	1
Cluster of Uncharacterized protein OS=Zea mays GN=LOC100193760 PE=4 SV=1 (A0A096R371_MAIZE)	A0A096R371_MAIZE [3]	39 kDa	TRUE	0	0	0	1	3	0
GeBP transcription factor OS=Zea mays GN=GBP14 PE=2 SV=1	B4FZG8_MAIZE	60 kDa		0	0	0	1	0	0
Uncharacterized protein OS=Zea mays GN=Zm.18185 PE=4 SV=1	A0A096QLJ5_MAIZE	63 kDa		0	0	0	1	1	0
Uncharacterized protein OS=Zea mays GN=Zm.21995 PE=4 SV=1	A0A096SKE3_MAIZE	101 kDa	TRUE	0	1	0	1	2	1
Uncharacterized protein OS=Zea mays GN=LOC100283567 PE=4 SV=1	A0A096S6K6_MAIZE (+2)	47 kDa		0	0	0	1	0	0
Uncharacterized protein OS=Zea mays GN=ysl12 PE=2 SV=1	E3UJZ2_MAIZE	78 kDa		0	0	0	1	1	0
Uncharacterized protein OS=Zea mays PE=4 SV=1	A0A096QP96_MAIZE	16 kDa		0	0	0	1	0	1
40S ribosomal protein S21 OS=Ustilago maydis (strain 521 / FGSC 9021) GN=UMAG_11716 PE=3 SV=1	A0A0D1DZB8_USTMA	10 kDa		0	1	1	1	0	0
Subtilisin-chymotrypsin inhibitor CI-1B OS=Zea mays PE=2 SV=1	B6SGY0_MAIZE (+1)	8 kDa		0	1	0	1	0	0
Bundle sheath cell specific protein 1 OS=Zea mays GN=bss1 PE=4 SV=1	K7V5D2_MAIZE	20 kDa		0	0	0	1	0	0
Uncharacterized protein OS=Zea mays GN=Zm.92963 PE=4 SV=1	K7VJ58_MAIZE	32 kDa		0	1	0	1	1	1
Uncharacterized protein OS=Zea mays GN=pco100019(248) PE=2 SV=1	B4F9T5_MAIZE (+1)	19 kDa		0	0	0	1	1	0
Uncharacterized protein OS=Zea mays GN=LOC100382332 PE=2 SV=1	C0P6N0_MAIZE	21 kDa		0	1	0	1	1	0
Uncharacterized protein OS=Zea mays GN=umc1105 PE=4 SV=1	A0A096QG13_MAIZE (+1)	15 kDa		0	0	0	1	1	0
Unknown decoy protein for peptide #41784	Unknown #41784-DECOY (+4)	?		0	1	0	1	0	1
Dendritic cell-derived ubiquitin-like protein OS=Zea mays GN=LOC100286222 PE=2 SV=1	B6UG62_MAIZE	13 kDa		0	1	0	1	0	1
Uncharacterized protein OS=Zea mays GN=LOC100277865 PE=4 SV=1	A0A096RFZ0_MAIZE (+2)	15 kDa		0	0	0	1	0	0
Uncharacterized protein OS=Zea mays GN=pht1 PE=2 SV=1	B4FSY5_MAIZE	58 kDa	TRUE	0	0	0	1	0	2
Cationic amino acid transporter OS=Zea mays GN=LOC100285888 PE=2 SV=1	B6UB79_MAIZE	51 kDa		0	0	0	1	0	1
Membrane protein OS=Zea mays GN=Zm.152558 PE=4 SV=1	K7VPI7_MAIZE	48 kDa	TRUE	0	0	0	1	0	0
Uncharacterized protein OS=Zea mays GN=LOC100383955 PE=4 SV=1	A0A096TGG0_MAIZE	41 kDa		0	0	0	1	1	1
Uncharacterized protein OS=Zea mays GN=TIDP3720 PE=2 SV=1	B4F8S3_MAIZE	58 kDa		0	0	0	1	1	2
Uncharacterized protein OS=Zea mays GN=cl51673_1 PE=4 SV=1	K7UDG8_MAIZE	23 kDa		0	0	0	1	1	1
IQ calmodulin-binding motif family protein OS=Zea mays GN=LOC100283684 PE=2 SV=1	B6TKK9_MAIZE (+1)	46 kDa		0	0	0	1	1	1
Uncharacterized protein OS=Zea mays GN=LOC100285324 PE=4 SV=1	A0A096RN77_MAIZE	17 kDa		0	0	0	1	1	0
Uncharacterized protein OS=Zea mays GN=Zm.4411 PE=4 SV=1	A0A096TPJ0_MAIZE (+4)	182 kDa		0	1	0	1	0	0
Uncharacterized protein OS=Zea mays GN=Zm.17674 PE=4 SV=1	A0A096Q8N4_MAIZE	177 kDa	TRUE	0	0	0	1	0	0
Uncharacterized protein OS=Zea mays GN=LOC100272715 PE=2 SV=1	B4FQ41_MAIZE (+1)	11 kDa		0	0	0	1	0	0
Uncharacterized protein OS=Zea mays GN=Zm.1046 PE=4 SV=1	A0A096RW35_MAIZE (+1)	17 kDa		0	0	0	1	1	1
Uncharacterized protein OS=Zea mays GN=Zm.138873 PE=4 SV=1	A0A096TMX5_MAIZE	16 kDa		0	0	0	1	1	1
Uncharacterized protein OS=Zea mays GN=Zm.38793 PE=4 SV=1	A0A096UJG2_MAIZE	23 kDa		0	0	0	1	1	0
Uncharacterized protein OS=Zea mays PE=2 SV=1	B4FU07_MAIZE (+1)	21 kDa		0	0	0	1	1	1
Uncharacterized protein OS=Zea mays GN=LOC100283406 PE=4 SV=1	A0A096QJ61_MAIZE (+4)	57 kDa		0	0	0	1	1	1
Chromosome 18, whole genome shotgun sequence OS=Ustilago maydis (strain 521 / FGSC 9021) GN=UMAG_05495 PE=4 SV=1	A0A0D1BX33_USTMA	42 kDa		0	1	0	1	0	1
Uncharacterized protein OS=Zea mays PE=4 SV=1	A0A096QHG4_MAIZE	42 kDa		0	1	0	1	0	0
Uncharacterized protein OS=Zea mays PE=4 SV=1	A0A096RF37_MAIZE (+4)	25 kDa		0	1	0	1	0	0
Uncharacterized protein OS=Zea mays GN=Zm.122350 PE=3 SV=1	A0A096R7Y3_MAIZE (+2)	70 kDa		0	0	0	1	1	0
Uncharacterized protein OS=Zea mays GN=Zm.22432 PE=4 SV=1	A0A096QBI4_MAIZE (+6)	131 kDa		0	0	0	1	0	0
Uncharacterized protein OS=Zea mays GN=Zm.5288 PE=4 SV=1	A0A096QW16_MAIZE	65 kDa		0	0	0	1	0	0
Uncharacterized protein OS=Zea mays GN=umc2228 PE=4 SV=1	A0A096S1W4_MAIZE (+2)	12 kDa		0	0	0	1	1	0
Uncharacterized protein OS=Zea mays GN=pco086679 PE=4 SV=1	A0A096S6N3_MAIZE (+2)	22 kDa		0	0	0	1	1	0
Uncharacterized protein OS=Zea mays PE=4 SV=1	A0A096SLZ5_MAIZE (+3)	22 kDa		0	0	0	1	0	0
Uncharacterized protein OS=Zea mays GN=umc1748 PE=4 SV=1	A0A096TIT8_MAIZE (+3)	41 kDa		0	0	0	1	0	1
Uncharacterized protein OS=Zea mays GN=Zm.13608 PE=3 SV=1	A0A096TS58_MAIZE	30 kDa	TRUE	0	0	0	1	0	1
Disease resistance response protein 206 OS=Zea mays GN=LOC100284658 PE=2 SV=1	C0P6L6_MAIZE	18 kDa		0	0	0	1	0	1
Uncharacterized protein OS=Zea mays GN=LOC100285384 PE=4 SV=1	A0A096T2M5_MAIZE	25 kDa		0	0	0	1	0	1
Methylglutaconyl-CoA hydratase OS=Zea mays GN=LOC100284299 PE=2 SV=1	B4FQA8_MAIZE	32 kDa		0	0	0	1	1	0
Uncharacterized protein OS=Zea mays GN=Zm.151408 PE=4 SV=1	K7U6Y0_MAIZE	133 kDa		0	0	0	1	1	0
Uncharacterized protein OS=Zea mays GN=LOC100284444 PE=4 SV=1	A0A096QL98_MAIZE (+1)	13 kDa		0	0	0	1	0	0
Fasciclin-like arabinogalactan protein 7 OS=Zea mays GN=AC234156.1_FG005 PE=2 SV=1	B6SHU5_MAIZE	28 kDa		0	0	0	1	0	1
Uncharacterized protein OS=Zea mays PE=4 SV=1	A0A096PKB7_MAIZE	57 kDa		0	0	0	1	0	0
Uncharacterized protein OS=Zea mays GN=Zm.84957 PE=4 SV=1	A0A096PSC7_MAIZE (+2)	34 kDa		0	0	0	1	0	0
Uncharacterized protein OS=Zea mays GN=IDP630 PE=4 SV=1	A0A096U6G1_MAIZE	64 kDa		0	0	0	1	0	0
Uncharacterized protein OS=Zea mays GN=pco113418 PE=4 SV=1	A0A096UGX6_MAIZE (+1)	10 kDa		0	0	0	1	0	0
Acetolactate synthase OS=Ustilago maydis (strain 521 / FGSC 9021) GN=UMAG_03239 PE=3 SV=1	A0A0D1CPX0_USTMA	80 kDa		0	0	0	1	0	0
Putative NAC domain transcription factor superfamily protein OS=Zea mays GN=LOC100383037 PE=2 SV=1	C0PCI8_MAIZE	74 kDa		0	0	0	1	0	0
Unknown decoy protein for peptide #58059	Unknown #58059-DECOY	?		0	0	0	1	0	0
Unknown decoy protein for peptide #53751	Unknown #53751-DECOY	?		0	0	0	1	0	0
Uncharacterized protein OS=Zea mays GN=Zm.146877 PE=4 SV=1	A0A096TNX9_MAIZE (+1)	167 kDa		0	0	0	1	0	0
Cluster of cDNA FLJ55910, highly similar to Keratin, type II cuticular Hb6 OS=Homo sapiens PE=2 SV=1 (B4DN72_CON-HUMAN)	B4DN72_CON-HUMAN [6]	54 kDa	TRUE	129	2	1	0	0	0
Cluster of Keratin, type I cuticular Ha3-II OS=Homo sapiens GN=KRT33B PE=1 SV=3 (KT33B_CON-HUMAN)	KT33B_CON-HUMAN [7]	46 kDa	TRUE	109	4	0	0	0	0
Desmoplakin OS=Homo sapiens GN=DSP PE=1 SV=3	DESP_CON-HUMAN	332 kDa		106	10	1	0	0	10
Uncharacterized protein OS=Homo sapiens GN=KRT34 PE=4 SV=1	C4AMA3_CON-HUMAN (+1)	45 kDa	TRUE	57	2	0	0	0	0
Keratin, hair, acidic, 2 OS=Pan troglodytes verus GN=krtha2 PE=2 SV=1	A5A6M9_CON-PANTR	50 kDa	TRUE	21	0	0	0	0	0
Keratin, type II cuticular Hb2 OS=Homo sapiens GN=KRT82 PE=1 SV=3	KRT82_CON-HUMAN (+1)	57 kDa	TRUE	16	1	1	0	1	1
Keratin, type II cytoskeletal 80 OS=Homo sapiens GN=KRT80 PE=1 SV=2	K2C80_CON-HUMAN	51 kDa	TRUE	15	5	6	0	0	4
Plakophilin-1 OS=Homo sapiens GN=PKP1 PE=1 SV=2	PKP1_CON-HUMAN	83 kDa		14	0	0	0	0	0
Keratin-associated protein 11-1 OS=Homo sapiens GN=KRTAP11-1 PE=1 SV=1	KR111_CON-HUMAN	17 kDa		11	0	0	0	0	0
Filaggrin OS=Homo sapiens GN=FLG PE=1 SV=3	FILA_CON-HUMAN	435 kDa		10	2	0	0	0	0
Keratin, type I cytoskeletal 9 OS=Homo sapiens GN=KRT9 PE=1 SV=3	K1C9_CON-HUMAN-DECOY	?		8	0	0	0	0	2
Keratin 23 (Histone deacetylase inducible) OS=Homo sapiens GN=KRT23 PE=2 SV=1	Q8TC04_CON-HUMAN	48 kDa	TRUE	8	0	0	0	0	0
Threonine endopeptidase OS=Zea mays GN=LOC100273445 PE=2 SV=1	B4FTJ9_MAIZE	16 kDa		3	5	0	0	5	1
Chromosome 11, whole genome shotgun sequence OS=Ustilago maydis (strain 521 / FGSC 9021) GN=UMAG_04053 PE=4 SV=1	A0A0D1C2M7_USTMA	86 kDa		3	0	2	0	0	0
Cluster of APx1-Cytosolic Ascorbate Peroxidase OS=Zea mays GN=POD1 PE=2 SV=1 (B6U9S6_MAIZE)	B6U9S6_MAIZE [6]	27 kDa	TRUE	2	5	0	0	11	0
Nucleolar GTP-binding protein 1 OS=Zea mays GN=Zm.144830 PE=3 SV=1	A0A096SMU8_MAIZE (+1)	76 kDa		2	0	1	0	1	3
ATP synthase subunit beta OS=Ustilago maydis (strain 521 / FGSC 9021) GN=UMAG_10397 PE=3 SV=1	A0A0D1E227_USTMA	57 kDa	TRUE	2	0	2	0	4	0
Uncharacterized protein OS=Zea mays GN=L-FNRII PE=4 SV=1	A0A096QT35_MAIZE (+2)	38 kDa		2	3	1	0	2	1
Translationally-controlled tumor protein homolog OS=Zea mays GN=TCTP PE=4 SV=1	A0A096RQW0_MAIZE (+4)	11 kDa		2	3	0	0	2	0
Uncharacterized protein OS=Zea mays GN=Zm.81432 PE=4 SV=1	K7VIU3_MAIZE	10 kDa		2	3	0	0	2	1
Photosystem I assembly protein Ycf4 OS=Zea mays GN=ycf4 PE=3 SV=1	A0A096TR75_MAIZE (+1)	22 kDa		2	2	0	0	1	1
Keratin-associated protein 3-1 OS=Homo sapiens GN=KRTAP3-1 PE=1 SV=1	KRA31_CON-HUMAN	11 kDa		2	0	0	0	0	0
Uncharacterized protein OS=Zea mays GN=pco131625 PE=4 SV=1	A0A096Q277_MAIZE	27 kDa	TRUE	2	3	0	0	0	3
Chloroplast-localized Ptr ToxA-binding protein1 OS=Zea mays GN=LOC100382672 PE=2 SV=1	B4FEK7_MAIZE	32 kDa		1	3	0	0	11	0
Cluster of Uncharacterized protein OS=Zea mays GN=pco097999 PE=4 SV=1 (A0A096PVF1_MAIZE)	A0A096PVF1_MAIZE [3]	19 kDa	TRUE	1	1	0	0	4	1
Cluster of Proteasome subunit alpha type OS=Zea mays GN=pco108605 PE=2 SV=1 (C0PFK3_MAIZE)	C0PFK3_MAIZE [2]	27 kDa	TRUE	1	4	0	0	4	1
Cluster of Uncharacterized protein OS=Zea mays GN=LOC100279736 PE=2 SV=1 (B7ZZP2_MAIZE)	B7ZZP2_MAIZE [3]	22 kDa	TRUE	1	1	1	0	7	1
Rhodanese family protein OS=Zea mays GN=pco105307 PE=2 SV=1	B6SNU6_MAIZE	26 kDa		1	5	0	0	8	1
Proteasome subunit alpha type OS=Zea mays GN=PAD1 PE=2 SV=1	A3FMB9_MAIZE (+1)	27 kDa		1	1	0	0	3	1
Putative alcohol dehydrogenase superfamily protein OS=Zea mays GN=Zm.3560 PE=4 SV=1	K7UXK5_MAIZE	39 kDa		1	2	0	0	4	0
Cluster of Orphans transcription factor OS=Zea mays GN=Zm.77362 PE=2 SV=1 (C4J0T5_MAIZE)	C4J0T5_MAIZE [2]	51 kDa	TRUE	1	0	0	0	5	0
ATP-dependent Clp protease proteolytic subunit OS=Zea mays GN=Zm.84781 PE=2 SV=1	B6ST09_MAIZE (+1)	32 kDa		1	1	0	0	5	2
Peroxisomal multifunctional enzyme type 2 OS=Zea mays GN=ZEAMMB73_433723 PE=2 SV=1	B6TQ98_MAIZE	13 kDa		1	3	0	0	2	0
Uncharacterized protein OS=Zea mays GN=LOC100278883 PE=2 SV=1	B6UF28_MAIZE	18 kDa		1	5	0	0	6	1
Uncharacterized protein OS=Zea mays GN=eno2 PE=2 SV=1	C0HGV5_MAIZE	48 kDa	TRUE	1	6	0	0	12	2
Uncharacterized protein OS=Zea mays GN=cl554_3 PE=4 SV=1	A0A096Q9X1_MAIZE	51 kDa		1	2	0	0	3	0
Thylakoid assembly5 OS=Zea mays GN=Zm.13531 PE=4 SV=1	K7V6D4_MAIZE	19 kDa		1	2	0	0	6	1
Bowman-Birk type wound-induced proteinase inhibitor WIP1 OS=Zea mays GN=LOC100281945 PE=2 SV=1	B4FPL1_MAIZE	10 kDa		1	2	0	0	4	0
Uncharacterized protein OS=Zea mays GN=Zm.10219 PE=4 SV=1	A0A096T8F8_MAIZE (+2)	30 kDa		1	1	0	0	3	1
Uncharacterized protein OS=Zea mays PE=4 SV=1	A0A096PQI6_MAIZE	21 kDa		1	1	0	0	3	0
Putative mitochondrial import inner membrane translocase subunit TIM23 family protein OS=Zea mays GN=Zm.100239 PE=2 SV=1	C4J9Z7_MAIZE	21 kDa		1	4	1	0	1	1
Cluster of 60S ribosomal protein L30 OS=Zea mays GN=Zm.161779 PE=2 SV=1 (B6SYS9_MAIZE)	B6SYS9_MAIZE [3]	12 kDa	TRUE	1	1	0	0	4	0
Uncharacterized protein OS=Zea mays GN=LOC100272664 PE=4 SV=1	A0A096TYU7_MAIZE (+3)	20 kDa		1	3	0	0	1	1
Beta-galactosidase OS=Zea mays GN=LOC100191631 PE=2 SV=1	B4F9J1_MAIZE	79 kDa		1	1	0	0	10	0
Cluster of Uncharacterized protein OS=Zea mays GN=LOC100382170 PE=2 SV=1 (C0P539_MAIZE)	C0P539_MAIZE [4]	47 kDa	TRUE	1	1	0	0	3	1
Uncharacterized protein OS=Zea mays GN=pco133413 PE=4 SV=1	A0A096R4Z5_MAIZE (+1)	54 kDa		1	1	0	0	4	1
Nucleoside diphosphate kinase OS=Zea mays GN=LOC100384342 PE=3 SV=1	A0A096T1S3_MAIZE (+1)	18 kDa		1	1	0	0	2	1
Uncharacterized protein OS=Zea mays GN=Zm.3481 PE=4 SV=1	A0A096RCT4_MAIZE	17 kDa		1	0	0	0	2	0
Uncharacterized protein OS=Zea mays GN=LOC100277507 PE=2 SV=1	B6TVI5_MAIZE	35 kDa		1	1	0	0	0	0
Cystatin protein OS=Zea mays GN=gCC PE=2 SV=1	P93627_MAIZE	15 kDa		1	2	0	0	1	0
ATOZI1 OS=Zea mays GN=LOC100284990 PE=2 SV=1	B6SHY0_MAIZE	9 kDa		1	1	0	0	1	0
Uncharacterized protein OS=Zea mays GN=IDP257 PE=4 SV=1	K7VAY4_MAIZE	14 kDa		1	1	0	0	1	0
Uncharacterized protein OS=Zea mays GN=LOC100272685 PE=4 SV=1	A0A096QYW3_MAIZE (+2)	21 kDa		1	3	0	0	1	0
Uncharacterized protein OS=Zea mays PE=4 SV=1	A0A096TQK1_MAIZE	26 kDa		1	1	0	0	3	1
Uncharacterized protein OS=Zea mays GN=Zm.1148 PE=4 SV=1	A0A0B4J3F1_MAIZE (+1)	10 kDa		1	0	1	0	0	2
Uncharacterized protein OS=Zea mays GN=cl45976_-1b PE=2 SV=1	B6TST9_MAIZE	23 kDa		1	0	0	0	0	2
Uncharacterized protein OS=Zea mays PE=4 SV=1	A0A096SZ54_MAIZE	12 kDa		1	0	0	0	1	0
36.4 kDa proline-rich protein OS=Zea mays GN=gpm470 PE=2 SV=1	B4FQS5_MAIZE	21 kDa		1	0	0	0	2	1
Ferredoxin OS=Zea mays GN=LOC100286320 PE=2 SV=1	B6TVC7_MAIZE	18 kDa		1	1	0	0	1	0
Import inner membrane translocase subunit Tim8 OS=Zea mays GN=LOC100282244 PE=2 SV=1	B6SQH6_MAIZE	8 kDa		1	1	0	0	2	0
Membrane steroid-binding protein 1 OS=Zea mays GN=LOC100283811 PE=2 SV=1	B6TM12_MAIZE	23 kDa		1	0	0	0	1	0
Transaldolase OS=Ustilago maydis (strain 521 / FGSC 9021) GN=UMAG_04138 PE=3 SV=1	A0A0D1DYQ2_USTMA	36 kDa		1	0	0	0	1	0
Chromosome 9, whole genome shotgun sequence OS=Ustilago maydis (strain 521 / FGSC 9021) GN=UMAG_03576 PE=4 SV=1	A0A0D1E1J4_USTMA	134 kDa		1	3	0	0	0	1
Uncharacterized protein OS=Zea mays GN=pco085164 PE=4 SV=1	A0A096S165_MAIZE (+1)	27 kDa		1	2	0	0	1	0
Uncharacterized protein OS=Zea mays GN=LOC100500988 PE=2 SV=1	Q8S4C4_MAIZE	33 kDa		1	1	0	0	2	0
Uncharacterized protein OS=Zea mays GN=Zm.80179 PE=4 SV=1	A0A096Q0V4_MAIZE	64 kDa		1	2	0	0	2	0
Uncharacterized protein OS=Zea mays GN=nad7 PE=3 SV=1	K7V9Q3_MAIZE (+1)	35 kDa		1	0	0	0	1	1
Uncharacterized protein OS=Zea mays GN=Zm.456 PE=2 SV=1	B4FU56_MAIZE (+1)	28 kDa		1	1	0	0	1	0
Mitochondrial import inner membrane translocase subunit TIM14 OS=Zea mays GN=LOC100280573 PE=2 SV=1	B4FMD9_MAIZE	12 kDa		1	0	0	0	0	0
Uncharacterized protein OS=Zea mays GN=Zm.27054 PE=4 SV=1	A0A096SA33_MAIZE	16 kDa		1	1	1	0	0	1
PAP fibrillin family protein OS=Zea mays GN=pco102443(516) PE=2 SV=1	B6TKH9_MAIZE	24 kDa		1	0	0	0	1	0
B12D protein OS=Zea mays GN=Zm.123458 PE=2 SV=1	B6T2Z0_MAIZE	11 kDa	TRUE	1	0	0	0	2	1
Peroxidase OS=Zea mays GN=LOC100279351 PE=3 SV=1	A0A0B4J371_MAIZE	35 kDa		1	1	0	0	2	0
Uncharacterized protein OS=Zea mays GN=IDP387 PE=2 SV=1	B4FBK5_MAIZE (+1)	39 kDa		1	0	0	0	1	0
Keratin, type II cytoskeletal 1 OS=Homo sapiens GN=KRT1 PE=1 SV=6	K2C1_CON-HUMAN-DECOY (+1)	?		1	0	0	0	0	0
Keratin-associated protein 13-2 OS=Homo sapiens GN=KRTAP13-2 PE=1 SV=1	KR132_CON-HUMAN	19 kDa		1	0	0	0	0	0
Keratin-associated protein 3-2 OS=Homo sapiens GN=KRTAP3-2 PE=1 SV=1	KRA32_CON-HUMAN	10 kDa		1	0	0	0	0	0
Keratin-associated protein 3-3 OS=Homo sapiens GN=KRTAP3-3 PE=1 SV=1	KRA33_CON-HUMAN	10 kDa		1	0	0	0	0	0
Uncharacterized protein OS=Zea mays GN=si486031g09 PE=2 SV=1	B6T3D8_MAIZE	37 kDa		1	0	0	0	1	0
Uncharacterized protein OS=Zea mays GN=pco139456 PE=2 SV=1	B4FFN1_MAIZE	25 kDa		1	0	1	0	0	0
Unknown decoy protein for peptide #48828	Unknown #48828-DECOY	?		1	0	0	0	0	0
Vimentin OS=Homo sapiens GN=VIM PE=1 SV=4	VIME_CON-HUMAN	54 kDa	TRUE	1	0	0	0	0	0
Keratin, type I cytoskeletal 39 OS=Homo sapiens GN=KRT39 PE=1 SV=2	K1C39_CON-HUMAN	56 kDa		1	0	0	0	0	0
Uncharacterized protein OS=Zea mays GN=Zm.3425 PE=2 SV=1	B6T3L7_MAIZE	8 kDa		1	0	0	0	0	0
Keratin-associated protein 4-3 OS=Homo sapiens GN=KRTAP4-3 PE=2 SV=2	KRA43_CON-HUMAN	21 kDa		1	0	0	0	0	0
Uncharacterized protein OS=Zea mays GN=LOC100382191 PE=4 SV=1	K7U7W9_MAIZE	152 kDa		0	1	0	0	24	4
Cluster of Uncharacterized protein OS=Zea mays GN=Zm.7590 PE=4 SV=1 (A0A096THA3_MAIZE)	A0A096THA3_MAIZE [2]	251 kDa	TRUE	0	2	0	0	37	1
Cluster of Uncharacterized protein OS=Zea mays GN=Zm.81732 PE=4 SV=1 (A0A096S6Q1_MAIZE)	A0A096S6Q1_MAIZE [4]	16 kDa	TRUE	0	1	0	0	12	2
Cluster of Uncharacterized protein OS=Zea mays GN=IDP512 PE=2 SV=1 (B4FBC2_MAIZE)	B4FBC2_MAIZE [2]	43 kDa	TRUE	0	1	0	0	21	0
Cluster of Putative TCP-1/cpn60 chaperonin family protein OS=Zea mays GN=pco140702 PE=2 SV=1 (B6TKY3_MAIZE)	B6TKY3_MAIZE [2]	59 kDa	TRUE	0	2	0	0	24	3
Cluster of Protein disulfide-isomerase OS=Zea mays GN=PDIL1-1 PE=2 SV=1 (Q5EUE1_MAIZE)	Q5EUE1_MAIZE [2]	57 kDa	TRUE	0	1	0	0	26	1
Uncharacterized protein OS=Zea mays GN=Zm.18662 PE=2 SV=1	C0HG34_MAIZE	13 kDa		0	0	1	0	0	0
Cluster of Uncharacterized protein OS=Zea mays GN=Zm.62134 PE=3 SV=1 (A0A096S538_MAIZE)	A0A096S538_MAIZE [3]	74 kDa	TRUE	0	5	0	0	26	2
T-complex protein 1 subunit gamma OS=Zea mays GN=Zm.19820 PE=3 SV=1	A0A096R0C8_MAIZE	61 kDa		0	0	0	0	19	1
Cluster of Uncharacterized protein OS=Zea mays GN=pco086635(414) PE=2 SV=1 (B4FMY6_MAIZE)	B4FMY6_MAIZE [2]	43 kDa	TRUE	0	2	0	0	6	0
Cluster of Uncharacterized protein OS=Zea mays GN=gst4 PE=2 SV=1 (B4FK84_MAIZE)	B4FK84_MAIZE [2]	24 kDa	TRUE	0	6	0	0	14	1
Phosphoribulokinase OS=Zea mays GN=pco092382 PE=2 SV=1	B4FQ59_MAIZE	45 kDa		0	6	0	0	6	1
Cluster of Eukaryotic translation initiation factor 3 subunit C OS=Zea mays GN=LOC100272475 PE=3 SV=1 (A0A096THR3_MAIZE)	A0A096THR3_MAIZE [2]	106 kDa	TRUE	0	0	0	0	14	1
Cluster of Uncharacterized protein OS=Zea mays GN=pco130190 PE=2 SV=1 (B4FPE4_MAIZE)	B4FPE4_MAIZE [2]	12 kDa	TRUE	0	2	0	0	8	0
Cluster of Elongation factor Tu OS=Zea mays GN=LOC100273405 PE=2 SV=1 (B4FVB2_MAIZE)	B4FVB2_MAIZE [2]	48 kDa	TRUE	0	1	0	0	15	0
Uncharacterized protein OS=Zea mays GN=Zm.25161 PE=3 SV=1	A0A096Q6M8_MAIZE	65 kDa		0	0	0	0	14	1
GTP-binding protein TypA OS=Zea mays GN=LOC100857077 PE=2 SV=1	G3K3T1_MAIZE	74 kDa		0	0	0	0	14	1
Uncharacterized protein OS=Zea mays GN=LOC100857095 PE=2 SV=1	B4FBK8_MAIZE	48 kDa		0	5	0	0	10	1
Uncharacterized protein OS=Zea mays GN=LOC100282189 PE=2 SV=1	B4FTP2_MAIZE	33 kDa		0	1	0	0	9	0
Serine hydroxymethyltransferase OS=Zea mays GN=LOC100192461 PE=3 SV=1	K7TSD2_MAIZE	57 kDa		0	5	0	0	10	3
ATP-dependent Clp protease proteolytic subunit OS=Zea mays GN=LOC100194286 PE=2 SV=1	B6TS08_MAIZE	30 kDa		0	0	0	0	12	0
Uncharacterized protein OS=Zea mays GN=pco116062 PE=2 SV=1	B8A0F3_MAIZE	82 kDa		0	1	0	0	9	1
Uncharacterized protein OS=Zea mays GN=prl1 PE=2 SV=1	C4J473_MAIZE	87 kDa		0	2	0	0	13	1
Dehydrin OS=Zea mays GN=Zm.4870 PE=2 SV=1	C4J477_MAIZE	31 kDa		0	2	0	0	13	0
50S ribosomal protein L20, chloroplastic OS=Zea mays GN=rpl20 PE=3 SV=3	RK20_MAIZE	14 kDa		0	0	0	0	1	0
Cluster of Uncharacterized protein OS=Zea mays GN=ZEAMMB73_301773 PE=3 SV=1 (K7U0W2_MAIZE)	K7U0W2_MAIZE [2]	48 kDa	TRUE	0	1	0	0	8	0
Cluster of Uncharacterized protein OS=Zea mays GN=Zm.19610 PE=4 SV=1 (A0A096TN17_MAIZE)	A0A096TN17_MAIZE [4]	401 kDa	TRUE	0	1	0	0	9	0
Cluster of Arginine/serine-rich splicing factor RSZ21 transcript I OS=Zea mays GN=pco131393 PE=2 SV=1 (B6SL90_MAIZE)	B6SL90_MAIZE [8]	21 kDa	TRUE	0	0	0	0	8	0
Histone deacetylase HDT2 OS=Zea mays GN=HDT2 PE=1 SV=1	HDT2_MAIZE	33 kDa	TRUE	0	0	0	0	9	0
Cluster of Phospholipase D OS=Zea mays GN=LOC100280155 PE=3 SV=1 (K7VQG5_MAIZE)	K7VQG5_MAIZE [3]	92 kDa	TRUE	0	2	0	0	5	0
Uncharacterized protein OS=Zea mays GN=Zm.5974 PE=2 SV=1	C4J030_MAIZE	50 kDa		0	3	0	0	6	0
Cluster of Pyruvate kinase OS=Zea mays GN=Zm.66436 PE=3 SV=1 (K7TM64_MAIZE)	K7TM64_MAIZE [2]	57 kDa	TRUE	0	1	0	0	16	0
Uncharacterized protein OS=Zea mays GN=LOC100383971 PE=2 SV=1	C0PKD9_MAIZE	26 kDa	TRUE	0	2	0	0	13	2
EMB1374 isoform 1 OS=Zea mays GN=Zm.23477 PE=4 SV=1	K7V945_MAIZE	40 kDa		0	0	0	0	9	1
Cluster of Uncharacterized protein OS=Zea mays GN=LOC100279707 PE=3 SV=1 (K7V9P7_MAIZE)	K7V9P7_MAIZE [3]	51 kDa	TRUE	0	1	0	0	11	1
Uncharacterized protein OS=Zea mays GN=LOC100273263 PE=3 SV=1	A0A096U3B2_MAIZE (+1)	44 kDa		0	3	0	0	4	1
Cluster of Uncharacterized protein OS=Zea mays GN=TIDP2729 PE=4 SV=1 (A0A096QCX3_MAIZE)	A0A096QCX3_MAIZE [4]	122 kDa	TRUE	0	0	0	0	5	0
Cluster of T-complex protein 1 subunit delta OS=Zea mays GN=LOC100381530 PE=2 SV=1 (C0HGT5_MAIZE)	C0HGT5_MAIZE [2]	58 kDa	TRUE	0	1	0	0	10	3
Cluster of Uncharacterized protein OS=Zea mays GN=LOC100304283 PE=4 SV=1 (A0A096SS43_MAIZE)	A0A096SS43_MAIZE [2]	57 kDa	TRUE	0	0	0	0	11	0
Uncharacterized protein OS=Zea mays GN=Zm.30543 PE=4 SV=1	A0A096PUI0_MAIZE	46 kDa		0	2	0	0	5	0
Uncharacterized protein OS=Zea mays GN=LOC100277544 PE=4 SV=1	A0A096TMV3_MAIZE	142 kDa		0	0	0	0	9	0
Obg-like ATPase 1 OS=Zea mays GN=cl35478_1d PE=2 SV=1	C0PGN4_MAIZE	47 kDa		0	0	0	0	6	1
Cluster of Uncharacterized protein OS=Zea mays GN=LOC100273390 PE=4 SV=1 (A0A096QTA5_MAIZE)	A0A096QTA5_MAIZE [2]	29 kDa	TRUE	0	0	0	0	8	0
Cluster of Uncharacterized protein OS=Zea mays GN=Zm.12595 PE=4 SV=1 (A0A096UHC0_MAIZE)	A0A096UHC0_MAIZE [2]	92 kDa	TRUE	0	0	0	0	13	2
Aminomethyltransferase OS=Zea mays GN=IDP232 PE=2 SV=1	B6TQ06_MAIZE	44 kDa		0	2	0	0	5	0
Uncharacterized protein OS=Zea mays PE=2 SV=1	C0PDC7_MAIZE	101 kDa	TRUE	0	0	0	0	6	0
Transaminase/transferase OS=Zea mays GN=Zm.6333 PE=2 SV=1	C0PB44_MAIZE	50 kDa		0	0	0	0	6	0
Cluster of Isocitrate dehydrogenase [NADP] OS=Zea mays GN=idh2 PE=2 SV=1 (C0PD27_MAIZE)	C0PD27_MAIZE [3]	46 kDa	TRUE	0	2	0	0	7	2
Uncharacterized protein OS=Zea mays GN=Zm.12896 PE=4 SV=1	K7U4C2_MAIZE	37 kDa		0	2	0	0	3	0
Cluster of Uncharacterized protein OS=Zea mays GN=LOC100382060 PE=2 SV=1 (C0P406_MAIZE)	C0P406_MAIZE [3]	81 kDa	TRUE	0	0	0	0	6	3
Cluster of Uncharacterized protein OS=Zea mays PE=3 SV=1 (A0A096QGB9_MAIZE)	A0A096QGB9_MAIZE [2]	77 kDa	TRUE	0	0	0	0	9	1
Cluster of Uncharacterized protein OS=Zea mays GN=go1 PE=2 SV=1 (C0P702_MAIZE)	C0P702_MAIZE [3]	40 kDa	TRUE	0	1	0	0	2	0
Pyruvate dehydrogenase E1 component subunit alpha OS=Zea mays GN=LOC100272834 PE=4 SV=1	A0A096QBH5_MAIZE	46 kDa		0	1	0	0	17	0
Uncharacterized protein OS=Zea mays GN=pco076728 PE=4 SV=1	A0A096SMQ4_MAIZE (+2)	43 kDa		0	2	0	0	11	1
Abscisic stress ripening protein 2 OS=Zea mays GN=Zm.141747 PE=2 SV=1	B4G0Q9_MAIZE	15 kDa		0	2	1	0	9	3
Hexose transporter OS=Zea mays GN=gpm305 PE=2 SV=1	B6U6U2_MAIZE	80 kDa		0	1	0	0	10	2
Cluster of Nascent polypeptide-associated complex subunit beta OS=Zea mays GN=pco126681b PE=2 SV=1 (B4FIE5_MAIZE)	B4FIE5_MAIZE [2]	18 kDa	TRUE	0	1	0	0	7	0
Uncharacterized protein OS=Zea mays PE=4 SV=1	A0A096U2F7_MAIZE	204 kDa		0	0	0	0	9	0
Thioredoxin-like protein 5 OS=Zea mays GN=LOC100280051 PE=2 SV=1	B8A1M2_MAIZE	15 kDa		0	1	0	0	1	0
Uncharacterized protein OS=Zea mays GN=pco082145 PE=2 SV=1	C0P820_MAIZE	48 kDa		0	0	0	0	7	0
16kDa membrane protein OS=Zea mays GN=pco139896 PE=2 SV=1	B6SR19_MAIZE	16 kDa		0	1	0	0	0	0
Cluster of Eukaryotic translation initiation factor 3 subunit E OS=Zea mays GN=Zm.94663 PE=2 SV=1 (C0P7L2_MAIZE)	C0P7L2_MAIZE [2]	51 kDa	TRUE	0	1	0	0	5	0
Cluster of Uncharacterized protein OS=Zea mays GN=LOC100283534 PE=4 SV=1 (A0A096T3C7_MAIZE)	A0A096T3C7_MAIZE [2]	48 kDa	TRUE	0	1	0	0	4	2
Cluster of Uncharacterized protein OS=Zea mays GN=pco107491b PE=2 SV=1 (C0PHF1_MAIZE)	C0PHF1_MAIZE [2]	106 kDa	TRUE	0	0	0	0	11	1
Proliferation-associated protein 2G4 OS=Zea mays GN=Zm.6147 PE=2 SV=1	B6TBW4_MAIZE	43 kDa		0	1	0	0	9	0
Cluster of Uncharacterized protein OS=Zea mays GN=Zm.24266 PE=4 SV=1 (A0A096RAH6_MAIZE)	A0A096RAH6_MAIZE [2]	238 kDa	TRUE	0	0	0	0	18	0
Cluster of RHM1 OS=Zea mays GN=LOC100285088 PE=2 SV=1 (B6U0P4_MAIZE)	B6U0P4_MAIZE [3]	76 kDa	TRUE	0	0	0	0	8	0
Uncharacterized protein OS=Zea mays GN=pco111061 PE=4 SV=1	A0A096PYL3_MAIZE (+2)	50 kDa		0	1	0	0	5	1
Uncharacterized protein OS=Zea mays GN=LOC100280404 PE=3 SV=1	A0A096S2H5_MAIZE (+1)	81 kDa		0	2	0	0	9	1
Uncharacterized protein OS=Zea mays GN=Zm.84905 PE=4 SV=1	A0A096TN76_MAIZE	79 kDa		0	0	0	0	4	1
Cluster of Lysine--tRNA ligase OS=Zea mays GN=pco072809(80) PE=3 SV=1 (A0A096SFU6_MAIZE)	A0A096SFU6_MAIZE [4]	69 kDa	TRUE	0	1	0	0	8	0
Cluster of Pyruvate dehydrogenase E1 component subunit alpha OS=Zea mays GN=Zm.123671 PE=4 SV=1 (A0A096SBR4_MAIZE)	A0A096SBR4_MAIZE [2]	43 kDa	TRUE	0	2	0	0	4	0
Argininosuccinate synthase OS=Zea mays GN=LOC100274106 PE=2 SV=1	B4FZ29_MAIZE (+2)	49 kDa		0	1	0	0	7	1
Uncharacterized protein OS=Zea mays GN=LOC100384498 PE=4 SV=1	K7UEH3_MAIZE	69 kDa		0	0	0	0	5	0
Uncharacterized protein OS=Zea mays GN=ZEAMMB73_720933 PE=4 SV=1	K7VQR1_MAIZE	35 kDa		0	2	0	0	3	0
ATP synthase subunit gamma OS=Zea mays GN=LOC100382574 PE=3 SV=1	K7WFV1_MAIZE	36 kDa		0	1	0	0	5	0
DAG protein OS=Zea mays GN=LOC100856918 PE=4 SV=1	K7WGQ3_MAIZE	44 kDa		0	0	0	0	5	1
Uncharacterized protein OS=Zea mays GN=LOC100282270 PE=4 SV=1	A0A096S532_MAIZE (+1)	53 kDa		0	1	0	0	6	1
Uncharacterized protein OS=Zea mays PE=4 SV=1	A0A096UJ49_MAIZE	24 kDa	TRUE	0	2	0	0	6	1
Uncharacterized protein OS=Zea mays GN=pco132392 PE=2 SV=1	B4FED9_MAIZE	24 kDa		0	1	0	0	9	0
Uncharacterized protein OS=Zea mays GN=LOC100272318 PE=2 SV=1	B4FMY7_MAIZE	37 kDa		0	1	0	0	8	1
Uncharacterized protein OS=Zea mays GN=LOC100272974 PE=2 SV=1	B4FS17_MAIZE	38 kDa		0	2	0	0	5	0
DNA-directed RNA polymerase subunit beta'' OS=Zea mays GN=rpoC2 PE=3 SV=1	RPOC2_MAIZE	176 kDa		0	0	0	0	7	1
Cluster of Peptidyl-prolyl cis-trans isomerase OS=Zea mays GN=Zm.39464 PE=3 SV=1 (K7V8R6_MAIZE)	K7V8R6_MAIZE [2]	26 kDa	TRUE	0	2	0	0	6	1
Cluster of Superoxide dismutase [Cu-Zn] OS=Zea mays GN=sod9 PE=2 SV=1 (B6TIS2_MAIZE)	B6TIS2_MAIZE [3]	12 kDa	TRUE	0	1	0	0	3	0
Cluster of Uncharacterized protein OS=Zea mays GN=pco108452 PE=4 SV=1 (A0A096SEQ0_MAIZE)	A0A096SEQ0_MAIZE [4]	131 kDa	TRUE	0	0	0	0	6	1
Cluster of Uncharacterized protein OS=Zea mays GN=Zm.20275 PE=3 SV=1 (K7VJC3_MAIZE)	K7VJC3_MAIZE [4]	116 kDa	TRUE	0	0	0	0	8	0
Uncharacterized protein (Fragment) OS=Zea mays GN=cl9072_1(438) PE=4 SV=1	A0A096PIM2_MAIZE	65 kDa		0	0	0	0	11	0
Sulfurtransferase OS=Zea mays GN=pco128327 PE=4 SV=1	A0A096Q8J4_MAIZE (+2)	39 kDa		0	0	0	0	5	0
Uncharacterized protein OS=Zea mays GN=Zm.126561 PE=4 SV=1	A0A096QXQ9_MAIZE	38 kDa	TRUE	0	2	0	0	8	2
Uncharacterized protein OS=Zea mays GN=LOC100193107 PE=3 SV=1	A0A096R3C5_MAIZE	44 kDa		0	0	0	0	4	0
Uncharacterized protein OS=Zea mays GN=LOC542179 PE=4 SV=1	A0A096RUD6_MAIZE	58 kDa		0	0	0	0	6	0
Uncharacterized protein OS=Zea mays GN=cl915_1(521) PE=3 SV=1	A0A096T4A3_MAIZE	72 kDa		0	0	0	0	6	1
Uncharacterized protein OS=Zea mays GN=pco153568a PE=4 SV=1	A0A096TCA4_MAIZE	66 kDa		0	1	0	0	7	1
Chromosome 8, whole genome shotgun sequence OS=Ustilago maydis (strain 521 / FGSC 9021) GN=UMAG_03202 PE=4 SV=1	A0A0D1C4R8_USTMA	14 kDa		0	6	0	0	5	1
Shikimate kinase family protein OS=Zea mays GN=LOC100283991 PE=2 SV=1	B6TNV8_MAIZE	30 kDa		0	0	0	0	3	0
CSD transcription factor OS=Zea mays GN=pco063886 PE=2 SV=1	B6TP60_MAIZE	20 kDa		0	2	0	0	6	2
Aconitate hydratase OS=Zea mays GN=LOC100216599 PE=3 SV=1	K7URE0_MAIZE	87 kDa	TRUE	0	1	0	0	12	2
Cluster of Pyruvate kinase OS=Zea mays GN=pco129562 PE=3 SV=1 (A0A096QB84_MAIZE)	A0A096QB84_MAIZE [3]	61 kDa	TRUE	0	1	0	0	10	1
Cluster of Uncharacterized protein OS=Zea mays GN=pco067871 PE=4 SV=1 (A0A096SSR2_MAIZE)	A0A096SSR2_MAIZE [2]	66 kDa	TRUE	0	0	0	0	3	0
Cluster of Uncharacterized protein OS=Zea mays GN=hsp18f PE=2 SV=1 (B4F9K4_MAIZE)	B4F9K4_MAIZE [4]	18 kDa	TRUE	0	0	0	0	3	0
Mitochondrial Rho GTPase OS=Zea mays GN=Zm.84557 PE=3 SV=1	A0A096R181_MAIZE	72 kDa		0	0	0	0	7	0
Uncharacterized protein OS=Zea mays GN=LOC100384057 PE=3 SV=1	A0A096T6P3_MAIZE	148 kDa	TRUE	0	0	0	0	9	1
Bifunctional aspartokinase/homoserine dehydrogenase 1, chloroplastic OS=Zea mays GN=AKHSDH1 PE=2 SV=1	AKH1_MAIZE	100 kDa		0	0	0	0	7	0
Phosphoserine aminotransferase OS=Zea mays GN=Zm.85211 PE=2 SV=1	B4FRI1_MAIZE	45 kDa		0	1	0	0	2	0
Obg-like ATPase 1 OS=Zea mays GN=Zm.968 PE=2 SV=1	B4FUE0_MAIZE (+1)	44 kDa		0	0	0	0	4	0
Hsc70-interacting protein OS=Zea mays GN=LOC100283738 PE=2 SV=1	B6TL91_MAIZE	43 kDa		0	2	0	0	7	1
Cluster of Uncharacterized protein OS=Zea mays GN=Zm.4758 PE=2 SV=1 (B4FK00_MAIZE)	B4FK00_MAIZE [2]	45 kDa	TRUE	0	1	0	0	5	1
Uncharacterized protein OS=Zea mays GN=LOC100274565 PE=4 SV=1	A0A096QK58_MAIZE	46 kDa		0	0	0	0	2	0
Uncharacterized protein OS=Zea mays GN=pco082032 PE=4 SV=1	A0A096QV19_MAIZE (+5)	30 kDa		0	0	0	0	9	0
Uncharacterized protein OS=Zea mays GN=Zm.1288 PE=2 SV=1	B7ZX64_MAIZE	75 kDa		0	0	0	0	7	0
Eukaryotic translation initiation factor 3 subunit B OS=Zea mays GN=LOC100216593 PE=2 SV=1	C0P790_MAIZE	83 kDa		0	0	0	0	4	1
Histone H2B OS=Ustilago maydis (strain 521 / FGSC 9021) GN=HTB1 PE=3 SV=3	H2B_USTMA	15 kDa		0	0	0	0	0	0
Cluster of Uncharacterized protein OS=Zea mays GN=Zm.94451 PE=4 SV=1 (K7U9T3_MAIZE)	K7U9T3_MAIZE [2]	45 kDa	TRUE	0	0	0	0	5	0
Uncharacterized protein OS=Zea mays GN=Zm.22404 PE=4 SV=1	A0A096RCG0_MAIZE	87 kDa		0	0	0	0	6	0
CHL-CPN10 OS=Zea mays GN=LOC100381273 PE=2 SV=1	B4FAE4_MAIZE	14 kDa	TRUE	0	0	0	0	1	0
3-oxoacyl-reductase OS=Zea mays GN=fab1 PE=2 SV=1	B4FTC8_MAIZE	33 kDa		0	0	0	0	5	2
1-aminocyclopropane-1-carboxylate oxidase OS=Zea mays GN=Zm.28347 PE=2 SV=1	B6TBU1_MAIZE	42 kDa	TRUE	0	4	0	0	7	0
Acetolactate synthase 1, chloroplastic OS=Zea mays GN=ALS1 PE=3 SV=1	ILVB1_MAIZE	69 kDa		0	0	0	0	9	0
Uncharacterized protein OS=Zea mays GN=Zm.91103 PE=4 SV=1	A0A096Q704_MAIZE	249 kDa		0	0	0	0	5	0
Uncharacterized protein OS=Zea mays GN=Zm.13856 PE=3 SV=1	A0A096U8U9_MAIZE	68 kDa		0	0	0	0	7	0
Uncharacterized protein OS=Zea mays GN=IDP52 PE=2 SV=1	B4FQK0_MAIZE	54 kDa		0	1	0	0	5	2
Uncharacterized protein OS=Zea mays GN=umc1374 PE=2 SV=1	B4FQZ2_MAIZE	56 kDa		0	0	0	0	5	1
ATP-dependent Clp protease proteolytic subunit OS=Zea mays GN=cl4569_1c PE=2 SV=1	B6T9T4_MAIZE	37 kDa		0	0	0	0	4	1
Rubisco accumulation factor 1, chloroplastic OS=Zea mays GN=RAF1 PE=1 SV=1	RAF1_MAIZE	51 kDa		0	0	0	0	1	0
Cluster of Uncharacterized protein OS=Zea mays GN=Zm.5740 PE=2 SV=1 (B7ZXL4_MAIZE)	B7ZXL4_MAIZE [2]	47 kDa	TRUE	0	1	0	0	6	1
Cluster of Uncharacterized protein OS=Zea mays GN=gpm375a PE=2 SV=1 (B4F9Q1_MAIZE)	B4F9Q1_MAIZE [2]	45 kDa	TRUE	0	0	0	0	9	1
Cluster of Uncharacterized protein OS=Zea mays GN=ZEAMMB73_983608 PE=4 SV=1 (K7UK34_MAIZE)	K7UK34_MAIZE [3]	45 kDa	TRUE	0	0	0	0	9	0
Uncharacterized protein OS=Zea mays GN=cl345_1a PE=3 SV=1	A0A096R557_MAIZE	41 kDa		0	1	0	0	8	0
Uncharacterized protein (Fragment) OS=Zea mays GN=Zm.139685 PE=4 SV=1	A0A096UGF5_MAIZE	15 kDa		0	1	0	0	6	0
Uncharacterized protein OS=Zea mays GN=Zm.9914 PE=2 SV=1	B4F7W4_MAIZE	41 kDa		0	0	0	0	6	2
Uncharacterized protein OS=Zea mays GN=LOC100191663 PE=2 SV=1	B4F9N8_MAIZE (+1)	51 kDa		0	2	0	0	6	1
Uncharacterized protein OS=Zea mays GN=Zm.7905 PE=2 SV=1	B4FEH8_MAIZE (+3)	41 kDa		0	1	0	0	1	1
Uncharacterized protein OS=Zea mays GN=LOC100272622 PE=2 SV=1	B8A1G8_MAIZE (+1)	23 kDa		0	2	0	0	4	1
Uncharacterized protein OS=Zea mays GN=pco068905 PE=2 SV=1	C0PF85_MAIZE	104 kDa		0	1	0	0	6	0
Uncharacterized protein OS=Zea mays GN=Zm.3875 PE=3 SV=1	K7TY03_MAIZE	110 kDa		0	2	0	0	5	1
Uncharacterized protein OS=Zea mays GN=Zm.14710 PE=3 SV=1	K7VAV1_MAIZE (+1)	42 kDa	TRUE	0	0	0	0	6	2
Cluster of 26S proteasome non-ATPase regulatory subunit 13 OS=Zea mays GN=IDP2367 PE=2 SV=1 (B4FQ29_MAIZE)	B4FQ29_MAIZE [2]	44 kDa	TRUE	0	1	0	0	5	0
Uncharacterized protein OS=Zea mays GN=Zm.84937 PE=4 SV=1	A0A096QH14_MAIZE	28 kDa		0	0	0	0	11	0
Importin subunit alpha OS=Zea mays GN=Zm.87235 PE=3 SV=1	A0A096REA7_MAIZE	58 kDa	TRUE	0	0	0	0	5	0
Uncharacterized protein OS=Zea mays GN=AY109804 PE=4 SV=1	A0A096TN87_MAIZE	164 kDa		0	0	0	0	4	0
Uncharacterized protein OS=Zea mays GN=Zm.73210 PE=2 SV=1	B4FA19_MAIZE (+1)	50 kDa		0	0	0	0	2	1
C-1-tetrahydrofolate synthase, cytoplasmic OS=Zea mays GN=pco112665 PE=2 SV=1	B4FH88_MAIZE (+2)	31 kDa		0	2	0	0	7	2
Uncharacterized protein OS=Zea mays PE=2 SV=1	B4FH99_MAIZE	28 kDa		0	0	0	0	8	0
Eukaryotic translation initiation factor 3 subunit K OS=Zea mays GN=pco086223 PE=2 SV=1	B4FL35_MAIZE (+1)	26 kDa		0	0	0	0	5	2
Uncharacterized protein OS=Zea mays GN=LOC100273037 PE=2 SV=1	B4FSG1_MAIZE	30 kDa		0	1	0	0	1	2
Proteasome subunit alpha type OS=Zea mays GN=LOC100856965 PE=2 SV=1	B6TAJ3_MAIZE	30 kDa		0	0	0	0	1	0
Uncharacterized protein OS=Zea mays GN=LOC100384763 PE=4 SV=1	K7VC25_MAIZE	131 kDa		0	1	0	0	6	0
Chromosome 12, whole genome shotgun sequence OS=Ustilago maydis (strain 521 / FGSC 9021) GN=UMAG_04236 PE=4 SV=1	A0A0D1CLX2_USTMA	126 kDa		0	0	0	0	2	0
Cluster of Uncharacterized protein OS=Zea mays GN=Zm.78158 PE=4 SV=1 (A0A096TG88_MAIZE)	A0A096TG88_MAIZE [6]	55 kDa	TRUE	0	3	0	0	5	1
Cluster of Uncharacterized protein OS=Zea mays GN=LOC100279582 PE=2 SV=1 (B7ZYW2_MAIZE)	B7ZYW2_MAIZE [2]	71 kDa	TRUE	0	0	0	0	4	2
Uncharacterized protein OS=Zea mays GN=Zm.94327 PE=3 SV=1	A0A096PU69_MAIZE	55 kDa		0	0	0	0	4	1
Uncharacterized protein OS=Zea mays GN=csu909 PE=4 SV=1	A0A096PY84_MAIZE	86 kDa		0	0	0	0	7	0
Uncharacterized protein OS=Zea mays GN=Zm.16807 PE=4 SV=1	A0A096RI70_MAIZE	136 kDa		0	0	0	0	2	0
Peroxidase OS=Zea mays GN=Zm.2136 PE=3 SV=1	A0A096RME9_MAIZE	38 kDa		0	0	0	0	3	0
Chalcone-flavonone isomerase family protein OS=Zea mays GN=pco108805 PE=3 SV=1	A0A096T5X9_MAIZE (+1)	29 kDa		0	0	0	0	3	0
Glucose-1-phosphate adenylyltransferase OS=Zea mays GN=LOC100101531 PE=2 SV=1	A5GZ73_MAIZE	55 kDa		0	2	0	0	2	0
Uncharacterized protein OS=Zea mays GN=LOC100856885 PE=2 SV=1	B4FSZ7_MAIZE	54 kDa	TRUE	0	3	0	0	6	1
Oxygen evolving enhancer protein 3 containing protein OS=Zea mays GN=LOC100273120 PE=2 SV=1	B4FT19_MAIZE	25 kDa		0	1	0	0	5	0
Uncharacterized protein OS=Zea mays GN=Zm.11806 PE=2 SV=1	B4FU98_MAIZE	25 kDa		0	3	0	0	5	0
Peroxidase OS=Zea mays GN=cl6947_1 PE=2 SV=1	B6SI04_MAIZE	36 kDa		0	0	0	0	3	1
Alpha-soluble NSF attachment protein OS=Zea mays GN=LOC100282813 PE=2 SV=1	B6TBM1_MAIZE	32 kDa		0	0	0	0	4	0
Uncharacterized protein OS=Zea mays GN=pco127498b PE=2 SV=1	C0P7N5_MAIZE	68 kDa	TRUE	0	1	0	0	6	1
Uncharacterized protein OS=Zea mays GN=Zm.26829 PE=4 SV=1	K7UR46_MAIZE	34 kDa		0	0	0	0	1	1
Uncharacterized protein OS=Zea mays GN=ZEAMMB73_758959 PE=4 SV=1	K7US09_MAIZE	50 kDa	TRUE	0	0	0	0	7	3
Uncharacterized protein OS=Zea mays GN=Zm.45963 PE=4 SV=1	K7V9K4_MAIZE (+1)	23 kDa		0	2	0	0	4	0
Brain acid soluble protein 1 OS=Zea mays GN=pco146110 PE=2 SV=1	Q5I204_MAIZE	38 kDa		0	0	0	0	10	0
Chromosome 13, whole genome shotgun sequence OS=Ustilago maydis (strain 521 / FGSC 9021) GN=UMAG_04494 PE=4 SV=1	A0A0D1DSS6_USTMA	91 kDa		0	0	2	0	1	0
Cluster of Uncharacterized protein OS=Zea mays GN=pco066270 PE=2 SV=1 (B4FK28_MAIZE)	B4FK28_MAIZE [5]	50 kDa	TRUE	0	0	0	0	5	0
Uncharacterized protein OS=Zea mays GN=Zm.96126 PE=4 SV=1	A0A096PJM1_MAIZE	105 kDa		0	0	0	0	3	1
Uncharacterized protein OS=Zea mays GN=Zm.25128 PE=4 SV=1	A0A096T303_MAIZE	84 kDa		0	1	0	0	9	0
Uncharacterized protein OS=Zea mays GN=LOC100383058 PE=4 SV=1	A0A096TA45_MAIZE	191 kDa		0	0	0	0	5	0
ATP-dependent Clp protease proteolytic subunit OS=Zea mays GN=LOC100274001 PE=2 SV=1	B4F9Z4_MAIZE	43 kDa		0	0	0	0	6	0
Uncharacterized protein OS=Zea mays GN=LOC100279506 PE=2 SV=1	B4FRA6_MAIZE (+1)	41 kDa		0	1	0	0	4	0
D-3-phosphoglycerate dehydrogenase OS=Zea mays GN=Zm.85396 PE=2 SV=1	B4G011_MAIZE	62 kDa	TRUE	0	0	0	0	7	0
Dolichyl-diphosphooligosaccharide--protein glycosyltransferase subunit 1 OS=Zea mays GN=LOC100285254 PE=2 SV=1	B6U2F8_MAIZE	70 kDa		0	0	0	0	4	0
Protoporphyrinogen IX oxidase OS=Zea mays GN=prpo1 PE=2 SV=1	C0P5U0_MAIZE	57 kDa		0	1	0	0	3	0
Caffeic acid 3-O-methyltransferase OS=Zea mays PE=3 SV=1	COMT1_MAIZE	40 kDa		0	4	0	0	3	1
Putative geranylgeranyl pyrophosphate synthase 4 OS=Zea mays GN=LOC100502542 PE=2 SV=1	D3G6F2_MAIZE	36 kDa		0	0	0	0	3	1
Guanine-nucleotide-exchange protein OS=Zea mays GN=LOC100857099 PE=2 SV=1	G3K3T2_MAIZE	198 kDa		0	0	0	0	10	0
Uncharacterized protein OS=Zea mays GN=ZEAMMB73_288078 PE=4 SV=1	K7UYC3_MAIZE	52 kDa		0	0	0	0	5	0
Zeta-carotene desaturase, chloroplastic/chromoplastic OS=Zea mays GN=ZDS1 PE=2 SV=1	ZDS_MAIZE	63 kDa		0	0	0	0	3	0
Cluster of Eukaryotic translation initiation factor 3 subunit M OS=Zea mays GN=Zm.84672 PE=3 SV=1 (K7VAS4_MAIZE)	K7VAS4_MAIZE [2]	46 kDa	TRUE	0	1	0	0	4	1
Cluster of Serine-threonine kinase receptor-associated protein OS=Zea mays GN=pco119890 PE=2 SV=1 (B4G1G6_MAIZE)	B4G1G6_MAIZE [3]	37 kDa	TRUE	0	0	0	0	5	0
Cluster of Uncharacterized protein OS=Zea mays GN=Zm.80618 PE=4 SV=1 (A0A096PPZ7_MAIZE)	A0A096PPZ7_MAIZE [4]	23 kDa	TRUE	0	3	0	0	4	0
Cluster of Uncharacterized protein OS=Zea mays GN=LOC100383198 PE=2 SV=1 (C0PE32_MAIZE)	C0PE32_MAIZE [2]	95 kDa	TRUE	0	0	0	0	4	0
Cluster of Proteasome subunit beta type OS=Zea mays GN=LOC100286342 PE=2 SV=1 (B4FRQ7_MAIZE)	B4FRQ7_MAIZE [4]	24 kDa	TRUE	0	0	0	0	2	0
Uncharacterized protein OS=Zea mays GN=pco080711 PE=4 SV=1	A0A096QBL2_MAIZE (+1)	36 kDa	TRUE	0	1	0	0	8	0
NAD(P)H-quinone oxidoreductase subunit K, chloroplastic OS=Zea mays GN=ndhK PE=3 SV=1	A0A096TUT1_MAIZE (+2)	29 kDa		0	2	0	0	2	1
Chromosome 15, whole genome shotgun sequence OS=Ustilago maydis (strain 521 / FGSC 9021) GN=UMAG_04967 PE=4 SV=1	A0A0D1CJR1_USTMA	74 kDa		0	0	0	0	2	1
Uncharacterized protein OS=Zea mays GN=LOC100191713 PE=2 SV=1	B4F9W1_MAIZE	28 kDa		0	1	0	0	3	3
Uncharacterized protein OS=Zea mays GN=Zm.78971 PE=2 SV=1	B4FYD3_MAIZE	43 kDa		0	0	0	0	3	0
Mitochondrial import receptor subunit TOM20 OS=Zea mays GN=pco146189 PE=2 SV=1	B6SZD1_MAIZE	22 kDa		0	0	0	0	8	0
Developmentally-regulated GTP-binding protein 1 OS=Zea mays GN=LOC100283400 PE=2 SV=1	B6TI04_MAIZE	41 kDa		0	1	0	0	4	0
DIMBOA UDP-glucosyltransferase BX8 OS=Zea mays GN=Bx8 PE=1 SV=1	BX8_MAIZE (+1)	49 kDa	TRUE	0	2	0	0	4	0
Methylthioribose-1-phosphate isomerase OS=Zea mays GN=IDI2 PE=2 SV=1	MTNA_MAIZE	39 kDa		0	0	0	0	7	0
Uncharacterized protein OS=Zea mays GN=LOC100273606 PE=2 SV=1	B4FBN1_MAIZE	14 kDa	TRUE	0	1	0	0	3	1
Cluster of Putative coatomer beta subunit family protein OS=Zea mays GN=Zm.128647 PE=4 SV=1 (K7U6V6_MAIZE)	K7U6V6_MAIZE [5]	104 kDa	TRUE	0	1	0	0	6	1
Cluster of Proteasome subunit alpha type OS=Zea mays GN=IDP149 PE=3 SV=1 (A0A096TU86_MAIZE)	A0A096TU86_MAIZE [4]	32 kDa	TRUE	0	2	0	0	1	0
Cluster of Cellulose synthase OS=Zea mays GN=Zm.520 PE=3 SV=1 (A0A096TQM9_MAIZE)	A0A096TQM9_MAIZE [6]	120 kDa	TRUE	0	0	0	0	5	0
Cluster of Uncharacterized protein OS=Zea mays GN=pco124238 PE=2 SV=1 (C0P4V0_MAIZE)	C0P4V0_MAIZE [2]	82 kDa	TRUE	0	0	0	0	5	0
Uncharacterized protein OS=Zea mays GN=gpm354 PE=3 SV=1	A0A096PVR0_MAIZE	66 kDa		0	0	0	0	6	0
Uncharacterized protein OS=Zea mays GN=Zm.37988 PE=4 SV=1	A0A096PYU9_MAIZE	33 kDa		0	0	0	0	5	0
Peptidyl-prolyl cis-trans isomerase OS=Zea mays GN=cl61634_1 PE=4 SV=1	A0A096QCR5_MAIZE (+1)	21 kDa		0	0	0	0	6	0
Uncharacterized protein OS=Zea mays PE=3 SV=1	A0A096QRK2_MAIZE	51 kDa		0	0	0	0	5	1
Succinate dehydrogenase [ubiquinone] flavoprotein subunit, mitochondrial OS=Zea mays GN=LOC100280324 PE=3 SV=1	A0A096R737_MAIZE (+1)	77 kDa		0	0	0	0	1	1
Citrate synthase OS=Zea mays GN=pco138377 PE=3 SV=1	A0A096S8W2_MAIZE	55 kDa		0	1	0	0	1	1
Hexokinase OS=Zea mays GN=Zm.95484 PE=3 SV=1	A0A096UD48_MAIZE	55 kDa		0	2	0	0	6	1
Chromosome 1, whole genome shotgun sequence OS=Ustilago maydis (strain 521 / FGSC 9021) GN=UMAG_11821 PE=4 SV=1	A0A0D1D0K0_USTMA	30 kDa		0	1	0	0	2	2
Acyl-coenzyme A oxidase OS=Zea mays GN=LOC100191469 PE=2 SV=1	B4F8X3_MAIZE	74 kDa		0	1	0	0	2	1
Uncharacterized protein OS=Zea mays GN=LOC100192890 PE=2 SV=1	B4FD03_MAIZE	43 kDa		0	0	0	0	7	1
Uncharacterized protein OS=Zea mays GN=LOC100273178 PE=2 SV=1	B4FTE5_MAIZE	68 kDa		0	0	0	0	6	0
Lipase/lipooxygenase, PLAT/LH2 OS=Zea mays GN=LOC100274420 PE=2 SV=1	B4G0V9_MAIZE	21 kDa		0	2	0	0	2	1
Fructose-bisphosphate aldolase, cytoplasmic isozyme 1 OS=Zea mays GN=LOC100274515 PE=2 SV=1	B6SSU6_MAIZE	38 kDa	TRUE	0	0	0	0	6	0
Uncharacterized protein OS=Zea mays GN=LOC100283938 PE=2 SV=1	C0P6A7_MAIZE	54 kDa		0	0	0	0	4	0
Diphosphonucleotide phosphatase 1 isoform 1 OS=Zea mays GN=Zm.676 PE=2 SV=1	C0PES7_MAIZE	44 kDa		0	0	0	0	6	0
Terpene cyclase/mutase family member OS=Zea mays GN=LOC100285643 PE=2 SV=1	C0PGA6_MAIZE	87 kDa		0	1	0	0	4	0
Rab GDP dissociation inhibitor alpha OS=Zea mays GN=LOC100501867 PE=2 SV=1	C4J6K9_MAIZE	50 kDa		0	0	0	0	2	0
Uncharacterized protein OS=Zea mays GN=TIDP3354 PE=4 SV=1	K7TJV6_MAIZE	116 kDa		0	0	0	0	6	0
NADPH--cytochrome P450 reductase OS=Zea mays GN=Zm.80008 PE=3 SV=1	K7TVP4_MAIZE	77 kDa		0	1	1	0	3	0
Cluster of Proteasome subunit beta type OS=Zea mays GN=pco066933(298) PE=2 SV=1 (C0PFF5_MAIZE)	C0PFF5_MAIZE [2]	23 kDa	TRUE	0	1	0	0	1	0
Cluster of Putative chromatin-remodeling factor family OS=Zea mays GN=ZEAMMB73_933845 PE=4 SV=1 (K7VCG8_MAIZE)	K7VCG8_MAIZE [2]	128 kDa	TRUE	0	0	0	0	2	0
Cluster of Uncharacterized protein (Fragment) OS=Zea mays GN=LOC100382927 PE=4 SV=1 (K7TWS9_MAIZE)	K7TWS9_MAIZE [3]	42 kDa	TRUE	0	0	0	0	4	0
Uncharacterized protein OS=Zea mays GN=LOC100284977 PE=4 SV=1	A0A096RNV5_MAIZE	43 kDa		0	0	0	0	5	0
Uncharacterized protein OS=Zea mays GN=Zm.35383 PE=4 SV=1	A0A096S1P5_MAIZE	37 kDa		0	0	0	0	6	0
Uncharacterized protein OS=Zea mays PE=4 SV=1	A0A096TC07_MAIZE	180 kDa		0	0	0	0	4	1
Uncharacterized protein OS=Zea mays GN=Zm.25350 PE=2 SV=1	B4FHA0_MAIZE	24 kDa		0	2	0	0	1	0
Proteasome subunit beta type OS=Zea mays GN=pco130904 PE=2 SV=1	B4FI86_MAIZE	30 kDa		0	0	0	0	0	0
Peroxiredoxin-5 OS=Zea mays GN=LOC100272334 PE=2 SV=1	B4FN24_MAIZE	17 kDa		0	2	0	0	0	0
Eukaryotic peptide chain release factor subunit 1-1 OS=Zea mays GN=LOC100272775 PE=2 SV=1	B4FQK5_MAIZE	49 kDa		0	0	0	0	4	0
UMP-CMP kinase OS=Zea mays GN=pco123975 PE=2 SV=1	B6T904_MAIZE	23 kDa		0	0	0	0	3	0
Uncharacterized protein OS=Zea mays GN=AC234522.1_FG005 PE=2 SV=1	B6T927_MAIZE	25 kDa		0	2	0	0	3	0
Indole-3-glycerol phosphate lyase OS=Zea mays GN=LOC100856952 PE=2 SV=1	B6TI69_MAIZE	33 kDa		0	0	0	0	5	0
Dihydroflavonol-4-reductase OS=Zea mays GN=LOC100284846 PE=2 SV=1	B6TY10_MAIZE (+1)	35 kDa		0	0	0	0	3	1
3-hydroxyindolin-2-one monooxygenase OS=Zea mays GN=CYP71C1 PE=2 SV=1	B6UC65_MAIZE	59 kDa		0	0	0	0	5	0
DNA gyrase subunit B OS=Zea mays GN=LOC100382343 PE=2 SV=1	C0P6Q6_MAIZE	80 kDa		0	0	0	0	5	0
Cysteine synthase OS=Zea mays GN=Zm.807 PE=2 SV=1	C0PCX2_MAIZE	41 kDa		0	0	0	0	3	0
Uncharacterized protein OS=Zea mays GN=LOC100501585 PE=2 SV=1	C4J4E4_MAIZE	47 kDa	TRUE	0	0	0	0	1	0
Uncharacterized protein OS=Zea mays GN=LOC100283145 PE=2 SV=1	C4JAE0_MAIZE	22 kDa		0	2	0	0	4	1
Orange pericarp2 OS=Zea mays GN=Zm.82337 PE=3 SV=1	K7TR93_MAIZE (+3)	51 kDa		0	0	0	0	4	0
Uncharacterized protein OS=Zea mays GN=Zm.18082 PE=4 SV=1	K7UK47_MAIZE	99 kDa	TRUE	0	0	0	0	5	0
Uncharacterized protein OS=Zea mays GN=Zm.6553 PE=4 SV=1	K7W637_MAIZE	276 kDa		0	0	0	0	3	0
SKP1-like protein 1A OS=Zea mays GN=LOC100280388 PE=2 SV=1	B4FST4_MAIZE	19 kDa		0	0	0	0	2	1
Uncharacterized protein OS=Zea mays GN=pco124021 PE=2 SV=1	B6T1R4_MAIZE (+2)	15 kDa		0	1	0	0	5	0
Cluster of Riboflavin biosynthesis protein ribAB OS=Zea mays GN=Zm.27795 PE=3 SV=1 (K7V0H9_MAIZE)	K7V0H9_MAIZE [3]	58 kDa	TRUE	0	1	0	0	2	1
Cluster of ATP-dependent Clp protease ATP-binding subunit clpA OS=Zea mays GN=LOC100281862 PE=2 SV=1 (B6SZN2_MAIZE)	B6SZN2_MAIZE [2]	25 kDa	TRUE	0	0	0	0	2	0
Cluster of PUR ALPHA-1 OS=Zea mays GN=LOC100283497 PE=2 SV=1 (B4FLN7_MAIZE)	B4FLN7_MAIZE [2]	33 kDa	TRUE	0	0	0	0	4	0
Uncharacterized protein OS=Zea mays GN=pco101093a PE=3 SV=1	A0A096Q168_MAIZE (+1)	95 kDa		0	0	0	0	4	1
ATP-dependent Clp protease proteolytic subunit OS=Zea mays GN=cl8519_1a PE=3 SV=1	A0A096RFE5_MAIZE (+1)	32 kDa		0	0	0	0	3	0
Uncharacterized protein OS=Zea mays GN=Zm.21570 PE=4 SV=1	A0A096S2P1_MAIZE	61 kDa		0	0	0	0	2	0
Uncharacterized protein OS=Zea mays GN=Zm.18811 PE=3 SV=1	A0A096S9T6_MAIZE	77 kDa		0	0	0	0	5	0
Uncharacterized protein OS=Zea mays GN=Zm.94398 PE=4 SV=1	A0A096SBD7_MAIZE	55 kDa		0	0	0	0	3	0
Uncharacterized protein OS=Zea mays GN=LOC100272940 PE=4 SV=1	A0A096STN8_MAIZE (+1)	41 kDa		0	1	0	0	4	1
Uncharacterized protein OS=Zea mays GN=LOC100273212 PE=4 SV=1	A0A096TZ49_MAIZE	56 kDa		0	0	0	0	2	1
Uncharacterized protein OS=Zea mays PE=4 SV=1	A0A096UIE4_MAIZE	24 kDa		0	0	0	0	7	2
Uncharacterized protein OS=Zea mays GN=LOC100191518 PE=2 SV=1	B4F930_MAIZE	67 kDa		0	0	0	0	5	0
Non-green plastid inner envelope membrane protein OS=Zea mays GN=LOC100304203 PE=2 SV=1	B4FGF1_MAIZE	36 kDa		0	1	0	0	1	0
Uncharacterized protein OS=Zea mays GN=IDP1604 PE=2 SV=1	B4FIZ5_MAIZE	30 kDa	TRUE	0	0	0	0	8	0
Uncharacterized protein OS=Zea mays GN=pco093035 PE=2 SV=1	B4FNB4_MAIZE	49 kDa	TRUE	0	0	0	0	3	0
Uncharacterized protein OS=Zea mays GN=LOC100274365 PE=2 SV=1	B4FRQ1_MAIZE	29 kDa		0	1	0	0	2	1
Pyruvate dehydrogenase E1 component subunit beta OS=Zea mays GN=Zm.84918 PE=2 SV=1	B6TQ36_MAIZE	42 kDa		0	1	0	0	10	0
Uncharacterized protein OS=Zea mays GN=LOC100192917 PE=2 SV=1	B6TXF9_MAIZE	59 kDa		0	0	0	0	6	0
Uncharacterized protein OS=Zea mays GN=LOC100285922 PE=2 SV=1	C0P6M5_MAIZE	68 kDa		0	0	0	0	4	0
Peroxidase OS=Zea mays GN=Zm.19094 PE=3 SV=1	K7UQ82_MAIZE	36 kDa		0	0	0	0	7	1
Calmodulin protein 2, touch-induced OS=Zea mays GN=si606063b10 PE=4 SV=1	K7UU06_MAIZE	21 kDa		0	1	0	0	4	1
Uncharacterized protein OS=Zea mays GN=LOC100382190 PE=3 SV=1	K7V548_MAIZE (+1)	119 kDa		0	0	0	0	6	0
Cytosolic aldehyde dehydrogenase RF2C OS=Zea mays GN=rf2c PE=1 SV=1	Q8S532_MAIZE	54 kDa		0	0	0	0	5	0
Uncharacterized protein OS=Zea mays PE=3 SV=1	A0A096QKD1_MAIZE (+1)	20 kDa		0	0	0	0	3	1
Succinyl-CoA ligase subunit beta OS=Zea mays GN=LOC100284826 PE=3 SV=1	A0A096QX18_MAIZE (+1)	41 kDa		0	0	0	0	2	0
Uncharacterized protein OS=Zea mays GN=cop2 PE=4 SV=1	K7ULS4_MAIZE (+1)	31 kDa		0	1	1	0	3	1
Nonspecific lipid-transfer protein OS=Zea mays GN=IDP1501 PE=2 SV=1	B6SIF2_MAIZE	13 kDa		0	1	0	0	2	0
Cluster of Uncharacterized protein OS=Zea mays GN=TIDP3257 PE=4 SV=1 (A0A096R0K0_MAIZE)	A0A096R0K0_MAIZE [4]	50 kDa	TRUE	0	0	0	0	2	2
Cluster of Triosephosphate isomerase OS=Zea mays GN=LOC100191222 PE=2 SV=1 (B4FTJ0_MAIZE)	B4FTJ0_MAIZE [2]	32 kDa	TRUE	0	1	0	0	0	0
Cluster of Serine/threonine-protein phosphatase OS=Zea mays GN=LOC100381284 PE=3 SV=1 (A0A096QVH3_MAIZE)	A0A096QVH3_MAIZE [6]	26 kDa	TRUE	0	0	0	0	2	0
Cluster of Uncharacterized protein OS=Zea mays GN=LOC100501386 PE=4 SV=1 (A0A096UB15_MAIZE)	A0A096UB15_MAIZE [2]	54 kDa	TRUE	0	0	0	0	5	0
Cluster of Uncharacterized protein OS=Zea mays GN=LOC100502234 PE=2 SV=1 (C4J9J4_MAIZE)	C4J9J4_MAIZE [3]	58 kDa	TRUE	0	0	0	0	1	0
Cluster of Uncharacterized protein OS=Zea mays GN=LOC100273441 PE=3 SV=1 (A0A096SH62_MAIZE)	A0A096SH62_MAIZE [4]	73 kDa	TRUE	0	0	0	0	6	0
Uncharacterized protein (Fragment) OS=Zea mays GN=Zm.155978 PE=4 SV=1	A0A096PFU5_MAIZE	44 kDa	TRUE	0	1	0	0	4	1
Eukaryotic translation initiation factor 3 subunit F OS=Zea mays GN=LOC100282870 PE=3 SV=1	A0A096Q5W5_MAIZE	40 kDa	TRUE	0	0	0	0	5	0
Uncharacterized protein OS=Zea mays GN=si945010d02a PE=3 SV=1	A0A096R5P3_MAIZE	82 kDa		0	0	0	0	4	1
Uncharacterized protein OS=Zea mays PE=4 SV=1	A0A096TS63_MAIZE (+1)	32 kDa		0	0	0	0	3	0
Uncharacterized protein OS=Zea mays GN=Zm.156295 PE=3 SV=1	A0A096TW27_MAIZE	48 kDa	TRUE	0	0	0	0	4	0
Uncharacterized protein OS=Zea mays GN=Zm.86691 PE=4 SV=1	A0A096UC65_MAIZE (+1)	50 kDa		0	0	0	0	2	0
Uncharacterized protein OS=Zea mays GN=umc2780 PE=4 SV=1	A0A096UF44_MAIZE	84 kDa		0	0	0	0	1	0
Uncharacterized protein OS=Zea mays GN=Zm.66853 PE=2 SV=1	B4FAL8_MAIZE	54 kDa		0	1	0	0	2	1
Uncharacterized protein OS=Zea mays GN=LOC100194294 PE=2 SV=1	B4FI59_MAIZE	28 kDa		0	0	0	0	2	2
Uncharacterized protein OS=Zea mays GN=Zm.4554 PE=2 SV=1	B4FT34_MAIZE	42 kDa		0	0	0	0	4	0
3-N-debenzoyl-2-deoxytaxol N-benzoyltransferase OS=Zea mays GN=IDP253 PE=2 SV=1	B4G1P9_MAIZE	46 kDa		0	1	0	0	0	0
Ankyrin repeat domain-containing protein 2 OS=Zea mays GN=LOC100502367 PE=2 SV=1	B6TNC0_MAIZE	35 kDa	TRUE	0	0	0	0	5	0
Strictosidine synthase OS=Zea mays PE=2 SV=1	B6TY34_MAIZE	44 kDa		0	0	0	0	2	0
Uncharacterized protein OS=Zea mays GN=LOC100280157 PE=2 SV=1	B8A280_MAIZE (+2)	30 kDa		0	1	0	0	5	0
Histidinol dehydrogenase, chloroplastic OS=Zea mays GN=LOC100304209 PE=2 SV=1	B8A2L1_MAIZE (+1)	47 kDa		0	0	0	0	5	0
Uncharacterized protein OS=Zea mays GN=LOC100382178 PE=2 SV=1	C0P558_MAIZE	45 kDa	TRUE	0	1	0	0	3	0
Uncharacterized protein OS=Zea mays GN=LOC100382373 PE=2 SV=1	C0P715_MAIZE	54 kDa		0	0	0	0	3	0
Uncharacterized protein OS=Zea mays GN=LOC100382436 PE=2 SV=1	C0P7S7_MAIZE (+1)	65 kDa	TRUE	0	0	0	0	5	0
Uncharacterized protein OS=Zea mays GN=cl574_1 PE=2 SV=1	C0PEH3_MAIZE	72 kDa		0	0	0	0	5	1
Uncharacterized protein OS=Zea mays GN=LOC100273534 PE=4 SV=1	K7WCC7_MAIZE	83 kDa		0	0	0	0	6	0
DNA-directed RNA polymerase subunit beta OS=Zea mays GN=rpoB PE=3 SV=1	RPOB_MAIZE	122 kDa		0	0	0	0	4	2
Cluster of Uncharacterized protein OS=Zea mays GN=Zm.79442 PE=4 SV=1 (K7UQK1_MAIZE)	K7UQK1_MAIZE [2]	86 kDa	TRUE	0	0	0	0	3	0
Cluster of Proteasome subunit beta type OS=Zea mays GN=pco138078 PE=2 SV=1 (B4FTB5_MAIZE)	B4FTB5_MAIZE [3]	29 kDa	TRUE	0	0	0	0	3	0
Cluster of Pto kinase interactor 1 OS=Zea mays GN=Zm.16839 PE=2 SV=1 (B6SUI6_MAIZE)	B6SUI6_MAIZE [9]	39 kDa	TRUE	0	0	0	0	1	0
Uncharacterized protein OS=Zea mays PE=4 SV=1	A0A096Q6A8_MAIZE	66 kDa		0	0	0	0	3	0
Uncharacterized protein OS=Zea mays GN=Zm.31060 PE=4 SV=1	A0A096RLA3_MAIZE	28 kDa		0	2	0	0	2	0
Uncharacterized protein OS=Zea mays PE=3 SV=1	A0A096SUP7_MAIZE (+1)	59 kDa		0	0	0	0	3	2
Uncharacterized protein OS=Zea mays GN=sca1 PE=3 SV=1	A0A096T9R8_MAIZE	29 kDa		0	0	0	0	7	0
Uncharacterized protein OS=Zea mays GN=Zm.15967 PE=3 SV=1	A0A096U2E6_MAIZE	84 kDa		0	0	0	0	2	0
Purple acid phosphatase OS=Zea mays GN=AY107847 PE=2 SV=1	B4FA21_MAIZE	70 kDa	TRUE	0	1	0	0	1	0
Uncharacterized protein OS=Zea mays GN=LOC100216919 PE=2 SV=1	B4FKF4_MAIZE	38 kDa		0	1	0	0	3	0
Plastid-lipid-associated protein 2 OS=Zea mays GN=gpm119 PE=2 SV=1	B4FRP8_MAIZE	34 kDa		0	0	0	0	2	0
Uncharacterized protein OS=Zea mays GN=LOC100273319 PE=2 SV=1	B4FUJ6_MAIZE	51 kDa	TRUE	0	1	0	0	4	1
Orphans transcription factor OS=Zea mays GN=Orphan136 PE=2 SV=1	B4FW31_MAIZE	31 kDa		0	0	0	0	4	0
Uncharacterized protein OS=Zea mays GN=Zm.94127 PE=2 SV=1	B4G137_MAIZE	36 kDa	TRUE	0	0	0	0	5	0
Xyloglucan endotransglucosylase/hydrolase OS=Zea mays GN=gpm65 PE=2 SV=1	B4G1Z2_MAIZE	34 kDa		0	0	0	0	4	0
Threonine synthase OS=Zea mays GN=LOC100283397 PE=2 SV=1	B6THZ8_MAIZE	58 kDa	TRUE	0	1	0	0	4	0
ATP/GTP binding protein OS=Zea mays GN=LOC100283477 PE=2 SV=1	B6TIQ8_MAIZE	41 kDa		0	0	0	0	4	0
Eukaryotic translation initiation factor 3 subunit J OS=Zea mays GN=Zm.83652 PE=2 SV=1	B6U9I3_MAIZE	26 kDa		0	0	0	0	7	1
Uncharacterized protein OS=Zea mays GN=pco070745(700) PE=2 SV=1	C0P3S2_MAIZE	92 kDa		0	0	0	0	4	0
Uncharacterized protein OS=Zea mays GN=ZEAMMB73_019582 PE=3 SV=1	K7TTR7_MAIZE (+1)	49 kDa		0	0	0	0	4	0
Uncharacterized protein OS=Zea mays GN=pco118593 PE=3 SV=1	K7U7W1_MAIZE	97 kDa		0	0	0	0	3	1
3-phosphoshikimate 1-carboxyvinyltransferase OS=Zea mays GN=Zm.98 PE=3 SV=1	K7VBB8_MAIZE	42 kDa		0	0	0	0	3	0
Uncharacterized protein OS=Zea mays GN=Zm.12745 PE=3 SV=1	K7VF45_MAIZE (+1)	131 kDa	TRUE	0	1	0	0	5	0
B-keto acyl reductase OS=Zea mays GN=glossy8 PE=2 SV=1	O24478_MAIZE	35 kDa		0	0	0	0	3	0
Uncharacterized protein (Fragment) OS=Zea mays GN=LOC100283861 PE=4 SV=1	A0A096Q7Y1_MAIZE (+1)	22 kDa		0	0	0	0	2	0
Eukaryotic translation initiation factor 3 subunit L OS=Zea mays GN=Zm.96097 PE=3 SV=1	A0A096SKE9_MAIZE	61 kDa		0	0	0	0	2	0
L-lactate dehydrogenase OS=Zea mays GN=Zm.79439 PE=2 SV=1	B6T856_MAIZE	38 kDa		0	0	0	0	1	0
Putative polyphenol oxidase family protein OS=Zea mays GN=LOC100275424 PE=2 SV=1	B7ZZ57_MAIZE	71 kDa		0	0	0	0	3	0
Uncharacterized protein OS=Zea mays GN=LOC100304297 PE=2 SV=1	C0HEG7_MAIZE	33 kDa		0	1	0	0	1	0
Uncharacterized protein OS=Zea mays GN=LOC100284460 PE=2 SV=1	C0P4J3_MAIZE	31 kDa		0	1	0	0	3	0
Uncharacterized protein OS=Zea mays PE=4 SV=1	A0A096QZB7_MAIZE	28 kDa		0	2	0	0	1	0
Chromosome 13, whole genome shotgun sequence OS=Ustilago maydis (strain 521 / FGSC 9021) GN=UMAG_11536 PE=3 SV=1	A0A0D1DYE5_USTMA	34 kDa		0	1	0	0	3	0
Glyoxysomal fatty acid beta-oxidation multifunctional protein MFP-a OS=Zea mays GN=Zm.80866 PE=2 SV=1	C0PL35_MAIZE	79 kDa		0	0	0	0	2	0
Cluster of Uncharacterized protein OS=Zea mays GN=LOC100191624 PE=2 SV=1 (B4F9I2_MAIZE)	B4F9I2_MAIZE [4]	50 kDa	TRUE	0	0	0	0	2	1
Cluster of Uncharacterized protein OS=Zea mays GN=LOC100382117 PE=2 SV=1 (C0P4L3_MAIZE)	C0P4L3_MAIZE [3]	49 kDa	TRUE	0	1	0	0	3	0
Cluster of Uncharacterized protein OS=Zea mays GN=LOC100501892 PE=4 SV=1 (A0A096QYQ7_MAIZE)	A0A096QYQ7_MAIZE [3]	72 kDa	TRUE	0	0	0	0	5	1
Cluster of Uncharacterized protein OS=Zea mays GN=Zm.628 PE=3 SV=1 (A0A096RHR4_MAIZE)	A0A096RHR4_MAIZE [2]	31 kDa	TRUE	0	1	0	0	8	0
Cluster of Glucose-6-phosphate isomerase OS=Zea mays PE=3 SV=1 (A0A096R4M7_MAIZE)	A0A096R4M7_MAIZE [4]	38 kDa	TRUE	0	0	0	0	4	0
Cluster of Nicalin OS=Zea mays GN=LOC100280679 PE=2 SV=1 (B4FZF8_MAIZE)	B4FZF8_MAIZE [4]	60 kDa	TRUE	0	0	0	0	2	0
Cluster of Putative cellulose synthase-like family protein (Fragment) OS=Zea mays GN=Zm.86840 PE=4 SV=1 (K7THT4_MAIZE)	K7THT4_MAIZE [4]	59 kDa	TRUE	0	0	0	0	1	1
Cluster of Uncharacterized protein OS=Zea mays GN=Zm.40937 PE=3 SV=1 (A0A096S585_MAIZE)	A0A096S585_MAIZE [3]	37 kDa	TRUE	0	0	0	0	4	0
Cluster of Glucose-6-phosphate 1-dehydrogenase OS=Zea mays GN=gpm175 PE=3 SV=1 (K7U267_MAIZE)	K7U267_MAIZE [2]	67 kDa	TRUE	0	0	0	0	3	0
Uncharacterized protein OS=Zea mays PE=3 SV=1	A0A096PP37_MAIZE	165 kDa		0	0	0	0	4	1
Uncharacterized protein OS=Zea mays GN=pco063423 PE=3 SV=1	A0A096PYP9_MAIZE	80 kDa		0	0	0	0	4	0
Uncharacterized protein OS=Zea mays GN=Zm.75888 PE=4 SV=1	A0A096QAL6_MAIZE	101 kDa		0	0	0	0	3	0
Uncharacterized protein OS=Zea mays GN=pco138259(713) PE=4 SV=1	A0A096QS70_MAIZE (+1)	38 kDa		0	0	0	0	5	0
Uncharacterized protein OS=Zea mays GN=TIDP3513 PE=3 SV=1	A0A096RX71_MAIZE	120 kDa		0	0	0	0	4	0
Uncharacterized protein OS=Zea mays GN=Zm.150753 PE=4 SV=1	A0A096RX89_MAIZE	47 kDa		0	0	0	0	3	0
Uncharacterized protein OS=Zea mays GN=Zm.13366 PE=4 SV=1	A0A096SUU7_MAIZE (+1)	49 kDa		0	0	0	0	5	0
Chromosome 6, whole genome shotgun sequence (Fragment) OS=Ustilago maydis (strain 521 / FGSC 9021) GN=UMAG_10287 PE=3 SV=1	A0A0D1C6P2_USTMA	57 kDa		0	2	0	0	0	0
Chromosome 1, whole genome shotgun sequence OS=Ustilago maydis (strain 521 / FGSC 9021) GN=UMAG_11443 PE=4 SV=1	A0A0D1CGR1_USTMA	10 kDa		0	5	0	0	0	0
ATP synthase delta chain OS=Zea mays GN=csu657(atpd) PE=2 SV=1	B4F9I5_MAIZE (+1)	21 kDa		0	0	0	0	5	0
Chorismate synthase OS=Zea mays GN=pco087106a PE=2 SV=1	B4FRH6_MAIZE (+1)	46 kDa		0	0	0	0	2	1
Proteasome subunit beta type OS=Zea mays GN=pco069906 PE=2 SV=1	B4FRJ3_MAIZE	26 kDa		0	0	0	0	1	0
Methionyl-tRNA synthetase OS=Zea mays GN=cl12627_1 PE=2 SV=1	B6T3D4_MAIZE (+1)	38 kDa		0	1	0	0	3	0
Uncharacterized protein OS=Zea mays GN=pco072468 PE=2 SV=1	C0PCX3_MAIZE	46 kDa		0	0	0	0	2	0
Uncharacterized protein OS=Zea mays GN=LOC100501574 PE=2 SV=1	C4J4B7_MAIZE	65 kDa		0	2	0	0	4	0
Glutathione S-transferase 4 OS=Zea mays GN=GST4 PE=1 SV=2	GSTF4_MAIZE	25 kDa	TRUE	0	2	0	0	1	0
CER5 OS=Zea mays GN=Zm.23440 PE=3 SV=1	K7V410_MAIZE	76 kDa		0	0	0	0	2	1
Aldehyde dehydrogenase OS=Zea mays GN=rf2b PE=3 SV=1	Q7FWR0_MAIZE	59 kDa	TRUE	0	2	0	0	6	3
Uncharacterized protein OS=Zea mays GN=LOC100277966 PE=2 SV=1	B4FM95_MAIZE	38 kDa		0	0	0	0	5	0
Uncharacterized protein OS=Zea mays GN=Zm.101741 PE=2 SV=1	B6SQL3_MAIZE	11 kDa		0	1	0	0	5	0
Uncharacterized protein OS=Zea mays GN=LOC100273897 PE=2 SV=1	C0P6D0_MAIZE	68 kDa		0	0	0	0	3	2
Uncharacterized protein OS=Zea mays GN=Zm.16305 PE=4 SV=1	K7V763_MAIZE	18 kDa		0	0	0	0	4	0
Glycine-rich RNA-binding protein 2 OS=Zea mays GN=pco106379 PE=2 SV=1	B6SIF0_MAIZE	16 kDa	TRUE	0	2	0	0	3	0
Uncharacterized protein OS=Zea mays GN=Zm.1596 PE=4 SV=1	K7VB29_MAIZE	44 kDa		0	1	0	0	3	1
Uncharacterized protein OS=Zea mays GN=ZEAMMB73_091278 PE=3 SV=1	K7V9K5_MAIZE	60 kDa	TRUE	0	0	0	0	1	0
Cluster of Cytochrome b-c1 complex subunit 7 OS=Zea mays GN=LOC100384355 PE=2 SV=1 (B6TEX6_MAIZE)	B6TEX6_MAIZE [2]	15 kDa	TRUE	0	2	0	0	6	0
Cluster of Ubiquitin carboxyl-terminal hydrolase OS=Zea mays GN=LOC100194235 PE=4 SV=1 (A0A096PZ84_MAIZE)	A0A096PZ84_MAIZE [3]	132 kDa	TRUE	0	0	0	0	2	0
Cluster of OB-fold nucleic acid binding domain containing protein OS=Zea mays GN=pco079748(219) PE=2 SV=1 (B4FR03_MAIZE)	B4FR03_MAIZE [2]	16 kDa	TRUE	0	0	0	0	2	0
Cluster of Histone deacetylase 2b OS=Zea mays GN=hdt103 PE=2 SV=1 (B6SK06_MAIZE)	B6SK06_MAIZE [2]	33 kDa	TRUE	0	0	0	0	2	1
Cluster of Methyltransferase OS=Zea mays GN=Zm.67956 PE=2 SV=1 (C0HFI1_MAIZE)	C0HFI1_MAIZE [2]	41 kDa	TRUE	0	0	0	0	3	0
Cluster of Uncharacterized protein OS=Zea mays GN=Zm.94838 PE=4 SV=1 (K7TZA6_MAIZE)	K7TZA6_MAIZE [2]	72 kDa	TRUE	0	1	0	0	4	0
Cluster of Uncharacterized protein OS=Zea mays GN=pco086234b PE=2 SV=1 (B4FB09_MAIZE)	B4FB09_MAIZE [4]	32 kDa	TRUE	0	0	0	0	3	0
Uncharacterized protein OS=Zea mays GN=LOC100279899 PE=3 SV=1	A0A096Q2R2_MAIZE	99 kDa		0	0	0	0	5	0
Uncharacterized protein OS=Zea mays GN=pco095409 PE=4 SV=1	A0A096QAM2_MAIZE (+1)	44 kDa		0	0	0	0	5	0
Uncharacterized protein OS=Zea mays GN=umc2110 PE=4 SV=1	A0A096RLE4_MAIZE	55 kDa		0	0	0	0	4	0
Uncharacterized protein OS=Zea mays GN=Zm.93885 PE=4 SV=1	A0A096SW39_MAIZE	27 kDa		0	0	0	0	2	0
Uncharacterized protein OS=Zea mays GN=Zm.77743 PE=3 SV=1	A0A096SXG9_MAIZE	76 kDa	TRUE	0	0	0	0	3	0
Glycosyltransferase OS=Zea mays GN=LOC100272786 PE=3 SV=1	A0A096T2Y2_MAIZE	47 kDa		0	1	0	0	5	0
Uncharacterized protein OS=Zea mays GN=pco133868b PE=4 SV=1	A0A096T8V4_MAIZE	117 kDa		0	0	0	0	1	0
Uncharacterized protein OS=Zea mays GN=pco131239 PE=4 SV=1	A0A096U3P0_MAIZE	67 kDa		0	0	0	0	3	0
Uncharacterized protein OS=Zea mays GN=pco116016 PE=4 SV=1	A0A096UF30_MAIZE	46 kDa		0	0	0	0	3	1
NADPH--cytochrome P450 reductase OS=Zea mays GN=pco116681 PE=3 SV=1	A0A0B4J346_MAIZE	76 kDa		0	0	0	0	0	0
Uncharacterized protein OS=Zea mays GN=gpm9 PE=2 SV=1	B4FR28_MAIZE	31 kDa		0	0	0	0	2	0
Fruit protein PKIWI502 OS=Zea mays GN=pco096371 PE=2 SV=1	B4FRC8_MAIZE (+1)	32 kDa		0	1	0	0	1	0
Uncharacterized protein OS=Zea mays GN=pco118636 PE=2 SV=1	B4FZC0_MAIZE (+1)	42 kDa		0	0	0	0	3	0
Nucleoside diphosphate kinase OS=Zea mays GN=Zm.3073 PE=2 SV=1	B4G0R1_MAIZE	24 kDa		0	0	0	0	1	0
AMP binding protein OS=Zea mays GN=pco078009(446) PE=2 SV=1	B6ST13_MAIZE	62 kDa		0	0	0	0	3	0
Nucleic acid binding protein OS=Zea mays GN=LOC100192748 PE=2 SV=1	B6SZV0_MAIZE	32 kDa		0	0	0	0	2	0
Thylakoid lumenal 19 kDa protein OS=Zea mays GN=Zm.82994 PE=2 SV=1	B6T2W9_MAIZE	27 kDa		0	1	0	0	1	0
Peptidyl-prolyl cis-trans isomerase 1 OS=Zea mays GN=Zm.159707 PE=2 SV=1	B6TQC5_MAIZE	13 kDa		0	1	0	0	1	1
Pre-mRNA-splicing factor 19 OS=Zea mays GN=LOC100284255 PE=2 SV=1	B6TRQ7_MAIZE	58 kDa		0	0	0	0	2	0
Uncharacterized protein OS=Zea mays PE=2 SV=1	C0PH42_MAIZE	40 kDa		0	1	0	0	4	1
Putative geranylgeranyl pyrophosphate synthase 1 OS=Zea mays GN=Zm.88065 PE=2 SV=1	C5G5X3_MAIZE	39 kDa		0	0	0	0	4	0
Protein lap1 OS=Zea mays GN=pco107779 PE=4 SV=1	K7U4B5_MAIZE	82 kDa		0	1	0	0	2	0
Uncharacterized protein OS=Zea mays GN=Zm.119165 PE=4 SV=1	K7UCA4_MAIZE	51 kDa	TRUE	0	0	0	0	6	0
Citrate synthase OS=Zea mays GN=Zm.80372 PE=3 SV=1	K7URG3_MAIZE	31 kDa	TRUE	0	0	0	0	8	0
Uncharacterized protein OS=Zea mays GN=LOC100194290 PE=3 SV=1	A0A096R6F2_MAIZE	51 kDa		0	1	0	0	2	0
Uncharacterized protein OS=Zea mays GN=LOC100194183 PE=4 SV=1	A0A096RBH3_MAIZE	29 kDa		0	0	1	0	2	1
Uncharacterized protein OS=Zea mays GN=LOC100278282 PE=2 SV=1	C0P3Z2_MAIZE	17 kDa		0	0	0	0	2	0
Uncharacterized protein OS=Zea mays GN=Zm.96441 PE=2 SV=1	B6TU01_MAIZE	16 kDa		0	0	0	0	2	1
Chromosome 13, whole genome shotgun sequence OS=Ustilago maydis (strain 521 / FGSC 9021) GN=UMAG_04514 PE=4 SV=1	A0A0D1DY16_USTMA	38 kDa		0	1	0	0	0	2
Uncharacterized protein OS=Zea mays GN=LOC100382006 PE=4 SV=1	A0A096TP60_MAIZE	97 kDa	TRUE	0	0	0	0	1	0
Uncharacterized protein OS=Zea mays GN=emp2 PE=4 SV=1	A0A096QEM9_MAIZE	50 kDa		0	0	0	0	2	0
Uncharacterized protein OS=Zea mays GN=Zm.86911 PE=4 SV=1	A0A096U6T7_MAIZE (+1)	24 kDa		0	1	0	0	1	0
NADH ubiquinone oxidoreductase 13kD-like subunit OS=Zea mays GN=LOC100280596 PE=2 SV=1	C0P568_MAIZE	12 kDa		0	1	0	0	2	1
Putative bifunctional inhibitor/LTP/seed storage protein family OS=Zea mays GN=pco081246 PE=4 SV=1	K7V7Y1_MAIZE	19 kDa		0	0	0	0	0	1
Cluster of Uncharacterized protein OS=Zea mays PE=4 SV=1 (A0A096QQ79_MAIZE)	A0A096QQ79_MAIZE [2]	29 kDa	TRUE	0	1	0	0	4	2
Cluster of Histone deacetylase complex subunit SAP18 OS=Zea mays GN=LOC100194333 PE=2 SV=1 (B4FIB4_MAIZE)	B4FIB4_MAIZE [4]	17 kDa	TRUE	0	0	0	0	2	0
Cluster of Alpha-amylase/trypsin inhibitor OS=Zea mays PE=1 SV=1 (IAAT_MAIZE)	IAAT_MAIZE [2]	22 kDa	TRUE	0	0	0	0	0	0
Uncharacterized protein OS=Zea mays GN=LOC100278168 PE=4 SV=1	A0A096QNR3_MAIZE	33 kDa		0	0	0	0	4	0
Uncharacterized protein OS=Zea mays GN=LOC100279728 PE=4 SV=1	A0A096QSH9_MAIZE (+1)	27 kDa		0	0	0	0	3	0
Uncharacterized protein OS=Zea mays PE=4 SV=1	A0A096R298_MAIZE	32 kDa		0	0	0	0	5	0
Uncharacterized protein OS=Zea mays GN=Zm.98006 PE=3 SV=1	A0A096R9Y2_MAIZE	183 kDa		0	0	0	0	4	0
Uncharacterized protein OS=Zea mays GN=Zm.85278 PE=3 SV=1	A0A096RHG9_MAIZE (+1)	102 kDa		0	0	0	0	2	0
Glutamyl-tRNA reductase OS=Zea mays PE=3 SV=1	A0A096RQ33_MAIZE (+1)	58 kDa		0	0	0	0	5	0
Uncharacterized protein OS=Zea mays GN=LOC100383653 PE=3 SV=1	A0A096SXS3_MAIZE	102 kDa	TRUE	0	1	0	0	7	0
Uncharacterized protein OS=Zea mays GN=Zm.67861 PE=3 SV=1	A0A096SZS3_MAIZE (+1)	39 kDa		0	0	0	0	0	0
Uncharacterized protein OS=Zea mays GN=Zm.84994 PE=3 SV=1	A0A096T4T2_MAIZE (+1)	55 kDa		0	0	0	0	4	0
Uncharacterized protein OS=Zea mays GN=Zm.22066 PE=4 SV=1	A0A096TC43_MAIZE	33 kDa		0	0	0	0	4	1
Chromosome 22, whole genome shotgun sequence OS=Ustilago maydis (strain 521 / FGSC 9021) GN=UMAG_06180 PE=4 SV=1	A0A0D1DT89_USTMA	18 kDa		0	2	0	0	3	0
Uncharacterized protein OS=Zea mays GN=LOC100856914 PE=2 SV=1	B4F8M2_MAIZE	79 kDa		0	0	0	0	3	0
Uncharacterized protein OS=Zea mays GN=umc1462 PE=2 SV=1	B4FBC9_MAIZE	68 kDa		0	0	0	0	3	1
Uncharacterized protein OS=Zea mays GN=Zm.79735 PE=2 SV=1	B4FNE5_MAIZE	66 kDa		0	0	0	0	4	0
Uncharacterized protein OS=Zea mays GN=Zm.16489 PE=2 SV=1	B4FSN1_MAIZE	41 kDa	TRUE	0	2	0	0	3	0
Uncharacterized protein OS=Zea mays GN=Zm.118112 PE=2 SV=1	B4FSN2_MAIZE	49 kDa	TRUE	0	0	0	0	3	0
Uncharacterized protein OS=Zea mays GN=pco137268b PE=2 SV=1	B4FT02_MAIZE (+3)	53 kDa		0	0	0	0	3	0
Uncharacterized protein OS=Zea mays GN=gpm720 PE=2 SV=1	B4G1Y5_MAIZE	36 kDa		0	0	0	0	3	0
Uncharacterized protein OS=Zea mays GN=LOC100274566 PE=2 SV=1	B4G1Z5_MAIZE (+4)	44 kDa		0	1	0	0	3	0
Small GTP-binding protein domain OS=Zea mays GN=cl23394_1 PE=2 SV=1	B6SV10_MAIZE	55 kDa		0	0	0	0	4	0
Uncharacterized protein OS=Zea mays GN=LOC100382203 PE=2 SV=1	C0P5F2_MAIZE	60 kDa		0	0	0	0	2	1
Uncharacterized protein OS=Zea mays GN=LOC100382297 PE=2 SV=1	C0P680_MAIZE (+1)	49 kDa		0	0	0	0	4	0
Glycine cleavage complex P-protein OS=Zea mays GN=Zm.1072 PE=3 SV=1	K7TIN2_MAIZE (+1)	112 kDa		0	0	0	0	4	1
Carotene beta-ring hydroxylase OS=Zea mays GN=Zm.6384 PE=2 SV=1	K7URS7_MAIZE	64 kDa		0	0	0	0	2	0
Uncharacterized protein OS=Zea mays GN=Zm.12795 PE=3 SV=1	K7V3I7_MAIZE	84 kDa		0	0	0	0	3	0
Eukaryotic translation initiation factor 3 subunit F OS=Zea mays GN=pco062167 PE=3 SV=1	K7V686_MAIZE	31 kDa	TRUE	0	0	0	0	1	0
Uncharacterized protein OS=Zea mays GN=LOC100382312 PE=4 SV=1	K7VMK7_MAIZE	78 kDa		0	0	0	0	4	0
Herbicide safener binding protein OS=Zea mays GN=SBP1 PE=2 SV=1	O49010_MAIZE	40 kDa		0	0	0	0	0	0
MKK6-putative MAPKK OS=Zea mays GN=mek1 PE=2 SV=1	O49975_MAIZE	40 kDa		0	0	0	0	0	0
Uncharacterized protein OS=Zea mays GN=cl30719_1 PE=4 SV=1	A0A096SK23_MAIZE (+1)	42 kDa		0	0	0	0	2	0
Uncharacterized protein OS=Zea mays GN=LOC100279224 PE=2 SV=1	B7ZX03_MAIZE (+1)	24 kDa		0	0	0	0	2	0
ER6 protein OS=Zea mays GN=AY104923 PE=2 SV=1	B6T8U5_MAIZE	28 kDa		0	0	0	0	3	0
Putative AMP-dependent synthetase and ligase superfamily protein OS=Zea mays GN=LOC100382272 PE=4 SV=1	K7VBT8_MAIZE	68 kDa		0	0	0	0	2	0
Uncharacterized protein OS=Zea mays GN=LOC100273184 PE=2 SV=1	B4FTF3_MAIZE	46 kDa		0	0	0	0	3	0
Uncharacterized protein OS=Zea mays GN=LOC100216609 PE=2 SV=1	B4FIV0_MAIZE (+1)	34 kDa		0	1	0	0	3	0
Uncharacterized protein OS=Zea mays GN=IDP2400 PE=4 SV=1	A0A096Q3S8_MAIZE	32 kDa		0	0	0	0	2	0
Uncharacterized protein OS=Zea mays GN=Zm.13749 PE=4 SV=1	K7V687_MAIZE	30 kDa		0	0	0	0	2	0
RIP1 OS=Zea mays GN=gpm775 PE=2 SV=1	B4FJN0_MAIZE	42 kDa		0	0	0	0	2	0
Glutathione peroxidase OS=Zea mays GN=pco114914 PE=2 SV=1	B6T5N2_MAIZE	19 kDa		0	1	0	0	2	0
Calcium-dependent protein kinase, isoform 2 OS=Zea mays GN=LOC100286149 PE=2 SV=1	B6UF43_MAIZE (+1)	60 kDa		0	1	0	0	2	2
Uncharacterized protein OS=Zea mays GN=ZEAMMB73_868586 PE=4 SV=1	K7UA57_MAIZE	28 kDa		0	0	0	0	2	1
Uncharacterized protein OS=Zea mays PE=3 SV=1	A0A096S7Z2_MAIZE (+1)	11 kDa		0	0	0	0	1	0
Uncharacterized protein OS=Zea mays GN=LOC100281011 PE=2 SV=1	C0P2S3_MAIZE	17 kDa		0	0	0	0	0	0
Cluster of Uncharacterized protein OS=Zea mays GN=LOC100273471 PE=4 SV=1 (K7VDH6_MAIZE)	K7VDH6_MAIZE [2]	42 kDa	TRUE	0	0	0	0	6	3
Cluster of Anamorsin homolog OS=Zea mays PE=2 SV=1 (DRE2_MAIZE)	DRE2_MAIZE [2]	27 kDa	TRUE	0	0	0	0	4	0
Cluster of Uncharacterized protein OS=Zea mays GN=LOC100273697 PE=3 SV=1 (K7TYZ8_MAIZE)	K7TYZ8_MAIZE [2]	88 kDa	TRUE	0	0	0	0	1	0
Uncharacterized protein OS=Zea mays GN=Zm.21891 PE=4 SV=1	A0A096QAI4_MAIZE	28 kDa		0	0	0	0	0	0
Uncharacterized protein OS=Zea mays GN=LOC100502496 PE=3 SV=1	A0A096QEJ4_MAIZE (+2)	52 kDa		0	0	0	0	1	0
Uncharacterized protein OS=Zea mays GN=Zm.128513 PE=3 SV=1	A0A096QGR3_MAIZE	64 kDa		0	0	0	0	7	0
Uncharacterized protein OS=Zea mays GN=Zm.2167 PE=4 SV=1	A0A096RRH1_MAIZE	94 kDa		0	0	0	0	3	0
Uncharacterized protein OS=Zea mays GN=cl43400_1 PE=3 SV=1	A0A096S6U4_MAIZE	35 kDa		0	1	0	0	2	1
Pectinesterase OS=Zea mays GN=LOC100280285 PE=3 SV=1	A0A096S980_MAIZE (+1)	37 kDa		0	0	0	0	5	0
Acyltransferase OS=Zea mays GN=LOC100502478 PE=2 SV=1	B4F922_MAIZE	48 kDa		0	0	0	0	4	0
Uncharacterized protein OS=Zea mays GN=LOC100193007 PE=2 SV=1	B4FDG5_MAIZE	46 kDa		0	0	0	0	6	0
Asparagine synthetase OS=Zea mays GN=AsnS1 PE=2 SV=1	B4FFJ0_MAIZE	66 kDa		0	0	0	0	6	0
Glycosyltransferase OS=Zea mays GN=LOC100217238 PE=2 SV=1	B4FM47_MAIZE	49 kDa		0	1	0	0	2	0
Uncharacterized protein OS=Zea mays GN=LOC100282630 PE=2 SV=1	B4FRS6_MAIZE	26 kDa		0	1	0	0	5	1
Uncharacterized protein OS=Zea mays PE=2 SV=1	B6TZC9_MAIZE	44 kDa		0	0	0	0	3	0
Pre-mRNA-splicing factor prp45 OS=Zea mays GN=LOC100286002 PE=2 SV=1	B6UCY8_MAIZE	68 kDa		0	0	0	0	4	0
Citrate synthase OS=Zea mays GN=cts1 PE=2 SV=1	B7ZWY9_MAIZE	52 kDa	TRUE	0	1	0	0	7	0
Uncharacterized protein OS=Zea mays GN=Zm.5091 PE=2 SV=1	C0PHQ1_MAIZE	65 kDa		0	0	0	0	3	0
UDP-sulfoquinovose synthase OS=Zea mays GN=Zm.7904 PE=2 SV=1	C4JAX7_MAIZE	52 kDa		0	0	0	0	5	0
Caffeoyl-CoA O-methyltransferase 1 OS=Zea mays GN=CCOAOMT1 PE=2 SV=1	CAMT1_MAIZE (+1)	29 kDa		0	0	0	0	3	0
Uncharacterized protein OS=Zea mays GN=Zm.3170 PE=4 SV=1	K7UFW8_MAIZE	73 kDa		0	0	0	0	2	0
Putative thioredoxin superfamily protein OS=Zea mays GN=ZEAMMB73_302758 PE=4 SV=1	K7UGI3_MAIZE	19 kDa		0	1	0	0	4	0
Heat shock 22 kDa protein OS=Zea mays GN=hsp22 PE=2 SV=1	O64960_MAIZE	24 kDa		0	0	0	0	7	0
Uncharacterized protein OS=Zea mays PE=4 SV=1	A0A096PNY6_MAIZE	83 kDa		0	2	0	0	2	0
Chromosome 1, whole genome shotgun sequence OS=Ustilago maydis (strain 521 / FGSC 9021) GN=UMAG_00792 PE=4 SV=1	A0A0D1E951_USTMA	19 kDa		0	0	0	0	3	3
2C-type protein phosphatase protein OS=Zea mays GN=PP2C28 PE=2 SV=1	B6U2F2_MAIZE	59 kDa		0	1	0	0	3	1
Uncharacterized protein OS=Zea mays GN=pco135148 PE=2 SV=1	C0P5E7_MAIZE	68 kDa		0	0	0	0	3	1
Protein disulfide isomerase OS=Zea mays GN=PDIL2-3 PE=2 SV=1	Q5EUD5_MAIZE	47 kDa		0	0	0	0	4	0
Uncharacterized protein OS=Zea mays GN=cl6091_1a PE=2 SV=1	C0P555_MAIZE	23 kDa		0	2	0	0	2	0
Uncharacterized protein OS=Zea mays GN=LOC100193325 PE=4 SV=1	A0A096RYC2_MAIZE	36 kDa		0	0	0	0	4	0
OB-fold nucleic acid binding domain containing protein OS=Zea mays GN=LOC100283190 PE=2 SV=1	B4FT80_MAIZE	18 kDa		0	0	0	0	2	0
Uncharacterized protein OS=Zea mays GN=pco100151b PE=4 SV=1	A0A096QMZ1_MAIZE (+1)	37 kDa		0	1	0	0	1	0
Uncharacterized protein OS=Zea mays GN=LOC100382076 PE=2 SV=1	C0P456_MAIZE	58 kDa		0	0	0	0	1	0
Uncharacterized protein OS=Zea mays PE=3 SV=1	A0A096PFU2_MAIZE	94 kDa		0	0	0	0	1	0
Chromosome 19, whole genome shotgun sequence OS=Ustilago maydis (strain 521 / FGSC 9021) GN=UMAG_10556 PE=4 SV=1	A0A0D1BW95_USTMA	30 kDa		0	2	0	0	3	2
Grx_C4-glutaredoxin subgroup I OS=Zea mays GN=LOC100282495 PE=2 SV=1	B6T828_MAIZE (+3)	15 kDa		0	2	0	0	2	0
Proliferating cell nuclear antigen OS=Zea mays GN=PCNA PE=2 SV=1	PCNA_MAIZE (+1)	29 kDa		0	0	0	0	3	0
40S ribosomal protein S29 OS=Zea mays GN=cl3469_4c PE=2 SV=1	B6SMC7_MAIZE	6 kDa		0	0	0	0	0	0
Uncharacterized protein OS=Zea mays GN=LOC100383868 PE=2 SV=1	C0PJM7_MAIZE	15 kDa		0	0	0	0	0	0
Uncharacterized protein OS=Zea mays GN=Zm.30478 PE=4 SV=1	A0A096TQF8_MAIZE (+1)	299 kDa		0	0	0	0	1	0
Cluster of GrpE protein homolog OS=Zea mays GN=pco143734 PE=2 SV=1 (B4FLR0_MAIZE)	B4FLR0_MAIZE [2]	36 kDa	TRUE	0	1	0	0	3	0
Cluster of Uncharacterized protein OS=Zea mays GN=LOC100191328 PE=2 SV=1 (B4F8F5_MAIZE)	B4F8F5_MAIZE [2]	44 kDa	TRUE	0	0	0	0	4	0
Cluster of Uncharacterized protein OS=Zea mays GN=LOC100191159 PE=4 SV=1 (A0A0B4J393_MAIZE)	A0A0B4J393_MAIZE [3]	89 kDa	TRUE	0	0	0	0	2	0
Cluster of Ubiquinone biosynthesis protein ubiB OS=Zea mays GN=Zm.78181 PE=4 SV=1 (K7VEU4_MAIZE)	K7VEU4_MAIZE [2]	78 kDa	TRUE	0	0	0	0	2	0
Cluster of Uncharacterized protein OS=Zea mays PE=4 SV=1 (A0A096S4K7_MAIZE)	A0A096S4K7_MAIZE [2]	39 kDa	TRUE	0	0	0	0	2	0
Cluster of Uncharacterized protein OS=Zea mays GN=Zm.74901 PE=3 SV=1 (K7TIS4_MAIZE)	K7TIS4_MAIZE [3]	87 kDa	TRUE	0	0	0	0	1	0
Cluster of Uncharacterized protein OS=Zea mays GN=Zm.161031 PE=4 SV=1 (A0A096RWH3_MAIZE)	A0A096RWH3_MAIZE [2]	73 kDa	TRUE	0	0	0	0	7	0
Uncharacterized protein OS=Zea mays GN=LOC100383320 PE=3 SV=1	A0A096QJW7_MAIZE	81 kDa		0	2	0	0	4	0
Uncharacterized protein OS=Zea mays PE=4 SV=1	A0A096QVW8_MAIZE (+1)	41 kDa		0	0	0	0	1	0
Uncharacterized protein OS=Zea mays GN=LOC100192721 PE=4 SV=1	A0A096QX61_MAIZE (+3)	30 kDa		0	0	0	0	3	0
Uncharacterized protein OS=Zea mays GN=LOC100383784 PE=4 SV=1	A0A096R1V6_MAIZE (+1)	40 kDa		0	0	0	0	3	0
Uncharacterized protein OS=Zea mays GN=LOC100273971 PE=4 SV=1	A0A096SN36_MAIZE (+1)	50 kDa		0	0	0	0	6	0
Uncharacterized protein OS=Zea mays GN=pco098455(713) PE=4 SV=1	A0A096TE31_MAIZE (+2)	68 kDa		0	0	0	0	4	0
Chromosome 1, whole genome shotgun sequence OS=Ustilago maydis (strain 521 / FGSC 9021) GN=UMAG_00664 PE=4 SV=1	A0A0D1EAG9_USTMA	31 kDa		0	1	0	0	2	0
NPL4 family OS=Zea mays GN=LOC100194136 PE=2 SV=1	B4FHK5_MAIZE	46 kDa		0	0	0	0	1	0
Uncharacterized protein OS=Zea mays GN=magi29945 PE=2 SV=1	B4FYW3_MAIZE (+2)	40 kDa		0	0	0	0	3	0
Serine hydroxymethyltransferase OS=Zea mays GN=Zm.4908 PE=2 SV=1	B6T7Q7_MAIZE	57 kDa		0	0	0	0	0	0
Cinnamyl alcohol dehydrogenase OS=Zea mays GN=CAD2 PE=2 SV=1	B6U7D8_MAIZE (+1)	39 kDa		0	0	0	0	2	0
Uncharacterized protein OS=Zea mays GN=Zm.81374 PE=2 SV=1	C4J9I2_MAIZE	53 kDa		0	1	0	0	1	0
GTP-binding protein era OS=Zea mays GN=Zm.33650 PE=3 SV=1	K7UTH7_MAIZE	47 kDa		0	0	0	0	4	0
Plasminogen activator inhibitor 1 RNA-binding protein OS=Zea mays GN=LOC100282188 PE=4 SV=1	K7UTW6_MAIZE	39 kDa		0	0	0	0	4	0
Uncharacterized protein OS=Zea mays GN=Zm.84260 PE=4 SV=1	K7UV01_MAIZE	19 kDa		0	0	0	0	5	0
Uncharacterized protein OS=Zea mays GN=LOC100383831 PE=3 SV=1	K7UYH4_MAIZE	148 kDa		0	0	0	0	1	0
DNA-directed RNA polymerase subunit alpha OS=Zea mays GN=rpoA PE=1 SV=2	RPOA_MAIZE	39 kDa		0	0	0	0	1	1
Uncharacterized protein OS=Zea mays PE=4 SV=1	A0A096PGU6_MAIZE (+1)	56 kDa		0	0	0	0	2	0
Uncharacterized protein OS=Zea mays GN=Zm.85177 PE=4 SV=1	A0A096PRE6_MAIZE	41 kDa		0	0	0	0	0	0
Uncharacterized protein OS=Zea mays GN=Zm.26366 PE=4 SV=1	A0A096PXS3_MAIZE (+1)	127 kDa		0	0	0	0	3	0
3-ketoacyl-CoA synthase OS=Zea mays GN=LOC100191738 PE=2 SV=1	B4F9Z5_MAIZE	54 kDa	TRUE	0	0	0	0	4	0
Uncharacterized protein OS=Zea mays GN=Zm.158400 PE=2 SV=1	B4FXW5_MAIZE	47 kDa	TRUE	0	1	0	0	3	1
ATP-dependent Clp protease proteolytic subunit OS=Zea mays GN=LOC100282832 PE=2 SV=1	C0P421_MAIZE	34 kDa		0	0	0	0	2	0
Thioredoxin OS=Zea mays GN=pco085001 PE=2 SV=1	B6T2E4_MAIZE	21 kDa		0	0	0	0	3	0
Shikimate biosynthesis protein aroDE OS=Zea mays GN=cl40355_1 PE=2 SV=1	B6UCV5_MAIZE	55 kDa		0	0	0	0	2	0
Uncharacterized protein OS=Zea mays GN=Zm.68115 PE=4 SV=1	A0A096UAZ3_MAIZE	26 kDa		0	0	0	0	2	0
Uncharacterized protein OS=Zea mays GN=Zm.65108 PE=2 SV=1	B4FAZ3_MAIZE	39 kDa		0	0	0	0	3	0
Uncharacterized protein OS=Zea mays GN=Zm.143552 PE=4 SV=1	A0A096Q9S8_MAIZE	30 kDa		0	0	0	0	2	0
Uncharacterized protein OS=Zea mays GN=pco093723 PE=4 SV=1	A0A096RBK8_MAIZE	69 kDa		0	0	0	0	1	0
Uncharacterized protein OS=Zea mays GN=gpm537 PE=2 SV=1	B6T2N1_MAIZE	15 kDa		0	1	0	0	3	0
Uncharacterized protein OS=Zea mays GN=Zm.17079 PE=2 SV=1	C0P676_MAIZE	47 kDa		0	0	0	0	0	0
Uncharacterized protein OS=Zea mays GN=Zm.24344 PE=4 SV=1	A0A096QMF1_MAIZE	71 kDa		0	0	0	0	1	0
16.9 kDa class I heat shock protein 1 OS=Zea mays GN=LOC100286044 PE=2 SV=1	B4G197_MAIZE	17 kDa	TRUE	0	2	0	0	2	0
Uncharacterized protein OS=Zea mays GN=Zm.157210 PE=2 SV=1	B6SM71_MAIZE	5 kDa		0	0	0	0	3	0
Uncharacterized protein OS=Zea mays PE=3 SV=1	A0A096QDW6_MAIZE	23 kDa		0	0	0	0	1	0
Chromosome 5, whole genome shotgun sequence OS=Ustilago maydis (strain 521 / FGSC 9021) GN=UMAG_02079 PE=4 SV=1	A0A0D1E104_USTMA	18 kDa		0	1	0	0	0	1
60S ribosomal protein L38 OS=Zea mays GN=LOC100283808 PE=2 SV=1	B6SNL8_MAIZE	8 kDa		0	0	0	0	4	0
Uncharacterized protein OS=Zea mays GN=umc1611 PE=2 SV=1	B6SIR7_MAIZE	18 kDa		0	0	0	0	6	0
Uncharacterized protein OS=Zea mays GN=Zm.24536 PE=4 SV=1	K7W4U7_MAIZE	66 kDa		0	0	0	0	2	0
Uncharacterized protein OS=Zea mays GN=Zm.31454 PE=2 SV=1	B4FZ81_MAIZE	63 kDa		0	0	0	0	1	0
Uncharacterized protein OS=Zea mays GN=LOC100276303 PE=2 SV=1	B4FJ69_MAIZE	16 kDa		0	0	0	0	1	0
Ribosome-binding factor A OS=Zea mays GN=cl10614_1(74) PE=2 SV=1	B6TDG2_MAIZE	23 kDa		0	0	0	0	2	0
Uncharacterized protein OS=Zea mays GN=Zm.4139 PE=4 SV=1	A0A096QLC0_MAIZE-DECOY (+8)	?		0	0	0	0	2	0
Cluster of Uncharacterized protein OS=Zea mays PE=4 SV=1 (A0A096SVM1_MAIZE)	A0A096SVM1_MAIZE [7]	25 kDa	TRUE	0	0	0	0	1	0
Cluster of Allene oxide cyclase OS=Zea mays GN=aoc PE=2 SV=1 (Q6RW09_MAIZE)	Q6RW09_MAIZE [3]	26 kDa	TRUE	0	1	0	0	1	0
Cluster of Transposon protein OS=Zea mays GN=Zm.88626 PE=2 SV=1 (B6SGQ1_MAIZE)	B6SGQ1_MAIZE [2]	58 kDa	TRUE	0	0	0	0	1	0
Cluster of Transferase OS=Zea mays GN=Zm.25115 PE=2 SV=1 (C0P5V6_MAIZE)	C0P5V6_MAIZE [2]	49 kDa	TRUE	0	0	0	0	3	0
Cluster of Uncharacterized protein OS=Zea mays GN=Zm.95252 PE=4 SV=1 (A0A096RH70_MAIZE)	A0A096RH70_MAIZE [4]	102 kDa	TRUE	0	0	0	0	6	1
Cluster of Pyruvate kinase OS=Zea mays GN=Zm.95664 PE=2 SV=1 (B4FEC3_MAIZE)	B4FEC3_MAIZE [3]	63 kDa	TRUE	0	0	0	0	2	0
Cluster of Uncharacterized protein OS=Zea mays GN=LOC100281038 PE=4 SV=1 (A0A096RAD6_MAIZE)	A0A096RAD6_MAIZE [3]	99 kDa	TRUE	0	0	0	0	0	0
Cluster of Uncharacterized protein OS=Zea mays GN=Zm.25559 PE=4 SV=1 (A0A096PZ72_MAIZE)	A0A096PZ72_MAIZE [3]	52 kDa	TRUE	0	0	0	0	2	0
Uncharacterized protein OS=Zea mays GN=LOC100282385 PE=4 SV=1	A0A096Q0Q0_MAIZE (+1)	54 kDa		0	0	0	0	4	0
Uncharacterized protein OS=Zea mays GN=LOC100192865 PE=3 SV=1	A0A096Q4N3_MAIZE (+1)	18 kDa		0	0	0	0	0	0
Uncharacterized protein OS=Zea mays GN=Zm.39521 PE=4 SV=1	A0A096QB26_MAIZE	28 kDa		0	0	0	0	2	1
Uncharacterized protein OS=Zea mays GN=LOC100284154 PE=4 SV=1	A0A096QRW1_MAIZE	29 kDa		0	0	0	0	3	0
Uncharacterized protein OS=Zea mays GN=pco100840 PE=4 SV=1	A0A096SAK5_MAIZE	96 kDa	TRUE	0	0	0	0	5	0
Uncharacterized protein OS=Zea mays GN=Zm.8921 PE=4 SV=1	A0A096SW47_MAIZE (+1)	42 kDa		0	0	0	0	3	0
Aconitate hydratase OS=Zea mays GN=IDP553 PE=3 SV=1	A0A096T0B7_MAIZE (+1)	74 kDa	TRUE	0	0	0	0	4	0
Uncharacterized protein OS=Zea mays GN=LOC100501691 PE=4 SV=1	A0A096TKH3_MAIZE	69 kDa		0	1	0	0	0	0
Chromosome 16, whole genome shotgun sequence OS=Ustilago maydis (strain 521 / FGSC 9021) GN=UMAG_05780 PE=4 SV=1	A0A0D1CJB9_USTMA	29 kDa		0	0	0	0	4	1
Chromosome 15, whole genome shotgun sequence OS=Ustilago maydis (strain 521 / FGSC 9021) GN=UMAG_04922 PE=4 SV=1	A0A0D1DRY0_USTMA	35 kDa		0	0	0	0	3	1
Ribulose-1,5-bisphosphate carboxylase/oxygenase small subunit N-methyltransferase I OS=Zea mays GN=cl30530_1(552) PE=2 SV=1	B4FNM7_MAIZE	57 kDa		0	0	0	0	4	0
Uncharacterized protein OS=Zea mays GN=LOC100273751 PE=2 SV=2	B4FXA9_MAIZE	60 kDa		0	0	0	0	2	1
Pyrophosphate--fructose 6-phosphate 1-phosphotransferase alpha subunit OS=Zea mays GN=gpm893 PE=2 SV=1	B6SGB6_MAIZE	67 kDa		0	0	0	0	4	1
Peptidase S16, lon OS=Zea mays GN=LOC100193623 PE=2 SV=1	B6SMG8_MAIZE	31 kDa		0	0	0	0	2	0
RuvB-like 2 OS=Zea mays GN=AC194970.5_FG009 PE=2 SV=1	B6TN62_MAIZE	52 kDa		0	0	0	0	2	0
Putative O-Glycosyl hydrolase superfamily protein OS=Zea mays GN=LOC100279508 PE=2 SV=1	B7ZYH5_MAIZE	84 kDa		0	1	0	0	2	0
Putative argonaute family protein OS=Zea mays GN=LOC100381552 PE=2 SV=1	C0HGZ0_MAIZE	101 kDa		0	0	0	0	4	0
Peroxin Pex14 OS=Zea mays GN=Zm.66776 PE=2 SV=1	C0P7K3_MAIZE (+2)	52 kDa		0	0	0	0	1	0
Uncharacterized protein OS=Zea mays GN=TIDP3207 PE=2 SV=1	C0PBW0_MAIZE (+1)	49 kDa		0	0	0	0	2	0
Uncharacterized protein OS=Zea mays GN=pds1 PE=2 SV=1	C4J008_MAIZE (+1)	64 kDa		0	0	0	0	4	0
Uncharacterized protein OS=Zea mays GN=Zm.3028 PE=4 SV=1	K7U3F5_MAIZE	123 kDa		0	0	0	0	1	0
Uncharacterized protein OS=Zea mays GN=STY2 PE=4 SV=1	K7UAY1_MAIZE	135 kDa		0	0	0	0	2	0
Uncharacterized protein OS=Zea mays GN=ZEAMMB73_420214 PE=4 SV=1	K7V316_MAIZE	83 kDa	TRUE	0	0	0	0	1	0
Outer mitochondrial membrane protein porin OS=Zea mays GN=vdac2 PE=2 SV=1	Q9SPD7_MAIZE	29 kDa		0	0	0	0	4	0
Peroxidase OS=Zea mays GN=LOC100191318 PE=2 SV=1	B4FBH0_MAIZE (+1)	38 kDa		0	2	0	0	0	2
Uncharacterized protein OS=Zea mays GN=LOC100282211 PE=2 SV=1	B4FIR4_MAIZE	18 kDa		0	0	0	0	1	0
Uncharacterized protein OS=Zea mays GN=Zm.119048 PE=2 SV=1	B4FTD8_MAIZE	33 kDa		0	1	0	0	3	1
Bifunctional 3-phosphoadenosine 5-phosphosulfate synthetase 2 OS=Zea mays GN=Zm.28114 PE=2 SV=1	B6SRJ5_MAIZE	52 kDa	TRUE	0	0	0	0	0	0
Uncharacterized protein OS=Zea mays GN=pco130711 PE=2 SV=1	B6STQ5_MAIZE (+1)	30 kDa		0	0	0	0	1	0
Glutathione peroxidase OS=Zea mays GN=LOC100281291 PE=2 SV=1	B8A1P1_MAIZE (+1)	18 kDa		0	2	0	0	1	0
Uncharacterized protein OS=Zea mays GN=Zm.22328 PE=4 SV=1	K7UIS0_MAIZE	76 kDa	TRUE	0	0	0	0	2	0
Uncharacterized protein OS=Zea mays GN=Zm.25729 PE=3 SV=1	K7VCA6_MAIZE	166 kDa		0	0	0	0	4	0
Acc oxidase OS=Zea mays GN=ACO31 PE=2 SV=1	Q6JN55_MAIZE (+1)	35 kDa		0	0	0	0	2	0
Uncharacterized protein OS=Zea mays GN=Zm.21530 PE=4 SV=1	A0A096QV47_MAIZE	48 kDa		0	0	0	0	2	0
Uncharacterized protein OS=Zea mays GN=LOC100217196 PE=4 SV=1	A0A096UB45_MAIZE	31 kDa		0	0	0	0	3	1
Thylakoid lumenal 21.5 kDa protein OS=Zea mays GN=LOC100280179 PE=2 SV=1	B6SS34_MAIZE (+1)	38 kDa		0	0	0	0	1	0
Uncharacterized protein OS=Zea mays GN=Zm.26107 PE=4 SV=1	A0A096RA88_MAIZE (+1)	96 kDa		0	0	0	0	1	0
Uncharacterized protein OS=Zea mays GN=LOC100283191 PE=4 SV=1	A0A096U6Y4_MAIZE	47 kDa		0	1	0	0	1	0
Uncharacterized protein OS=Zea mays GN=Zm.17525 PE=2 SV=1	B4FK45_MAIZE	38 kDa		0	0	0	0	1	0
Riboflavin synthase alpha chain OS=Zea mays GN=pco081127(535) PE=2 SV=1	B6TDF2_MAIZE (+2)	31 kDa		0	1	0	0	1	0
Multiple myeloma tumor-associated protein 2 OS=Zea mays GN=pco077760 PE=2 SV=1	B6TFM2_MAIZE	27 kDa		0	0	3	0	0	2
Uncharacterized protein OS=Zea mays GN=Zm.14476 PE=2 SV=1	C0PP57_MAIZE (+1)	50 kDa		0	0	0	0	1	0
Uncharacterized protein OS=Zea mays GN=Zm.92321 PE=3 SV=1	A0A096PJC5_MAIZE	23 kDa		0	0	0	0	1	0
Glutamate decarboxylase OS=Zea mays GN=gpm277 PE=2 SV=1	B4F972_MAIZE	55 kDa		0	0	0	0	3	0
Uncharacterized protein OS=Zea mays GN=LOC100273103 PE=4 SV=1	A0A096QI68_MAIZE (+1)	46 kDa		0	0	0	0	2	1
Uncharacterized protein OS=Zea mays GN=gpm35 PE=2 SV=1	B4FCU4_MAIZE (+3)	34 kDa		0	1	0	0	1	0
Uncharacterized protein OS=Zea mays GN=nfc102 PE=4 SV=1	K7VKX8_MAIZE	155 kDa	TRUE	0	0	0	0	1	0
Uncharacterized protein OS=Zea mays GN=bf1 PE=4 SV=1	K7VM11_MAIZE (+2)	34 kDa		0	1	0	0	2	0
Uncharacterized protein OS=Zea mays GN=LOC100284621 PE=4 SV=1	A0A096T1I9_MAIZE	30 kDa		0	0	0	0	0	0
Uncharacterized protein OS=Zea mays GN=LOC100501451 PE=4 SV=1	A0A096QVS9_MAIZE	103 kDa		0	0	0	0	2	0
Uncharacterized protein OS=Zea mays GN=LOC100382383 PE=4 SV=1	A0A096T7K6_MAIZE	52 kDa		0	0	0	0	1	0
Uncharacterized protein OS=Zea mays GN=Zm.8116 PE=4 SV=1	A0A096QKS6_MAIZE (+1)	18 kDa		0	1	0	0	2	0
Uncharacterized protein OS=Zea mays GN=Zm.40861 PE=3 SV=1	A0A096SDH2_MAIZE (+1)	47 kDa		0	0	0	0	3	0
Glutathione S-transferase GSTF2 OS=Zea mays GN=gst1 PE=2 SV=1	B6SKA0_MAIZE (+1)	24 kDa	TRUE	0	2	0	0	0	0
Chlorophyll a-b binding protein OS=Zea mays GN=Zm.80418 PE=2 SV=1	B6T892_MAIZE (+1)	29 kDa		0	0	0	0	2	0
Uncharacterized protein OS=Zea mays GN=Zm.33690 PE=4 SV=1	A0A096QIZ6_MAIZE	47 kDa		0	0	0	0	2	0
Uncharacterized protein OS=Zea mays GN=pco097859 PE=2 SV=1	B4FFV2_MAIZE (+1)	14 kDa		0	0	0	0	2	0
Uncharacterized protein OS=Zea mays GN=Zm.17164 PE=4 SV=1	A0A096Q7I8_MAIZE (+1)	76 kDa		0	0	0	0	1	0
Uncharacterized protein OS=Zea mays GN=Zm.43265 PE=2 SV=1	B7ZXD5_MAIZE	40 kDa		0	1	0	0	3	1
Uncharacterized protein OS=Zea mays GN=Zm.79447 PE=4 SV=1	A0A0B4J333_MAIZE	50 kDa		0	0	0	0	1	0
Uncharacterized protein OS=Zea mays GN=pco095664 PE=2 SV=1	B7ZY52_MAIZE	37 kDa		0	0	0	0	3	0
Uncharacterized protein OS=Zea mays PE=4 SV=1	A0A096QF24_MAIZE	24 kDa		0	0	0	0	1	0
Uncharacterized protein OS=Zea mays GN=Zm.1401 PE=4 SV=1	A0A096Q2H9_MAIZE	8 kDa		0	1	0	0	0	0
Uncharacterized protein OS=Zea mays GN=pco064382 PE=2 SV=1	B4FAB6_MAIZE	66 kDa	TRUE	0	0	0	0	2	0
Uncharacterized protein OS=Zea mays GN=Zm.29542 PE=4 SV=1	A0A096T0I2_MAIZE (+1)	116 kDa		0	0	0	0	1	1
Uncharacterized protein OS=Zea mays GN=Zm.20526 PE=4 SV=1	A0A096RWZ8_MAIZE	18 kDa		0	0	0	0	2	0
Uncharacterized protein OS=Zea mays PE=4 SV=1	A0A096UFZ2_MAIZE (+1)	8 kDa		0	0	0	0	0	0
Cluster of Calcium-transporting ATPase OS=Zea mays GN=Zm.25864 PE=3 SV=1 (K7UB12_MAIZE)	K7UB12_MAIZE [5]	114 kDa	TRUE	0	0	0	0	2	0
Cluster of Nonclathrin coat protein zeta1-COP OS=Zea mays GN=copz1 PE=2 SV=1 (Q9MAY9_MAIZE)	Q9MAY9_MAIZE [3]	19 kDa	TRUE	0	0	0	0	1	0
Cluster of Uncharacterized protein OS=Zea mays GN=LOC100279572 PE=2 SV=1 (B7ZYT3_MAIZE)	B7ZYT3_MAIZE [2]	34 kDa	TRUE	0	0	0	0	1	0
Cluster of Nucleosome/chromatin assembly factor A OS=Zea mays GN=nfa104 PE=2 SV=1 (Q94F78_MAIZE)	Q94F78_MAIZE [2]	29 kDa	TRUE	0	0	0	0	4	0
Cluster of Proteasome subunit alpha type OS=Zea mays GN=LOC100193683 PE=2 SV=1 (B4FFX7_MAIZE)	B4FFX7_MAIZE [2]	26 kDa	TRUE	0	0	0	0	0	0
Cluster of Uncharacterized protein OS=Zea mays GN=Zm.126369 PE=4 SV=1 (A0A096Q9I7_MAIZE)	A0A096Q9I7_MAIZE [2]	116 kDa	TRUE	0	0	0	0	3	0
Cluster of Uncharacterized protein OS=Zea mays GN=ZEAMMB73_058681 PE=4 SV=1 (K7VMI7_MAIZE)	K7VMI7_MAIZE [2]	41 kDa	TRUE	0	0	0	0	0	6
Cluster of Uncharacterized protein OS=Zea mays GN=ZEAMMB73_738687 PE=4 SV=1 (K7VIL4_MAIZE)	K7VIL4_MAIZE [3]	208 kDa	TRUE	0	0	0	0	0	0
Uncharacterized protein OS=Zea mays PE=4 SV=1	A0A096PPY5_MAIZE	52 kDa		0	0	0	0	0	0
Uncharacterized protein OS=Zea mays PE=4 SV=1	A0A096Q436_MAIZE	122 kDa		0	0	0	0	0	0
Uncharacterized protein OS=Zea mays GN=Zm.30721 PE=4 SV=1	A0A096QN84_MAIZE	102 kDa		0	0	0	0	3	0
Uncharacterized protein OS=Zea mays GN=pco102485 PE=4 SV=1	A0A096R5Y3_MAIZE (+2)	23 kDa		0	1	0	0	0	0
Uncharacterized protein OS=Zea mays GN=cl2606_1(398) PE=4 SV=1	A0A096RU05_MAIZE (+1)	62 kDa		0	0	0	0	0	0
Uncharacterized protein OS=Zea mays GN=Zm.142450 PE=4 SV=1	A0A096SJZ0_MAIZE	37 kDa		0	0	0	0	2	0
Uncharacterized protein OS=Zea mays PE=4 SV=1	A0A096TKP7_MAIZE	132 kDa		0	0	0	0	5	0
Uncharacterized protein OS=Zea mays GN=Zm.86770 PE=4 SV=1	A0A096UGV3_MAIZE	66 kDa		0	0	0	0	7	0
Plasma membrane ATPase OS=Ustilago maydis (strain 521 / FGSC 9021) GN=UMAG_01205 PE=3 SV=1	A0A0D1EA86_USTMA (+1)	106 kDa		0	0	0	0	3	0
Uncharacterized protein OS=Zea mays GN=LOC100273233 PE=2 SV=1	B4FTT2_MAIZE	47 kDa		0	0	0	0	4	0
Uncharacterized protein OS=Zea mays GN=si707021b11 PE=2 SV=1	B4FZ14_MAIZE	29 kDa		0	0	0	0	0	0
SEC1-family transport protein SLY1 OS=Zea mays GN=LOC100280268 PE=2 SV=1	B6SSJ8_MAIZE	68 kDa		0	0	0	0	1	0
GTP-binding protein hflX OS=Zea mays GN=LOC100281675 PE=2 SV=1	B6SXP6_MAIZE	61 kDa		0	0	0	0	1	0
Glutathione S-transferase 6 OS=Zea mays GN=csu454(gst) PE=2 SV=1	B6T7H0_MAIZE	26 kDa	TRUE	0	0	0	0	8	0
Putative Zinc finger C-x8-C-x5-C-x3-H type family protein OS=Zea mays GN=LOC100284355 PE=2 SV=1	B6TSP3_MAIZE	32 kDa		0	0	0	0	2	1
Putative DEAD-box ATP-dependent RNA helicase family protein OS=Zea mays GN=LOC100280046 PE=2 SV=1	B8A1K2_MAIZE	72 kDa		0	0	0	0	3	0
Uncharacterized protein OS=Zea mays GN=LOC100304093 PE=4 SV=1	K7V741_MAIZE	21 kDa		0	0	0	0	0	0
Uncharacterized protein OS=Zea mays GN=LOC100193995 PE=4 SV=1	K7WBS3_MAIZE	90 kDa		0	0	0	0	1	0
PPR2 OS=Zea mays GN=ppr2 PE=2 SV=1	Q7Y1W6_MAIZE	63 kDa		0	0	0	0	1	0
Uncharacterized protein OS=Zea mays GN=LOC100191559 PE=4 SV=1	A0A096PI24_MAIZE	47 kDa		0	0	0	0	3	1
Uncharacterized protein OS=Zea mays GN=LOC100272866 PE=3 SV=1	A0A096QN00_MAIZE (+1)	31 kDa	TRUE	0	0	0	0	2	0
Uncharacterized protein OS=Zea mays PE=4 SV=1	A0A096S6L1_MAIZE	70 kDa		0	0	0	0	2	0
Uncharacterized protein OS=Zea mays GN=Zm.121903 PE=4 SV=1	A0A096SR69_MAIZE	52 kDa		0	0	0	0	0	0
Chromosome 12, whole genome shotgun sequence OS=Ustilago maydis (strain 521 / FGSC 9021) GN=UMAG_04152 PE=3 SV=1	A0A0D1CLQ4_USTMA	117 kDa		0	0	0	0	2	0
Uncharacterized protein OS=Zea mays GN=LOC100217115 PE=2 SV=1	B4FLG7_MAIZE	24 kDa		0	0	0	0	2	0
Uncharacterized protein OS=Zea mays GN=LOC100284375 PE=2 SV=1	B4FS20_MAIZE	37 kDa		0	0	0	0	3	0
Heat-and acid-stable phosphoprotein OS=Zea mays GN=LOC100282957 PE=2 SV=1	B4FS53_MAIZE (+1)	19 kDa		0	1	0	0	2	0
Dihydrolipoyllysine-residue acetyltransferase component of pyruvatedehydrogenase complex OS=Zea mays GN=LOC100283617 PE=2 SV=1	B6TJY4_MAIZE	57 kDa		0	1	0	0	1	0
O-methyltransferase ZRP4 OS=Zea mays GN=gpm747 PE=2 SV=1	B6TS22_MAIZE	39 kDa		0	0	0	0	0	0
Uncharacterized protein OS=Zea mays PE=2 SV=1	C0PCY5_MAIZE	35 kDa		0	0	0	0	2	0
Putative cinnamyl-alcohol dehydrogenase family protein OS=Zea mays GN=ZEAMMB73_598938 PE=3 SV=1	K7TH21_MAIZE	38 kDa		0	1	0	0	1	0
Uncharacterized protein OS=Zea mays GN=Zm.29813 PE=4 SV=1	A0A096PX36_MAIZE (+1)	81 kDa		0	0	0	0	2	0
Uncharacterized protein OS=Zea mays GN=Zm.87220 PE=4 SV=1	A0A096Q111_MAIZE	95 kDa		0	0	0	0	0	0
ATP-citrate synthase OS=Ustilago maydis (strain 521 / FGSC 9021) GN=UMAG_01005 PE=3 SV=1	A0A0D1E557_USTMA	125 kDa		0	0	0	0	2	0
Uncharacterized protein OS=Zea mays GN=Zm.119361 PE=3 SV=1	K7V2Q9_MAIZE (+1)	32 kDa		0	0	0	0	2	0
HMG transcription factor (Fragment) OS=Zea mays GN=HMG9 PE=2 SV=1	A0A060D8P6_MAIZE	14 kDa	TRUE	0	0	0	0	2	0
Uncharacterized protein OS=Zea mays GN=LOC100272323 PE=4 SV=1	A0A096TCA6_MAIZE	97 kDa	TRUE	0	0	0	0	1	0
Uncharacterized protein OS=Zea mays GN=Zm.10045 PE=4 SV=1	A0A096TMV8_MAIZE	169 kDa		0	0	0	0	1	0
Uncharacterized protein OS=Zea mays PE=4 SV=1	A0A096QC23_MAIZE	46 kDa	TRUE	0	0	0	0	3	1
Uncharacterized protein OS=Zea mays GN=si946088d04 PE=4 SV=1	A0A096SDT4_MAIZE	50 kDa		0	0	0	0	1	0
3-hydroxyisobutyryl-CoA hydrolase/ catalytic OS=Zea mays GN=LOC100283920 PE=2 SV=1	B6TN48_MAIZE	43 kDa		0	0	0	0	0	0
Uncharacterized protein OS=Zea mays GN=Zm.3781 PE=3 SV=1	A0A096QI96_MAIZE (+3)	41 kDa		0	0	0	0	2	0
Uncharacterized protein OS=Zea mays GN=LOC100276033 PE=4 SV=1	A0A096RYY0_MAIZE	30 kDa		0	0	0	0	1	0
Uncharacterized protein OS=Zea mays GN=LOC100285710 PE=4 SV=1	A0A096QPA3_MAIZE (+1)	67 kDa		0	0	0	0	2	0
Uncharacterized protein OS=Zea mays GN=pco147721a PE=4 SV=1	A0A096SKY9_MAIZE (+1)	28 kDa		0	0	0	0	2	0
Chromosome 12, whole genome shotgun sequence OS=Ustilago maydis (strain 521 / FGSC 9021) GN=UMAG_10418 PE=4 SV=1	A0A0D1DVM1_USTMA	16 kDa		0	2	0	0	2	0
Nucleic acid binding protein OS=Zea mays GN=pco075454 PE=2 SV=1	B6TD33_MAIZE	42 kDa		0	0	0	0	2	1
Uncharacterized protein OS=Zea mays GN=LOC100280083 PE=2 SV=1	C4J6R6_MAIZE	41 kDa		0	0	0	0	1	1
Uncharacterized protein OS=Zea mays GN=Zm.15981 PE=4 SV=1	K7V3T9_MAIZE	66 kDa		0	0	0	0	2	0
Aconitate hydratase OS=Zea mays GN=aco2 PE=2 SV=1	B6SRL2_MAIZE	99 kDa	TRUE	0	0	0	0	2	0
Uncharacterized protein OS=Zea mays GN=LOC100280665 PE=4 SV=1	A0A096Q2N4_MAIZE (+1)	75 kDa		0	0	0	0	2	0
Serine/threonine-protein phosphatase OS=Zea mays GN=cl12356_1 PE=3 SV=1	A0A096QQU1_MAIZE (+2)	29 kDa		0	0	0	0	2	0
Glycine cleavage H-protein OS=Zea mays GN=Zm.9557 PE=3 SV=1	K7UCR4_MAIZE	17 kDa		0	2	0	0	0	0
Uncharacterized protein OS=Zea mays GN=pco148543(450) PE=4 SV=1	A0A096TB53_MAIZE	18 kDa		0	0	0	0	1	1
Uncharacterized protein OS=Zea mays GN=cl41895_1b PE=4 SV=1	A0A096RXJ5_MAIZE	55 kDa		0	1	0	0	2	0
UMP synthase OS=Zea mays GN=LOC100381421 PE=3 SV=1	K7V5L0_MAIZE	115 kDa		0	0	0	0	2	0
Chromosome 8, whole genome shotgun sequence OS=Ustilago maydis (strain 521 / FGSC 9021) GN=eff1-4 PE=4 SV=1	Q4P999_USTMA	50 kDa		0	1	0	0	2	1
Uncharacterized protein OS=Zea mays GN=pco071606 PE=3 SV=1	A0A096PSR5_MAIZE	54 kDa	TRUE	0	0	0	0	3	0
Uncharacterized protein OS=Zea mays GN=Zm.13356 PE=4 SV=1	A0A096SML0_MAIZE (+1)	40 kDa		0	0	0	0	2	0
50S ribosomal protein L31 OS=Zea mays GN=LOC100216899 PE=3 SV=1	A0A096S594_MAIZE (+1)	12 kDa		0	0	0	0	2	0
Chromosome 1, whole genome shotgun sequence OS=Ustilago maydis (strain 521 / FGSC 9021) GN=UMAG_11202 PE=4 SV=1	A0A0D1D1U9_USTMA	8 kDa		0	1	0	0	0	1
Uncharacterized protein OS=Zea mays GN=LOC100217059 PE=2 SV=1	B4FL61_MAIZE	20 kDa		0	0	0	0	2	0
Uncharacterized protein OS=Zea mays GN=LOC100272983 PE=2 SV=1	B4FLA1_MAIZE (+1)	41 kDa		0	1	0	0	1	1
Adenylosuccinate synthetase OS=Zea mays GN=adss1 PE=2 SV=1	C0PFA1_MAIZE (+1)	52 kDa		0	0	0	0	0	0
Putative RNA recognition motif containing family protein OS=Zea mays GN=Zm.79427 PE=2 SV=1	C4JA36_MAIZE	28 kDa		0	1	0	0	1	1
Cytochrome b5 OS=Zea mays GN=ZEAMMB73_879839 PE=2 SV=1	B6T7Z2_MAIZE	15 kDa		0	1	0	0	0	0
Uncharacterized protein OS=Zea mays GN=LOC100192831 PE=4 SV=1	A0A096S7A7_MAIZE (+2)	16 kDa		0	1	0	0	2	1
Uncharacterized protein OS=Zea mays GN=LOC100273641 PE=2 SV=1	B4FE49_MAIZE (+3)	28 kDa		0	2	0	0	2	0
Uncharacterized protein (Fragment) OS=Zea mays GN=LOC100285967 PE=3 SV=1	A0A096R074_MAIZE (+5)	18 kDa		0	1	0	0	0	0
Uncharacterized protein OS=Zea mays GN=IDP2596 PE=4 SV=1	A0A096Q9A8_MAIZE (+3)	7 kDa		0	0	0	0	1	0
Ubiquitin-like protein 5 OS=Zea mays GN=LOC100283992 PE=2 SV=1	B4FLL1_MAIZE	9 kDa		0	0	0	0	1	0
Uncharacterized protein (Fragment) OS=Zea mays GN=Zm.138279 PE=4 SV=1	A0A096S6X9_MAIZE (+1)	33 kDa		0	1	0	0	0	1
Uncharacterized protein OS=Zea mays GN=LOC100193088 PE=4 SV=1	A0A096SJ59_MAIZE	35 kDa		0	0	0	0	1	1
Chromosome 1, whole genome shotgun sequence OS=Ustilago maydis (strain 521 / FGSC 9021) GN=UMAG_11456 PE=4 SV=1	A0A0D1E8T5_USTMA	61 kDa		0	0	0	0	1	0
Uncharacterized protein OS=Zea mays GN=ZEAMMB73_478782 PE=3 SV=1	K7UQ02_MAIZE	49 kDa		0	0	0	0	0	0
Cluster of Uncharacterized protein OS=Zea mays GN=pco069598 PE=4 SV=1 (A0A096S7C7_MAIZE)	A0A096S7C7_MAIZE [5]	13 kDa	TRUE	0	0	0	0	1	0
Cluster of Fructose-bisphosphate aldolase OS=Zea mays GN=Zm.100196 PE=3 SV=1 (K7UY19_MAIZE)	K7UY19_MAIZE [2]	42 kDa	TRUE	0	0	0	0	2	0
Cluster of Uncharacterized protein OS=Zea mays GN=umc1369 PE=2 SV=1 (C0P6F6_MAIZE)	C0P6F6_MAIZE [2]	89 kDa	TRUE	0	0	0	0	1	0
Cluster of Uncharacterized protein OS=Zea mays GN=Zm.25833 PE=4 SV=1 (A0A096TE58_MAIZE)	A0A096TE58_MAIZE [2]	84 kDa	TRUE	0	0	0	0	3	0
Cluster of Uncharacterized protein OS=Zea mays GN=Zm.82529 PE=4 SV=1 (A0A096Q9Q2_MAIZE)	A0A096Q9Q2_MAIZE [2]	111 kDa	TRUE	0	0	0	0	2	1
Cluster of Uncharacterized protein OS=Zea mays GN=LOC100272959 PE=4 SV=1 (A0A096Q3Q7_MAIZE)	A0A096Q3Q7_MAIZE [4]	55 kDa	TRUE	0	0	0	0	2	0
Cluster of Uncharacterized protein OS=Zea mays GN=LOC100273219 PE=2 SV=1 (B4FTP9_MAIZE)	B4FTP9_MAIZE [2]	35 kDa	TRUE	0	0	0	0	3	0
Uncharacterized protein OS=Zea mays GN=LOC100193617 PE=4 SV=1	A0A096QNE9_MAIZE	119 kDa		0	0	0	0	0	0
Uncharacterized protein OS=Zea mays GN=Zm.126987 PE=4 SV=1	A0A096R5J8_MAIZE	78 kDa		0	0	0	0	2	0
Uncharacterized protein OS=Zea mays GN=LOC100274307 PE=4 SV=1	A0A096RHL1_MAIZE (+1)	51 kDa		0	1	0	0	3	0
Uncharacterized protein OS=Zea mays GN=Zm.28939 PE=4 SV=1	A0A096RUR8_MAIZE	213 kDa		0	0	0	0	0	0
Glutamine synthetase OS=Zea mays GN=LOC100856889 PE=2 SV=1	B4F9A2_MAIZE (+2)	40 kDa	TRUE	0	0	0	0	4	0
Putative oxidoreductase, aldo/keto reductase family protein OS=Zea mays GN=Zm.94073 PE=2 SV=1	B6SGM5_MAIZE (+1)	37 kDa		0	0	0	0	3	0
Uridine kinase OS=Zea mays GN=pco087306 PE=2 SV=1	B6T7J2_MAIZE	54 kDa	TRUE	0	0	0	0	1	0
Uncharacterized protein OS=Zea mays GN=AY107911 PE=2 SV=1	B8A1B4_MAIZE	26 kDa		0	0	0	0	2	0
Uncharacterized protein OS=Zea mays GN=gpm74 PE=2 SV=1	C0P567_MAIZE	61 kDa		0	0	0	0	4	0
Uncharacterized protein OS=Zea mays GN=LOC100284998 PE=2 SV=1	C4J4G1_MAIZE	59 kDa		0	0	0	0	2	0
Uncharacterized protein OS=Zea mays GN=Zm.21936 PE=2 SV=1	C4J4W6_MAIZE	63 kDa		0	0	0	0	1	0
Uncharacterized protein OS=Zea mays GN=Zm.3107 PE=4 SV=1	K7V5J0_MAIZE	93 kDa		0	0	0	0	2	0
Ribonucleoside-diphosphate reductase OS=Zea mays GN=ZEAMMB73_966032 PE=3 SV=1	K7VAA1_MAIZE	92 kDa		0	0	0	0	4	0
Uncharacterized protein OS=Zea mays GN=Zm.9838 PE=4 SV=1	A0A096R5N2_MAIZE	137 kDa		0	0	0	0	1	0
Long-chain-alcohol oxidase OS=Zea mays GN=si606042h11b PE=3 SV=1	A0A096SDY3_MAIZE (+2)	63 kDa		0	0	0	0	3	0
Uncharacterized protein OS=Zea mays GN=pco091441 PE=4 SV=1	A0A096SQ81_MAIZE (+1)	27 kDa		0	0	0	0	2	0
Uncharacterized protein OS=Zea mays GN=Zm.2558 PE=4 SV=1	A0A096U0D9_MAIZE (+1)	19 kDa		0	0	0	0	0	0
Chromosome 2, whole genome shotgun sequence OS=Ustilago maydis (strain 521 / FGSC 9021) GN=UMAG_01221 PE=3 SV=1	A0A0D1E6V6_USTMA	49 kDa	TRUE	0	0	0	0	0	0
Uncharacterized protein OS=Zea mays GN=LOC100274377 PE=2 SV=1	B4FTR5_MAIZE	33 kDa		0	0	0	0	1	0
Uncharacterized protein OS=Zea mays GN=pco145034 PE=2 SV=1	C0P2Q6_MAIZE	32 kDa		0	0	0	0	1	0
4-hydroxy-3-methylbut-2-enyl diphosphate reductase OS=Zea mays GN=HDR PE=2 SV=1	C0PDR3_MAIZE	52 kDa		0	0	0	0	0	0
Amidophosphoribosyltransferase OS=Zea mays GN=Zm.22181 PE=3 SV=1	K7VV41_MAIZE	58 kDa		0	0	0	0	0	0
Uncharacterized protein (Fragment) OS=Zea mays PE=4 SV=1	A0A096SSV4_MAIZE	15 kDa		0	0	0	0	3	0
GrpE protein homolog OS=Zea mays GN=LOC100272696 PE=3 SV=1	K7U372_MAIZE	36 kDa		0	0	0	0	2	0
Cyclopropane fatty acid synthase OS=Zea mays GN=LOC100281392 PE=2 SV=1	B6SV21_MAIZE	98 kDa		0	0	0	0	1	0
Uncharacterized protein OS=Zea mays PE=4 SV=1	A0A096Q5P4_MAIZE	17 kDa		0	0	0	0	3	0
Aspartate aminotransferase OS=Zea mays GN=LOC100274119 PE=2 SV=1	B4F9G1_MAIZE	48 kDa		0	0	0	0	3	0
Uncharacterized protein OS=Zea mays GN=LOC100273042 PE=2 SV=1	B4FSH1_MAIZE	28 kDa		0	0	0	0	2	0
Glycosyltransferase OS=Zea mays GN=LOC100283088 PE=2 SV=1	B7ZZ56_MAIZE	52 kDa		0	0	0	0	1	0
Putative knotted-like transcription factor family protein OS=Zea mays GN=knox7 PE=4 SV=1	K7UBA4_MAIZE (+1)	36 kDa		0	0	0	0	1	0
Glycosyltransferase OS=Zea mays GN=Zm.84405 PE=2 SV=1	B6SRY5_MAIZE	52 kDa		0	0	0	0	2	0
Proline iminopeptidase OS=Zea mays GN=LOC100272740 PE=3 SV=1	A0A096T0B4_MAIZE (+1)	42 kDa		0	0	0	0	1	0
Uncharacterized protein OS=Zea mays GN=LOC100274224 PE=2 SV=1	B4FZN1_MAIZE	37 kDa		0	0	0	0	0	0
Uncharacterized protein OS=Zea mays GN=Zm.68079 PE=2 SV=1	C4J9Y2_MAIZE	25 kDa		0	0	0	0	0	1
Uncharacterized protein OS=Zea mays GN=LOC100191930 PE=2 SV=1	B4FAP9_MAIZE	77 kDa	TRUE	0	0	0	0	4	0
Uncharacterized protein OS=Zea mays PE=4 SV=1	A0A096Q519_MAIZE	117 kDa		0	0	0	0	0	0
Uncharacterized protein OS=Zea mays GN=LOC100501868 PE=2 SV=1	C4J6L3_MAIZE	73 kDa		0	0	0	0	1	0
Uncharacterized protein OS=Zea mays PE=4 SV=1	A0A096RWB0_MAIZE	36 kDa		0	0	0	0	2	0
Uncharacterized protein OS=Zea mays PE=4 SV=1	A0A096SAT9_MAIZE	67 kDa		0	0	0	0	2	0
Uncharacterized protein OS=Zea mays GN=LOC100216960 PE=4 SV=1	A0A096T7H4_MAIZE	113 kDa		0	0	0	0	2	0
Uncharacterized protein OS=Zea mays GN=Zm.4236 PE=3 SV=1	A0A096TS21_MAIZE	59 kDa		0	0	0	0	2	0
Chromosome 13, whole genome shotgun sequence OS=Ustilago maydis (strain 521 / FGSC 9021) GN=UMAG_11551 PE=4 SV=1	A0A0D1C151_USTMA	18 kDa		0	0	0	0	2	1
MKI67 FHA domain-interacting nucleolar phosphoprotein-like OS=Zea mays GN=LOC100856944 PE=2 SV=1	B4FL92_MAIZE (+1)	25 kDa		0	0	1	0	2	1
NHP2-like protein 1 OS=Zea mays GN=LOC100286043 PE=2 SV=1	B4FMS0_MAIZE (+1)	14 kDa		0	1	0	0	1	0
Small ubiquitin-related modifier OS=Zea mays GN=LOC100281934 PE=2 SV=1	B4FNC9_MAIZE (+1)	11 kDa		0	0	0	0	2	0
Uncharacterized protein OS=Zea mays GN=LOC100383470 PE=2 SV=1	C0PG78_MAIZE	66 kDa		0	0	0	0	2	0
Shikimate dehydrogenase OS=Zea mays GN=sad1 PE=2 SV=1	B4FAK2_MAIZE	58 kDa		0	0	0	0	2	0
Uncharacterized protein OS=Zea mays GN=LOC100278908 PE=2 SV=1	B6UFC7_MAIZE	20 kDa		0	1	0	0	2	0
Uncharacterized protein OS=Zea mays GN=LOC100279844 PE=2 SV=1	B4FSB4_MAIZE	35 kDa	TRUE	0	0	0	0	1	0
Uncharacterized protein OS=Zea mays GN=Zm.74340 PE=2 SV=1	B4FI96_MAIZE	51 kDa		0	0	0	0	1	2
Uncharacterized protein OS=Zea mays GN=Zm.17892 PE=4 SV=1	A0A096RPY3_MAIZE (+1)	64 kDa		0	0	0	0	1	0
Benzoxazinone synthesis3 OS=Zea mays GN=ZEAMMB73_863714 PE=2 SV=1	B6TRC9_MAIZE	60 kDa		0	0	0	0	3	0
Catalytic/ hydrolase OS=Zea mays GN=LOC100283621 PE=4 SV=1	K7VM64_MAIZE (+2)	61 kDa		0	0	0	0	1	0
Glycosyltransferase OS=Zea mays GN=Zm.24055 PE=3 SV=1	A0A096Q440_MAIZE	51 kDa		0	0	0	0	0	0
Uncharacterized protein OS=Zea mays GN=cl5678_1 PE=3 SV=1	A0A096RZJ9_MAIZE (+2)	25 kDa		0	0	0	0	1	0
Uncharacterized protein OS=Zea mays PE=4 SV=1	A0A096SZD6_MAIZE	14 kDa		0	0	0	0	2	0
Uncharacterized protein OS=Zea mays GN=Zm.96592 PE=4 SV=1	A0A096PTQ7_MAIZE (+1)	54 kDa		0	0	0	0	1	0
Uncharacterized protein OS=Zea mays GN=Zm.75898 PE=4 SV=1	A0A096R2E3_MAIZE (+1)	93 kDa		0	0	0	0	0	0
Uncharacterized protein OS=Zea mays GN=LOC100192506 PE=2 SV=1	B4FBL3_MAIZE	52 kDa		0	1	0	0	2	0
NAD-dependent epimerase/dehydratase OS=Zea mays GN=cl63430_1 PE=2 SV=1	B4FH62_MAIZE	32 kDa		0	1	0	0	1	0
Thioredoxin OS=Zea mays GN=trh2 PE=2 SV=1	B4FH44_MAIZE	13 kDa		0	0	0	0	0	0
Uncharacterized protein OS=Zea mays GN=pco131913 PE=3 SV=1	A0A096QV77_MAIZE (+1)	23 kDa		0	0	0	0	1	0
Uncharacterized protein OS=Zea mays GN=LOC100191635 PE=2 SV=1	B4F9J7_MAIZE	18 kDa		0	0	0	0	1	0
Chromosome 21, whole genome shotgun sequence OS=Ustilago maydis (strain 521 / FGSC 9021) GN=UMAG_06126 PE=4 SV=1	A0A0D1DPZ4_USTMA	44 kDa		0	1	0	0	1	2
Uncharacterized protein OS=Zea mays GN=LOC100383543 PE=2 SV=1	C0PGV7_MAIZE	84 kDa		0	0	0	0	1	0
Calcyclin-binding protein OS=Zea mays GN=pco119359 PE=2 SV=1	B4G1K3_MAIZE	25 kDa		0	0	0	0	1	0
Putative cystatin OS=Zea mays GN=cc3 PE=2 SV=1	Q4FZ53_MAIZE	12 kDa		0	1	0	0	1	0
Chromosome 2, whole genome shotgun sequence OS=Ustilago maydis (strain 521 / FGSC 9021) GN=UMAG_01372 PE=4 SV=1	A0A0D1CEJ1_USTMA	73 kDa		0	1	0	0	0	1
Uncharacterized protein OS=Zea mays GN=Zm.5420 PE=4 SV=1	K7V5G0_MAIZE	17 kDa		0	1	0	0	1	0
Methylthioribose kinase OS=Zea mays GN=pco103407 PE=2 SV=1	B6TDT6_MAIZE (+1)	48 kDa		0	0	0	0	1	0
Uncharacterized protein OS=Zea mays GN=LOC100382094 PE=2 SV=1	C0P4A5_MAIZE	37 kDa		0	0	0	0	1	0
Uncharacterized protein OS=Zea mays GN=LOC100273908 PE=2 SV=1	B4FTA7_MAIZE	36 kDa		0	0	0	0	2	0
Uncharacterized protein (Fragment) OS=Zea mays GN=Zm.4808 PE=4 SV=1	A0A096RL34_MAIZE (+1)	16 kDa		0	1	0	0	0	0
Ribose-5-phosphate isomerase OS=Zea mays GN=pco087551 PE=2 SV=1	B6TI56_MAIZE	29 kDa		0	1	0	0	1	0
Amine oxidase OS=Zea mays GN=pco118120 PE=3 SV=1	A0A096SGQ3_MAIZE (+1)	86 kDa		0	0	0	0	1	0
Uncharacterized protein OS=Zea mays GN=Zm.19953 PE=2 SV=1	C0P861_MAIZE (+3)	118 kDa		0	0	0	0	0	0
Uncharacterized protein OS=Zea mays GN=LOC100274541 PE=4 SV=1	A0A096TL02_MAIZE	26 kDa		0	0	0	0	1	0
Uncharacterized protein OS=Zea mays GN=LOC100274305 PE=4 SV=1	A0A096SQK6_MAIZE	35 kDa		0	2	0	0	2	0
Uncharacterized protein OS=Zea mays GN=Zm.87285 PE=4 SV=1	A0A096RCF3_MAIZE	53 kDa		0	0	0	0	2	0
Uncharacterized protein OS=Zea mays GN=LOC100276396 PE=4 SV=1	A0A096RDG5_MAIZE	45 kDa		0	0	0	0	1	0
Uncharacterized protein OS=Zea mays GN=pco108913 PE=4 SV=1	A0A096UJH5_MAIZE (+1)	21 kDa		0	0	0	0	1	1
Uncharacterized protein OS=Zea mays GN=LOC100191483 PE=2 SV=1	B4F8Z1_MAIZE	76 kDa		0	0	0	0	2	0
Mitochondrial import inner membrane translocase subunit Tim13 OS=Zea mays GN=Zm.17096 PE=2 SV=1	B4FYN0_MAIZE	9 kDa		0	0	0	0	0	0
Cluster of Uncharacterized protein OS=Zea mays GN=Zm.33135 PE=4 SV=1 (A0A096QQN1_MAIZE)	A0A096QQN1_MAIZE [5]	47 kDa	TRUE	0	0	0	0	1	1
Cluster of ACT domain containing protein OS=Zea mays GN=Zm.95199 PE=2 SV=1 (B4FRX2_MAIZE)	B4FRX2_MAIZE [3]	30 kDa	TRUE	0	0	0	0	1	0
Cluster of Ran-binding protein 1 OS=Zea mays GN=LOC100282282 PE=2 SV=1 (B6T5R1_MAIZE)	B6T5R1_MAIZE [2]	24 kDa	TRUE	0	0	0	0	4	0
Cluster of Uncharacterized protein OS=Zea mays GN=TIDP2736 PE=2 SV=1 (C0P4D9_MAIZE)	C0P4D9_MAIZE [5]	88 kDa	TRUE	0	0	0	0	0	1
Cluster of 26S proteasome non-ATPase regulatory subunit 8 OS=Zea mays GN=LOC100282470 PE=2 SV=1 (B4FR70_MAIZE)	B4FR70_MAIZE [2]	31 kDa	TRUE	0	0	0	0	2	0
Cluster of Uncharacterized protein OS=Zea mays GN=Zm.17591 PE=4 SV=1 (A0A096QUK2_MAIZE)	A0A096QUK2_MAIZE [3]	60 kDa	TRUE	0	0	0	0	1	0
Uncharacterized protein OS=Zea mays PE=4 SV=1	A0A096PLH2_MAIZE	50 kDa		0	0	0	0	4	0
Uncharacterized protein OS=Zea mays PE=4 SV=1	A0A096PQF0_MAIZE	108 kDa		0	0	0	0	0	0
Uncharacterized protein OS=Zea mays GN=Zm.31053 PE=4 SV=1	A0A096PWY5_MAIZE	157 kDa		0	0	0	0	3	0
Uncharacterized protein OS=Zea mays GN=Zm.10287 PE=3 SV=1	A0A096Q8E9_MAIZE	67 kDa		0	0	0	0	3	0
Uncharacterized protein OS=Zea mays GN=LOC100274347 PE=4 SV=1	A0A096R611_MAIZE	33 kDa		0	0	0	0	3	0
Uncharacterized protein OS=Zea mays GN=Zm.25447 PE=4 SV=1	A0A096R9N1_MAIZE	99 kDa		0	0	0	0	1	0
Uncharacterized protein OS=Zea mays GN=gst14 PE=3 SV=1	A0A096SZL6_MAIZE	33 kDa	TRUE	0	0	0	0	5	0
Peroxidase OS=Zea mays GN=Zm.29242 PE=3 SV=1	A0A096TM01_MAIZE	33 kDa		0	0	0	0	3	0
Uncharacterized protein OS=Zea mays GN=LOC100282283 PE=3 SV=1	A0A096UEE1_MAIZE (+1)	31 kDa	TRUE	0	1	0	0	1	0
Lon protease homolog OS=Zea mays GN=LON2 PE=3 SV=1	A0A0B4J381_MAIZE (+1)	107 kDa		0	0	0	0	5	0
Chromosome 1, whole genome shotgun sequence OS=Ustilago maydis (strain 521 / FGSC 9021) GN=UMAG_10114 PE=3 SV=1	A0A0D1E827_USTMA	16 kDa		0	0	0	0	0	0
Uncharacterized protein OS=Zea mays GN=LOC100272540 PE=2 SV=1	B4FP72_MAIZE	35 kDa		0	0	0	0	1	0
Acid phosphatase OS=Zea mays GN=LOC100284704 PE=2 SV=1	B4G027_MAIZE	43 kDa		0	0	0	0	3	0
Cytochrome P450 CYP97A16 OS=Zea mays GN=Zm.32089 PE=2 SV=1	B6SVI8_MAIZE	69 kDa		0	0	0	0	1	0
Nuclear transcription factor Y subunit C-2 OS=Zea mays GN=pco147903a PE=2 SV=1	B6UA50_MAIZE (+1)	22 kDa		0	0	0	0	1	0
Uncharacterized protein OS=Zea mays GN=LOC100280073 PE=2 SV=1	B8A1S1_MAIZE (+2)	52 kDa		0	0	0	0	1	0
Uncharacterized protein OS=Zea mays GN=LOC100383560 PE=2 SV=1	C0PH29_MAIZE	88 kDa		0	0	0	0	3	0
Uncharacterized protein OS=Zea mays GN=LOC100501905 PE=3 SV=1	A0A096PVL7_MAIZE	102 kDa		0	0	0	0	2	0
Uncharacterized protein OS=Zea mays GN=Zm.138053 PE=4 SV=1	A0A096PX63_MAIZE	43 kDa		0	0	0	0	1	0
Uncharacterized protein OS=Zea mays GN=Zm.67772 PE=4 SV=1	A0A096TWF4_MAIZE (+1)	38 kDa		0	0	0	0	1	0
Uncharacterized protein OS=Zea mays GN=Zm.24177 PE=4 SV=1	A0A096U0H7_MAIZE	187 kDa		0	0	0	0	2	0
Uncharacterized protein OS=Zea mays GN=fdh1 PE=4 SV=1	A0A096U8S4_MAIZE (+2)	27 kDa		0	0	0	0	2	0
3-isopropylmalate dehydrogenase OS=Zea mays GN=Zm.138389 PE=3 SV=1	A0A0B4J3I7_MAIZE	43 kDa		0	0	0	0	1	0
Uncharacterized protein OS=Zea mays GN=Zm.95279 PE=2 SV=1	B4F845_MAIZE	34 kDa		0	0	0	0	2	0
NADH-ubiquinone oxidoreductase B18 subunit OS=Zea mays GN=umc1106 PE=2 SV=1	B4FLH6_MAIZE	12 kDa		0	0	0	0	1	0
Aldehyde dehydrogenase OS=Zea mays GN=Zm.94475 PE=2 SV=1	B4FUA7_MAIZE (+1)	52 kDa		0	0	0	0	3	0
Putative O-Glycosyl hydrolase superfamily protein OS=Zea mays GN=Zm.85391 PE=2 SV=1	B8A1R0_MAIZE	89 kDa		0	0	0	0	3	0
Uncharacterized protein OS=Zea mays GN=gpm592 PE=2 SV=1	C0P4M0_MAIZE	46 kDa	TRUE	0	0	0	0	0	0
Alpha-galactosidase OS=Ustilago maydis (strain 521 / FGSC 9021) GN=UMAG_04503 PE=3 SV=1	A0A0D1CKT5_USTMA	61 kDa		0	2	0	0	0	2
SNF2 transcription factor OS=Zea mays GN=gpm690 PE=2 SV=1	B4FMA8_MAIZE (+1)	40 kDa		0	0	0	0	1	0
Uncharacterized protein OS=Zea mays GN=LOC100272914 PE=2 SV=1	B4FRM5_MAIZE	36 kDa		0	0	0	0	1	0
Uncharacterized protein OS=Zea mays GN=Zm.108722 PE=3 SV=1	K7TUB2_MAIZE	92 kDa		0	0	0	0	0	0
Uncharacterized protein OS=Zea mays GN=LOC100279372 PE=2 SV=1	B7ZXU2_MAIZE	82 kDa		0	0	0	0	2	0
Embryonic abundant protein-like protein OS=Zea mays GN=LOC100284758 PE=2 SV=1	C0HDZ4_MAIZE	29 kDa		0	0	0	0	0	0
Caffeic acid 3-O-methyltransferase OS=Zea mays GN=si683005e02 PE=2 SV=1	C0HEH4_MAIZE	40 kDa		0	0	0	0	2	0
Uncharacterized protein OS=Zea mays GN=Zm.25284 PE=4 SV=1	A0A096TGS5_MAIZE	191 kDa		0	0	0	0	1	0
Uncharacterized protein OS=Zea mays GN=Zm.80263 PE=4 SV=1	A0A096RUV9_MAIZE (+1)	53 kDa		0	0	0	0	2	0
Uncharacterized protein OS=Zea mays GN=LOC100276768 PE=2 SV=1	B6THW0_MAIZE (+1)	55 kDa		0	0	0	0	1	0
Carboxypeptidase OS=Zea mays GN=LOC100279978 PE=2 SV=1	B6TQW0_MAIZE	53 kDa		0	0	0	0	2	0
Uncharacterized protein OS=Zea mays GN=IDP1623 PE=2 SV=1	C0P8S9_MAIZE	39 kDa	TRUE	0	0	0	0	5	2
Carbamoyl-phosphate synthase small chain OS=Zea mays GN=pco072185 PE=3 SV=1	K7TZS8_MAIZE (+3)	52 kDa	TRUE	0	0	0	0	3	1
NADH-ubiquinone oxidoreductase 13 kDa-B subunit OS=Zea mays GN=LOC100280838 PE=4 SV=1	K7WE09_MAIZE	23 kDa	TRUE	0	1	0	0	3	0
Uncharacterized protein OS=Zea mays GN=LOC100382017 PE=2 SV=1	C0P3N5_MAIZE	60 kDa		0	0	0	0	1	0
Uncharacterized protein OS=Zea mays GN=Zm.24151 PE=4 SV=1	A0A096S4K5_MAIZE	25 kDa	TRUE	0	0	0	0	2	0
Uncharacterized protein OS=Zea mays GN=LOC100273911 PE=4 SV=1	A0A096PKT0_MAIZE	63 kDa		0	0	0	0	2	0
[truncated: 1,563 more rows]
