# Supplementary material for: A cell surface-exposed protein complex with an essential virulence function in Ustilago maydis
Source: Nat Microbiol. 2021 May 3;6(6):722–30. doi: 10.1038/s41564-021-00896-x (PMC8159752; doi:10.1038/s41564-021-00896-x)
Supplement: Supplementary file 5 — LFQ data matrix exported from Perseus after data imputation and significance test of mCherry versus Stp1 co-IP/MS experiments. [file 41564_2021_896_MOESM5_ESM.xlsx]

## Sheet: LFQ data matrix
LFQ data matrix exported from Perseus after data imputation and significance test of Cherry versus Stp1 co-IP/MS experiments.
Protein IDs	Majority protein IDs	Genename	Fasta headers	Peptides	Razor + unique peptides	Unique peptides	Sequence coverage [%]	Unique + razor sequence coverage [%]	Unique sequence coverage [%]	Mol. weight [kDa]	Q-value	Score	MS/MS count	LFQ intensity Cherry-1	LFQ intensity Cherry-2	LFQ intensity Cherry-3	LFQ intensity Stp1-1	LFQ intensity Stp1-2	LFQ intensity Stp1-3	-Log Student's t-test p-value LFQ intensity Cherry_LFQ intensity Stp1	Student's t-test Difference LFQ intensity Cherry_LFQ intensity Stp1
tr|A0A0D1C5E3|A0A0D1C5E3_USTMA	tr|A0A0D1C5E3|A0A0D1C5E3_USTMA	UMAG_12197	tr|A0A0D1C5E3|A0A0D1C5E3_USTMA Chromosome 7, whole genome shotgun sequence OS=Ustilago maydis (strain 521 / FGSC 9021) GN=UMAG_12197 PE=4 SV=1	11	11	11	74.4	74.4	74.4	13.998	0	323.31	211	18.7292	22.0698	22.2682	32.081	28.7552	32.3893	2.4504	-10.0528
tr|G0X7E8|G0X7E8_USTMD;tr|A0A0D1E411|A0A0D1E411_USTMA;tr|G0X7E4|G0X7E4_USTMD;tr|G0X7D4|G0X7D4_USTMD;tr|G0X7D6|G0X7D6_USTMD	tr|G0X7E8|G0X7E8_USTMD;tr|A0A0D1E411|A0A0D1E411_USTMA;tr|G0X7E4|G0X7E4_USTMD;tr|G0X7D4|G0X7D4_USTMD;tr|G0X7D6|G0X7D6_USTMD	um01987	tr|G0X7E8|G0X7E8_USTMD Pep1 OS=Ustilago maydis GN=um01987 PE=4 SV=1;tr|A0A0D1E411|A0A0D1E411_USTMA Chromosome 3, whole genome shotgun sequence OS=Ustilago maydis (strain 521 / FGSC 9021) GN=UMAG_01987 PE=4 SV=1;tr|G0X7E4|G0X7E4_USTMD Pep1 OS=Ustilago maydi	9	9	9	56.7	56.7	56.7	18.445	0	323.31	167	21.7236	21.0365	18.4111	31.2646	28.7215	31.2963	2.79257	-10.0371
tr|A0A0D1CU07|A0A0D1CU07_USTMA	tr|A0A0D1CU07|A0A0D1CU07_USTMA	UMAG_02475	tr|A0A0D1CU07|A0A0D1CU07_USTMA Chromosome 5, whole genome shotgun sequence OS=Ustilago maydis (strain 521 / FGSC 9021) GN=UMAG_02475 PE=4 SV=1	25	25	25	50.5	50.5	50.5	50.618	0	323.31	776	20.571	21.8548	20.5744	31.5206	28.9187	31.7592	3.19629	-9.73273
tr|A0A0D1EAN2|A0A0D1EAN2_USTMA	tr|A0A0D1EAN2|A0A0D1EAN2_USTMA	UMAG_00715	tr|A0A0D1EAN2|A0A0D1EAN2_USTMA Chromosome 1, whole genome shotgun sequence OS=Ustilago maydis (strain 521 / FGSC 9021) GN=UMAG_00715 PE=4 SV=1	30	30	30	85	85	85	35.363	0	323.31	363	20.415	20.2573	20.0943	29.6725	28.5966	29.9008	4.60819	-9.13444
tr|B4F9U9|B4F9U9_MAIZE;tr|A0A096PRH5|A0A096PRH5_MAIZE;tr|A0A096PRH6|A0A096PRH6_MAIZE	tr|B4F9U9|B4F9U9_MAIZE;tr|A0A096PRH5|A0A096PRH5_MAIZE	LOC100272926	tr|B4F9U9|B4F9U9_MAIZE Uncharacterized protein OS=Zea mays GN=LOC100272926 PE=2 SV=1;tr|A0A096PRH5|A0A096PRH5_MAIZE Uncharacterized protein OS=Zea mays GN=LOC100272926 PE=4 SV=1	19	14	14	41.5	36.2	36.2	49.361	0	165.79	87	20.0145	19.5595	18.7669	27.9726	24.152	28.5496	2.19087	-7.44442
tr|B4G0K5|B4G0K5_MAIZE;tr|C4J722|C4J722_MAIZE;sp|P80610|UC04_MAIZE	tr|B4G0K5|B4G0K5_MAIZE;tr|C4J722|C4J722_MAIZE	LOC100274379	tr|B4G0K5|B4G0K5_MAIZE Uncharacterized protein OS=Zea mays GN=LOC100274379 PE=2 SV=1;tr|C4J722|C4J722_MAIZE Uncharacterized protein OS=Zea mays GN=LOC100274379 PE=2 SV=1	33	27	25	84	73.8	71.8	38.394	0	323.31	278	22.2082	23.2502	20.9787	30.2743	27.6746	30.1552	2.5971	-7.22235
tr|A0A096RN19|A0A096RN19_MAIZE;tr|A0A096SEH9|A0A096SEH9_MAIZE;tr|A0A096RN22|A0A096RN22_MAIZE;tr|A0A096RN20|A0A096RN20_MAIZE;tr|C0PDG5|C0PDG5_MAIZE;sp|P15718|POLB_MAIZE;tr|A0A096R392|A0A096R392_MAIZE	tr|A0A096RN19|A0A096RN19_MAIZE;tr|A0A096SEH9|A0A096SEH9_MAIZE	pco106203	tr|A0A096RN19|A0A096RN19_MAIZE Plasma membrane ATPase OS=Zea mays GN=pco106203 PE=3 SV=1;tr|A0A096SEH9|A0A096SEH9_MAIZE Plasma membrane ATPase OS=Zea mays GN=Zm.13934 PE=3 SV=1	43	20	18	42.2	24.3	23.2	105.27	0	297.33	90	18.8496	22.0006	19.6297	28.0176	24.6702	27.2121	2.02389	-6.47334
tr|B4FUK7|B4FUK7_MAIZE;tr|A0A096TYI2|A0A096TYI2_MAIZE;tr|A0A096TYI0|A0A096TYI0_MAIZE	tr|B4FUK7|B4FUK7_MAIZE	LOC100275372	tr|B4FUK7|B4FUK7_MAIZE Uncharacterized protein OS=Zea mays GN=LOC100275372 PE=2 SV=1	38	38	30	84.9	84.9	73.6	37.881	0	323.31	493	24.8979	25.0006	24.2224	31.1481	29.4591	31.6555	2.98809	-6.04728
tr|A0A0D1DYD6|A0A0D1DYD6_USTMA	tr|A0A0D1DYD6|A0A0D1DYD6_USTMA	UMAG_12216	tr|A0A0D1DYD6|A0A0D1DYD6_USTMA Chromosome 8, whole genome shotgun sequence OS=Ustilago maydis (strain 521 / FGSC 9021) GN=UMAG_12216 PE=4 SV=1	11	11	11	40.6	40.6	40.6	28.106	0	100.76	32	20.1607	18.6591	20.3013	26.2814	23.2918	26.3362	2.10427	-5.59608
sp|Q9ATM8|PIP22_MAIZE;tr|A0A096REX1|A0A096REX1_MAIZE	sp|Q9ATM8|PIP22_MAIZE;tr|A0A096REX1|A0A096REX1_MAIZE	PIP2-2	sp|Q9ATM8|PIP22_MAIZE Aquaporin PIP2-2 OS=Zea mays GN=PIP2-2 PE=2 SV=1;tr|A0A096REX1|A0A096REX1_MAIZE Uncharacterized protein OS=Zea mays GN=pip2b PE=3 SV=1	4	2	2	17.5	9.6	9.6	30.26	0	72.143	19	19.0902	21.6523	19.5225	26.4883	23.7053	26.3093	1.97134	-5.41264
tr|B6TQP9|B6TQP9_MAIZE;tr|A0A096R9P2|A0A096R9P2_MAIZE	tr|B6TQP9|B6TQP9_MAIZE;tr|A0A096R9P2|A0A096R9P2_MAIZE	LOC100191531	tr|B6TQP9|B6TQP9_MAIZE Lipid transfer protein OS=Zea mays GN=LOC100191531 PE=2 SV=1;tr|A0A096R9P2|A0A096R9P2_MAIZE Uncharacterized protein OS=Zea mays GN=LOC100191531 PE=4 SV=1	4	4	4	33.7	33.7	33.7	18.769	0	70.933	15	19.8857	19.9286	19.8913	25.0657	24.7406	25.9245	3.95216	-5.34173
tr|K7UUB3|K7UUB3_MAIZE	tr|K7UUB3|K7UUB3_MAIZE	LOC100383137	tr|K7UUB3|K7UUB3_MAIZE Plasma membrane ATPase OS=Zea mays GN=LOC100383137 PE=3 SV=1	19	2	2	16.3	3.3	3.3	103.54	0	61.606	9	20.0468	19.6941	20.1782	26.0545	23.2137	25.3828	2.31539	-4.91061
tr|A0A096QCL2|A0A096QCL2_MAIZE;tr|A0A096QCL3|A0A096QCL3_MAIZE;tr|K7WAJ9|K7WAJ9_MAIZE;tr|A0A096PL51|A0A096PL51_MAIZE;tr|K7VRG8|K7VRG8_MAIZE;tr|A0A096SXR3|A0A096SXR3_MAIZE	tr|A0A096QCL2|A0A096QCL2_MAIZE;tr|A0A096QCL3|A0A096QCL3_MAIZE	LOC100502231	tr|A0A096QCL2|A0A096QCL2_MAIZE Plasma membrane ATPase OS=Zea mays GN=LOC100502231 PE=3 SV=1;tr|A0A096QCL3|A0A096QCL3_MAIZE Plasma membrane ATPase OS=Zea mays GN=LOC100502231 PE=3 SV=1	50	34	19	46.8	36.7	25.4	105.47	0	323.31	171	23.2044	24.6414	23.1716	29.7633	26.8571	28.8196	2.09069	-4.80755
tr|A0A096Q2C3|A0A096Q2C3_MAIZE;tr|A0A096RN21|A0A096RN21_MAIZE;tr|C0PEP3|C0PEP3_MAIZE;tr|A0A096S6T1|A0A096S6T1_MAIZE	tr|A0A096Q2C3|A0A096Q2C3_MAIZE	mha2	tr|A0A096Q2C3|A0A096Q2C3_MAIZE Plasma membrane ATPase OS=Zea mays GN=mha2 PE=3 SV=1	65	11	10	49.4	10.8	10.8	104.81	0	209.89	89	22.7592	23.7834	23.1216	29.2311	25.7354	28.1606	1.85221	-4.48764
tr|K7TX67|K7TX67_MAIZE;tr|K7U7J3|K7U7J3_MAIZE	tr|K7TX67|K7TX67_MAIZE;tr|K7U7J3|K7U7J3_MAIZE	Zm.14838	tr|K7TX67|K7TX67_MAIZE Plasma membrane ATPase OS=Zea mays GN=Zm.14838 PE=3 SV=1;tr|K7U7J3|K7U7J3_MAIZE Plasma membrane ATPase OS=Zea mays GN=Zm.14838 PE=3 SV=1	66	66	11	49.4	49.4	12.2	104.9	0	323.31	675	26.1199	26.7764	26.5748	32.1259	29.03	31.1046	1.99137	-4.26315
tr|A0A096TI73|A0A096TI73_MAIZE;tr|A0A096TI72|A0A096TI72_MAIZE;tr|A0A096RA96|A0A096RA96_MAIZE	tr|A0A096TI73|A0A096TI73_MAIZE;tr|A0A096TI72|A0A096TI72_MAIZE;tr|A0A096RA96|A0A096RA96_MAIZE	LOC100282637	tr|A0A096TI73|A0A096TI73_MAIZE Uncharacterized protein OS=Zea mays GN=LOC100282637 PE=4 SV=1;tr|A0A096TI72|A0A096TI72_MAIZE Uncharacterized protein OS=Zea mays GN=LOC100282637 PE=4 SV=1;tr|A0A096RA96|A0A096RA96_MAIZE Uncharacterized protein OS=Zea mays PE=	4	4	4	9.4	9.4	9.4	55.058	0	52.881	10	20.5506	19.9587	19.166	25.2748	21.9639	25.1529	1.66887	-4.23875
tr|Q9UV32|Q9UV32_USTMD;tr|A0A0D1DWS3|A0A0D1DWS3_USTMA	tr|Q9UV32|Q9UV32_USTMD;tr|A0A0D1DWS3|A0A0D1DWS3_USTMA	mig1	tr|Q9UV32|Q9UV32_USTMD Mig1 protein OS=Ustilago maydis GN=mig1 PE=4 SV=1;tr|A0A0D1DWS3|A0A0D1DWS3_USTMA Chromosome 8, whole genome shotgun sequence OS=Ustilago maydis (strain 521 / FGSC 9021) GN=UMAG_03223 PE=4 SV=1	8	8	8	39.5	39.5	39.5	21.445	0	66.051	33	20.9532	22.2137	20.1859	26.3941	23.1059	26.4304	1.54502	-4.19253
tr|C0PN00|C0PN00_MAIZE	tr|C0PN00|C0PN00_MAIZE	LOC100384277	tr|C0PN00|C0PN00_MAIZE Uncharacterized protein OS=Zea mays GN=LOC100384277 PE=2 SV=1	3	3	3	9.2	9.2	9.2	20.606	0	29.772	10	20.4269	18.7727	20.2305	24.5022	22.5651	24.2186	2.11049	-3.95192
tr|C4JBG0|C4JBG0_MAIZE;tr|C0P892|C0P892_MAIZE;tr|Q84RL8|Q84RL8_MAIZE	tr|C4JBG0|C4JBG0_MAIZE;tr|C0P892|C0P892_MAIZE;tr|Q84RL8|Q84RL8_MAIZE	inra1(tmp)	tr|C4JBG0|C4JBG0_MAIZE Uncharacterized protein OS=Zea mays GN=inra1(tmp) PE=2 SV=1;tr|C0P892|C0P892_MAIZE Uncharacterized protein OS=Zea mays GN=LOC100856930 PE=2 SV=1;tr|Q84RL8|Q84RL8_MAIZE Plasma membrane intrinsic protein OS=Zea mays GN=PIP1-1 PE=2 SV=1	4	4	3	22	22	16.9	18.839	0	28.817	13	19.2048	20.8392	20.4054	25.0653	21.6828	24.9661	1.43802	-3.75498
tr|Q9M584|Q9M584_MAIZE	tr|Q9M584|Q9M584_MAIZE	HIR1	tr|Q9M584|Q9M584_MAIZE Hypersensitive induced reaction1 isoform 1 OS=Zea mays GN=HIR1 PE=2 SV=1	8	8	6	33.5	33.5	25.7	31.366	0	52.148	20	19.5215	19.433	20.1497	25.3034	20.3629	24.339	1.11785	-3.63372
sp|Q84RL7|PIP21_MAIZE;tr|A0A096PZA7|A0A096PZA7_MAIZE;tr|A0A096PZA8|A0A096PZA8_MAIZE	sp|Q84RL7|PIP21_MAIZE;tr|A0A096PZA7|A0A096PZA7_MAIZE;tr|A0A096PZA8|A0A096PZA8_MAIZE	PIP2-1	sp|Q84RL7|PIP21_MAIZE Aquaporin PIP2-1 OS=Zea mays GN=PIP2-1 PE=1 SV=2;tr|A0A096PZA7|A0A096PZA7_MAIZE Uncharacterized protein OS=Zea mays GN=pip2e PE=3 SV=1;tr|A0A096PZA8|A0A096PZA8_MAIZE Uncharacterized protein OS=Zea mays GN=pip2e PE=3 SV=1	5	3	1	18.3	14.1	6.2	30.215	0	151.93	53	25.1772	25.324	24.58	29.8336	26.57	29.4488	1.56602	-3.59039
tr|B4FRK2|B4FRK2_MAIZE;tr|B4FV06|B4FV06_MAIZE	tr|B4FRK2|B4FRK2_MAIZE	LOC100272903	tr|B4FRK2|B4FRK2_MAIZE Ammonium transporter OS=Zea mays GN=LOC100272903 PE=2 SV=1	4	4	4	12.4	12.4	12.4	52.384	0	37.403	17	19.2496	18.7373	20.1665	24.2526	20.5722	23.7383	1.32658	-3.46992
sp|O64964|TIP11_MAIZE	sp|O64964|TIP11_MAIZE	TIP1-1	sp|O64964|TIP11_MAIZE Aquaporin TIP1-1 OS=Zea mays GN=TIP1-1 PE=2 SV=1	1	1	1	6.4	6.4	6.4	25.821	0.00044209	8.4246	4	19.8135	19.7197	19.7663	24.4723	20.6597	24.3772	1.27155	-3.40323
tr|A0A096TPX1|A0A096TPX1_MAIZE;tr|A0A096RIS6|A0A096RIS6_MAIZE	tr|A0A096TPX1|A0A096TPX1_MAIZE	IDP725	tr|A0A096TPX1|A0A096TPX1_MAIZE Uncharacterized protein OS=Zea mays GN=IDP725 PE=4 SV=1	3	3	3	25.6	25.6	25.6	25.013	0	48.282	15	20.9057	21.1473	20.4252	24.8746	23.0447	24.4389	2.29328	-3.2933
tr|A0A096S7Z2|A0A096S7Z2_MAIZE;sp|P11646|NU4LC_MAIZE	tr|A0A096S7Z2|A0A096S7Z2_MAIZE;sp|P11646|NU4LC_MAIZE		tr|A0A096S7Z2|A0A096S7Z2_MAIZE Uncharacterized protein OS=Zea mays PE=3 SV=1;sp|P11646|NU4LC_MAIZE NAD(P)H-quinone oxidoreductase subunit 4L, chloroplastic OS=Zea mays GN=ndhE PE=3 SV=1	1	1	1	8.9	8.9	8.9	11.337	0.00082203	7.3938	6	19.7873	19.4309	18.7882	22.6701	22.792	22.4242	3.34285	-3.2933
tr|Q9M582|Q9M582_MAIZE;tr|A0A096R0Z5|A0A096R0Z5_MAIZE	tr|Q9M582|Q9M582_MAIZE;tr|A0A096R0Z5|A0A096R0Z5_MAIZE	HIR3	tr|Q9M582|Q9M582_MAIZE Hypersensitive-induced response protein OS=Zea mays GN=HIR3 PE=2 SV=1;tr|A0A096R0Z5|A0A096R0Z5_MAIZE Uncharacterized protein OS=Zea mays GN=hir3 PE=4 SV=1	7	6	5	27.5	24	21.3	31.554	0	46.377	14	20.339	20.3199	20.6538	24.7913	22.1618	23.8375	1.81771	-3.15931
tr|K7VT58|K7VT58_MAIZE	tr|K7VT58|K7VT58_MAIZE	pco137326	tr|K7VT58|K7VT58_MAIZE Fasciclin-like arabinogalactan protein 7 OS=Zea mays GN=pco137326 PE=4 SV=1	4	4	2	23	23	8.5	28.748	0	75.738	30	22.7324	23.1933	20.0527	25.3533	24.6058	25.4898	1.44284	-3.15683
tr|A0A096QAU5|A0A096QAU5_MAIZE	tr|A0A096QAU5|A0A096QAU5_MAIZE	LOC100279462	tr|A0A096QAU5|A0A096QAU5_MAIZE Uncharacterized protein OS=Zea mays GN=LOC100279462 PE=4 SV=1	8	8	6	37.2	37.2	25.9	41.515	0	147.63	26	20.2877	22.2119	19.5029	24.0733	22.5159	24.8149	1.38965	-3.1339
sp|Q9ATM6|PIP24_MAIZE;sp|Q9ATM7|PIP23_MAIZE	sp|Q9ATM6|PIP24_MAIZE;sp|Q9ATM7|PIP23_MAIZE	PIP2-4	sp|Q9ATM6|PIP24_MAIZE Aquaporin PIP2-4 OS=Zea mays GN=PIP2-4 PE=1 SV=1;sp|Q9ATM7|PIP23_MAIZE Aquaporin PIP2-3 OS=Zea mays GN=PIP2-3 PE=2 SV=1	6	6	4	18.1	18.1	13.9	30.322	0	96.199	40	23.7011	23.9811	23.0383	27.7867	24.9803	27.2464	1.57481	-3.09762
tr|B4FR90|B4FR90_MAIZE;tr|A0A096QQE3|A0A096QQE3_MAIZE;tr|A0A096QQE4|A0A096QQE4_MAIZE	tr|B4FR90|B4FR90_MAIZE;tr|A0A096QQE3|A0A096QQE3_MAIZE		tr|B4FR90|B4FR90_MAIZE Uncharacterized protein OS=Zea mays PE=2 SV=1;tr|A0A096QQE3|A0A096QQE3_MAIZE Uncharacterized protein OS=Zea mays PE=4 SV=1	17	3	3	48.9	8.2	8.2	40.462	0	30.157	17	18.3525	22.2351	18.4567	22.5092	23.2142	22.31	1.07825	-2.99632
tr|B6SSV3|B6SSV3_MAIZE	tr|B6SSV3|B6SSV3_MAIZE	LOC100281174	tr|B6SSV3|B6SSV3_MAIZE Fasciclin-like arabinogalactan protein 7 OS=Zea mays GN=LOC100281174 PE=2 SV=1	4	2	2	23.8	8.8	8.8	28.108	0	25.757	10	21.1987	20.266	20.2839	23.9975	23.0899	23.6473	2.74577	-2.99539
tr|C0P586|C0P586_MAIZE;tr|B4FQK1|B4FQK1_MAIZE	tr|C0P586|C0P586_MAIZE;tr|B4FQK1|B4FQK1_MAIZE	TIDP3416	tr|C0P586|C0P586_MAIZE Uncharacterized protein OS=Zea mays GN=TIDP3416 PE=2 SV=1;tr|B4FQK1|B4FQK1_MAIZE Seven-transmembrane-domain protein 1 OS=Zea mays GN=TIDP3416 PE=2 SV=1	4	4	4	19.9	19.9	19.9	23.297	0	60.118	21	22.3428	22.5127	22.1369	26.4543	23.9218	25.1519	1.73714	-2.84519
sp|Q41783|TBB6_MAIZE;tr|A0A096R1Q6|A0A096R1Q6_MAIZE;tr|B4FTM1|B4FTM1_MAIZE;sp|P18026|TBB2_MAIZE;tr|A0A096PT50|A0A096PT50_MAIZE;tr|K7TY49|K7TY49_MAIZE;tr|K7TPT3|K7TPT3_MAIZE;tr|A0A096TGJ0|A0A096TGJ0_MAIZE;tr|A0A096UD20|A0A096UD20_MAIZE;tr|A0A096S1L7|A0A096S1L7_MAIZE;sp|Q4P235|TBB_USTMA;CON__ENSEMBL:ENSBTAP00000025008	sp|Q41783|TBB6_MAIZE;tr|A0A096R1Q6|A0A096R1Q6_MAIZE;tr|B4FTM1|B4FTM1_MAIZE;sp|P18026|TBB2_MAIZE	TUBB6	sp|Q41783|TBB6_MAIZE Tubulin beta-6 chain OS=Zea mays GN=TUBB6 PE=2 SV=1;tr|A0A096R1Q6|A0A096R1Q6_MAIZE Tubulin beta-6 chain OS=Zea mays GN=TUBB6 PE=3 SV=1;tr|B4FTM1|B4FTM1_MAIZE Tubulin beta-6 chain OS=Zea mays GN=TUBB6 PE=2 SV=1;sp|P18026|TBB2_MAIZE Tubu	15	3	1	39.5	11	2.5	50.203	0	130.46	16	22.9785	22.8357	17.5928	23.3685	24.593	23.8452	0.707133	-2.79991
tr|B4FV87|B4FV87_MAIZE;tr|C4JBH8|C4JBH8_MAIZE;tr|A0A096QM48|A0A096QM48_MAIZE;tr|A0A096RTJ6|A0A096RTJ6_MAIZE;tr|B4FN23|B4FN23_MAIZE;tr|A0A096RTJ7|A0A096RTJ7_MAIZE;tr|C0PK53|C0PK53_MAIZE;tr|C0HH10|C0HH10_MAIZE;tr|C0HFQ1|C0HFQ1_MAIZE	tr|B4FV87|B4FV87_MAIZE;tr|C4JBH8|C4JBH8_MAIZE;tr|A0A096QM48|A0A096QM48_MAIZE	pco083451(621)	tr|B4FV87|B4FV87_MAIZE Jasmonate-induced protein OS=Zea mays GN=pco083451(621) PE=2 SV=1;tr|C4JBH8|C4JBH8_MAIZE Uncharacterized protein OS=Zea mays GN=pco083451(621) PE=2 SV=1;tr|A0A096QM48|A0A096QM48_MAIZE Uncharacterized protein OS=Zea mays GN=pco083451(	12	12	9	46.2	46.2	36.3	34.355	0	103.7	35	22.6576	22.9774	19.4093	25.5893	22.6434	25.1455	0.884751	-2.77801
tr|B4G124|B4G124_MAIZE;tr|B4FSF1|B4FSF1_MAIZE;tr|K7V5W9|K7V5W9_MAIZE;tr|K7UEL7|K7UEL7_MAIZE;tr|A0A0D1E937|A0A0D1E937_USTMA;tr|B4G109|B4G109_MAIZE	tr|B4G124|B4G124_MAIZE;tr|B4FSF1|B4FSF1_MAIZE;tr|K7V5W9|K7V5W9_MAIZE;tr|K7UEL7|K7UEL7_MAIZE	TIDP2690	tr|B4G124|B4G124_MAIZE 26S protease regulatory subunit 8 OS=Zea mays GN=TIDP2690 PE=2 SV=1;tr|B4FSF1|B4FSF1_MAIZE Uncharacterized protein OS=Zea mays GN=LOC100273032 PE=2 SV=1;tr|K7V5W9|K7V5W9_MAIZE Uncharacterized protein OS=Zea mays GN=TIDP2690 PE=3 SV=1	9	8	8	32.2	29.4	29.4	47.172	0	154.32	22	19.3631	22.524	19.4102	22.2838	24.1354	23.1663	1.10599	-2.76274
tr|A0A0D1E951|A0A0D1E951_USTMA	tr|A0A0D1E951|A0A0D1E951_USTMA	UMAG_00792	tr|A0A0D1E951|A0A0D1E951_USTMA Chromosome 1, whole genome shotgun sequence OS=Ustilago maydis (strain 521 / FGSC 9021) GN=UMAG_00792 PE=4 SV=1	4	4	4	40.2	40.2	40.2	19.153	0	61.174	7	18.9807	22.4817	18.5871	22.0753	22.4065	23.8273	0.955018	-2.7532
tr|C0PD01|C0PD01_MAIZE	tr|C0PD01|C0PD01_MAIZE	pco137023	tr|C0PD01|C0PD01_MAIZE Uncharacterized protein OS=Zea mays GN=pco137023 PE=2 SV=1	8	8	8	25.5	25.5	25.5	41.294	0	125.01	18	21.5048	22.0687	19.4847	24.1798	22.6835	24.3496	1.34333	-2.71821
tr|K7U4B2|K7U4B2_MAIZE	tr|K7U4B2|K7U4B2_MAIZE	LOC100284757	tr|K7U4B2|K7U4B2_MAIZE Fasciclin-like arabinogalactan protein 10 OS=Zea mays GN=LOC100284757 PE=4 SV=1	2	2	2	9.4	9.4	9.4	27.098	0	14.33	5	18.1389	19.105	19.9424	21.9447	21.3864	21.9424	2.08611	-2.69568
tr|K7V364|K7V364_MAIZE	tr|K7V364|K7V364_MAIZE	LOC100383793	tr|K7V364|K7V364_MAIZE Uncharacterized protein OS=Zea mays GN=LOC100383793 PE=3 SV=1	21	8	8	35.9	15.5	15.5	89.406	0	202.45	21	21.7616	23.7455	19.55	22.6371	25.4244	24.5714	0.79588	-2.52524
tr|B6SIS5|B6SIS5_MAIZE;tr|A0A096Q4Z1|A0A096Q4Z1_MAIZE;tr|B4FDA7|B4FDA7_MAIZE;tr|A0A096TG38|A0A096TG38_MAIZE;tr|K7UD37|K7UD37_MAIZE;tr|K7UZS8|K7UZS8_MAIZE;tr|A0A096SWM8|A0A096SWM8_MAIZE;tr|A0A096SWM9|A0A096SWM9_MAIZE;tr|K7VEW4|K7VEW4_MAIZE	tr|B6SIS5|B6SIS5_MAIZE;tr|A0A096Q4Z1|A0A096Q4Z1_MAIZE	LOC100502518	tr|B6SIS5|B6SIS5_MAIZE Ribosomal protein OS=Zea mays GN=LOC100502518 PE=2 SV=1;tr|A0A096Q4Z1|A0A096Q4Z1_MAIZE Ribosomal protein OS=Zea mays PE=3 SV=1	7	3	3	32.9	15.3	15.3	24.55	0	133.7	7	19.7688	22.7961	19.5231	22.6641	23.9907	22.8501	1.02614	-2.47232
tr|A0A096QZW5|A0A096QZW5_MAIZE;tr|A0A096QZW6|A0A096QZW6_MAIZE	tr|A0A096QZW5|A0A096QZW5_MAIZE;tr|A0A096QZW6|A0A096QZW6_MAIZE		tr|A0A096QZW5|A0A096QZW5_MAIZE Uncharacterized protein OS=Zea mays PE=3 SV=1;tr|A0A096QZW6|A0A096QZW6_MAIZE Uncharacterized protein OS=Zea mays PE=4 SV=1	8	3	2	12.7	4.4	1.6	80.142	0	44.869	12	21.8062	21.9326	19.0202	23.6982	22.9343	23.4034	1.16847	-2.42566
tr|A0A096T8Q5|A0A096T8Q5_MAIZE;tr|A0A096T8Q7|A0A096T8Q7_MAIZE;tr|A0A096T8Q6|A0A096T8Q6_MAIZE;tr|A0A096T8Q4|A0A096T8Q4_MAIZE;tr|B4FJU6|B4FJU6_MAIZE;tr|A0A096TVV1|A0A096TVV1_MAIZE	tr|A0A096T8Q5|A0A096T8Q5_MAIZE;tr|A0A096T8Q7|A0A096T8Q7_MAIZE;tr|A0A096T8Q6|A0A096T8Q6_MAIZE;tr|A0A096T8Q4|A0A096T8Q4_MAIZE;tr|B4FJU6|B4FJU6_MAIZE	LOC100216809	tr|A0A096T8Q5|A0A096T8Q5_MAIZE Uncharacterized protein OS=Zea mays GN=LOC100216809 PE=4 SV=1;tr|A0A096T8Q7|A0A096T8Q7_MAIZE Uncharacterized protein OS=Zea mays GN=LOC100216809 PE=4 SV=1;tr|A0A096T8Q6|A0A096T8Q6_MAIZE Uncharacterized protein OS=Zea mays GN=	4	4	3	2.9	2.9	2	211.47	0	30.858	8	20.9879	19.5086	20.5443	24.0144	21.5275	22.7573	1.3451	-2.4195
tr|A0A096PYB4|A0A096PYB4_MAIZE;tr|A0A096PYB5|A0A096PYB5_MAIZE	tr|A0A096PYB4|A0A096PYB4_MAIZE	Zm.130885	tr|A0A096PYB4|A0A096PYB4_MAIZE Uncharacterized protein OS=Zea mays GN=Zm.130885 PE=4 SV=1	10	10	5	18.3	18.3	8.5	81.246	0	94.411	13	20.6168	22.0087	20.017	23.0428	23.2733	23.4961	1.77608	-2.38987
tr|A0A096T4Z5|A0A096T4Z5_MAIZE	tr|A0A096T4Z5|A0A096T4Z5_MAIZE	pco064714	tr|A0A096T4Z5|A0A096T4Z5_MAIZE Uncharacterized protein OS=Zea mays GN=pco064714 PE=4 SV=1	2	2	2	7.2	7.2	7.2	41.216	0	29.911	6	18.6247	21.8126	19.1083	21.8367	22.6135	22.1279	1.08316	-2.34417
tr|A0A0B4J3C6|A0A0B4J3C6_MAIZE	tr|A0A0B4J3C6|A0A0B4J3C6_MAIZE	LOC100274547	tr|A0A0B4J3C6|A0A0B4J3C6_MAIZE Uncharacterized protein OS=Zea mays GN=LOC100274547 PE=4 SV=1	8	8	5	49.4	49.4	31.8	28.102	0	274.1	17	22.7634	24.0846	18.101	22.4933	25.8729	23.5446	0.487698	-2.32059
tr|K7TFD3|K7TFD3_MAIZE;tr|K7TN39|K7TN39_MAIZE	tr|K7TFD3|K7TFD3_MAIZE;tr|K7TN39|K7TN39_MAIZE	LOC100283075	tr|K7TFD3|K7TFD3_MAIZE Uncharacterized protein (Fragment) OS=Zea mays GN=LOC100283075 PE=4 SV=1;tr|K7TN39|K7TN39_MAIZE SelT/selW/selH selenoprotein domain containing protein OS=Zea mays GN=LOC100283075 PE=4 SV=1	2	2	2	18.7	18.7	18.7	21.09	0	15.531	10	18.9039	20.0561	19.6856	21.9007	21.7619	21.8703	2.59011	-2.29576
tr|K7V5E8|K7V5E8_MAIZE	tr|K7V5E8|K7V5E8_MAIZE	Zm.5881	tr|K7V5E8|K7V5E8_MAIZE Uncharacterized protein OS=Zea mays GN=Zm.5881 PE=4 SV=1	25	10	10	20.4	9.3	9.3	142.98	0	76.641	16	19.537	22.1982	21.1084	23.0089	23.6947	23.0066	1.32962	-2.28886
tr|A0A096RL11|A0A096RL11_MAIZE;tr|A0A096RL13|A0A096RL13_MAIZE;tr|A0A096RL12|A0A096RL12_MAIZE	tr|A0A096RL11|A0A096RL11_MAIZE;tr|A0A096RL13|A0A096RL13_MAIZE;tr|A0A096RL12|A0A096RL12_MAIZE	Zm.12713	tr|A0A096RL11|A0A096RL11_MAIZE Uncharacterized protein OS=Zea mays GN=Zm.12713 PE=4 SV=1;tr|A0A096RL13|A0A096RL13_MAIZE Uncharacterized protein OS=Zea mays GN=Zm.12713 PE=4 SV=1;tr|A0A096RL12|A0A096RL12_MAIZE Uncharacterized protein OS=Zea mays GN=Zm.12713	9	9	9	24.5	24.5	24.5	54.955	0	171	10	19.9797	22.677	19.5548	22.4964	23.9955	22.5801	0.981601	-2.28682
tr|B6SJU3|B6SJU3_MAIZE	tr|B6SJU3|B6SJU3_MAIZE		tr|B6SJU3|B6SJU3_MAIZE Histone H2A OS=Zea mays PE=2 SV=1	6	2	2	31.4	23.7	23.7	16.195	0	109.01	11	24.6077	25.4316	19.9537	24.618	26.222	26.0115	0.572017	-2.28616
tr|B4FR21|B4FR21_MAIZE;tr|B6TLY3|B6TLY3_MAIZE;tr|A0A096S4F1|A0A096S4F1_MAIZE;tr|K7TYS8|K7TYS8_MAIZE;tr|B7ZX78|B7ZX78_MAIZE	tr|B4FR21|B4FR21_MAIZE;tr|B6TLY3|B6TLY3_MAIZE;tr|A0A096S4F1|A0A096S4F1_MAIZE	LOC100272835	tr|B4FR21|B4FR21_MAIZE ATP-dependent RNA helicase dhh1 OS=Zea mays GN=LOC100272835 PE=2 SV=1;tr|B6TLY3|B6TLY3_MAIZE ATP-dependent RNA helicase dhh1 OS=Zea mays GN=LOC100283799 PE=2 SV=1;tr|A0A096S4F1|A0A096S4F1_MAIZE Uncharacterized protein OS=Zea mays GN=	4	4	4	12.4	12.4	12.4	55.843	0	30.553	6	18.6041	21.9525	19.3182	22.191	22.4569	22.0546	1.04295	-2.2759
tr|K7W5H0|K7W5H0_MAIZE;tr|K7V9P7|K7V9P7_MAIZE	tr|K7W5H0|K7W5H0_MAIZE;tr|K7V9P7|K7V9P7_MAIZE	LOC100279707	tr|K7W5H0|K7W5H0_MAIZE 3-oxoacyl-[acyl-carrier-protein] synthase OS=Zea mays GN=LOC100279707 PE=3 SV=1;tr|K7V9P7|K7V9P7_MAIZE Uncharacterized protein OS=Zea mays GN=LOC100279707 PE=3 SV=1	9	9	2	29.9	29.9	6.3	48.822	0	153.65	11	21.0211	21.9909	17.7354	21.7467	23.8591	21.9241	0.709792	-2.26086
tr|K7V744|K7V744_MAIZE;tr|A0A096UFR1|A0A096UFR1_MAIZE;tr|K7V9W2|K7V9W2_MAIZE;tr|K7TN88|K7TN88_MAIZE;tr|A0A096TJN6|A0A096TJN6_MAIZE;tr|A0A096U0H2|A0A096U0H2_MAIZE;tr|A0A096Q8N4|A0A096Q8N4_MAIZE	tr|K7V744|K7V744_MAIZE	ZEAMMB73_092889	tr|K7V744|K7V744_MAIZE Uncharacterized protein OS=Zea mays GN=ZEAMMB73_092889 PE=4 SV=1	5	5	5	4	4	4	162.2	0	34.088	7	19.3916	19.5513	19.8652	23.1708	19.4947	22.8831	0.880495	-2.24687
tr|C0PGM6|C0PGM6_MAIZE;tr|B4FTV9|B4FTV9_MAIZE;tr|K7VIK9|K7VIK9_MAIZE;tr|A0A0D1DVZ3|A0A0D1DVZ3_USTMA	tr|C0PGM6|C0PGM6_MAIZE;tr|B4FTV9|B4FTV9_MAIZE;tr|K7VIK9|K7VIK9_MAIZE	Zm.94822	tr|C0PGM6|C0PGM6_MAIZE Uncharacterized protein OS=Zea mays GN=Zm.94822 PE=2 SV=1;tr|B4FTV9|B4FTV9_MAIZE 26S protease regulatory subunit S10B OS=Zea mays GN=LOC100282100 PE=2 SV=1;tr|K7VIK9|K7VIK9_MAIZE Uncharacterized protein OS=Zea mays GN=Zm.96458 PE=3 S	14	14	13	38	38	35	44.516	0	205	25	19.6506	22.7488	22.5027	23.0745	24.7712	23.7792	0.944984	-2.24092
tr|A0A096PLW5|A0A096PLW5_MAIZE	tr|A0A096PLW5|A0A096PLW5_MAIZE	Zm.27940	tr|A0A096PLW5|A0A096PLW5_MAIZE Uncharacterized protein OS=Zea mays GN=Zm.27940 PE=4 SV=1	11	11	11	21	21	21	75.32	0	215.37	16	18.1274	22.1229	20.8435	21.9164	23.5949	22.2394	0.797649	-2.219
tr|A0A096R6H4|A0A096R6H4_MAIZE;tr|A0A0B4J344|A0A0B4J344_MAIZE;tr|K7UYS9|K7UYS9_MAIZE;tr|A0A096U539|A0A096U539_MAIZE;tr|A0A096U538|A0A096U538_MAIZE	tr|A0A096R6H4|A0A096R6H4_MAIZE;tr|A0A0B4J344|A0A0B4J344_MAIZE;tr|K7UYS9|K7UYS9_MAIZE	IDP1480	tr|A0A096R6H4|A0A096R6H4_MAIZE Uncharacterized protein OS=Zea mays GN=IDP1480 PE=3 SV=1;tr|A0A0B4J344|A0A0B4J344_MAIZE Uncharacterized protein OS=Zea mays GN=IDP1480 PE=3 SV=1;tr|K7UYS9|K7UYS9_MAIZE Putative DEAD-box ATP-dependent RNA helicase family prote	6	6	4	9.6	9.6	6.3	79.172	0	38.272	7	20.1653	17.4135	20.3679	21.1931	22.1238	21.2734	1.04206	-2.21456
tr|Q9SBX0|Q9SBX0_MAIZE;tr|K7W1H5|K7W1H5_MAIZE	tr|Q9SBX0|Q9SBX0_MAIZE;tr|K7W1H5|K7W1H5_MAIZE	toc34A	tr|Q9SBX0|Q9SBX0_MAIZE Translocase of chloroplast OS=Zea mays GN=toc34A PE=2 SV=1;tr|K7W1H5|K7W1H5_MAIZE Uncharacterized protein OS=Zea mays GN=toc34 PE=4 SV=1	13	5	5	57.1	23.9	23.9	36.573	0	65.02	9	18.6987	22.0054	20.7788	21.9495	23.459	22.7084	0.978687	-2.21136
tr|B6T8I3|B6T8I3_MAIZE	tr|B6T8I3|B6T8I3_MAIZE	pco082540(304)	tr|B6T8I3|B6T8I3_MAIZE Disease resistance response protein 206 OS=Zea mays GN=pco082540(304) PE=2 SV=1	4	2	2	35.1	24.6	24.6	17.558	0	25.329	12	20.8743	22.2902	20.6194	23.9964	22.1482	24.2589	1.22907	-2.20657
tr|B4G1E6|B4G1E6_MAIZE;tr|B4F957|B4F957_MAIZE	tr|B4G1E6|B4G1E6_MAIZE;tr|B4F957|B4F957_MAIZE	pco091529	tr|B4G1E6|B4G1E6_MAIZE Uncharacterized protein OS=Zea mays GN=pco091529 PE=2 SV=1;tr|B4F957|B4F957_MAIZE Uncharacterized protein OS=Zea mays GN=pco091529 PE=2 SV=1	11	11	11	54.7	54.7	54.7	35.898	0	175.97	32	21.8284	22.9897	22.3829	24.4309	25.1281	24.1291	2.07432	-2.16236
tr|A0A096RJY7|A0A096RJY7_MAIZE;tr|A0A096RJY6|A0A096RJY6_MAIZE;tr|A0A096RJY5|A0A096RJY5_MAIZE;tr|K7UJ45|K7UJ45_MAIZE	tr|A0A096RJY7|A0A096RJY7_MAIZE;tr|A0A096RJY6|A0A096RJY6_MAIZE;tr|A0A096RJY5|A0A096RJY5_MAIZE	Zm.20172	tr|A0A096RJY7|A0A096RJY7_MAIZE Uncharacterized protein OS=Zea mays GN=Zm.20172 PE=4 SV=1;tr|A0A096RJY6|A0A096RJY6_MAIZE Uncharacterized protein OS=Zea mays GN=Zm.20172 PE=3 SV=1;tr|A0A096RJY5|A0A096RJY5_MAIZE Uncharacterized protein OS=Zea mays GN=Zm.20172	6	6	2	31.8	31.8	13.6	32.514	0	47.299	13	19.4006	21.2549	19.1083	21.721	22.6912	21.8096	1.35918	-2.15266
tr|C0P8I4|C0P8I4_MAIZE	tr|C0P8I4|C0P8I4_MAIZE	Zm.122839	tr|C0P8I4|C0P8I4_MAIZE 2-isopropylmalate synthase B OS=Zea mays GN=Zm.122839 PE=2 SV=1	14	14	5	27.6	27.6	9.3	67.335	0	136.63	20	19.8117	21.9139	21.1161	22.1905	24.0841	23.0179	1.22866	-2.15023
tr|B6TH64|B6TH64_MAIZE;tr|A0A096U2R3|A0A096U2R3_MAIZE;tr|A0A096RDV7|A0A096RDV7_MAIZE;tr|A0A096QX09|A0A096QX09_MAIZE	tr|B6TH64|B6TH64_MAIZE;tr|A0A096U2R3|A0A096U2R3_MAIZE;tr|A0A096RDV7|A0A096RDV7_MAIZE	LOC100502294	tr|B6TH64|B6TH64_MAIZE 40S ribosomal protein S9 OS=Zea mays GN=LOC100502294 PE=2 SV=1;tr|A0A096U2R3|A0A096U2R3_MAIZE Uncharacterized protein OS=Zea mays PE=4 SV=1;tr|A0A096RDV7|A0A096RDV7_MAIZE Uncharacterized protein OS=Zea mays PE=4 SV=1	13	2	2	44	11.4	11.4	22.517	0	17.597	3	19.0792	18.6657	19.0122	21.0313	21.2428	20.9332	3.7793	-2.15007
tr|B4FLA2|B4FLA2_MAIZE	tr|B4FLA2|B4FLA2_MAIZE	LOC100282199	tr|B4FLA2|B4FLA2_MAIZE Chorismate synthase OS=Zea mays GN=LOC100282199 PE=2 SV=1	9	9	9	22.3	22.3	22.3	47.069	0	91.189	18	19.4519	22.2798	21.3347	22.1392	24.3329	22.9891	0.951776	-2.13161
tr|B4FVV1|B4FVV1_MAIZE;tr|A0A096RJX5|A0A096RJX5_MAIZE	tr|B4FVV1|B4FVV1_MAIZE;tr|A0A096RJX5|A0A096RJX5_MAIZE	LOC100273485	tr|B4FVV1|B4FVV1_MAIZE Uncharacterized protein OS=Zea mays GN=LOC100273485 PE=2 SV=1;tr|A0A096RJX5|A0A096RJX5_MAIZE Uncharacterized protein OS=Zea mays GN=LOC100273485 PE=4 SV=1	3	3	2	10	10	7.6	57.371	0	27.348	6	19.5383	19.7473	19.3383	22.7296	19.6602	22.6068	0.985779	-2.12423
tr|B6SZA0|B6SZA0_MAIZE;tr|B4FYT9|B4FYT9_MAIZE	tr|B6SZA0|B6SZA0_MAIZE;tr|B4FYT9|B4FYT9_MAIZE	pco139734	tr|B6SZA0|B6SZA0_MAIZE Fasciclin-like arabinogalactan protein 8 OS=Zea mays GN=pco139734 PE=2 SV=1;tr|B4FYT9|B4FYT9_MAIZE Uncharacterized protein OS=Zea mays GN=pco139734 PE=2 SV=1	3	3	3	9	9	9	43.923	0	19.468	6	18.3034	19.165	19.8125	21.6842	19.7392	22.227	1.14425	-2.12314
tr|B4FVP6|B4FVP6_MAIZE;tr|A0A096UE86|A0A096UE86_MAIZE	tr|B4FVP6|B4FVP6_MAIZE	LOC100273459	tr|B4FVP6|B4FVP6_MAIZE Electron carrier/ electron transporter/ iron ion binding protein OS=Zea mays GN=LOC100273459 PE=2 SV=1	4	4	4	39.8	39.8	39.8	20.812	0	73.117	13	23.581	23.6553	19.8957	24.7914	24.1383	24.544	0.775903	-2.11389
tr|B4FRM7|B4FRM7_MAIZE;tr|K7VUK8|K7VUK8_MAIZE	tr|B4FRM7|B4FRM7_MAIZE	LOC100284082	tr|B4FRM7|B4FRM7_MAIZE 60S ribosomal protein L12 OS=Zea mays GN=LOC100284082 PE=2 SV=1	8	1	1	62	9	9	17.717	0	93.251	5	18.8405	21.5872	21.109	21.9762	22.8531	23.0403	1.09251	-2.11093
tr|B4FQW8|B4FQW8_MAIZE;sp|Q9XF59|PIP12_MAIZE;sp|Q9AQU5|PIP13_MAIZE;tr|K7U754|K7U754_MAIZE;sp|Q41870|PIP11_MAIZE	tr|B4FQW8|B4FQW8_MAIZE;sp|Q9XF59|PIP12_MAIZE;sp|Q9AQU5|PIP13_MAIZE	pip1b	tr|B4FQW8|B4FQW8_MAIZE Aquaporin PIP1.1 OS=Zea mays GN=pip1b PE=2 SV=1;sp|Q9XF59|PIP12_MAIZE Aquaporin PIP1-2 OS=Zea mays GN=PIP1-2 PE=1 SV=1;sp|Q9AQU5|PIP13_MAIZE Aquaporin PIP1-3/PIP1-4 OS=Zea mays GN=PIP1-3 PE=2 SV=1	4	3	3	17.3	14.2	14.2	30.809	0	18.075	7	19.6638	20.6659	21.0272	24.2888	20.0865	23.3111	0.724095	-2.10986
tr|K7U7W9|K7U7W9_MAIZE	tr|K7U7W9|K7U7W9_MAIZE	LOC100382191	tr|K7U7W9|K7U7W9_MAIZE Uncharacterized protein OS=Zea mays GN=LOC100382191 PE=4 SV=1	18	18	18	16.9	16.9	16.9	152.19	0	254.01	25	21.3864	21.3524	19.7385	20.8651	25.0642	22.857	0.724158	-2.10298
tr|K7WCC7|K7WCC7_MAIZE	tr|K7WCC7|K7WCC7_MAIZE	LOC100273534	tr|K7WCC7|K7WCC7_MAIZE Uncharacterized protein OS=Zea mays GN=LOC100273534 PE=4 SV=1	6	6	6	15.3	15.3	15.3	82.56	0	100.27	7	19.4561	20.1025	18.5907	20.8898	22.1259	21.4273	1.68483	-2.09792
tr|B4FRN9|B4FRN9_MAIZE;tr|B4FGL4|B4FGL4_MAIZE;tr|A0A096R671|A0A096R671_MAIZE;tr|K7UZY7|K7UZY7_MAIZE;tr|K7U8V8|K7U8V8_MAIZE;tr|A0A096S0M1|A0A096S0M1_MAIZE;tr|K7WH34|K7WH34_MAIZE;tr|K7UJS5|K7UJS5_MAIZE	tr|B4FRN9|B4FRN9_MAIZE;tr|B4FGL4|B4FGL4_MAIZE;tr|A0A096R671|A0A096R671_MAIZE;tr|K7UZY7|K7UZY7_MAIZE;tr|K7U8V8|K7U8V8_MAIZE;tr|A0A096S0M1|A0A096S0M1_MAIZE;tr|K7WH34|K7WH34_MAIZE;tr|K7UJS5|K7UJS5_MAIZE	pco134753	tr|B4FRN9|B4FRN9_MAIZE 60S ribosomal protein L23 OS=Zea mays GN=pco134753 PE=2 SV=1;tr|B4FGL4|B4FGL4_MAIZE 60S ribosomal protein L23 OS=Zea mays GN=LOC100281952 PE=2 SV=1;tr|A0A096R671|A0A096R671_MAIZE Uncharacterized protein OS=Zea mays GN=IDP65 PE=3 SV=1	6	6	6	48.6	48.6	48.6	15.061	0	40.958	30	24.1981	23.9809	19.786	24.7917	24.7692	24.6586	0.656978	-2.08484
tr|C4J2M5|C4J2M5_MAIZE;tr|K7TPR9|K7TPR9_MAIZE	tr|C4J2M5|C4J2M5_MAIZE;tr|K7TPR9|K7TPR9_MAIZE	LOC100283452	tr|C4J2M5|C4J2M5_MAIZE Pyruvate kinase OS=Zea mays GN=LOC100283452 PE=2 SV=1;tr|K7TPR9|K7TPR9_MAIZE Pyruvate kinase OS=Zea mays GN=Zm.155354 PE=3 SV=1	5	5	5	12.3	12.3	12.3	55.33	0	44.291	7	19.5818	20.1362	18.8645	21.4235	21.5483	21.8116	2.23382	-2.06699
tr|B4FUZ3|B4FUZ3_MAIZE;tr|B4FZ38|B4FZ38_MAIZE;tr|K7UVD2|K7UVD2_MAIZE;tr|K7V367|K7V367_MAIZE;tr|C0P978|C0P978_MAIZE;tr|A0A096UAF0|A0A096UAF0_MAIZE;tr|A0A0D1C717|A0A0D1C717_USTMA	tr|B4FUZ3|B4FUZ3_MAIZE;tr|B4FZ38|B4FZ38_MAIZE;tr|K7UVD2|K7UVD2_MAIZE;tr|K7V367|K7V367_MAIZE	pco073762	tr|B4FUZ3|B4FUZ3_MAIZE Uncharacterized protein OS=Zea mays GN=pco073762 PE=2 SV=1;tr|B4FZ38|B4FZ38_MAIZE Uncharacterized protein OS=Zea mays GN=pco073762 PE=2 SV=1;tr|K7UVD2|K7UVD2_MAIZE Fructose-1,6-bisphosphatase, cytosolic OS=Zea mays GN=LOC100382596 PE	5	5	5	16.2	16.2	16.2	37.646	0	57.486	8	19.4968	22.6598	19.866	22.6862	23.1882	22.3367	0.937784	-2.0628
tr|B6T361|B6T361_MAIZE;sp|P52855|RLA1_MAIZE;tr|A0A096QAJ5|A0A096QAJ5_MAIZE	tr|B6T361|B6T361_MAIZE;sp|P52855|RLA1_MAIZE;tr|A0A096QAJ5|A0A096QAJ5_MAIZE	arpp1a	tr|B6T361|B6T361_MAIZE 60S acidic ribosomal protein P1 OS=Zea mays GN=arpp1a PE=2 SV=1;sp|P52855|RLA1_MAIZE 60S acidic ribosomal protein P1 OS=Zea mays GN=RPP1A PE=1 SV=1;tr|A0A096QAJ5|A0A096QAJ5_MAIZE Uncharacterized protein (Fragment) OS=Zea mays GN=arpp	2	2	2	51.4	51.4	51.4	11.041	0	24.825	5	19.377	20.4075	18.5686	21.3799	21.6279	21.524	1.73216	-2.05958
tr|A0A096SS17|A0A096SS17_MAIZE;tr|A0A096SS19|A0A096SS19_MAIZE;tr|A0A096SS18|A0A096SS18_MAIZE;tr|A0A096SS20|A0A096SS20_MAIZE;tr|A0A096SS21|A0A096SS21_MAIZE;tr|K7UY61|K7UY61_MAIZE;tr|C0PDX9|C0PDX9_MAIZE;tr|A0A096SS23|A0A096SS23_MAIZE;tr|C4J7Y9|C4J7Y9_MAIZE	tr|A0A096SS17|A0A096SS17_MAIZE;tr|A0A096SS19|A0A096SS19_MAIZE;tr|A0A096SS18|A0A096SS18_MAIZE;tr|A0A096SS20|A0A096SS20_MAIZE;tr|A0A096SS21|A0A096SS21_MAIZE	Zm.94009	tr|A0A096SS17|A0A096SS17_MAIZE Uncharacterized protein OS=Zea mays GN=Zm.94009 PE=4 SV=1;tr|A0A096SS19|A0A096SS19_MAIZE Uncharacterized protein OS=Zea mays GN=Zm.94009 PE=4 SV=1;tr|A0A096SS18|A0A096SS18_MAIZE Uncharacterized protein OS=Zea mays GN=Zm.94009	6	3	3	23.4	13.1	13.1	33.409	0	21.325	4	20.2031	19.177	19.9719	23.3453	20.2985	21.8499	1.03054	-2.04729
tr|A0A096UJM5|A0A096UJM5_MAIZE;tr|A0A096RAA2|A0A096RAA2_MAIZE	tr|A0A096UJM5|A0A096UJM5_MAIZE;tr|A0A096RAA2|A0A096RAA2_MAIZE	Zm.1361	tr|A0A096UJM5|A0A096UJM5_MAIZE Uncharacterized protein OS=Zea mays GN=Zm.1361 PE=4 SV=1;tr|A0A096RAA2|A0A096RAA2_MAIZE Uncharacterized protein OS=Zea mays GN=rfz1 PE=4 SV=1	4	4	4	14.6	14.6	14.6	30.957	0	99.962	15	22.4639	22.9984	22.3395	24.74	24.2538	24.9157	2.70426	-2.03591
tr|K7VSI4|K7VSI4_MAIZE;tr|B6ST09|B6ST09_MAIZE	tr|K7VSI4|K7VSI4_MAIZE;tr|B6ST09|B6ST09_MAIZE	Zm.84781	tr|K7VSI4|K7VSI4_MAIZE ATP-dependent Clp protease proteolytic subunit OS=Zea mays GN=Zm.84781 PE=3 SV=1;tr|B6ST09|B6ST09_MAIZE ATP-dependent Clp protease proteolytic subunit OS=Zea mays GN=Zm.84781 PE=2 SV=1	4	4	4	36.7	36.7	36.7	15.186	0	78.896	10	19.8005	19.2509	21.846	22.1714	22.8182	21.9598	1.14212	-2.01735
tr|K7UUB1|K7UUB1_MAIZE;tr|A0A096TY64|A0A096TY64_MAIZE	tr|K7UUB1|K7UUB1_MAIZE	Zm.19254	tr|K7UUB1|K7UUB1_MAIZE Synaptic glycoprotein SC2 OS=Zea mays GN=Zm.19254 PE=4 SV=1	3	3	3	6.6	6.6	6.6	50.958	0	20.726	16	23.2648	23.3188	19.1779	23.9281	23.9325	23.8907	0.659252	-1.9966
tr|K7TVZ1|K7TVZ1_MAIZE	tr|K7TVZ1|K7TVZ1_MAIZE	LOC100856973	tr|K7TVZ1|K7TVZ1_MAIZE 6-phosphogluconate dehydrogenase, decarboxylating OS=Zea mays GN=LOC100856973 PE=3 SV=1	9	8	8	26.6	24.9	24.9	54.167	0	99.48	10	19.8557	21.4528	19.8919	21.8857	23.2557	22.0381	1.3652	-1.99301
tr|A0A096SGZ3|A0A096SGZ3_MAIZE;tr|A0A096T0Z9|A0A096T0Z9_MAIZE;tr|K7VHB1|K7VHB1_MAIZE;tr|A0A096U9C8|A0A096U9C8_MAIZE;tr|A0A096TN48|A0A096TN48_MAIZE	tr|A0A096SGZ3|A0A096SGZ3_MAIZE	LOC100381804	tr|A0A096SGZ3|A0A096SGZ3_MAIZE Uncharacterized protein OS=Zea mays GN=LOC100381804 PE=4 SV=1	13	13	9	35.8	35.8	26.8	59.827	0	175.85	17	20.0841	22.1184	21.1057	22.5564	23.6684	23.0617	1.38857	-1.99277
tr|B6T543|B6T543_MAIZE	tr|B6T543|B6T543_MAIZE	Zm.6778	tr|B6T543|B6T543_MAIZE Histone H2A OS=Zea mays GN=Zm.6778 PE=2 SV=1	4	3	2	33.6	27	27	14.326	0	20.678	3	19.4835	19.9048	21.0217	22.2015	21.6427	22.5102	1.7107	-1.98147
tr|B7ZWU6|B7ZWU6_MAIZE;tr|B6TQ36|B6TQ36_MAIZE;tr|A0A096S3I2|A0A096S3I2_MAIZE;tr|B6T565|B6T565_MAIZE;tr|A0A096RCR7|A0A096RCR7_MAIZE	tr|B7ZWU6|B7ZWU6_MAIZE;tr|B6TQ36|B6TQ36_MAIZE;tr|A0A096S3I2|A0A096S3I2_MAIZE;tr|B6T565|B6T565_MAIZE;tr|A0A096RCR7|A0A096RCR7_MAIZE	Zm.84918	tr|B7ZWU6|B7ZWU6_MAIZE Uncharacterized protein OS=Zea mays GN=Zm.84918 PE=2 SV=1;tr|B6TQ36|B6TQ36_MAIZE Pyruvate dehydrogenase E1 component subunit beta OS=Zea mays GN=Zm.84918 PE=2 SV=1;tr|A0A096S3I2|A0A096S3I2_MAIZE Uncharacterized protein OS=Zea mays GN	8	8	8	34.8	34.8	34.8	35.127	0	176.77	12	19.4378	21.106	20.2442	21.0873	23.7473	21.884	1.00406	-1.97687
tr|C0PKD9|C0PKD9_MAIZE;tr|K7U1T9|K7U1T9_MAIZE;tr|K7V0Q4|K7V0Q4_MAIZE;tr|A0A096U0G2|A0A096U0G2_MAIZE	tr|C0PKD9|C0PKD9_MAIZE;tr|K7U1T9|K7U1T9_MAIZE;tr|K7V0Q4|K7V0Q4_MAIZE	LOC100383971	tr|C0PKD9|C0PKD9_MAIZE Uncharacterized protein OS=Zea mays GN=LOC100383971 PE=2 SV=1;tr|K7U1T9|K7U1T9_MAIZE Uncharacterized protein OS=Zea mays GN=LOC100383971 PE=3 SV=1;tr|K7V0Q4|K7V0Q4_MAIZE Uncharacterized protein (Fragment) OS=Zea mays GN=LOC100383971	8	7	7	37.8	35	35	26.407	0	115.29	19	21.7883	22.6008	21.2731	22.4843	25.2233	23.8804	1.05454	-1.97528
tr|A0A096RYZ1|A0A096RYZ1_MAIZE;tr|B6SJQ3|B6SJQ3_MAIZE;tr|A0A0D1C3E8|A0A0D1C3E8_USTMA	tr|A0A096RYZ1|A0A096RYZ1_MAIZE;tr|B6SJQ3|B6SJQ3_MAIZE	LOC100272732	tr|A0A096RYZ1|A0A096RYZ1_MAIZE Uncharacterized protein OS=Zea mays GN=LOC100272732 PE=3 SV=1;tr|B6SJQ3|B6SJQ3_MAIZE Pyridoxin biosynthesis protein ER1 OS=Zea mays GN=LOC100280630 PE=2 SV=1	4	4	4	12.8	12.8	12.8	44.018	0	33.083	12	19.5415	22.5086	18.9866	22.0846	22.6271	22.1778	0.816627	-1.95091
tr|K7TWS9|K7TWS9_MAIZE;tr|K7UVJ7|K7UVJ7_MAIZE	tr|K7TWS9|K7TWS9_MAIZE;tr|K7UVJ7|K7UVJ7_MAIZE	LOC100382927	tr|K7TWS9|K7TWS9_MAIZE Uncharacterized protein (Fragment) OS=Zea mays GN=LOC100382927 PE=4 SV=1;tr|K7UVJ7|K7UVJ7_MAIZE Uncharacterized protein OS=Zea mays GN=LOC100382927 PE=4 SV=1	3	3	2	16.5	16.5	12.2	42.426	0	34.753	4	19.3521	21.4602	18.585	21.5843	22.0636	21.5383	1.03473	-1.92966
sp|Q9ZTP4|ZDS_MAIZE;tr|A0A096TW24|A0A096TW24_MAIZE	sp|Q9ZTP4|ZDS_MAIZE;tr|A0A096TW24|A0A096TW24_MAIZE	ZDS1	sp|Q9ZTP4|ZDS_MAIZE Zeta-carotene desaturase, chloroplastic/chromoplastic OS=Zea mays GN=ZDS1 PE=2 SV=1;tr|A0A096TW24|A0A096TW24_MAIZE Zeta-carotene desaturase OS=Zea mays GN=zds1 PE=3 SV=1	3	3	3	7.2	7.2	7.2	63.127	0	25.377	3	19.0002	19.6218	18.2751	20.7004	21.4227	20.5259	1.80173	-1.9173
tr|B6SIA2|B6SIA2_MAIZE;tr|K7VWH4|K7VWH4_MAIZE	tr|B6SIA2|B6SIA2_MAIZE;tr|K7VWH4|K7VWH4_MAIZE	LOC100284808	tr|B6SIA2|B6SIA2_MAIZE 40S ribosomal protein S26 OS=Zea mays GN=LOC100284808 PE=2 SV=1;tr|K7VWH4|K7VWH4_MAIZE Uncharacterized protein OS=Zea mays GN=LOC100284808 PE=4 SV=1	4	4	4	41.5	41.5	41.5	15.128	0	46.907	8	22.7645	19.2325	20.6136	22.8358	23.0349	22.4835	0.85538	-1.91456
tr|A0A096UHC0|A0A096UHC0_MAIZE;tr|A0A096R1F9|A0A096R1F9_MAIZE	tr|A0A096UHC0|A0A096UHC0_MAIZE;tr|A0A096R1F9|A0A096R1F9_MAIZE	Zm.12595	tr|A0A096UHC0|A0A096UHC0_MAIZE Uncharacterized protein OS=Zea mays GN=Zm.12595 PE=4 SV=1;tr|A0A096R1F9|A0A096R1F9_MAIZE Uncharacterized protein OS=Zea mays GN=Zm.123953 PE=3 SV=1	11	11	11	17.3	17.3	17.3	91.975	0	202.71	13	19.8817	22.1283	20.4973	22.1386	23.7838	22.3271	1.06042	-1.91407
tr|A0A096QSW5|A0A096QSW5_MAIZE	tr|A0A096QSW5|A0A096QSW5_MAIZE	LOC100272519	tr|A0A096QSW5|A0A096QSW5_MAIZE Uncharacterized protein OS=Zea mays GN=LOC100272519 PE=3 SV=1	4	3	2	10.6	7.4	5.1	48.905	0	25.517	11	19.3175	21.5749	20.3114	21.9815	22.9566	22.007	1.23502	-1.9138
tr|B4FKX8|B4FKX8_MAIZE;tr|B4FBR9|B4FBR9_MAIZE	tr|B4FKX8|B4FKX8_MAIZE;tr|B4FBR9|B4FBR9_MAIZE	pco146323	tr|B4FKX8|B4FKX8_MAIZE NADH dehydrogenase I subunit N OS=Zea mays GN=pco146323 PE=2 SV=1;tr|B4FBR9|B4FBR9_MAIZE Uncharacterized protein OS=Zea mays GN=pco146323 PE=2 SV=1	4	4	4	26.4	26.4	26.4	23.028	0	31.027	10	18.4298	22.7036	20.5659	22.5162	22.6625	22.2561	0.703715	-1.9118
tr|A0A096TNX6|A0A096TNX6_MAIZE;tr|A0A096TNX7|A0A096TNX7_MAIZE	tr|A0A096TNX6|A0A096TNX6_MAIZE;tr|A0A096TNX7|A0A096TNX7_MAIZE	LOC100193526	tr|A0A096TNX6|A0A096TNX6_MAIZE Uncharacterized protein OS=Zea mays GN=LOC100193526 PE=4 SV=1;tr|A0A096TNX7|A0A096TNX7_MAIZE Uncharacterized protein OS=Zea mays GN=LOC100193526 PE=4 SV=1	24	6	6	36.5	9.5	9.5	80.383	0	68.681	10	21.3828	19.5542	20.4461	21.6725	23.0456	22.389	1.35091	-1.90798
tr|B6UHJ4|B6UHJ4_MAIZE;tr|A0A096TBG1|A0A096TBG1_MAIZE;tr|K7VVT1|K7VVT1_MAIZE;tr|A0A096UDH7|A0A096UDH7_MAIZE;tr|A0A096TBG2|A0A096TBG2_MAIZE	tr|B6UHJ4|B6UHJ4_MAIZE;tr|A0A096TBG1|A0A096TBG1_MAIZE;tr|K7VVT1|K7VVT1_MAIZE	elf*-uaz7c01f12	tr|B6UHJ4|B6UHJ4_MAIZE Elongation factor 1-alpha OS=Zea mays GN=elf*-uaz7c01f12 PE=2 SV=1;tr|A0A096TBG1|A0A096TBG1_MAIZE Uncharacterized protein OS=Zea mays GN=elf*-uaz7c01f12 PE=4 SV=1;tr|K7VVT1|K7VVT1_MAIZE Putative translation elongation factor Tu famil	25	2	2	62.4	9.8	9.8	49.304	0	89.261	6	22.3335	22.6525	18.7237	22.2139	24.609	22.5757	0.576979	-1.89632
tr|B7ZXF6|B7ZXF6_MAIZE;tr|A0A096RL57|A0A096RL57_MAIZE	tr|B7ZXF6|B7ZXF6_MAIZE;tr|A0A096RL57|A0A096RL57_MAIZE	LOC100194117	tr|B7ZXF6|B7ZXF6_MAIZE Uncharacterized protein OS=Zea mays GN=LOC100194117 PE=2 SV=1;tr|A0A096RL57|A0A096RL57_MAIZE Uncharacterized protein OS=Zea mays GN=LOC100194117 PE=3 SV=1	9	9	9	24.9	24.9	24.9	56.103	0	132.26	8	19.1779	20.4174	21.2819	21.7142	23.4404	21.4032	1.00978	-1.89352
tr|K7UV01|K7UV01_MAIZE	tr|K7UV01|K7UV01_MAIZE	Zm.84260	tr|K7UV01|K7UV01_MAIZE Uncharacterized protein OS=Zea mays GN=Zm.84260 PE=4 SV=1	3	3	3	18	18	18	19.084	0	28.101	4	19.5402	18.8566	22.0886	21.7492	22.3049	22.1071	0.884299	-1.89191
tr|B4FRA6|B4FRA6_MAIZE;tr|B7ZYH3|B7ZYH3_MAIZE;tr|A0A096QC90|A0A096QC90_MAIZE;tr|B4FNW5|B4FNW5_MAIZE;tr|A0A096QC92|A0A096QC92_MAIZE	tr|B4FRA6|B4FRA6_MAIZE;tr|B7ZYH3|B7ZYH3_MAIZE	LOC100279506	tr|B4FRA6|B4FRA6_MAIZE Uncharacterized protein OS=Zea mays GN=LOC100279506 PE=2 SV=1;tr|B7ZYH3|B7ZYH3_MAIZE Uncharacterized protein OS=Zea mays GN=LOC100279506 PE=2 SV=1	4	4	4	18.6	18.6	18.6	40.523	0	31.056	5	19.4894	21.3824	18.8247	21.5844	22.4716	21.3047	1.05219	-1.88804
tr|K7U818|K7U818_MAIZE;tr|B4FBP0|B4FBP0_MAIZE;tr|A0A0D1CGT2|A0A0D1CGT2_USTMA	tr|K7U818|K7U818_MAIZE;tr|B4FBP0|B4FBP0_MAIZE	LOC100272855	tr|K7U818|K7U818_MAIZE Putative TCP-1/cpn60 chaperonin family protein OS=Zea mays GN=LOC100272855 PE=3 SV=1;tr|B4FBP0|B4FBP0_MAIZE Putative TCP-1/cpn60 chaperonin family protein isoform 1 OS=Zea mays GN=LOC100272855 PE=2 SV=1	17	17	17	38.4	38.4	38.4	59.946	0	171.62	22	20.795	22.4477	21.0601	22.3249	25.0124	22.6228	0.88479	-1.88575
tr|B4F9K2|B4F9K2_MAIZE	tr|B4F9K2|B4F9K2_MAIZE	AC210204.3_FG002	tr|B4F9K2|B4F9K2_MAIZE Uncharacterized protein OS=Zea mays GN=AC210204.3_FG002 PE=2 SV=1	4	2	2	26.3	12.7	12.7	33.574	0	16.581	6	20.0825	21.8802	19.8602	22.2867	21.8139	23.3347	1.12563	-1.8708
tr|K7VXL2|K7VXL2_MAIZE	tr|K7VXL2|K7VXL2_MAIZE	Zm.5805	tr|K7VXL2|K7VXL2_MAIZE Filamentation temperature-sensitive H 2A isoform 1 OS=Zea mays GN=Zm.5805 PE=3 SV=1	33	5	5	58.9	8.4	8.4	72.462	0	134.56	12	20.262	22.632	20.6119	22.5864	23.983	22.5251	0.994145	-1.86285
tr|B6SP99|B6SP99_MAIZE;tr|K7TKL3|K7TKL3_MAIZE;tr|K7TV49|K7TV49_MAIZE;tr|K7U2Y1|K7U2Y1_MAIZE	tr|B6SP99|B6SP99_MAIZE;tr|K7TKL3|K7TKL3_MAIZE;tr|K7TV49|K7TV49_MAIZE	LOC100275158	tr|B6SP99|B6SP99_MAIZE Uncharacterized protein OS=Zea mays GN=LOC100275158 PE=2 SV=1;tr|K7TKL3|K7TKL3_MAIZE Uncharacterized protein OS=Zea mays GN=LOC100275158 PE=4 SV=1;tr|K7TV49|K7TV49_MAIZE Uncharacterized protein OS=Zea mays GN=Zm.121818 PE=4 SV=1	5	5	5	18.2	18.2	18.2	51.436	0	53.464	19	20.5411	22.0149	19.3866	22.8577	22.2388	22.4244	1.11763	-1.85943
tr|A0A096TUT4|A0A096TUT4_MAIZE;tr|A0A096TR65|A0A096TR65_MAIZE;sp|P26567|CLPP_MAIZE;tr|K7W8L6|K7W8L6_MAIZE	tr|A0A096TUT4|A0A096TUT4_MAIZE;tr|A0A096TR65|A0A096TR65_MAIZE;sp|P26567|CLPP_MAIZE	Zm.93229	tr|A0A096TUT4|A0A096TUT4_MAIZE ATP-dependent Clp protease proteolytic subunit OS=Zea mays GN=Zm.93229 PE=3 SV=1;tr|A0A096TR65|A0A096TR65_MAIZE ATP-dependent Clp protease proteolytic subunit OS=Zea mays GN=Zm.22722 PE=3 SV=1;sp|P26567|CLPP_MAIZE ATP-depende	5	5	5	32.9	32.9	32.9	24.742	0	54.742	14	22.2987	22.5696	19.1554	22.8507	23.749	22.996	0.755122	-1.85734
tr|B4FU90|B4FU90_MAIZE;tr|B6UAV8|B6UAV8_MAIZE	tr|B4FU90|B4FU90_MAIZE;tr|B6UAV8|B6UAV8_MAIZE	pco155588b	tr|B4FU90|B4FU90_MAIZE 60S ribosomal protein L18a OS=Zea mays GN=pco155588b PE=2 SV=1;tr|B6UAV8|B6UAV8_MAIZE 60S ribosomal protein L18a OS=Zea mays GN=Zm.97868 PE=2 SV=1	8	2	2	47.8	14	14	21.379	0	41.493	9	19.4872	22.2464	19.9399	22.4035	22.388	22.4258	1.01506	-1.84788
tr|B4FSY5|B4FSY5_MAIZE;tr|A0A096PVZ8|A0A096PVZ8_MAIZE;tr|A0A096QG77|A0A096QG77_MAIZE;tr|H9C1D0|H9C1D0_MAIZE;tr|A0A096PVY7|A0A096PVY7_MAIZE;tr|A0A096QIZ5|A0A096QIZ5_MAIZE;tr|Q49B46|Q49B46_MAIZE;tr|A0A096RTM1|A0A096RTM1_MAIZE;tr|A0A096PVZ9|A0A096PVZ9_MAIZE;tr|K7TNA5|K7TNA5_MAIZE	tr|B4FSY5|B4FSY5_MAIZE;tr|A0A096PVZ8|A0A096PVZ8_MAIZE;tr|A0A096QG77|A0A096QG77_MAIZE;tr|H9C1D0|H9C1D0_MAIZE;tr|A0A096PVY7|A0A096PVY7_MAIZE;tr|A0A096QIZ5|A0A096QIZ5_MAIZE;tr|Q49B46|Q49B46_MAIZE;tr|A0A096RTM1|A0A096RTM1_MAIZE;tr|A0A096PVZ9|A0A096PVZ9_MAIZE;tr|K7TNA5|K7TNA5_MAIZE	pht1	tr|B4FSY5|B4FSY5_MAIZE Uncharacterized protein OS=Zea mays GN=pht1 PE=2 SV=1;tr|A0A096PVZ8|A0A096PVZ8_MAIZE Uncharacterized protein OS=Zea mays PE=4 SV=1;tr|A0A096QG77|A0A096QG77_MAIZE Uncharacterized protein OS=Zea mays GN=Zm.33257 PE=4 SV=1;tr|H9C1D0|H9C	2	2	2	3.2	3.2	3.2	58.485	0.00046147	10.772	4	20.449	19.4837	20.0892	21.9965	20.7436	22.8029	1.30263	-1.84042
tr|K7UC37|K7UC37_MAIZE	tr|K7UC37|K7UC37_MAIZE	ZEAMMB73_405365	tr|K7UC37|K7UC37_MAIZE Lil3 protein OS=Zea mays GN=ZEAMMB73_405365 PE=4 SV=1	4	4	4	22.6	22.6	22.6	26.096	0	33.122	7	19.0561	21.8252	19.8605	21.7086	21.9898	22.5234	1.00047	-1.82663
tr|B4G0Y4|B4G0Y4_MAIZE	tr|B4G0Y4|B4G0Y4_MAIZE	Zm.262	tr|B4G0Y4|B4G0Y4_MAIZE Translocase of chloroplast OS=Zea mays GN=Zm.262 PE=2 SV=1	14	14	6	59.2	59.2	26.1	36.381	0	242.55	26	22.1322	22.7357	22.761	23.8507	24.7597	24.4779	2.23905	-1.8198
tr|A0A096PW86|A0A096PW86_MAIZE	tr|A0A096PW86|A0A096PW86_MAIZE	LOC100384351	tr|A0A096PW86|A0A096PW86_MAIZE Coatomer subunit alpha OS=Zea mays GN=LOC100384351 PE=4 SV=1	14	14	3	13.2	13.2	3.1	136.26	0	142.7	22	19.5194	22.5575	21.8605	22.8229	23.5785	22.9421	0.885404	-1.80203
tr|K7VRI2|K7VRI2_MAIZE;tr|C0P8F2|C0P8F2_MAIZE	tr|K7VRI2|K7VRI2_MAIZE	LOC100382506	tr|K7VRI2|K7VRI2_MAIZE Uncharacterized protein OS=Zea mays GN=LOC100382506 PE=3 SV=1	9	9	2	14.6	14.6	4.7	79.58	0	128.2	61	24.4584	24.8844	25.1171	26.8089	26.278	26.7539	2.65978	-1.79366
tr|C0PL01|C0PL01_MAIZE;tr|A0A096R0C8|A0A096R0C8_MAIZE;tr|A0A096R0D2|A0A096R0D2_MAIZE;tr|A0A096R0D1|A0A096R0D1_MAIZE;tr|K7U6M9|K7U6M9_MAIZE;tr|A0A096R0D0|A0A096R0D0_MAIZE;tr|A0A096R0C9|A0A096R0C9_MAIZE;tr|A0A0D1CG48|A0A0D1CG48_USTMA	tr|C0PL01|C0PL01_MAIZE;tr|A0A096R0C8|A0A096R0C8_MAIZE;tr|A0A096R0D2|A0A096R0D2_MAIZE	ZEAMMB73_265885	tr|C0PL01|C0PL01_MAIZE T-complex protein 1 subunit gamma OS=Zea mays GN=ZEAMMB73_265885 PE=2 SV=1;tr|A0A096R0C8|A0A096R0C8_MAIZE T-complex protein 1 subunit gamma OS=Zea mays GN=Zm.19820 PE=3 SV=1;tr|A0A096R0D2|A0A096R0D2_MAIZE T-complex protein 1 subunit	15	15	15	31.9	31.9	31.9	60.685	0	128.47	21	20.214	21.7062	20.7569	21.6111	24.443	21.987	0.838705	-1.78806
tr|A0A096QSZ4|A0A096QSZ4_MAIZE	tr|A0A096QSZ4|A0A096QSZ4_MAIZE	Zm.35989	tr|A0A096QSZ4|A0A096QSZ4_MAIZE V-type proton ATPase subunit a OS=Zea mays GN=Zm.35989 PE=3 SV=1	3	3	3	4.3	4.3	4.3	92.976	0	17.717	4	18.2829	21.0158	19.9562	21.9586	20.7321	21.9008	0.934209	-1.77883
tr|A0A096SAP4|A0A096SAP4_MAIZE;tr|A0A096SAP6|A0A096SAP6_MAIZE	tr|A0A096SAP4|A0A096SAP4_MAIZE;tr|A0A096SAP6|A0A096SAP6_MAIZE	LOC100281726	tr|A0A096SAP4|A0A096SAP4_MAIZE Uncharacterized protein OS=Zea mays GN=LOC100281726 PE=4 SV=1;tr|A0A096SAP6|A0A096SAP6_MAIZE Uncharacterized protein OS=Zea mays GN=LOC100281726 PE=4 SV=1	5	5	5	48	48	48	13.366	0	49.549	9	18.935	21.5315	20.4322	21.9236	22.7681	21.5345	0.996301	-1.77583
tr|C0PGN4|C0PGN4_MAIZE;tr|B4FYU1|B4FYU1_MAIZE;tr|A0A096QE96|A0A096QE96_MAIZE;tr|A0A096QE95|A0A096QE95_MAIZE	tr|C0PGN4|C0PGN4_MAIZE	cl35478_1d	tr|C0PGN4|C0PGN4_MAIZE Obg-like ATPase 1 OS=Zea mays GN=cl35478_1d PE=2 SV=1	6	6	6	22.3	22.3	22.3	46.833	0	58.6	7	19.0989	21.2453	20.2976	21.3512	22.7278	21.8849	1.12885	-1.77407
sp|P49101|CDPK2_MAIZE	sp|P49101|CDPK2_MAIZE	CPK2	sp|P49101|CDPK2_MAIZE Calcium-dependent protein kinase 2 OS=Zea mays GN=CPK2 PE=2 SV=1	3	3	2	8.2	8.2	5.8	58.081	0	22.903	5	19.5727	21.6271	19.2684	22.7588	20.6732	22.3345	0.83922	-1.76609
tr|C0P680|C0P680_MAIZE;tr|C0P6Z0|C0P6Z0_MAIZE;tr|A0A096R517|A0A096R517_MAIZE	tr|C0P680|C0P680_MAIZE;tr|C0P6Z0|C0P6Z0_MAIZE	LOC100382297	tr|C0P680|C0P680_MAIZE Uncharacterized protein OS=Zea mays GN=LOC100382297 PE=2 SV=1;tr|C0P6Z0|C0P6Z0_MAIZE Uncharacterized protein OS=Zea mays GN=Zm.122235 PE=2 SV=1	5	5	5	16.2	16.2	16.2	48.813	0	42.7	5	19.7411	22.1553	20.0689	22.3144	22.7151	22.2319	1.07685	-1.76537
tr|A0A096SVF3|A0A096SVF3_MAIZE	tr|A0A096SVF3|A0A096SVF3_MAIZE	Zm.2246	tr|A0A096SVF3|A0A096SVF3_MAIZE Uncharacterized protein OS=Zea mays GN=Zm.2246 PE=4 SV=1	3	3	3	25.7	25.7	25.7	20.549	0	38.2	6	20.1457	20.5253	20.529	22.3641	22.077	22.0399	3.37675	-1.76031
tr|B4FSN2|B4FSN2_MAIZE	tr|B4FSN2|B4FSN2_MAIZE	Zm.118112	tr|B4FSN2|B4FSN2_MAIZE Uncharacterized protein OS=Zea mays GN=Zm.118112 PE=2 SV=1	4	4	3	11.6	11.6	10.1	48.68	0	52.244	11	18.931	23.409	24.1483	24.0314	24.1448	23.5747	0.462398	-1.75421
tr|B6TFS9|B6TFS9_MAIZE;tr|A0A096T2E7|A0A096T2E7_MAIZE;tr|A0A096TIX1|A0A096TIX1_MAIZE	tr|B6TFS9|B6TFS9_MAIZE	LOC100283215	tr|B6TFS9|B6TFS9_MAIZE 14-3-3-like protein A OS=Zea mays GN=LOC100283215 PE=2 SV=1	7	4	4	30.9	21.2	21.2	28.622	0	30.122	9	19.5919	21.5841	19.8903	22.2799	21.9759	22.0559	1.30647	-1.7485
tr|B6TUB8|B6TUB8_MAIZE;tr|A0A096RX36|A0A096RX36_MAIZE;tr|A0A096T8L8|A0A096T8L8_MAIZE;tr|A0A096TW11|A0A096TW11_MAIZE	tr|B6TUB8|B6TUB8_MAIZE;tr|A0A096RX36|A0A096RX36_MAIZE;tr|A0A096T8L8|A0A096T8L8_MAIZE	LOC100284499	tr|B6TUB8|B6TUB8_MAIZE Phospho-2-dehydro-3-deoxyheptonate aldolase 1 OS=Zea mays GN=LOC100284499 PE=2 SV=1;tr|A0A096RX36|A0A096RX36_MAIZE Uncharacterized protein OS=Zea mays GN=LOC100284499 PE=4 SV=1;tr|A0A096T8L8|A0A096T8L8_MAIZE Uncharacterized protein O	12	6	5	27.1	16	13.6	59.004	0	63.208	12	21.438	21.8572	19.4208	21.9679	23.701	22.2764	0.880304	-1.7431
tr|A0A096T6P3|A0A096T6P3_MAIZE;tr|A0A096T6P4|A0A096T6P4_MAIZE	tr|A0A096T6P3|A0A096T6P3_MAIZE	LOC100384057	tr|A0A096T6P3|A0A096T6P3_MAIZE Uncharacterized protein OS=Zea mays GN=LOC100384057 PE=3 SV=1	8	8	8	6.6	6.6	6.6	148.1	0	55.287	8	20.0229	20.6134	19.8268	21.6395	22.2833	21.7426	2.30285	-1.7341
tr|B4FEY3|B4FEY3_MAIZE;tr|C0HIN5|C0HIN5_MAIZE;tr|C4JAI1|C4JAI1_MAIZE	tr|B4FEY3|B4FEY3_MAIZE;tr|C0HIN5|C0HIN5_MAIZE;tr|C4JAI1|C4JAI1_MAIZE	RS2Z35	tr|B4FEY3|B4FEY3_MAIZE Arginine/serine-rich splicing factor RS2Z35 transcript I OS=Zea mays GN=RS2Z35 PE=2 SV=1;tr|C0HIN5|C0HIN5_MAIZE Uncharacterized protein OS=Zea mays GN=LOC100382130 PE=2 SV=1;tr|C4JAI1|C4JAI1_MAIZE Arginine/serine-rich splicing factor	3	3	3	9.6	9.6	9.6	35.2	0	22.656	6	17.9586	21.3057	20.8143	21.3831	22.0628	21.7912	0.742957	-1.7195
tr|K7WC74|K7WC74_MAIZE;tr|K7VCE1|K7VCE1_MAIZE	tr|K7WC74|K7WC74_MAIZE	ZEAMMB73_706163	tr|K7WC74|K7WC74_MAIZE Nucleic acid binding protein OS=Zea mays GN=ZEAMMB73_706163 PE=4 SV=1	6	6	2	17.7	17.7	4.1	47.027	0	38.063	6	19.2999	21.1192	19.3001	21.3398	22.2429	21.2475	1.17035	-1.70372
tr|K7VMI7|K7VMI7_MAIZE;tr|B6TD46|B6TD46_MAIZE	tr|K7VMI7|K7VMI7_MAIZE	ZEAMMB73_058681	tr|K7VMI7|K7VMI7_MAIZE Uncharacterized protein OS=Zea mays GN=ZEAMMB73_058681 PE=4 SV=1	5	5	5	15.2	15.2	15.2	40.684	0	32.113	7	20.0766	19.6373	19.1962	20.3614	19.281	24.372	0.469448	-1.70144
tr|A0A096T303|A0A096T303_MAIZE;tr|A0A096T304|A0A096T304_MAIZE;tr|A0A096T305|A0A096T305_MAIZE	tr|A0A096T303|A0A096T303_MAIZE;tr|A0A096T304|A0A096T304_MAIZE;tr|A0A096T305|A0A096T305_MAIZE	Zm.25128	tr|A0A096T303|A0A096T303_MAIZE Uncharacterized protein OS=Zea mays GN=Zm.25128 PE=4 SV=1;tr|A0A096T304|A0A096T304_MAIZE Uncharacterized protein OS=Zea mays GN=Zm.25128 PE=4 SV=1;tr|A0A096T305|A0A096T305_MAIZE Uncharacterized protein OS=Zea mays GN=Zm.25128	7	7	7	13.1	13.1	13.1	83.838	0	61.987	9	20.1167	21.5374	19.3471	21.5439	22.9505	21.6049	1.01089	-1.69936
tr|C0PIN2|C0PIN2_MAIZE;tr|C0P4Z1|C0P4Z1_MAIZE;tr|B6SJQ9|B6SJQ9_MAIZE;tr|B4FMD6|B4FMD6_MAIZE	tr|C0PIN2|C0PIN2_MAIZE;tr|C0P4Z1|C0P4Z1_MAIZE;tr|B6SJQ9|B6SJQ9_MAIZE;tr|B4FMD6|B4FMD6_MAIZE	Zm.6369	tr|C0PIN2|C0PIN2_MAIZE Putative zinc finger protein ZF2 OS=Zea mays GN=Zm.6369 PE=2 SV=1;tr|C0P4Z1|C0P4Z1_MAIZE Uncharacterized protein OS=Zea mays GN=Zm.6369 PE=2 SV=1;tr|B6SJQ9|B6SJQ9_MAIZE RNA-binding protein cabeza OS=Zea mays GN=Zm.6369 PE=2 SV=1;tr|B	2	2	2	18.4	18.4	18.4	18.091	0	18.233	3	18.6751	20.5889	19.0502	20.7092	21.7061	20.9968	1.21673	-1.69926
tr|B6U5I1|B6U5I1_MAIZE	tr|B6U5I1|B6U5I1_MAIZE	LOC100285487	tr|B6U5I1|B6U5I1_MAIZE Peptidyl-prolyl cis-trans isomerase OS=Zea mays GN=LOC100285487 PE=2 SV=1	14	14	14	51.4	51.4	51.4	46.639	0	279.89	27	21.1097	23.098	21.8282	23.3708	25.2008	22.5448	0.801545	-1.69348
tr|K7TWZ6|K7TWZ6_MAIZE	tr|K7TWZ6|K7TWZ6_MAIZE	Zm.20032	tr|K7TWZ6|K7TWZ6_MAIZE Uncharacterized protein OS=Zea mays GN=Zm.20032 PE=4 SV=1	8	6	3	6.6	5.6	2.9	184.89	0	110.69	8	19.7033	21.067	19.3256	20.7297	22.9872	21.4514	0.929475	-1.69075
tr|B6T8Q5|B6T8Q5_MAIZE;tr|A0A096RRJ8|A0A096RRJ8_MAIZE	tr|B6T8Q5|B6T8Q5_MAIZE;tr|A0A096RRJ8|A0A096RRJ8_MAIZE	LOC100856978	tr|B6T8Q5|B6T8Q5_MAIZE T-complex protein 1 subunit zeta OS=Zea mays GN=LOC100856978 PE=2 SV=1;tr|A0A096RRJ8|A0A096RRJ8_MAIZE Uncharacterized protein OS=Zea mays GN=LOC100193477 PE=4 SV=1	13	13	13	34.6	34.6	34.6	59.086	0	145.99	29	21.7636	23.2918	22.6913	23.426	25.0429	24.3483	1.22957	-1.69016
tr|B6U0P4|B6U0P4_MAIZE;tr|B4F8M9|B4F8M9_MAIZE;tr|A0A096Q9V6|A0A096Q9V6_MAIZE;tr|B6UIE1|B6UIE1_MAIZE	tr|B6U0P4|B6U0P4_MAIZE;tr|B4F8M9|B4F8M9_MAIZE	LOC100285088	tr|B6U0P4|B6U0P4_MAIZE RHM1 OS=Zea mays GN=LOC100285088 PE=2 SV=1;tr|B4F8M9|B4F8M9_MAIZE Uncharacterized protein OS=Zea mays GN=pco142331 PE=2 SV=1	9	9	4	19.5	19.5	7.9	75.891	0	102.26	10	19.3925	19.3944	20.1571	19.5104	23.615	20.8879	0.615649	-1.68978
tr|K7UVD7|K7UVD7_MAIZE	tr|K7UVD7|K7UVD7_MAIZE	cl152_1	tr|K7UVD7|K7UVD7_MAIZE Uncharacterized protein OS=Zea mays GN=cl152_1 PE=4 SV=1	27	27	11	38.2	38.2	17.7	108.29	0	323.31	42	20.9776	23.4315	21.572	22.6181	25.458	22.9633	0.657795	-1.68613
tr|A0A096PIP9|A0A096PIP9_MAIZE	tr|A0A096PIP9|A0A096PIP9_MAIZE	pco121445b	tr|A0A096PIP9|A0A096PIP9_MAIZE Uncharacterized protein OS=Zea mays GN=pco121445b PE=4 SV=1	33	33	15	50.5	50.5	23.4	80.17	0	323.31	111	25.1619	25.1747	24.5489	25.9285	27.4334	26.5739	1.59998	-1.68344
tr|K7UCH1|K7UCH1_MAIZE	tr|K7UCH1|K7UCH1_MAIZE	Zm.44750	tr|K7UCH1|K7UCH1_MAIZE Putative TCP-1/cpn60 chaperonin family protein OS=Zea mays GN=Zm.44750 PE=3 SV=1	19	19	6	45.6	45.6	14.4	58.906	0	207.38	36	21.3871	23.0495	22.6638	23.2559	25.3304	23.5639	0.962982	-1.68331
tr|B4G019|B4G019_MAIZE;tr|A0A096RYS3|A0A096RYS3_MAIZE;tr|A0A096RYS6|A0A096RYS6_MAIZE	tr|B4G019|B4G019_MAIZE;tr|A0A096RYS3|A0A096RYS3_MAIZE	LOC100274292	tr|B4G019|B4G019_MAIZE Uncharacterized protein OS=Zea mays GN=LOC100274292 PE=2 SV=1;tr|A0A096RYS3|A0A096RYS3_MAIZE Uncharacterized protein OS=Zea mays GN=LOC100274292 PE=4 SV=1	5	5	5	20.2	20.2	20.2	33.358	0	38.009	15	21.963	22.2003	21.0472	23.5411	22.8734	23.8122	1.69097	-1.67211
tr|K7VG47|K7VG47_MAIZE;tr|B4FZM9|B4FZM9_MAIZE;tr|K7VJN3|K7VJN3_MAIZE;tr|A0A096QUX3|A0A096QUX3_MAIZE	tr|K7VG47|K7VG47_MAIZE;tr|B4FZM9|B4FZM9_MAIZE	LOC100274222	tr|K7VG47|K7VG47_MAIZE Uncharacterized protein OS=Zea mays GN=LOC100274222 PE=4 SV=1;tr|B4FZM9|B4FZM9_MAIZE DNA repair protein RAD23 OS=Zea mays GN=LOC100274222 PE=2 SV=1	9	9	8	31.6	31.6	29.6	41.683	0	112.09	16	19.0305	21.6521	20.9499	21.06	24.1051	21.4836	0.607941	-1.67206
tr|A0A096QRB1|A0A096QRB1_MAIZE;tr|A0A096RHA8|A0A096RHA8_MAIZE;tr|B8A0A6|B8A0A6_MAIZE;tr|A0A0D1DYT1|A0A0D1DYT1_USTMA	tr|A0A096QRB1|A0A096QRB1_MAIZE;tr|A0A096RHA8|A0A096RHA8_MAIZE;tr|B8A0A6|B8A0A6_MAIZE		tr|A0A096QRB1|A0A096QRB1_MAIZE Uncharacterized protein OS=Zea mays PE=3 SV=1;tr|A0A096RHA8|A0A096RHA8_MAIZE Uncharacterized protein OS=Zea mays GN=Zm.162499 PE=3 SV=1;tr|B8A0A6|B8A0A6_MAIZE Uncharacterized protein OS=Zea mays GN=LOC100279843 PE=2 SV=1	14	14	14	37.6	37.6	37.6	49.434	0	236.92	29	21.6484	22.868	21.3077	22.8524	24.8281	23.1539	1.01015	-1.67013
tr|Q9LLI8|Q9LLI8_MAIZE	tr|Q9LLI8|Q9LLI8_MAIZE	CesA-2	tr|Q9LLI8|Q9LLI8_MAIZE Cellulose synthase OS=Zea mays GN=CesA-2 PE=2 SV=1	8	8	2	10.4	10.4	3.1	121.19	0	114.43	11	20.0227	21.0242	20.494	21.5463	22.9313	22.0598	1.54433	-1.66551
tr|A0A096T653|A0A096T653_MAIZE;tr|A0A096T652|A0A096T652_MAIZE	tr|A0A096T653|A0A096T653_MAIZE;tr|A0A096T652|A0A096T652_MAIZE	Zm.27135	tr|A0A096T653|A0A096T653_MAIZE Uncharacterized protein OS=Zea mays GN=Zm.27135 PE=4 SV=1;tr|A0A096T652|A0A096T652_MAIZE Uncharacterized protein OS=Zea mays GN=Zm.27135 PE=4 SV=1	8	8	8	38.5	38.5	38.5	37.269	0	188.58	15	22.8339	23.1557	18.896	23.1925	23.7907	22.8921	0.524425	-1.66328
tr|G3K3T1|G3K3T1_MAIZE;tr|A0A096QV57|A0A096QV57_MAIZE	tr|G3K3T1|G3K3T1_MAIZE;tr|A0A096QV57|A0A096QV57_MAIZE	LOC100857077	tr|G3K3T1|G3K3T1_MAIZE GTP-binding protein TypA OS=Zea mays GN=LOC100857077 PE=2 SV=1;tr|A0A096QV57|A0A096QV57_MAIZE Uncharacterized protein OS=Zea mays GN=LOC100857077 PE=4 SV=1	11	11	11	19.8	19.8	19.8	73.733	0	150.1	15	21.3906	21.4504	19.5996	22.0167	23.4885	21.9241	0.985695	-1.6629
tr|K7VC35|K7VC35_MAIZE	tr|K7VC35|K7VC35_MAIZE	Zm.66568	tr|K7VC35|K7VC35_MAIZE S-adenosylmethionine synthase OS=Zea mays GN=Zm.66568 PE=3 SV=1	17	3	3	53.1	12.8	12.8	42.54	0	28.35	7	19.5877	22.5736	20.0036	21.7828	23.2859	22.0551	0.726251	-1.65299
sp|P09387|RK23_MAIZE	sp|P09387|RK23_MAIZE	rpl23-A	sp|P09387|RK23_MAIZE 50S ribosomal protein L23, chloroplastic OS=Zea mays GN=rpl23-A PE=3 SV=1	3	3	3	34.4	34.4	34.4	10.736	0	152.9	8	21.9741	19.6426	19.5513	21.7175	22.4761	21.9214	0.935012	-1.64902
tr|A0A0B4J312|A0A0B4J312_MAIZE;tr|A0A096U554|A0A096U554_MAIZE;tr|B6UD10|B6UD10_MAIZE	tr|A0A0B4J312|A0A0B4J312_MAIZE	pco097024a	tr|A0A0B4J312|A0A0B4J312_MAIZE Uncharacterized protein OS=Zea mays GN=pco097024a PE=3 SV=1	48	4	1	63.7	4.6	2.5	89.975	0	28.361	10	18.817	22.5865	22.7945	22.822	23.7419	22.5813	0.543775	-1.64902
tr|B4FS49|B4FS49_MAIZE;tr|B4FQL5|B4FQL5_MAIZE;tr|A0A096QHH6|A0A096QHH6_MAIZE;tr|A0A096R0X1|A0A096R0X1_MAIZE;tr|A0A096R0X3|A0A096R0X3_MAIZE	tr|B4FS49|B4FS49_MAIZE;tr|B4FQL5|B4FQL5_MAIZE;tr|A0A096QHH6|A0A096QHH6_MAIZE;tr|A0A096R0X1|A0A096R0X1_MAIZE;tr|A0A096R0X3|A0A096R0X3_MAIZE	LOC100272988	tr|B4FS49|B4FS49_MAIZE Uncharacterized protein OS=Zea mays GN=LOC100272988 PE=2 SV=1;tr|B4FQL5|B4FQL5_MAIZE T-complex protein 1 subunit epsilon OS=Zea mays GN=pco099347 PE=2 SV=1;tr|A0A096QHH6|A0A096QHH6_MAIZE Uncharacterized protein OS=Zea mays GN=LOC1002	13	13	13	36.6	36.6	36.6	58.998	0	177.04	20	21.4034	22.5622	21.4246	22.3783	24.8242	23.134	0.942646	-1.64874
tr|A0A096UCQ5|A0A096UCQ5_MAIZE;tr|A0A096RK52|A0A096RK52_MAIZE;tr|A0A096RK53|A0A096RK53_MAIZE	tr|A0A096UCQ5|A0A096UCQ5_MAIZE;tr|A0A096RK52|A0A096RK52_MAIZE	Zm.95526	tr|A0A096UCQ5|A0A096UCQ5_MAIZE Uncharacterized protein OS=Zea mays GN=Zm.95526 PE=3 SV=1;tr|A0A096RK52|A0A096RK52_MAIZE Uncharacterized protein OS=Zea mays GN=LOC100382727 PE=3 SV=1	16	2	1	42.2	6.1	2.7	49.936	0	32.898	11	20.7566	21.7241	19.0713	21.6818	22.8445	21.9416	0.897595	-1.63863
tr|A0A096Q6M8|A0A096Q6M8_MAIZE;tr|A0A096Q6M9|A0A096Q6M9_MAIZE;tr|A0A096SMA6|A0A096SMA6_MAIZE;tr|B7ZXN0|B7ZXN0_MAIZE;tr|A0A0D1CA59|A0A0D1CA59_USTMA;tr|K7VHC0|K7VHC0_MAIZE;tr|K7V9J4|K7V9J4_MAIZE	tr|A0A096Q6M8|A0A096Q6M8_MAIZE;tr|A0A096Q6M9|A0A096Q6M9_MAIZE	Zm.25161	tr|A0A096Q6M8|A0A096Q6M8_MAIZE Uncharacterized protein OS=Zea mays GN=Zm.25161 PE=3 SV=1;tr|A0A096Q6M9|A0A096Q6M9_MAIZE Uncharacterized protein OS=Zea mays GN=Zm.25161 PE=3 SV=1	12	12	12	26.6	26.6	26.6	64.759	0	153.67	14	22.7846	22.5311	19.8464	22.6211	24.5403	22.9141	0.666951	-1.6378
tr|K7UMB3|K7UMB3_MAIZE;tr|K7U715|K7U715_MAIZE	tr|K7UMB3|K7UMB3_MAIZE;tr|K7U715|K7U715_MAIZE	Zm.126512	tr|K7UMB3|K7UMB3_MAIZE Uncharacterized protein OS=Zea mays GN=Zm.126512 PE=3 SV=1;tr|K7U715|K7U715_MAIZE Uncharacterized protein OS=Zea mays GN=Zm.126512 PE=3 SV=1	7	4	4	16.7	11	11	59.737	0	57.43	6	21.6262	19.3612	19.8926	21.5991	22.8482	21.3413	0.92425	-1.63621
tr|A0A096R8F6|A0A096R8F6_MAIZE;tr|C0PLN9|C0PLN9_MAIZE;tr|A0A096R8F7|A0A096R8F7_MAIZE;tr|A0A096TA34|A0A096TA34_MAIZE	tr|A0A096R8F6|A0A096R8F6_MAIZE;tr|C0PLN9|C0PLN9_MAIZE;tr|A0A096R8F7|A0A096R8F7_MAIZE	Zm.138016	tr|A0A096R8F6|A0A096R8F6_MAIZE Uncharacterized protein OS=Zea mays GN=Zm.138016 PE=3 SV=1;tr|C0PLN9|C0PLN9_MAIZE D-3-phosphoglycerate dehydrogenase OS=Zea mays GN=LOC100501398 PE=2 SV=1;tr|A0A096R8F7|A0A096R8F7_MAIZE Uncharacterized protein OS=Zea mays GN=	14	13	13	31	29.2	29.2	64.795	0	212.56	25	20.8792	23.2898	22.5317	23.0931	25.0889	23.4145	0.799774	-1.63197
tr|A0A096THE5|A0A096THE5_MAIZE	tr|A0A096THE5|A0A096THE5_MAIZE	Zm.25962	tr|A0A096THE5|A0A096THE5_MAIZE Uncharacterized protein OS=Zea mays GN=Zm.25962 PE=3 SV=1	8	8	8	12.3	12.3	12.3	95.114	0	123.5	19	21.4256	22.0775	20.7962	22.5152	23.8963	22.7789	1.35549	-1.6304
tr|K7V2Z8|K7V2Z8_MAIZE	tr|K7V2Z8|K7V2Z8_MAIZE	Zm.5819	tr|K7V2Z8|K7V2Z8_MAIZE Uncharacterized protein OS=Zea mays GN=Zm.5819 PE=3 SV=1	21	21	4	24.2	24.2	6.3	127.29	0	323.31	27	21.5657	22.7607	21.97	23.1993	24.9757	22.988	1.0566	-1.62222
tr|A0A096SAV3|A0A096SAV3_MAIZE;tr|A0A096QYG9|A0A096QYG9_MAIZE;tr|A0A096SX97|A0A096SX97_MAIZE;tr|A0A096SAV2|A0A096SAV2_MAIZE;tr|B7ZXP0|B7ZXP0_MAIZE;tr|B4FAU6|B4FAU6_MAIZE;tr|B4FQ40|B4FQ40_MAIZE;tr|B6TGM8|B6TGM8_MAIZE;tr|B4FAW6|B4FAW6_MAIZE;tr|B4F888|B4F888_MAIZE;tr|A0A096QRF1|A0A096QRF1_MAIZE;tr|A0A096T3D3|A0A096T3D3_MAIZE;tr|A0A096T3D2|A0A096T3D2_MAIZE;tr|A0A096T3C8|A0A096T3C8_MAIZE;tr|A0A096RSL4…	tr|A0A096SAV3|A0A096SAV3_MAIZE;tr|A0A096QYG9|A0A096QYG9_MAIZE;tr|A0A096SX97|A0A096SX97_MAIZE;tr|A0A096SAV2|A0A096SAV2_MAIZE;tr|B7ZXP0|B7ZXP0_MAIZE;tr|B4FAU6|B4FAU6_MAIZE;tr|B4FQ40|B4FQ40_MAIZE;tr|B6TGM8|B6TGM8_MAIZE;tr|B4FAW6|B4FAW6_MAIZE;tr|B4F888|B4F888_MAIZE;tr|A0A096QRF1|A0A096QRF1_MAIZE;tr|A0A096T3D3|A0A096T3D3_MAIZE;tr|A0A096T3D2|A0A096T3D2_MAIZE;tr|A0A096T3C8|A0A096T3C8_MAIZE;tr|A0A096RSL4…	LOC100283283	tr|A0A096SAV3|A0A096SAV3_MAIZE Uncharacterized protein OS=Zea mays GN=LOC100283283 PE=4 SV=1;tr|A0A096QYG9|A0A096QYG9_MAIZE Uncharacterized protein OS=Zea mays GN=LOC100191972 PE=4 SV=1;tr|A0A096SX97|A0A096SX97_MAIZE Uncharacterized protein OS=Zea mays GN=	2	2	0	15.4	15.4	0	13.397	0	12.337	6	19.3678	23.8344	24.1197	24.1618	24.1914	23.8272	0.452019	-1.61947
tr|A0A096UDB7|A0A096UDB7_MAIZE;tr|A0A096UDB8|A0A096UDB8_MAIZE	tr|A0A096UDB7|A0A096UDB7_MAIZE;tr|A0A096UDB8|A0A096UDB8_MAIZE		tr|A0A096UDB7|A0A096UDB7_MAIZE Uncharacterized protein OS=Zea mays PE=4 SV=1;tr|A0A096UDB8|A0A096UDB8_MAIZE Uncharacterized protein OS=Zea mays PE=4 SV=1	41	41	16	22.4	22.4	10.9	257.18	0	323.31	65	22.57	24.3434	23.0468	24.183	26.2943	24.332	0.872478	-1.61636
tr|A0A096RYJ7|A0A096RYJ7_MAIZE;tr|A0A096TFV4|A0A096TFV4_MAIZE;tr|A0A096TFV5|A0A096TFV5_MAIZE	tr|A0A096RYJ7|A0A096RYJ7_MAIZE	Zm.13620	tr|A0A096RYJ7|A0A096RYJ7_MAIZE Uncharacterized protein OS=Zea mays GN=Zm.13620 PE=4 SV=1	3	3	3	8.6	8.6	8.6	48.829	0	21.975	2	19.6516	18.0633	20.4166	20.9071	21.2413	20.8116	1.0728	-1.60953
tr|K7VNW2|K7VNW2_MAIZE;tr|B6T3D4|B6T3D4_MAIZE;tr|K7W3L7|K7W3L7_MAIZE;tr|K7VBI9|K7VBI9_MAIZE	tr|K7VNW2|K7VNW2_MAIZE;tr|B6T3D4|B6T3D4_MAIZE;tr|K7W3L7|K7W3L7_MAIZE;tr|K7VBI9|K7VBI9_MAIZE	cl12627_1	tr|K7VNW2|K7VNW2_MAIZE Uncharacterized protein OS=Zea mays GN=cl12627_1 PE=4 SV=1;tr|B6T3D4|B6T3D4_MAIZE Methionyl-tRNA synthetase OS=Zea mays GN=cl12627_1 PE=2 SV=1;tr|K7W3L7|K7W3L7_MAIZE Uncharacterized protein OS=Zea mays GN=cl12627_1 PE=4 SV=1;tr|K7VBI	4	4	4	15.4	15.4	15.4	35.35	0	26.909	7	19.2115	21.1044	19.5891	21.538	21.9392	21.2502	1.23378	-1.60747
tr|K7U772|K7U772_MAIZE;tr|C0HI62|C0HI62_MAIZE	tr|K7U772|K7U772_MAIZE	LOC100381695	tr|K7U772|K7U772_MAIZE Uncharacterized protein OS=Zea mays GN=LOC100381695 PE=3 SV=1	8	8	8	20.9	20.9	20.9	60.31	0	107.09	13	18.8419	22.0145	21.6078	22.0077	23.4069	21.8687	0.654024	-1.60634
tr|B4FRE3|B4FRE3_MAIZE;tr|A0A096U8E3|A0A096U8E3_MAIZE;tr|A0A096U8E2|A0A096U8E2_MAIZE	tr|B4FRE3|B4FRE3_MAIZE;tr|A0A096U8E3|A0A096U8E3_MAIZE;tr|A0A096U8E2|A0A096U8E2_MAIZE	LOC100501159	tr|B4FRE3|B4FRE3_MAIZE Ankyrin repeat domain-containing protein 2 OS=Zea mays GN=LOC100501159 PE=2 SV=1;tr|A0A096U8E3|A0A096U8E3_MAIZE Uncharacterized protein OS=Zea mays GN=LOC100272888 PE=4 SV=1;tr|A0A096U8E2|A0A096U8E2_MAIZE Uncharacterized protein OS=Z	9	9	9	40.1	40.1	40.1	38.284	0	170	17	21.7198	22.3798	21.7133	22.951	24.8387	22.8094	1.08636	-1.59545
tr|A0A096THA3|A0A096THA3_MAIZE;tr|A0A096THA4|A0A096THA4_MAIZE;tr|A0A096TVP2|A0A096TVP2_MAIZE	tr|A0A096THA3|A0A096THA3_MAIZE	Zm.7590	tr|A0A096THA3|A0A096THA3_MAIZE Uncharacterized protein OS=Zea mays GN=Zm.7590 PE=4 SV=1	32	27	27	18.4	15.9	15.9	251.04	0	249.17	32	21.328	22.704	21.7774	22.6727	25.0903	22.8302	0.841291	-1.59462
tr|A0A096UD48|A0A096UD48_MAIZE	tr|A0A096UD48|A0A096UD48_MAIZE	Zm.95484	tr|A0A096UD48|A0A096UD48_MAIZE Hexokinase OS=Zea mays GN=Zm.95484 PE=3 SV=1	7	7	7	20	20	20	55.041	0	67.859	8	19.1952	21.731	19.2674	21.686	21.7285	21.5006	0.876044	-1.57383
tr|A0A096QMX4|A0A096QMX4_MAIZE;sp|Q6XZ78|SCRK2_MAIZE;tr|A0A096QMX3|A0A096QMX3_MAIZE	tr|A0A096QMX4|A0A096QMX4_MAIZE;sp|Q6XZ78|SCRK2_MAIZE;tr|A0A096QMX3|A0A096QMX3_MAIZE	frk2	tr|A0A096QMX4|A0A096QMX4_MAIZE Uncharacterized protein OS=Zea mays GN=frk2 PE=4 SV=1;sp|Q6XZ78|SCRK2_MAIZE Fructokinase-2 OS=Zea mays GN=FRK2 PE=1 SV=1;tr|A0A096QMX3|A0A096QMX3_MAIZE Uncharacterized protein OS=Zea mays GN=frk2 PE=4 SV=1	12	12	12	45	45	45	33.528	0	197.47	34	23.4956	24.0212	18.9077	22.8705	24.6956	23.5765	0.387796	-1.57268
tr|A0A096QJW7|A0A096QJW7_MAIZE	tr|A0A096QJW7|A0A096QJW7_MAIZE	LOC100383320	tr|A0A096QJW7|A0A096QJW7_MAIZE Uncharacterized protein OS=Zea mays GN=LOC100383320 PE=3 SV=1	4	4	4	8	8	8	80.838	0	37.844	5	19.8313	21.3061	19.432	21.6815	21.7569	21.8439	1.28797	-1.57099
tr|K7TTK5|K7TTK5_MAIZE;tr|K7U7Z6|K7U7Z6_MAIZE	tr|K7TTK5|K7TTK5_MAIZE;tr|K7U7Z6|K7U7Z6_MAIZE	Zm.5731	tr|K7TTK5|K7TTK5_MAIZE Uncharacterized protein OS=Zea mays GN=Zm.5731 PE=4 SV=1;tr|K7U7Z6|K7U7Z6_MAIZE Uncharacterized protein OS=Zea mays GN=Zm.5731 PE=4 SV=1	10	10	3	43.1	43.1	24.9	35.858	0	82.071	20	22.2189	22.8009	22.8074	24.0556	24.1681	24.3092	2.77768	-1.5686
tr|B6SSN3|B6SSN3_MAIZE;tr|B4FZL4|B4FZL4_MAIZE;tr|A0A096RF43|A0A096RF43_MAIZE	tr|B6SSN3|B6SSN3_MAIZE;tr|B4FZL4|B4FZL4_MAIZE;tr|A0A096RF43|A0A096RF43_MAIZE	LOC100281791	tr|B6SSN3|B6SSN3_MAIZE Chlorophyll a-b binding protein 6A OS=Zea mays GN=LOC100281791 PE=2 SV=1;tr|B4FZL4|B4FZL4_MAIZE Chlorophyll a-b binding protein 6A OS=Zea mays GN=LOC100283212 PE=2 SV=1;tr|A0A096RF43|A0A096RF43_MAIZE Uncharacterized protein OS=Zea ma	2	2	2	15.5	15.5	15.5	26.309	0	53.565	8	23.097	23.5948	20.0568	23.7687	23.7833	23.8883	0.637537	-1.56389
tr|B4G233|B4G233_MAIZE	tr|B4G233|B4G233_MAIZE	LOC100274585	tr|B4G233|B4G233_MAIZE Disease resistance response protein 206 OS=Zea mays GN=LOC100274585 PE=2 SV=1	6	6	4	39.2	39.2	29	18.259	0	60.405	25	23.595	23.2891	22.4327	25.202	23.8334	24.9561	1.33457	-1.55823
sp|P04966|PSAA_MAIZE	sp|P04966|PSAA_MAIZE	psaA	sp|P04966|PSAA_MAIZE Photosystem I P700 chlorophyll a apoprotein A1 OS=Zea mays GN=psaA PE=3 SV=1	5	5	5	4	4	4	83.222	0	68.761	65	23.9272	24.9875	23.7751	25.7797	26.158	25.4151	1.62454	-1.55435
tr|A0A096S9C5|A0A096S9C5_MAIZE;tr|A0A096S9C6|A0A096S9C6_MAIZE	tr|A0A096S9C5|A0A096S9C5_MAIZE;tr|A0A096S9C6|A0A096S9C6_MAIZE	Zm.92923	tr|A0A096S9C5|A0A096S9C5_MAIZE Uncharacterized protein OS=Zea mays GN=Zm.92923 PE=4 SV=1;tr|A0A096S9C6|A0A096S9C6_MAIZE Uncharacterized protein OS=Zea mays GN=Zm.92923 PE=4 SV=1	26	10	10	42.7	20.3	20.3	98.557	0	168.37	15	20.4825	21.8599	20.9813	21.7615	24.1592	22.0591	0.842386	-1.55203
tr|C0P790|C0P790_MAIZE;tr|A0A096SZD8|A0A096SZD8_MAIZE	tr|C0P790|C0P790_MAIZE	LOC100216593	tr|C0P790|C0P790_MAIZE Eukaryotic translation initiation factor 3 subunit B OS=Zea mays GN=LOC100216593 PE=2 SV=1	3	3	3	6	6	6	82.999	0	60.144	5	19.158	21.4236	19.3936	21.3168	22.0109	21.293	0.95804	-1.54851
tr|A0A096THR3|A0A096THR3_MAIZE;tr|A0A096T486|A0A096T486_MAIZE;tr|A0A096R9W5|A0A096R9W5_MAIZE	tr|A0A096THR3|A0A096THR3_MAIZE;tr|A0A096T486|A0A096T486_MAIZE;tr|A0A096R9W5|A0A096R9W5_MAIZE	LOC100272475	tr|A0A096THR3|A0A096THR3_MAIZE Eukaryotic translation initiation factor 3 subunit C OS=Zea mays GN=LOC100272475 PE=3 SV=1;tr|A0A096T486|A0A096T486_MAIZE Eukaryotic translation initiation factor 3 subunit C OS=Zea mays PE=3 SV=1;tr|A0A096R9W5|A0A096R9W5_MAI	10	10	2	11.9	11.9	2.4	106.08	0	84.448	13	20.3562	22.3395	21.62	22.4732	23.949	22.5375	0.96184	-1.54797
tr|K7UU06|K7UU06_MAIZE	tr|K7UU06|K7UU06_MAIZE	si606063b10	tr|K7UU06|K7UU06_MAIZE Calmodulin protein 2, touch-induced OS=Zea mays GN=si606063b10 PE=4 SV=1	4	4	4	24.9	24.9	24.9	21.198	0	34.731	6	19.5606	21.2314	18.4666	20.9435	22.0211	20.9343	0.812383	-1.54676
tr|C0P9S2|C0P9S2_MAIZE	tr|C0P9S2|C0P9S2_MAIZE	LOC100382683	tr|C0P9S2|C0P9S2_MAIZE Uncharacterized protein OS=Zea mays GN=LOC100382683 PE=2 SV=1	5	5	3	19.4	19.4	12.9	44.243	0	54.314	11	21.1697	21.4078	19.1484	22.0342	22.1882	22.14	1.00973	-1.54546
tr|B6TBW2|B6TBW2_MAIZE;tr|K7U3K1|K7U3K1_MAIZE	tr|B6TBW2|B6TBW2_MAIZE;tr|K7U3K1|K7U3K1_MAIZE	pco090977	tr|B6TBW2|B6TBW2_MAIZE ATP synthase delta chain OS=Zea mays GN=pco090977 PE=2 SV=1;tr|K7U3K1|K7U3K1_MAIZE Uncharacterized protein OS=Zea mays GN=pco090977 PE=4 SV=1	7	7	7	32.2	32.2	32.2	25.565	0	138.57	10	21.3635	21.9254	18.287	21.3877	22.7872	22.0185	0.569826	-1.53917
sp|P93805|PGMC2_MAIZE;tr|A0A096Q4R9|A0A096Q4R9_MAIZE;tr|A0A096Q4S1|A0A096Q4S1_MAIZE;tr|A0A096Q4S0|A0A096Q4S0_MAIZE	sp|P93805|PGMC2_MAIZE;tr|A0A096Q4R9|A0A096Q4R9_MAIZE;tr|A0A096Q4S1|A0A096Q4S1_MAIZE		sp|P93805|PGMC2_MAIZE Phosphoglucomutase, cytoplasmic 2 OS=Zea mays PE=2 SV=2;tr|A0A096Q4R9|A0A096Q4R9_MAIZE Uncharacterized protein OS=Zea mays GN=LOC542358 PE=4 SV=1;tr|A0A096Q4S1|A0A096Q4S1_MAIZE Uncharacterized protein OS=Zea mays GN=LOC542358 PE=3 SV=	15	3	3	31.7	5.5	5.5	63.041	0	34.353	6	19.3644	21.7383	19.1756	21.4861	22.2231	21.1404	0.796042	-1.52374
tr|B4FFZ2|B4FFZ2_MAIZE;tr|A0A096PSA0|A0A096PSA0_MAIZE	tr|B4FFZ2|B4FFZ2_MAIZE;tr|A0A096PSA0|A0A096PSA0_MAIZE	LOC100193695	tr|B4FFZ2|B4FFZ2_MAIZE Ketol-acid reductoisomerase OS=Zea mays GN=LOC100193695 PE=2 SV=1;tr|A0A096PSA0|A0A096PSA0_MAIZE Uncharacterized protein OS=Zea mays GN=LOC100193695 PE=4 SV=1	10	10	10	23.1	23.1	23.1	63.002	0	253.52	15	22.2806	22.2633	19.2991	20.8286	24.8731	22.6776	0.42061	-1.51209
tr|A0A096SD19|A0A096SD19_MAIZE	tr|A0A096SD19|A0A096SD19_MAIZE	Zm.86463	tr|A0A096SD19|A0A096SD19_MAIZE Uncharacterized protein OS=Zea mays GN=Zm.86463 PE=4 SV=1	13	13	13	24.8	24.8	24.8	67.847	0	111.78	24	21.7809	22.5503	20.7751	22.6738	23.8807	23.0764	1.13574	-1.50822
tr|K7TU70|K7TU70_MAIZE	tr|K7TU70|K7TU70_MAIZE	LOC100284982	tr|K7TU70|K7TU70_MAIZE Eukaryotic translation initiation factor 4B OS=Zea mays GN=LOC100284982 PE=4 SV=1	9	9	4	21.6	21.6	12.5	57.162	0	58.845	10	19.6176	20.7912	19.8197	21.0976	22.9395	20.7152	0.906416	-1.50791
tr|C0PF85|C0PF85_MAIZE;tr|A0A096QK01|A0A096QK01_MAIZE	tr|C0PF85|C0PF85_MAIZE	pco068905	tr|C0PF85|C0PF85_MAIZE Uncharacterized protein OS=Zea mays GN=pco068905 PE=2 SV=1	7	7	7	10.8	10.8	10.8	103.85	0	61.93	9	19.2276	19.8831	21.3638	21.2837	22.1949	21.5129	1.02672	-1.50567
tr|A0A096PTH3|A0A096PTH3_MAIZE;tr|A0A096PTH4|A0A096PTH4_MAIZE;tr|K7VUP6|K7VUP6_MAIZE	tr|A0A096PTH3|A0A096PTH3_MAIZE	LOC100283907	tr|A0A096PTH3|A0A096PTH3_MAIZE Ribosomal protein OS=Zea mays GN=LOC100283907 PE=3 SV=1	22	22	22	54.8	54.8	54.8	37.215	0	261.18	80	23.7106	25.3366	24.6827	25.6053	27.0079	25.6209	1.06459	-1.50139
tr|A0A096PJM1|A0A096PJM1_MAIZE	tr|A0A096PJM1|A0A096PJM1_MAIZE	Zm.96126	tr|A0A096PJM1|A0A096PJM1_MAIZE Uncharacterized protein OS=Zea mays GN=Zm.96126 PE=4 SV=1	5	5	5	7.2	7.2	7.2	104.56	0	31.626	5	17.466	20.5027	20.6233	21.0392	20.9118	21.1383	0.655444	-1.49906
tr|A0A096S532|A0A096S532_MAIZE;tr|C0P3W2|C0P3W2_MAIZE	tr|A0A096S532|A0A096S532_MAIZE;tr|C0P3W2|C0P3W2_MAIZE	LOC100282270	tr|A0A096S532|A0A096S532_MAIZE Uncharacterized protein OS=Zea mays GN=LOC100282270 PE=4 SV=1;tr|C0P3W2|C0P3W2_MAIZE Uncharacterized protein OS=Zea mays GN=LOC100282270 PE=2 SV=1	6	6	6	14.2	14.2	14.2	53.227	0	51.088	7	19.2961	21.537	20.3274	21.6682	22.0312	21.954	1.07155	-1.49764
tr|C0PEH3|C0PEH3_MAIZE;tr|A0A096Q7G6|A0A096Q7G6_MAIZE	tr|C0PEH3|C0PEH3_MAIZE	cl574_1	tr|C0PEH3|C0PEH3_MAIZE Uncharacterized protein OS=Zea mays GN=cl574_1 PE=2 SV=1	5	5	5	11.5	11.5	11.5	71.581	0	33.061	6	19.8101	19.3142	19.2405	20.9058	21.1316	20.819	2.75526	-1.49723
tr|B4FMI4|B4FMI4_MAIZE	tr|B4FMI4|B4FMI4_MAIZE	gpm341	tr|B4FMI4|B4FMI4_MAIZE Uncharacterized protein OS=Zea mays GN=gpm341 PE=2 SV=1	5	5	1	12.6	12.6	3	51.176	0	34.561	11	21.7393	21.262	22.4089	23.7807	22.2985	23.8193	1.17041	-1.49609
sp|Q41739|THI42_MAIZE;tr|B4G015|B4G015_MAIZE	sp|Q41739|THI42_MAIZE;tr|B4G015|B4G015_MAIZE	THI1-2	sp|Q41739|THI42_MAIZE Thiamine thiazole synthase 2, chloroplastic OS=Zea mays GN=THI1-2 PE=2 SV=1;tr|B4G015|B4G015_MAIZE Uncharacterized protein OS=Zea mays GN=thi2 PE=2 SV=1	10	10	4	32.5	32.5	13.3	37.233	0	119.17	19	22.1565	22.4781	20.2617	22.6705	24.3811	22.3193	0.726355	-1.49156
tr|Q94IQ8|Q94IQ8_MAIZE;tr|A0A096Q473|A0A096Q473_MAIZE	tr|Q94IQ8|Q94IQ8_MAIZE	mbd106	tr|Q94IQ8|Q94IQ8_MAIZE Putative methyl-binding domain protein MBD106 OS=Zea mays GN=mbd106 PE=2 SV=1	5	5	5	12.6	12.6	12.6	43.303	0	32.403	8	18.8787	21.3658	21.2006	21.3845	22.9229	21.5998	0.72765	-1.48736
tr|A0A096RZA0|A0A096RZA0_MAIZE;tr|A0A096UJH2|A0A096UJH2_MAIZE	tr|A0A096RZA0|A0A096RZA0_MAIZE	Zm.65054	tr|A0A096RZA0|A0A096RZA0_MAIZE Uncharacterized protein OS=Zea mays GN=Zm.65054 PE=4 SV=1	10	10	2	32.5	32.5	9.4	42.806	0	184.69	31	22.4216	23.7924	22.7643	23.7829	25.504	24.1255	1.03912	-1.47802
tr|B4FWD0|B4FWD0_MAIZE;tr|K7VBZ9|K7VBZ9_MAIZE;tr|K7UX34|K7UX34_MAIZE;tr|K7VH40|K7VH40_MAIZE;tr|K7VWS7|K7VWS7_MAIZE;tr|K7V135|K7V135_MAIZE	tr|B4FWD0|B4FWD0_MAIZE;tr|K7VBZ9|K7VBZ9_MAIZE	gpm345	tr|B4FWD0|B4FWD0_MAIZE Minor allergen Alt a 7 OS=Zea mays GN=gpm345 PE=2 SV=1;tr|K7VBZ9|K7VBZ9_MAIZE Uncharacterized protein OS=Zea mays GN=gpm345 PE=4 SV=1	8	8	3	59.1	59.1	16.3	21.559	0	144.16	18	22.0614	22.759	21.3599	24.2743	22.9663	23.3458	1.23102	-1.46875
tr|K7U2X9|K7U2X9_MAIZE;tr|D3G6F2|D3G6F2_MAIZE	tr|K7U2X9|K7U2X9_MAIZE;tr|D3G6F2|D3G6F2_MAIZE	Zm.156759	tr|K7U2X9|K7U2X9_MAIZE Uncharacterized protein OS=Zea mays GN=Zm.156759 PE=3 SV=1;tr|D3G6F2|D3G6F2_MAIZE Putative geranylgeranyl pyrophosphate synthase 4 OS=Zea mays GN=LOC100502542 PE=2 SV=1	4	4	4	11.7	11.7	11.7	36.135	0	26.482	4	20.4367	19.4525	19.6272	20.6668	22.5398	20.7065	0.998887	-1.46555
tr|A0A096QBH5|A0A096QBH5_MAIZE	tr|A0A096QBH5|A0A096QBH5_MAIZE	LOC100272834	tr|A0A096QBH5|A0A096QBH5_MAIZE Pyruvate dehydrogenase E1 component subunit alpha OS=Zea mays GN=LOC100272834 PE=4 SV=1	11	11	11	35.7	35.7	35.7	46.403	0	208.21	18	21.4435	22.2561	21.311	21.8353	24.8979	22.6662	0.693426	-1.46292
tr|A0A096S523|A0A096S523_MAIZE;tr|A0A096S522|A0A096S522_MAIZE;tr|A0A096S524|A0A096S524_MAIZE;tr|K7UAW8|K7UAW8_MAIZE;tr|K7URB7|K7URB7_MAIZE;tr|B4FAF5|B4FAF5_MAIZE;tr|K7UEW4|K7UEW4_MAIZE	tr|A0A096S523|A0A096S523_MAIZE;tr|A0A096S522|A0A096S522_MAIZE;tr|A0A096S524|A0A096S524_MAIZE;tr|K7UAW8|K7UAW8_MAIZE;tr|K7URB7|K7URB7_MAIZE;tr|B4FAF5|B4FAF5_MAIZE	Zm.35464	tr|A0A096S523|A0A096S523_MAIZE Uncharacterized protein OS=Zea mays GN=Zm.35464 PE=4 SV=1;tr|A0A096S522|A0A096S522_MAIZE Uncharacterized protein OS=Zea mays GN=Zm.35464 PE=4 SV=1;tr|A0A096S524|A0A096S524_MAIZE Uncharacterized protein OS=Zea mays GN=Zm.35464	4	4	4	8	8	8	66.929	0	26.397	8	19.4485	21.2365	20.3004	21.7017	22.0839	21.5866	1.27548	-1.46228
tr|B4FR32|B4FR32_MAIZE;sp|Q43272|GAPN_MAIZE;tr|K7UEW9|K7UEW9_MAIZE	tr|B4FR32|B4FR32_MAIZE;sp|Q43272|GAPN_MAIZE;tr|K7UEW9|K7UEW9_MAIZE	Zm.175	tr|B4FR32|B4FR32_MAIZE NADP-dependent glyceraldehyde-3-phosphate dehydrogenase OS=Zea mays GN=Zm.175 PE=2 SV=1;sp|Q43272|GAPN_MAIZE NADP-dependent glyceraldehyde-3-phosphate dehydrogenase OS=Zea mays GN=GPN1 PE=2 SV=1;tr|K7UEW9|K7UEW9_MAIZE Uncharacterized	10	10	10	29.1	29.1	29.1	53.284	0	108.74	20	21.3271	22.4703	19.819	22.2241	23.4081	22.3711	0.791044	-1.46227
tr|B8A0F3|B8A0F3_MAIZE	tr|B8A0F3|B8A0F3_MAIZE	pco116062	tr|B8A0F3|B8A0F3_MAIZE Uncharacterized protein OS=Zea mays GN=pco116062 PE=2 SV=1	10	10	10	14.6	14.6	14.6	82.204	0	105.97	11	20.0212	21.5906	19.7537	21.1083	23.3225	21.2936	0.729957	-1.45299
tr|A0A096Q4N0|A0A096Q4N0_MAIZE;tr|Q9M585|Q9M585_MAIZE;tr|B4FNN9|B4FNN9_MAIZE	tr|A0A096Q4N0|A0A096Q4N0_MAIZE;tr|Q9M585|Q9M585_MAIZE;tr|B4FNN9|B4FNN9_MAIZE	stm1	tr|A0A096Q4N0|A0A096Q4N0_MAIZE Uncharacterized protein OS=Zea mays GN=stm1 PE=4 SV=1;tr|Q9M585|Q9M585_MAIZE Stomatin-like protein OS=Zea mays GN=STM1 PE=2 SV=1;tr|B4FNN9|B4FNN9_MAIZE Uncharacterized protein OS=Zea mays GN=LOC100272447 PE=2 SV=1	8	8	8	29	29	29	39.414	0	130.72	19	22.2077	22.7183	18.9008	22.6411	22.9609	22.5729	0.530904	-1.44935
tr|K7UFU7|K7UFU7_MAIZE	tr|K7UFU7|K7UFU7_MAIZE	Zm.12256	tr|K7UFU7|K7UFU7_MAIZE 2-hydroxy-3-oxopropionate reductase OS=Zea mays GN=Zm.12256 PE=4 SV=1	4	4	4	19.3	19.3	19.3	30.628	0	72.877	7	19.6939	21.8668	20.615	22.0231	22.5471	21.9278	1.02741	-1.44077
tr|K7VAV1|K7VAV1_MAIZE;tr|Q84UX6|Q84UX6_MAIZE	tr|K7VAV1|K7VAV1_MAIZE;tr|Q84UX6|Q84UX6_MAIZE	Zm.14710	tr|K7VAV1|K7VAV1_MAIZE Uncharacterized protein OS=Zea mays GN=Zm.14710 PE=3 SV=1;tr|Q84UX6|Q84UX6_MAIZE Nucleosome/chromatin assembly factor group A OS=Zea mays GN=nfa101 PE=2 SV=1	5	4	4	24.4	21.1	21.1	41.967	0	86.641	6	20.0271	21.9669	20.6531	21.8496	22.9105	22.1997	1.03672	-1.43756
tr|B4FI59|B4FI59_MAIZE	tr|B4FI59|B4FI59_MAIZE	LOC100194294	tr|B4FI59|B4FI59_MAIZE Uncharacterized protein OS=Zea mays GN=LOC100194294 PE=2 SV=1	3	3	3	12.7	12.7	12.7	28.205	0	21.592	6	18.6955	20.1856	20.6703	20.9546	21.6608	21.2341	1.07117	-1.43271
tr|B4FQK0|B4FQK0_MAIZE;tr|C0P3M8|C0P3M8_MAIZE	tr|B4FQK0|B4FQK0_MAIZE;tr|C0P3M8|C0P3M8_MAIZE	IDP52	tr|B4FQK0|B4FQK0_MAIZE Uncharacterized protein OS=Zea mays GN=IDP52 PE=2 SV=1;tr|C0P3M8|C0P3M8_MAIZE Uncharacterized protein OS=Zea mays GN=IDP52 PE=2 SV=1	6	6	6	16	16	16	53.765	0	56.483	7	19.351	21.1497	19.6611	21.0351	22.2423	21.1794	0.997618	-1.43164
tr|C0P7L2|C0P7L2_MAIZE;tr|A0A096SJ89|A0A096SJ89_MAIZE	tr|C0P7L2|C0P7L2_MAIZE;tr|A0A096SJ89|A0A096SJ89_MAIZE	Zm.94663	tr|C0P7L2|C0P7L2_MAIZE Eukaryotic translation initiation factor 3 subunit E OS=Zea mays GN=Zm.94663 PE=2 SV=1;tr|A0A096SJ89|A0A096SJ89_MAIZE Eukaryotic translation initiation factor 3 subunit E OS=Zea mays GN=Zm.94663 PE=3 SV=1	4	4	3	13.5	13.5	9.9	51.03	0	60.673	5	21.2469	21.9263	20.0012	21.8537	23.5132	22.0975	0.869728	-1.43
tr|K7UCZ5|K7UCZ5_MAIZE;tr|C4J6X8|C4J6X8_MAIZE	tr|K7UCZ5|K7UCZ5_MAIZE;tr|C4J6X8|C4J6X8_MAIZE	Zm.9963	tr|K7UCZ5|K7UCZ5_MAIZE Stromal heat shock protein OS=Zea mays GN=Zm.9963 PE=3 SV=1;tr|C4J6X8|C4J6X8_MAIZE Uncharacterized protein OS=Zea mays GN=Zm.9963 PE=2 SV=1	34	20	20	53.9	35.6	35.6	74.67	0	323.31	62	24.1554	24.434	23.6104	24.4551	26.6464	25.3786	0.984048	-1.42673
tr|B4FSE0|B4FSE0_MAIZE	tr|B4FSE0|B4FSE0_MAIZE	umc1204	tr|B4FSE0|B4FSE0_MAIZE Uncharacterized protein OS=Zea mays GN=umc1204 PE=2 SV=1	4	2	2	16.4	9.4	9.4	34.398	0	17.483	7	19.1199	22.1585	22.0938	22.4587	22.5734	22.6113	0.640381	-1.42373
tr|A0A096SRI1|A0A096SRI1_MAIZE;tr|B4G0I5|B4G0I5_MAIZE	tr|A0A096SRI1|A0A096SRI1_MAIZE;tr|B4G0I5|B4G0I5_MAIZE	LOC100274372	tr|A0A096SRI1|A0A096SRI1_MAIZE Uncharacterized protein OS=Zea mays GN=LOC100274372 PE=4 SV=1;tr|B4G0I5|B4G0I5_MAIZE Uncharacterized protein OS=Zea mays GN=LOC100274372 PE=2 SV=1	4	4	4	16.8	16.8	16.8	19.521	0	81.396	12	22.6822	22.7683	19.579	23.0763	23.1465	23.0691	0.607016	-1.42082
tr|B4FSE2|B4FSE2_MAIZE	tr|B4FSE2|B4FSE2_MAIZE	LOC100283531	tr|B4FSE2|B4FSE2_MAIZE Protochlorophyllide reductase B OS=Zea mays GN=LOC100283531 PE=2 SV=1	17	2	2	46.7	7.8	7.8	42.233	0	32.636	7	21.6218	21.5792	19.257	21.92	22.7619	22.0373	0.795856	-1.42037
tr|A0A096RY69|A0A096RY69_MAIZE;tr|A0A096RY70|A0A096RY70_MAIZE	tr|A0A096RY69|A0A096RY69_MAIZE	Zm.542	tr|A0A096RY69|A0A096RY69_MAIZE Uncharacterized protein OS=Zea mays GN=Zm.542 PE=3 SV=1	10	10	9	50.2	50.2	46.5	36.67	0	179.76	37	22.7402	23.026	22.0099	23.5904	24.9276	23.496	1.2017	-1.41257
tr|C0P699|C0P699_MAIZE	tr|C0P699|C0P699_MAIZE	Zm.33499	tr|C0P699|C0P699_MAIZE Elongation factor Tu OS=Zea mays GN=Zm.33499 PE=2 SV=1	24	3	3	59.4	11.6	11.6	50.776	0	173.24	13	22.3464	23.1105	19.2068	22.5457	24.0545	22.263	0.458527	-1.39982
tr|K7TSD2|K7TSD2_MAIZE;tr|A0A096QEP1|A0A096QEP1_MAIZE;tr|K7VUB7|K7VUB7_MAIZE;tr|A0A096QEP2|A0A096QEP2_MAIZE	tr|K7TSD2|K7TSD2_MAIZE	LOC100192461	tr|K7TSD2|K7TSD2_MAIZE Serine hydroxymethyltransferase OS=Zea mays GN=LOC100192461 PE=3 SV=1	9	9	9	24.3	24.3	24.3	57.46	0	112.21	18	22.4087	23.6884	19.6221	22.4788	23.9911	23.447	0.474292	-1.39921
tr|A0A096PVJ9|A0A096PVJ9_MAIZE;tr|A0A096PVK0|A0A096PVK0_MAIZE;tr|A0A096T0N1|A0A096T0N1_MAIZE;tr|B4FXH8|B4FXH8_MAIZE	tr|A0A096PVJ9|A0A096PVJ9_MAIZE;tr|A0A096PVK0|A0A096PVK0_MAIZE	Zm.155385	tr|A0A096PVJ9|A0A096PVJ9_MAIZE Uncharacterized protein OS=Zea mays GN=Zm.155385 PE=3 SV=1;tr|A0A096PVK0|A0A096PVK0_MAIZE Uncharacterized protein OS=Zea mays GN=Zm.155385 PE=3 SV=1	4	4	4	17.3	17.3	17.3	39.132	0	51.917	10	22.0128	22.0472	19.4446	22.3538	22.4519	22.894	0.729689	-1.39837
tr|B6TNF1|B6TNF1_MAIZE	tr|B6TNF1|B6TNF1_MAIZE	LOC100283947	tr|B6TNF1|B6TNF1_MAIZE Calnexin OS=Zea mays GN=LOC100283947 PE=2 SV=1	7	2	2	17.2	4.3	4.3	60.4	0	27.435	6	20.495	21.7217	19.3155	21.5997	22.594	21.5203	0.833317	-1.39394
tr|A0A0D1CLL2|A0A0D1CLL2_USTMA	tr|A0A0D1CLL2|A0A0D1CLL2_USTMA	UMAG_11763	tr|A0A0D1CLL2|A0A0D1CLL2_USTMA Chromosome 13, whole genome shotgun sequence OS=Ustilago maydis (strain 521 / FGSC 9021) GN=UMAG_11763 PE=4 SV=1	2	2	2	7.2	7.2	7.2	43.821	0	13.192	5	20.0562	19.503	18.8612	21.3939	19.9278	21.2743	1.12231	-1.39187
tr|C4J473|C4J473_MAIZE	tr|C4J473|C4J473_MAIZE	prl1	tr|C4J473|C4J473_MAIZE Uncharacterized protein OS=Zea mays GN=prl1 PE=2 SV=1	13	13	13	18.5	18.5	18.5	87.359	0	115.59	17	20.6205	21.9223	21.3084	21.9047	24.1414	21.9556	0.769835	-1.38351
tr|C0P447|C0P447_MAIZE;tr|B4FCJ6|B4FCJ6_MAIZE	tr|C0P447|C0P447_MAIZE;tr|B4FCJ6|B4FCJ6_MAIZE	Zm.25597	tr|C0P447|C0P447_MAIZE Uncharacterized protein OS=Zea mays GN=Zm.25597 PE=2 SV=1;tr|B4FCJ6|B4FCJ6_MAIZE SC3 protein OS=Zea mays GN=Zm.25597 PE=2 SV=1	2	2	2	16.3	16.3	16.3	23.512	0	12.764	3	19.8297	20.0023	21.7545	22.1029	21.486	22.1468	0.996681	-1.38304
tr|C0PCX2|C0PCX2_MAIZE	tr|C0PCX2|C0PCX2_MAIZE	Zm.807	tr|C0PCX2|C0PCX2_MAIZE Cysteine synthase OS=Zea mays GN=Zm.807 PE=2 SV=1	3	3	3	9.2	9.2	9.2	40.796	0	21.393	4	19.9268	21.1561	18.3088	21.2095	21.231	21.0943	0.770369	-1.38105
tr|K7UGR2|K7UGR2_MAIZE;tr|K7UTA9|K7UTA9_MAIZE	tr|K7UGR2|K7UGR2_MAIZE	Zm.91148	tr|K7UGR2|K7UGR2_MAIZE Putative TCP-1/cpn60 chaperonin family protein isoform 1 OS=Zea mays GN=Zm.91148 PE=3 SV=1	24	12	12	42.8	22.5	22.5	64.364	0	122.07	25	22.5288	22.9856	22.2295	23.5695	24.6398	23.6743	1.56563	-1.3799
tr|A0A0D1DPZ4|A0A0D1DPZ4_USTMA	tr|A0A0D1DPZ4|A0A0D1DPZ4_USTMA	UMAG_06126	tr|A0A0D1DPZ4|A0A0D1DPZ4_USTMA Chromosome 21, whole genome shotgun sequence OS=Ustilago maydis (strain 521 / FGSC 9021) GN=UMAG_06126 PE=4 SV=1	2	2	2	15.8	15.8	15.8	44.265	0	20.876	7	19.6202	23.0216	20.8359	22.652	21.6624	23.3001	0.553689	-1.37891
sp|P48187|PSBC_MAIZE	sp|P48187|PSBC_MAIZE	psbC	sp|P48187|PSBC_MAIZE Photosystem II CP43 reaction center protein OS=Zea mays GN=psbC PE=1 SV=1	7	7	7	12.7	12.7	12.7	51.899	0	243.87	173	27.9542	29.049	27.5261	29.7173	30.0053	28.9211	1.15695	-1.37147
tr|A0A096RHT9|A0A096RHT9_MAIZE;tr|A0A096QEY7|A0A096QEY7_MAIZE;tr|K7UU99|K7UU99_MAIZE	tr|A0A096RHT9|A0A096RHT9_MAIZE	pco143558	tr|A0A096RHT9|A0A096RHT9_MAIZE Uncharacterized protein OS=Zea mays GN=pco143558 PE=4 SV=1	11	11	6	12.1	12.1	8	133.69	0	89.495	16	21.0599	21.5763	21.5751	22.4955	23.3801	22.4469	1.76725	-1.37039
tr|K7UDG8|K7UDG8_MAIZE;tr|B4FJP0|B4FJP0_MAIZE	tr|K7UDG8|K7UDG8_MAIZE;tr|B4FJP0|B4FJP0_MAIZE	cl51673_1	tr|K7UDG8|K7UDG8_MAIZE Uncharacterized protein OS=Zea mays GN=cl51673_1 PE=4 SV=1;tr|B4FJP0|B4FJP0_MAIZE Uncharacterized protein OS=Zea mays GN=cl51673_1 PE=2 SV=1	2	2	2	19.3	19.3	19.3	23.004	0	76.818	3	20.4293	21.2329	20.5153	22.2544	21.5898	22.4337	1.71124	-1.3668
tr|A0A096Q0C6|A0A096Q0C6_MAIZE;tr|A0A096Q0C5|A0A096Q0C5_MAIZE	tr|A0A096Q0C6|A0A096Q0C6_MAIZE		tr|A0A096Q0C6|A0A096Q0C6_MAIZE Uncharacterized protein OS=Zea mays PE=4 SV=1	4	2	2	52.9	33.1	33.1	14.41	0	80.477	27	25.7079	26.3346	25.7601	27.681	27.0922	27.12	2.09789	-1.36353
tr|C0PD27|C0PD27_MAIZE;tr|K7V9V6|K7V9V6_MAIZE	tr|C0PD27|C0PD27_MAIZE	idh2	tr|C0PD27|C0PD27_MAIZE Isocitrate dehydrogenase [NADP] OS=Zea mays GN=idh2 PE=2 SV=1	8	8	5	25.1	25.1	13.7	46.223	0	81.452	12	20.8143	21.6023	19.6459	21.3418	22.3261	22.482	0.95008	-1.3625
tr|A0A096TZ49|A0A096TZ49_MAIZE;tr|A0A096TZ50|A0A096TZ50_MAIZE	tr|A0A096TZ49|A0A096TZ49_MAIZE	LOC100273212	tr|A0A096TZ49|A0A096TZ49_MAIZE Uncharacterized protein OS=Zea mays GN=LOC100273212 PE=4 SV=1	5	5	5	10.1	10.1	10.1	55.991	0	29.059	6	19.772	20.7993	20.919	21.9099	20.7705	22.8783	0.890763	-1.35611
tr|A0A096Q417|A0A096Q417_MAIZE;sp|B6U151|GATA_MAIZE;tr|A0A096Q416|A0A096Q416_MAIZE	tr|A0A096Q417|A0A096Q417_MAIZE;sp|B6U151|GATA_MAIZE;tr|A0A096Q416|A0A096Q416_MAIZE	pco136522	tr|A0A096Q417|A0A096Q417_MAIZE Glutamyl-tRNA(Gln) amidotransferase subunit A, chloroplastic/mitochondrial OS=Zea mays GN=pco136522 PE=3 SV=1;sp|B6U151|GATA_MAIZE Glutamyl-tRNA(Gln) amidotransferase subunit A, chloroplastic/mitochondrial OS=Zea mays GN=GATA	7	7	7	24.5	24.5	24.5	44.972	0	109.89	10	19.5985	21.5739	20.2608	21.3634	22.5905	21.5401	0.908409	-1.35355
tr|K7USP8|K7USP8_MAIZE	tr|K7USP8|K7USP8_MAIZE	LOC100383446	tr|K7USP8|K7USP8_MAIZE Coatomer subunit beta OS=Zea mays GN=LOC100383446 PE=4 SV=1	9	9	1	11.2	11.2	1.2	105.11	0	92.315	18	21.6899	22.3957	21.9719	22.9324	23.9096	23.2738	1.73408	-1.35278
tr|B6TDT1|B6TDT1_MAIZE;tr|A0A096QE21|A0A096QE21_MAIZE;tr|A0A096QE22|A0A096QE22_MAIZE;tr|A0A0D1CGR7|A0A0D1CGR7_USTMA;tr|A0A0D1D141|A0A0D1D141_USTMA;tr|A0A0D1DW59|A0A0D1DW59_USTMA	tr|B6TDT1|B6TDT1_MAIZE;tr|A0A096QE21|A0A096QE21_MAIZE;tr|A0A096QE22|A0A096QE22_MAIZE;tr|A0A0D1CGR7|A0A0D1CGR7_USTMA	Zm.16789	tr|B6TDT1|B6TDT1_MAIZE 26S protease regulatory subunit 6B OS=Zea mays GN=Zm.16789 PE=2 SV=1;tr|A0A096QE21|A0A096QE21_MAIZE Uncharacterized protein OS=Zea mays GN=si486068c09 PE=3 SV=1;tr|A0A096QE22|A0A096QE22_MAIZE Uncharacterized protein OS=Zea mays GN=si	12	11	11	27.4	24.5	24.5	46.685	0	116.85	22	22.1184	23.3886	23.0519	23.5698	24.9757	24.0608	1.13215	-1.34911
tr|A0A096SUU8|A0A096SUU8_MAIZE;tr|A0A096SUU7|A0A096SUU7_MAIZE	tr|A0A096SUU8|A0A096SUU8_MAIZE;tr|A0A096SUU7|A0A096SUU7_MAIZE	Zm.13366	tr|A0A096SUU8|A0A096SUU8_MAIZE Uncharacterized protein OS=Zea mays GN=Zm.13366 PE=4 SV=1;tr|A0A096SUU7|A0A096SUU7_MAIZE Uncharacterized protein OS=Zea mays GN=Zm.13366 PE=4 SV=1	5	5	5	14.4	14.4	14.4	48.379	0	50.811	5	20.0184	21.0503	19.3767	21.162	22.0402	21.2904	1.13468	-1.34907
tr|B6TI69|B6TI69_MAIZE	tr|B6TI69|B6TI69_MAIZE	LOC100856952	tr|B6TI69|B6TI69_MAIZE Indole-3-glycerol phosphate lyase OS=Zea mays GN=LOC100856952 PE=2 SV=1	5	5	5	25.1	25.1	25.1	33.122	0	51.611	6	19.3125	21.488	20.0179	21.2268	22.3981	21.2327	0.832677	-1.34642
tr|B6TS08|B6TS08_MAIZE;tr|A0A096QR60|A0A096QR60_MAIZE;tr|A0A096QR59|A0A096QR59_MAIZE;tr|B4FI50|B4FI50_MAIZE	tr|B6TS08|B6TS08_MAIZE;tr|A0A096QR60|A0A096QR60_MAIZE;tr|A0A096QR59|A0A096QR59_MAIZE	LOC100194286	tr|B6TS08|B6TS08_MAIZE ATP-dependent Clp protease proteolytic subunit OS=Zea mays GN=LOC100194286 PE=2 SV=1;tr|A0A096QR60|A0A096QR60_MAIZE Uncharacterized protein OS=Zea mays PE=4 SV=1;tr|A0A096QR59|A0A096QR59_MAIZE Uncharacterized protein OS=Zea mays PE=4	9	9	9	37	37	37	30.431	0	178.52	16	21.6619	22.6608	21.0076	22.0716	24.8513	22.4419	0.605607	-1.34485
tr|K7TWH1|K7TWH1_MAIZE;tr|K7TI84|K7TI84_MAIZE;tr|A0A096STU6|A0A096STU6_MAIZE	tr|K7TWH1|K7TWH1_MAIZE	Zm.27794	tr|K7TWH1|K7TWH1_MAIZE 40S ribosomal protein S16, mRNA OS=Zea mays GN=Zm.27794 PE=3 SV=1	9	9	9	22.3	22.3	22.3	59.136	0	85.546	10	21.5627	21.6712	19.6398	21.7878	23.2175	21.8926	0.767698	-1.34138
tr|B4G0U0|B4G0U0_MAIZE;tr|B4FMY6|B4FMY6_MAIZE;tr|A0A096T198|A0A096T198_MAIZE;tr|B4FSJ1|B4FSJ1_MAIZE;tr|K7UXZ7|K7UXZ7_MAIZE;tr|K7VDY8|K7VDY8_MAIZE;tr|B4FRS0|B4FRS0_MAIZE	tr|B4G0U0|B4G0U0_MAIZE;tr|B4FMY6|B4FMY6_MAIZE;tr|A0A096T198|A0A096T198_MAIZE;tr|B4FSJ1|B4FSJ1_MAIZE;tr|K7UXZ7|K7UXZ7_MAIZE	pco086632	tr|B4G0U0|B4G0U0_MAIZE Uncharacterized protein OS=Zea mays GN=pco086632 PE=2 SV=1;tr|B4FMY6|B4FMY6_MAIZE Uncharacterized protein OS=Zea mays GN=pco086635(414) PE=2 SV=1;tr|A0A096T198|A0A096T198_MAIZE Uncharacterized protein OS=Zea mays GN=pco086632 PE=4 SV	8	8	8	22	22	22	42.62	0	79.966	9	19.7972	22.0627	20.1051	21.9399	22.6003	21.4483	0.78961	-1.34112
tr|B4FTE5|B4FTE5_MAIZE;tr|B6UHG9|B6UHG9_MAIZE	tr|B4FTE5|B4FTE5_MAIZE	LOC100273178	tr|B4FTE5|B4FTE5_MAIZE Uncharacterized protein OS=Zea mays GN=LOC100273178 PE=2 SV=1	5	5	5	14.6	14.6	14.6	68.385	0	64.744	7	19.38	19.7372	21.3021	21.4253	21.601	21.4117	1.06092	-1.33959
tr|C0HFG9|C0HFG9_MAIZE	tr|C0HFG9|C0HFG9_MAIZE	Zm.19601	tr|C0HFG9|C0HFG9_MAIZE Uncharacterized protein OS=Zea mays GN=Zm.19601 PE=2 SV=1	15	15	8	20.4	20.4	12	99.649	0	193.25	32	22.3661	22.673	23.2034	24.2274	23.8509	24.1778	2.1027	-1.3379
tr|B4FBV8|B4FBV8_MAIZE;tr|K7USA9|K7USA9_MAIZE;tr|A0A096TRE0|A0A096TRE0_MAIZE	tr|B4FBV8|B4FBV8_MAIZE	pco079325	tr|B4FBV8|B4FBV8_MAIZE Eukaryotic translation initiation factor 3 subunit G OS=Zea mays GN=pco079325 PE=2 SV=1	12	12	12	45.6	45.6	45.6	31.662	0	130.58	27	21.8875	22.6278	22.464	23.2444	24.2401	23.4838	1.6228	-1.3297
tr|A0A096Q2Q1|A0A096Q2Q1_MAIZE;tr|C0PEG0|C0PEG0_MAIZE;tr|A0A096SRY5|A0A096SRY5_MAIZE	tr|A0A096Q2Q1|A0A096Q2Q1_MAIZE;tr|C0PEG0|C0PEG0_MAIZE;tr|A0A096SRY5|A0A096SRY5_MAIZE		tr|A0A096Q2Q1|A0A096Q2Q1_MAIZE Uncharacterized protein OS=Zea mays PE=4 SV=1;tr|C0PEG0|C0PEG0_MAIZE Uncharacterized protein OS=Zea mays GN=LOC100381970 PE=2 SV=1;tr|A0A096SRY5|A0A096SRY5_MAIZE Uncharacterized protein OS=Zea mays GN=LOC100381970 PE=4 SV=1	4	4	3	9.5	9.5	6.9	43.204	0	27.661	7	19.8158	21.1498	19.1968	21.2602	21.9458	20.9433	0.960648	-1.32895
tr|C0P8C6|C0P8C6_MAIZE;tr|A0A096R999|A0A096R999_MAIZE;tr|A0A096R9A0|A0A096R9A0_MAIZE;tr|C0P2U6|C0P2U6_MAIZE	tr|C0P8C6|C0P8C6_MAIZE;tr|A0A096R999|A0A096R999_MAIZE;tr|A0A096R9A0|A0A096R9A0_MAIZE	LOC100382493	tr|C0P8C6|C0P8C6_MAIZE Uncharacterized protein OS=Zea mays GN=LOC100382493 PE=2 SV=1;tr|A0A096R999|A0A096R999_MAIZE Uncharacterized protein OS=Zea mays GN=LOC100382493 PE=3 SV=1;tr|A0A096R9A0|A0A096R9A0_MAIZE Uncharacterized protein OS=Zea mays GN=LOC10038	19	6	6	43.2	12	12	58.98	0	47.293	8	18.6989	20.7666	20.4774	21.0306	21.9704	20.9126	0.844152	-1.32358
tr|K7UR93|K7UR93_MAIZE;tr|K7UEU8|K7UEU8_MAIZE	tr|K7UR93|K7UR93_MAIZE;tr|K7UEU8|K7UEU8_MAIZE	Zm.4224	tr|K7UR93|K7UR93_MAIZE Uncharacterized protein OS=Zea mays GN=Zm.4224 PE=4 SV=1;tr|K7UEU8|K7UEU8_MAIZE Uncharacterized protein OS=Zea mays GN=Zm.4224 PE=4 SV=1	2	2	2	7.6	7.6	7.6	44.97	0	17.817	5	18.5622	19.2114	21.2277	20.7694	21.8518	20.3486	0.650922	-1.32285
tr|B4F922|B4F922_MAIZE	tr|B4F922|B4F922_MAIZE	LOC100502478	tr|B4F922|B4F922_MAIZE Acyltransferase OS=Zea mays GN=LOC100502478 PE=2 SV=1	3	3	3	7.9	7.9	7.9	47.58	0	21.491	4	19.8321	19.4969	19.5375	19.8104	22.8507	20.1634	0.61315	-1.31932
tr|B4FAB2|B4FAB2_MAIZE;tr|C0PH78|C0PH78_MAIZE;tr|K7U1A5|K7U1A5_MAIZE	tr|B4FAB2|B4FAB2_MAIZE;tr|C0PH78|C0PH78_MAIZE	LOC100191825	tr|B4FAB2|B4FAB2_MAIZE Uncharacterized protein OS=Zea mays GN=LOC100191825 PE=2 SV=1;tr|C0PH78|C0PH78_MAIZE Uncharacterized protein OS=Zea mays GN=LOC100191825 PE=2 SV=1	4	4	4	11.3	11.3	11.3	52.167	0	28.684	4	21.6634	21.704	18.5073	22.0923	21.9481	21.7664	0.545026	-1.31072
tr|C4IYE1|C4IYE1_MAIZE;tr|K7VUR5|K7VUR5_MAIZE;tr|A0A096QV35|A0A096QV35_MAIZE;tr|A0A096QV38|A0A096QV38_MAIZE;tr|A0A096QV36|A0A096QV36_MAIZE;tr|A0A096PJN5|A0A096PJN5_MAIZE;tr|A0A096QV37|A0A096QV37_MAIZE;tr|A0A096TJB4|A0A096TJB4_MAIZE	tr|C4IYE1|C4IYE1_MAIZE;tr|K7VUR5|K7VUR5_MAIZE	Zm.80133	tr|C4IYE1|C4IYE1_MAIZE Uncharacterized protein OS=Zea mays GN=Zm.80133 PE=2 SV=1;tr|K7VUR5|K7VUR5_MAIZE Delta-pyrroline-5-carboxylate synthetase OS=Zea mays GN=Zm.80133 PE=3 SV=1	11	11	10	21.2	21.2	20.1	77.707	0	120.17	15	20.6836	22.0983	20.5568	21.9048	23.089	22.2728	1.01505	-1.30931
tr|B4F8P4|B4F8P4_MAIZE;tr|A0A096SQL9|A0A096SQL9_MAIZE;tr|A0A096SQM0|A0A096SQM0_MAIZE;tr|A0A096PKF9|A0A096PKF9_MAIZE;tr|A0A096PRB4|A0A096PRB4_MAIZE	tr|B4F8P4|B4F8P4_MAIZE;tr|A0A096SQL9|A0A096SQL9_MAIZE	Zm.14469	tr|B4F8P4|B4F8P4_MAIZE Anthranilate synthase component I-1 OS=Zea mays GN=Zm.14469 PE=2 SV=1;tr|A0A096SQL9|A0A096SQL9_MAIZE Uncharacterized protein OS=Zea mays GN=Zm.14469 PE=4 SV=1	14	14	14	28.8	28.8	28.8	66.668	0	138.81	29	21.9395	23.0836	22.6517	23.2244	24.9304	23.4381	0.968222	-1.30603
tr|K7TKZ6|K7TKZ6_MAIZE;tr|B4FUE0|B4FUE0_MAIZE;tr|K7UEH6|K7UEH6_MAIZE	tr|K7TKZ6|K7TKZ6_MAIZE;tr|B4FUE0|B4FUE0_MAIZE	Zm.968	tr|K7TKZ6|K7TKZ6_MAIZE Obg-like ATPase 1 OS=Zea mays GN=Zm.968 PE=3 SV=1;tr|B4FUE0|B4FUE0_MAIZE Obg-like ATPase 1 OS=Zea mays GN=Zm.968 PE=2 SV=1	6	6	6	22.2	22.2	22.2	41.288	0	44.93	7	19.8544	21.391	19.6898	21.1709	22.2535	21.4012	0.957715	-1.29683
tr|K7TW55|K7TW55_MAIZE	tr|K7TW55|K7TW55_MAIZE	Zm.10794	tr|K7TW55|K7TW55_MAIZE Uncharacterized protein OS=Zea mays GN=Zm.10794 PE=4 SV=1	26	26	11	22	22	11	145.72	0	323.31	66	23.7522	24.7137	25.0552	25.5366	26.2381	25.6358	1.35425	-1.29644
tr|C0P6Q4|C0P6Q4_MAIZE;tr|A0A096QHV9|A0A096QHV9_MAIZE	tr|C0P6Q4|C0P6Q4_MAIZE	LOC100857007	tr|C0P6Q4|C0P6Q4_MAIZE Transcribed sequence 1087 protein OS=Zea mays GN=LOC100857007 PE=2 SV=1	7	7	7	25.9	25.9	25.9	37.03	0	46.349	7	19.2267	20.8829	19.8337	20.8683	22.1204	20.8417	0.944317	-1.29567
tr|A0A096SR52|A0A096SR52_MAIZE	tr|A0A096SR52|A0A096SR52_MAIZE	Zm.121823	tr|A0A096SR52|A0A096SR52_MAIZE Uncharacterized protein OS=Zea mays GN=Zm.121823 PE=4 SV=1	3	3	3	18.2	18.2	18.2	20.458	0	74.384	22	23.5011	23.5955	23.6624	25.1422	24.7519	24.7474	3.13065	-1.29416
tr|B4FNT1|B4FNT1_MAIZE;tr|A0A096QA13|A0A096QA13_MAIZE;tr|A0A096QA11|A0A096QA11_MAIZE;tr|K7UW71|K7UW71_MAIZE;tr|A0A096QA12|A0A096QA12_MAIZE;tr|B6THU5|B6THU5_MAIZE;tr|A0A096QA14|A0A096QA14_MAIZE	tr|B4FNT1|B4FNT1_MAIZE;tr|A0A096QA13|A0A096QA13_MAIZE;tr|A0A096QA11|A0A096QA11_MAIZE;tr|K7UW71|K7UW71_MAIZE;tr|A0A096QA12|A0A096QA12_MAIZE;tr|B6THU5|B6THU5_MAIZE	LOC100282885	tr|B4FNT1|B4FNT1_MAIZE Elongation factor 1-delta 1 OS=Zea mays GN=LOC100282885 PE=2 SV=1;tr|A0A096QA13|A0A096QA13_MAIZE Uncharacterized protein OS=Zea mays GN=LOC100282885 PE=3 SV=1;tr|A0A096QA11|A0A096QA11_MAIZE Uncharacterized protein OS=Zea mays GN=LOC1	8	6	6	34.1	29.7	29.7	24.853	0	136.75	15	23.1315	23.6893	20.5673	23.1674	24.8663	23.2308	0.509651	-1.29217
tr|B6T6G1|B6T6G1_MAIZE	tr|B6T6G1|B6T6G1_MAIZE	IDP2468	tr|B6T6G1|B6T6G1_MAIZE 60S ribosomal protein L12 OS=Zea mays GN=IDP2468 PE=2 SV=1	8	1	1	62	9	9	17.701	0	19.125	6	21.0136	20.6765	21.2212	21.607	22.7426	22.4319	1.58324	-1.29007
tr|B4FHT1|B4FHT1_MAIZE;tr|A0A096QV86|A0A096QV86_MAIZE	tr|B4FHT1|B4FHT1_MAIZE;tr|A0A096QV86|A0A096QV86_MAIZE	anx2	tr|B4FHT1|B4FHT1_MAIZE Annexin OS=Zea mays GN=anx2 PE=2 SV=1;tr|A0A096QV86|A0A096QV86_MAIZE Uncharacterized protein OS=Zea mays GN=anx2 PE=4 SV=1	12	10	10	36.3	30.3	30.3	35.344	0	83.212	12	20.656	21.6672	20.5845	21.5619	23.6245	21.5874	0.77351	-1.28873
tr|B6SPB2|B6SPB2_MAIZE;tr|A0A096TBA2|A0A096TBA2_MAIZE;tr|K7UYV9|K7UYV9_MAIZE	tr|B6SPB2|B6SPB2_MAIZE	LOC100280914	tr|B6SPB2|B6SPB2_MAIZE Flavoprotein wrbA OS=Zea mays GN=LOC100280914 PE=2 SV=1	4	4	4	25.4	25.4	25.4	25.728	0	24.355	5	19.4708	20.875	21.9853	22.8261	20.6923	22.6617	0.570835	-1.28296
tr|B4FU52|B4FU52_MAIZE	tr|B4FU52|B4FU52_MAIZE	LOC100273269	tr|B4FU52|B4FU52_MAIZE Histone H2A OS=Zea mays GN=LOC100273269 PE=2 SV=1	4	2	2	30.7	21.3	21.3	15.723	0	41.818	16	23.6594	23.4619	20.0432	23.3931	23.7913	23.8075	0.467204	-1.27584
tr|A0A096T2Y2|A0A096T2Y2_MAIZE;tr|B4FQN9|B4FQN9_MAIZE	tr|A0A096T2Y2|A0A096T2Y2_MAIZE;tr|B4FQN9|B4FQN9_MAIZE	LOC100272786	tr|A0A096T2Y2|A0A096T2Y2_MAIZE Glycosyltransferase OS=Zea mays GN=LOC100272786 PE=3 SV=1;tr|B4FQN9|B4FQN9_MAIZE Uncharacterized protein OS=Zea mays GN=LOC100272786 PE=2 SV=1	6	6	6	17.1	17.1	17.1	46.75	0	56.354	8	20.0905	20.9896	18.9866	20.7639	22.3018	20.8204	0.763289	-1.27314
tr|A0A096Q4Q2|A0A096Q4Q2_MAIZE	tr|A0A096Q4Q2|A0A096Q4Q2_MAIZE	LOC100217188	tr|A0A096Q4Q2|A0A096Q4Q2_MAIZE Uncharacterized protein OS=Zea mays GN=LOC100217188 PE=3 SV=1	23	23	13	35.8	35.8	22.1	93.038	0	323.31	46	22.3525	23.5799	22.9388	23.4901	25.1733	24.0218	0.976232	-1.27133
tr|B4FY74|B4FY74_MAIZE;tr|K7UDU6|K7UDU6_MAIZE;sp|Q9ZT66|E134_MAIZE;tr|C0HFX4|C0HFX4_MAIZE;tr|K7TZ69|K7TZ69_MAIZE;tr|K7UU94|K7UU94_MAIZE	tr|B4FY74|B4FY74_MAIZE;tr|K7UDU6|K7UDU6_MAIZE;sp|Q9ZT66|E134_MAIZE;tr|C0HFX4|C0HFX4_MAIZE	Zm.94212	tr|B4FY74|B4FY74_MAIZE Retrotransposon protein Ty1-copia subclass OS=Zea mays GN=Zm.94212 PE=2 SV=1;tr|K7UDU6|K7UDU6_MAIZE Uncharacterized protein OS=Zea mays GN=Zm.94212 PE=4 SV=1;sp|Q9ZT66|E134_MAIZE Endo-1,3;1,4-beta-D-glucanase OS=Zea mays PE=1 SV=1;tr	6	6	6	30.3	30.3	30.3	28.656	0	109.75	16	22.9311	23.3527	18.8647	22.569	23.5328	22.857	0.363335	-1.27011
tr|B6SZD1|B6SZD1_MAIZE;tr|A0A096RNV4|A0A096RNV4_MAIZE;tr|A0A096RNV3|A0A096RNV3_MAIZE;tr|A0A096T6H0|A0A096T6H0_MAIZE	tr|B6SZD1|B6SZD1_MAIZE;tr|A0A096RNV4|A0A096RNV4_MAIZE;tr|A0A096RNV3|A0A096RNV3_MAIZE;tr|A0A096T6H0|A0A096T6H0_MAIZE	pco146189	tr|B6SZD1|B6SZD1_MAIZE Mitochondrial import receptor subunit TOM20 OS=Zea mays GN=pco146189 PE=2 SV=1;tr|A0A096RNV4|A0A096RNV4_MAIZE Uncharacterized protein OS=Zea mays GN=pco146189 PE=4 SV=1;tr|A0A096RNV3|A0A096RNV3_MAIZE Uncharacterized protein OS=Zea ma	4	4	4	28.1	28.1	28.1	22.416	0	38.39	8	18.6601	20.447	20.0582	20.3642	21.9522	20.6223	0.793053	-1.25781
tr|B6T1R4|B6T1R4_MAIZE;tr|K7V191|K7V191_MAIZE;tr|K7V557|K7V557_MAIZE;tr|K7VL74|K7VL74_MAIZE;tr|K7W0Z3|K7W0Z3_MAIZE	tr|B6T1R4|B6T1R4_MAIZE;tr|K7V191|K7V191_MAIZE;tr|K7V557|K7V557_MAIZE	pco124021	tr|B6T1R4|B6T1R4_MAIZE Uncharacterized protein OS=Zea mays GN=pco124021 PE=2 SV=1;tr|K7V191|K7V191_MAIZE Uncharacterized protein OS=Zea mays GN=pco124021 PE=4 SV=1;tr|K7V557|K7V557_MAIZE Uncharacterized protein OS=Zea mays GN=pco124021 PE=4 SV=1	3	3	3	30.7	30.7	30.7	15.136	0	30.069	11	21.853	22.3009	19.5387	21.878	23.3956	22.1605	0.568936	-1.24718
tr|A0A096TUD0|A0A096TUD0_MAIZE;tr|B6SGM2|B6SGM2_MAIZE;tr|B6T1D2|B6T1D2_MAIZE;sp|O81482|IF4E2_MAIZE;tr|K7VJ07|K7VJ07_MAIZE;tr|K7VB49|K7VB49_MAIZE;tr|A0A096Q5X6|A0A096Q5X6_MAIZE;tr|A0A096R8X3|A0A096R8X3_MAIZE;tr|A0A096Q7X8|A0A096Q7X8_MAIZE;tr|A0A096RMR9|A0A096RMR9_MAIZE;tr|A0A096Q7X7|A0A096Q7X7_MAIZE;tr|Q9LLI3|Q9LLI3_MAIZE;tr|A0A0B4J382|A0A0B4J382_MAIZE;tr|Q9LLI2|Q9LLI2_MAIZE	tr|A0A096TUD0|A0A096TUD0_MAIZE;tr|B6SGM2|B6SGM2_MAIZE;tr|B6T1D2|B6T1D2_MAIZE;sp|O81482|IF4E2_MAIZE	csu1007(eif4F)	tr|A0A096TUD0|A0A096TUD0_MAIZE Cellulose synthase OS=Zea mays GN=csu1007(eif4F) PE=3 SV=1;tr|B6SGM2|B6SGM2_MAIZE Eukaryotic translation initiation factor 4E-2 OS=Zea mays GN=csu1007(eif4F) PE=2 SV=1;tr|B6T1D2|B6T1D2_MAIZE Eukaryotic translation initiation	3	2	2	1.6	1	1	156.73	0	23.81	7	19.3913	20.9014	19.5689	20.891	21.9286	20.7823	0.972827	-1.24679
tr|B4FZN6|B4FZN6_MAIZE;tr|A0A096TWR3|A0A096TWR3_MAIZE	tr|B4FZN6|B4FZN6_MAIZE	LOC100274227	tr|B4FZN6|B4FZN6_MAIZE 40S ribosomal protein S7 OS=Zea mays GN=LOC100274227 PE=2 SV=1	10	4	4	47.9	34.4	34.4	22.121	0	152.33	18	23.7761	23.9117	20.0128	23.7173	23.8174	23.9035	0.414462	-1.2459
tr|A0A096R8Z3|A0A096R8Z3_MAIZE	tr|A0A096R8Z3|A0A096R8Z3_MAIZE	Zm.18278	tr|A0A096R8Z3|A0A096R8Z3_MAIZE Acetyltransferase component of pyruvate dehydrogenase complex OS=Zea mays GN=Zm.18278 PE=3 SV=1	3	3	3	9.5	9.5	9.5	52.041	0	20.901	7	18.7406	20.7142	20.6646	21.0843	21.8087	20.9446	0.816531	-1.23942
tr|K7VD78|K7VD78_MAIZE;tr|K7VRV5|K7VRV5_MAIZE;tr|A0A096PLD6|A0A096PLD6_MAIZE	tr|K7VD78|K7VD78_MAIZE	pco093519b	tr|K7VD78|K7VD78_MAIZE Putative chaperone clbp family protein OS=Zea mays GN=pco093519b PE=3 SV=1	18	17	4	24	23	5.7	108.77	0	153.68	23	21.6988	23.4473	19.8167	22.2831	24.0566	22.3346	0.442985	-1.23718
tr|C0HGT5|C0HGT5_MAIZE	tr|C0HGT5|C0HGT5_MAIZE	LOC100381530	tr|C0HGT5|C0HGT5_MAIZE T-complex protein 1 subunit delta OS=Zea mays GN=LOC100381530 PE=2 SV=1	10	10	1	20.7	20.7	1.3	57.732	0	124.3	16	22.1397	22.2428	20.144	22.0293	23.1215	23.0839	0.734612	-1.23604
tr|A0A096SHX1|A0A096SHX1_MAIZE;tr|C0P846|C0P846_MAIZE;tr|A0A096QQS8|A0A096QQS8_MAIZE;tr|A0A096QQS7|A0A096QQS7_MAIZE;tr|A0A096QQT0|A0A096QQT0_MAIZE	tr|A0A096SHX1|A0A096SHX1_MAIZE		tr|A0A096SHX1|A0A096SHX1_MAIZE Uncharacterized protein OS=Zea mays PE=3 SV=1	13	13	2	22.6	22.6	4.5	72.814	0	104.89	34	23.3028	23.6468	24.1	24.993	24.6248	25.1284	1.95622	-1.23219
tr|B4FRC9|B4FRC9_MAIZE;tr|K7V240|K7V240_MAIZE	tr|B4FRC9|B4FRC9_MAIZE;tr|K7V240|K7V240_MAIZE	IDP2350	tr|B4FRC9|B4FRC9_MAIZE Transaldolase 2 OS=Zea mays GN=IDP2350 PE=2 SV=1;tr|K7V240|K7V240_MAIZE Uncharacterized protein OS=Zea mays GN=IDP2350 PE=3 SV=1	8	8	5	22.8	22.8	13.1	46.245	0	116.15	13	21.3471	22.4473	19.5643	21.9556	23.2391	21.8591	0.577157	-1.23166
tr|K7U7Q6|K7U7Q6_MAIZE;tr|A0A096TM60|A0A096TM60_MAIZE	tr|K7U7Q6|K7U7Q6_MAIZE	Zm.94058	tr|K7U7Q6|K7U7Q6_MAIZE Uncharacterized protein OS=Zea mays GN=Zm.94058 PE=4 SV=1	9	9	9	10.1	10.1	10.1	132.82	0	56.027	11	21.2413	21.3505	19.1108	21.7912	22.077	21.5277	0.758772	-1.23111
tr|B6SKP8|B6SKP8_MAIZE;tr|A0A096SF85|A0A096SF85_MAIZE;tr|C0PHK6|C0PHK6_MAIZE;tr|A0A096R151|A0A096R151_MAIZE	tr|B6SKP8|B6SKP8_MAIZE;tr|A0A096SF85|A0A096SF85_MAIZE;tr|C0PHK6|C0PHK6_MAIZE	LOC100280709	tr|B6SKP8|B6SKP8_MAIZE Dynamin-related protein 1C OS=Zea mays GN=LOC100280709 PE=2 SV=1;tr|A0A096SF85|A0A096SF85_MAIZE Uncharacterized protein OS=Zea mays GN=LOC100285153 PE=3 SV=1;tr|C0PHK6|C0PHK6_MAIZE Uncharacterized protein OS=Zea mays GN=LOC100285153	8	6	6	14.9	13.6	13.6	67.998	0	51.982	10	21.0557	21.0924	21.9151	22.7161	22.264	22.7468	1.72042	-1.22125
tr|B4FWI4|B4FWI4_MAIZE;tr|C0PKN2|C0PKN2_MAIZE	tr|B4FWI4|B4FWI4_MAIZE;tr|C0PKN2|C0PKN2_MAIZE	LOC100383999	tr|B4FWI4|B4FWI4_MAIZE Uncharacterized protein OS=Zea mays GN=LOC100383999 PE=2 SV=1;tr|C0PKN2|C0PKN2_MAIZE Uncharacterized protein OS=Zea mays GN=umc2594 PE=2 SV=1	21	21	19	43.4	43.4	40.2	65.285	0	280.02	76	24.249	24.3743	23.9572	24.6453	26.4229	25.1699	1.05783	-1.21922
tr|A0A096R3P4|A0A096R3P4_MAIZE;sp|Q9SP22|CALR_MAIZE;tr|A0A096TDX1|A0A096TDX1_MAIZE;tr|A0A096SC72|A0A096SC72_MAIZE	tr|A0A096R3P4|A0A096R3P4_MAIZE;sp|Q9SP22|CALR_MAIZE;tr|A0A096TDX1|A0A096TDX1_MAIZE		tr|A0A096R3P4|A0A096R3P4_MAIZE Uncharacterized protein OS=Zea mays PE=3 SV=1;sp|Q9SP22|CALR_MAIZE Calreticulin OS=Zea mays GN=CRT PE=2 SV=1;tr|A0A096TDX1|A0A096TDX1_MAIZE Uncharacterized protein OS=Zea mays GN=crt2 PE=3 SV=1	11	11	11	25.6	25.6	25.6	47.683	0	105.24	20	22.2547	23.5028	20.8152	22.576	24.879	22.7726	0.496646	-1.21831
tr|A0A096RU67|A0A096RU67_MAIZE	tr|A0A096RU67|A0A096RU67_MAIZE	LOC100191684	tr|A0A096RU67|A0A096RU67_MAIZE Uncharacterized protein OS=Zea mays GN=LOC100191684 PE=4 SV=1	27	5	5	57.4	25.5	25.5	39.133	0	323.31	45	25.4051	26.3279	25.3738	27.1259	27.164	26.4633	1.45857	-1.21549
tr|B6UF55|B6UF55_MAIZE;tr|A0A096STJ6|A0A096STJ6_MAIZE	tr|B6UF55|B6UF55_MAIZE	Zm.45026	tr|B6UF55|B6UF55_MAIZE 5-methyltetrahydropteroyltriglutamate--homocysteine methyltransferase OS=Zea mays GN=Zm.45026 PE=2 SV=1	20	12	3	32.3	16.7	3.9	84.469	0	147.74	24	22.4148	23.9956	21.4175	22.7905	24.845	23.8192	0.560777	-1.20896
tr|A0A096PPA4|A0A096PPA4_MAIZE	tr|A0A096PPA4|A0A096PPA4_MAIZE	cl2646_1	tr|A0A096PPA4|A0A096PPA4_MAIZE Uncharacterized protein OS=Zea mays GN=cl2646_1 PE=3 SV=1	12	12	4	17.5	17.5	9	86.833	0	114.92	17	22.002	22.7605	22.4404	22.8253	24.8811	23.1201	0.825055	-1.20785
tr|A0A096RH43|A0A096RH43_MAIZE;tr|A0A096RH42|A0A096RH42_MAIZE	tr|A0A096RH43|A0A096RH43_MAIZE;tr|A0A096RH42|A0A096RH42_MAIZE		tr|A0A096RH43|A0A096RH43_MAIZE Uncharacterized protein (Fragment) OS=Zea mays PE=4 SV=1;tr|A0A096RH42|A0A096RH42_MAIZE Uncharacterized protein (Fragment) OS=Zea mays PE=4 SV=1	29	3	3	77.4	14.8	14.8	35.577	0	43.432	16	23.2558	23.6405	23.5098	23.8618	25.6542	24.4989	1.05335	-1.20295
tr|K7W6P8|K7W6P8_MAIZE;tr|A0A096RH71|A0A096RH71_MAIZE;tr|A0A096RH72|A0A096RH72_MAIZE;tr|A0A096RH70|A0A096RH70_MAIZE;tr|K7VSB1|K7VSB1_MAIZE;tr|A0A096TUY5|A0A096TUY5_MAIZE;tr|A0A096TDG8|A0A096TDG8_MAIZE	tr|K7W6P8|K7W6P8_MAIZE;tr|A0A096RH71|A0A096RH71_MAIZE;tr|A0A096RH72|A0A096RH72_MAIZE;tr|A0A096RH70|A0A096RH70_MAIZE;tr|K7VSB1|K7VSB1_MAIZE;tr|A0A096TUY5|A0A096TUY5_MAIZE	ZEAMMB73_309963	tr|K7W6P8|K7W6P8_MAIZE Uncharacterized protein (Fragment) OS=Zea mays GN=ZEAMMB73_309963 PE=4 SV=1;tr|A0A096RH71|A0A096RH71_MAIZE Uncharacterized protein OS=Zea mays GN=Zm.95252 PE=4 SV=1;tr|A0A096RH72|A0A096RH72_MAIZE Uncharacterized protein OS=Zea mays G	4	4	2	5.7	5.7	3.4	94.42	0	36.471	6	18.1601	21.0155	20.8144	20.9505	21.5267	21.0972	0.567112	-1.19482
tr|K7VER2|K7VER2_MAIZE;tr|B4FCH4|B4FCH4_MAIZE;tr|B6SZV0|B6SZV0_MAIZE	tr|K7VER2|K7VER2_MAIZE;tr|B4FCH4|B4FCH4_MAIZE;tr|B6SZV0|B6SZV0_MAIZE	LOC100192748	tr|K7VER2|K7VER2_MAIZE Nucleic acid binding protein OS=Zea mays GN=LOC100192748 PE=4 SV=1;tr|B4FCH4|B4FCH4_MAIZE Uncharacterized protein OS=Zea mays GN=LOC100192748 PE=2 SV=1;tr|B6SZV0|B6SZV0_MAIZE Nucleic acid binding protein OS=Zea mays GN=LOC100192748 P	2	2	2	16.1	16.1	16.1	25.941	0	70.681	2	19.866	20.3898	19.4213	20.8237	21.4693	20.9634	1.60031	-1.19305
tr|K7VLK5|K7VLK5_MAIZE;tr|B8A0C4|B8A0C4_MAIZE;tr|K7V5K5|K7V5K5_MAIZE	tr|K7VLK5|K7VLK5_MAIZE;tr|B8A0C4|B8A0C4_MAIZE;tr|K7V5K5|K7V5K5_MAIZE	LOC100279855	tr|K7VLK5|K7VLK5_MAIZE Uncharacterized protein OS=Zea mays GN=LOC100279855 PE=4 SV=1;tr|B8A0C4|B8A0C4_MAIZE Uncharacterized protein OS=Zea mays GN=LOC100279855 PE=2 SV=1;tr|K7V5K5|K7V5K5_MAIZE Uncharacterized protein OS=Zea mays GN=LOC100279855 PE=4 SV=1	9	9	2	11.7	11.7	2.9	107.91	0	117.68	16	21.7345	22.1427	19.7783	22.1637	22.6448	22.4193	0.734746	-1.19072
tr|B6U284|B6U284_MAIZE;tr|B6TDI1|B6TDI1_MAIZE	tr|B6U284|B6U284_MAIZE	LOC542691	tr|B6U284|B6U284_MAIZE 14-3-3-like protein OS=Zea mays GN=LOC542691 PE=2 SV=1	13	9	1	55.1	42.2	11.7	28.864	0	132.03	36	23.3465	24.4	22.9652	25.0466	24.5606	24.6699	1.23054	-1.18843
tr|K7VIL3|K7VIL3_MAIZE;sp|Q8W519|MMT1_MAIZE	tr|K7VIL3|K7VIL3_MAIZE;sp|Q8W519|MMT1_MAIZE	cl1511_1	tr|K7VIL3|K7VIL3_MAIZE Methionine S-methyltransferase OS=Zea mays GN=cl1511_1 PE=4 SV=1;sp|Q8W519|MMT1_MAIZE Methionine S-methyltransferase OS=Zea mays GN=MMT1 PE=2 SV=2	6	6	6	9.8	9.8	9.8	120.27	0	57.501	8	19.245	21.8353	21.5128	21.4952	22.8247	21.8186	0.580091	-1.18183
tr|A0A096PIM2|A0A096PIM2_MAIZE	tr|A0A096PIM2|A0A096PIM2_MAIZE	cl9072_1(438)	tr|A0A096PIM2|A0A096PIM2_MAIZE Uncharacterized protein (Fragment) OS=Zea mays GN=cl9072_1(438) PE=4 SV=1	8	8	8	18.1	18.1	18.1	64.76	0	107.3	9	20.0529	21.3629	21.2422	21.4385	22.9571	21.7972	0.885102	-1.1783
tr|A0A096UGF5|A0A096UGF5_MAIZE	tr|A0A096UGF5|A0A096UGF5_MAIZE	Zm.139685	tr|A0A096UGF5|A0A096UGF5_MAIZE Uncharacterized protein (Fragment) OS=Zea mays GN=Zm.139685 PE=4 SV=1	4	4	4	38.6	38.6	38.6	14.532	0	42.875	7	20.3121	18.941	21.4218	20.8558	22.2697	21.0763	0.629337	-1.17564
tr|B1P2H4|B1P2H4_MAIZE;tr|A0A096RC46|A0A096RC46_MAIZE;tr|B4F988|B4F988_MAIZE	tr|B1P2H4|B1P2H4_MAIZE	FtsH2B	tr|B1P2H4|B1P2H4_MAIZE Filamentation temperature-sensitive H 2B OS=Zea mays GN=FtsH2B PE=2 SV=1	33	33	5	58.9	58.9	8.4	72.541	0	323.31	149	25.8383	26.9694	25.7623	27.3669	27.6619	27.0489	1.2795	-1.16923
tr|G3K3T2|G3K3T2_MAIZE	tr|G3K3T2|G3K3T2_MAIZE	LOC100857099	tr|G3K3T2|G3K3T2_MAIZE Guanine-nucleotide-exchange protein OS=Zea mays GN=LOC100857099 PE=2 SV=1	10	10	10	6.7	6.7	6.7	198.26	0	78.223	10	19.5929	21.1777	20.0007	20.4791	22.4706	21.3146	0.71124	-1.16432
tr|A0A096T780|A0A096T780_MAIZE;tr|A0A096T781|A0A096T781_MAIZE	tr|A0A096T780|A0A096T780_MAIZE	Zm.5516	tr|A0A096T780|A0A096T780_MAIZE Uncharacterized protein OS=Zea mays GN=Zm.5516 PE=4 SV=1	33	33	31	26.8	26.8	25.9	191.04	0	323.31	63	24.076	24.6884	23.758	24.953	25.9011	25.1446	1.36074	-1.15878
tr|A0A096ST13|A0A096ST13_MAIZE	tr|A0A096ST13|A0A096ST13_MAIZE	cl31341_-1	tr|A0A096ST13|A0A096ST13_MAIZE Uncharacterized protein OS=Zea mays GN=cl31341_-1 PE=4 SV=1	12	12	12	36.5	36.5	36.5	57.719	0	183.94	17	21.3376	21.7143	21.3532	22.0685	23.6762	22.127	1.00271	-1.1555
tr|B6SRI4|B6SRI4_MAIZE;tr|K7TWB7|K7TWB7_MAIZE;tr|A0A096SKW0|A0A096SKW0_MAIZE;tr|B4FEW4|B4FEW4_MAIZE	tr|B6SRI4|B6SRI4_MAIZE;tr|K7TWB7|K7TWB7_MAIZE	pco071532(750)	tr|B6SRI4|B6SRI4_MAIZE 14-3-3-like protein OS=Zea mays GN=pco071532(750) PE=2 SV=1;tr|K7TWB7|K7TWB7_MAIZE Uncharacterized protein OS=Zea mays GN=csu614a PE=4 SV=1	13	2	2	55.1	16	16	28.947	0	22.598	3	19.1385	20.7492	19.0762	20.7126	21.3348	20.3603	0.865025	-1.14793
tr|K7UQ82|K7UQ82_MAIZE;tr|K7TVI8|K7TVI8_MAIZE	tr|K7UQ82|K7UQ82_MAIZE;tr|K7TVI8|K7TVI8_MAIZE	Zm.19094	tr|K7UQ82|K7UQ82_MAIZE Peroxidase OS=Zea mays GN=Zm.19094 PE=3 SV=1;tr|K7TVI8|K7TVI8_MAIZE Peroxidase OS=Zea mays GN=Zm.19094 PE=3 SV=1	7	7	7	29.9	29.9	29.9	36.262	0	68.215	8	19.9515	21.092	19.8792	20.738	22.5468	21.0629	0.771809	-1.14168
tr|C0P7G8|C0P7G8_MAIZE	tr|C0P7G8|C0P7G8_MAIZE	LOC100282043	tr|C0P7G8|C0P7G8_MAIZE Uncharacterized protein OS=Zea mays GN=LOC100282043 PE=2 SV=1	6	6	2	42.9	42.9	17.1	17.757	0	161.92	47	24.6248	25.0934	23.9394	25.8666	26.1332	25.082	1.16612	-1.14141
tr|B8A270|B8A270_MAIZE;tr|K7TMN8|K7TMN8_MAIZE;tr|A0A096S1H0|A0A096S1H0_MAIZE;tr|A0A096TMG2|A0A096TMG2_MAIZE	tr|B8A270|B8A270_MAIZE;tr|K7TMN8|K7TMN8_MAIZE	LOC100280147	tr|B8A270|B8A270_MAIZE Uncharacterized protein OS=Zea mays GN=LOC100280147 PE=2 SV=1;tr|K7TMN8|K7TMN8_MAIZE Uncharacterized protein OS=Zea mays GN=LOC100280147 PE=4 SV=1	9	9	9	19	19	19	65.669	0	102.2	21	21.8574	23.2296	22.7197	23.3339	24.4061	23.4853	1.02467	-1.13952
tr|K7UQT7|K7UQT7_MAIZE	tr|K7UQT7|K7UQT7_MAIZE	Zm.68089	tr|K7UQT7|K7UQT7_MAIZE Elongation factor 1-gamma 2 OS=Zea mays GN=Zm.68089 PE=4 SV=1	12	6	5	31.2	15.7	13	46.951	0	106.94	28	22.0768	23.4225	22.4636	23.3582	24.5451	23.4633	0.963808	-1.13455
tr|K7U5A5|K7U5A5_MAIZE	tr|K7U5A5|K7U5A5_MAIZE	LOC100273134	tr|K7U5A5|K7U5A5_MAIZE 14-3-3-like protein OS=Zea mays GN=LOC100273134 PE=3 SV=1	12	8	2	49.3	46.3	15.7	29.543	0	94.105	20	22.0184	22.9111	21.8653	23.6995	23.3864	23.1017	1.42637	-1.13097
tr|Q94F77|Q94F77_MAIZE;tr|K7V8K3|K7V8K3_MAIZE;tr|K7VKX8|K7VKX8_MAIZE;tr|A0A096SAB0|A0A096SAB0_MAIZE;tr|Q8L8G4|Q8L8G4_MAIZE	tr|Q94F77|Q94F77_MAIZE;tr|K7V8K3|K7V8K3_MAIZE;tr|K7VKX8|K7VKX8_MAIZE;tr|A0A096SAB0|A0A096SAB0_MAIZE;tr|Q8L8G4|Q8L8G4_MAIZE	nfc102	tr|Q94F77|Q94F77_MAIZE Nucleosome/chromatin assembly factor C OS=Zea mays GN=nfc102 PE=2 SV=1;tr|K7V8K3|K7V8K3_MAIZE Uncharacterized protein OS=Zea mays GN=nfc102 PE=4 SV=1;tr|K7VKX8|K7VKX8_MAIZE Uncharacterized protein OS=Zea mays GN=nfc102 PE=4 SV=1;tr|A	2	2	2	8.2	8.2	8.2	49.933	0	12.888	2	23.3987	23.3928	18.1723	23.2408	21.78	23.3211	0.245708	-1.12606
tr|K7V973|K7V973_MAIZE	tr|K7V973|K7V973_MAIZE	Zm.36311	tr|K7V973|K7V973_MAIZE Uncharacterized protein (Fragment) OS=Zea mays GN=Zm.36311 PE=4 SV=1	6	4	4	12.7	9.3	9.3	64.16	0	35.514	6	19.9351	20.8922	19.191	20.8409	21.5186	21.0332	0.991321	-1.12481
tr|C0P406|C0P406_MAIZE	tr|C0P406|C0P406_MAIZE	LOC100382060	tr|C0P406|C0P406_MAIZE Uncharacterized protein OS=Zea mays GN=LOC100382060 PE=2 SV=1	5	4	2	8.5	6.9	3.4	81.317	0	35.088	6	19.3461	20.8231	19.5794	20.9136	21.3462	20.8551	1.09025	-1.12212
tr|A0A0B4J3A2|A0A0B4J3A2_MAIZE;sp|Q195N6|PDRP1_MAIZE;tr|A0A096PSM5|A0A096PSM5_MAIZE	tr|A0A0B4J3A2|A0A0B4J3A2_MAIZE;sp|Q195N6|PDRP1_MAIZE	pco142971	tr|A0A0B4J3A2|A0A0B4J3A2_MAIZE Uncharacterized protein OS=Zea mays GN=pco142971 PE=3 SV=1;sp|Q195N6|PDRP1_MAIZE Pyruvate, phosphate dikinase regulatory protein, chloroplastic OS=Zea mays GN=PDRP1 PE=1 SV=1	13	13	13	41.8	41.8	41.8	45.741	0	156.66	32	22.6164	23.1965	22.1419	24.0879	24.0136	23.2188	1.27487	-1.1218
tr|A0A096Q178|A0A096Q178_MAIZE;tr|A0A096Q176|A0A096Q176_MAIZE;tr|K7UFB9|K7UFB9_MAIZE	tr|A0A096Q178|A0A096Q178_MAIZE;tr|A0A096Q176|A0A096Q176_MAIZE		tr|A0A096Q178|A0A096Q178_MAIZE Uncharacterized protein OS=Zea mays PE=4 SV=1;tr|A0A096Q176|A0A096Q176_MAIZE Uncharacterized protein OS=Zea mays PE=4 SV=1	4	4	4	8.6	8.6	8.6	52.702	0	69.956	9	21.8801	21.9215	19.7929	21.7211	23.5454	21.6859	0.527875	-1.11931
tr|A0A096UHG3|A0A096UHG3_MAIZE;tr|A0A096UHG2|A0A096UHG2_MAIZE	tr|A0A096UHG3|A0A096UHG3_MAIZE;tr|A0A096UHG2|A0A096UHG2_MAIZE	AY110159	tr|A0A096UHG3|A0A096UHG3_MAIZE Uncharacterized protein OS=Zea mays GN=AY110159 PE=4 SV=1;tr|A0A096UHG2|A0A096UHG2_MAIZE Uncharacterized protein OS=Zea mays GN=AY110159 PE=4 SV=1	20	20	20	34.4	34.4	34.4	67.755	0	323.31	61	23.4695	24.6449	24.0201	24.6526	25.8802	24.9546	1.04655	-1.11762
tr|K7UTZ2|K7UTZ2_MAIZE;tr|K7UY25|K7UY25_MAIZE	tr|K7UTZ2|K7UTZ2_MAIZE;tr|K7UY25|K7UY25_MAIZE	gpm624	tr|K7UTZ2|K7UTZ2_MAIZE Spliceosome RNA helicase BAT1 isoform 1 OS=Zea mays GN=gpm624 PE=4 SV=1;tr|K7UY25|K7UY25_MAIZE Uncharacterized protein OS=Zea mays GN=gpm624 PE=4 SV=1	7	7	2	23.3	23.3	9.6	48.591	0	167.44	14	22.1706	22.8662	22.651	22.9599	24.5502	23.5235	1.02902	-1.11529
tr|B6SRI3|B6SRI3_MAIZE;tr|A0A096RAV0|A0A096RAV0_MAIZE	tr|B6SRI3|B6SRI3_MAIZE;tr|A0A096RAV0|A0A096RAV0_MAIZE	Zm.67341	tr|B6SRI3|B6SRI3_MAIZE Photosystem I reaction center subunit III OS=Zea mays GN=Zm.67341 PE=2 SV=1;tr|A0A096RAV0|A0A096RAV0_MAIZE Uncharacterized protein OS=Zea mays PE=4 SV=1	10	10	10	40	40	40	23.804	0	160.49	65	25.1769	26.2362	25.5387	26.6486	27.0249	26.6153	1.52223	-1.11232
tr|B4FQJ6|B4FQJ6_MAIZE;tr|A0A096RS39|A0A096RS39_MAIZE;tr|A0A096RS36|A0A096RS36_MAIZE;tr|A0A096RS38|A0A096RS38_MAIZE	tr|B4FQJ6|B4FQJ6_MAIZE;tr|A0A096RS39|A0A096RS39_MAIZE;tr|A0A096RS36|A0A096RS36_MAIZE	LOC100274064	tr|B4FQJ6|B4FQJ6_MAIZE Uncharacterized protein OS=Zea mays GN=LOC100274064 PE=2 SV=1;tr|A0A096RS39|A0A096RS39_MAIZE Uncharacterized protein OS=Zea mays GN=LOC100272769 PE=3 SV=1;tr|A0A096RS36|A0A096RS36_MAIZE Uncharacterized protein OS=Zea mays GN=LOC10027	9	9	7	30.5	30.5	23.7	47.682	0	111.93	20	22.2154	23.3859	22.5746	23.0851	24.6594	23.7679	0.90684	-1.11219
tr|A0A096Q5W6|A0A096Q5W6_MAIZE;tr|A0A096Q5W5|A0A096Q5W5_MAIZE;tr|A0A096Q5W4|A0A096Q5W4_MAIZE;tr|A0A096Q5W7|A0A096Q5W7_MAIZE;tr|K7V686|K7V686_MAIZE	tr|A0A096Q5W6|A0A096Q5W6_MAIZE;tr|A0A096Q5W5|A0A096Q5W5_MAIZE;tr|A0A096Q5W4|A0A096Q5W4_MAIZE	LOC100282870	tr|A0A096Q5W6|A0A096Q5W6_MAIZE Uncharacterized protein OS=Zea mays GN=LOC100282870 PE=4 SV=1;tr|A0A096Q5W5|A0A096Q5W5_MAIZE Eukaryotic translation initiation factor 3 subunit F OS=Zea mays GN=LOC100282870 PE=3 SV=1;tr|A0A096Q5W4|A0A096Q5W4_MAIZE Uncharacte	5	5	5	20.2	20.2	20.2	36.362	0	72.288	6	19.645	20.4795	19.8487	20.3317	22.2496	20.7183	0.804568	-1.1088
tr|A0A096PMM2|A0A096PMM2_MAIZE	tr|A0A096PMM2|A0A096PMM2_MAIZE		tr|A0A096PMM2|A0A096PMM2_MAIZE Uncharacterized protein OS=Zea mays PE=3 SV=1	29	24	24	55.3	45.5	45.5	63.186	0	323.31	128	25.9213	26.9586	26.268	26.9983	28.2534	27.2158	1.05494	-1.1065
sp|P11155|PPDK1_MAIZE;tr|K7VFU1|K7VFU1_MAIZE	sp|P11155|PPDK1_MAIZE	PPDK1	sp|P11155|PPDK1_MAIZE Pyruvate, phosphate dikinase 1, chloroplastic OS=Zea mays GN=PPDK1 PE=1 SV=2	52	52	1	62.4	62.4	1.1	102.67	0	323.31	561	27.7951	28.9766	27.8415	29.2842	30.0615	28.5832	0.89498	-1.10518
tr|Q5EUD6|Q5EUD6_MAIZE;tr|B4FQR6|B4FQR6_MAIZE;tr|A0A096RSI2|A0A096RSI2_MAIZE;tr|B4FML0|B4FML0_MAIZE	tr|Q5EUD6|Q5EUD6_MAIZE;tr|B4FQR6|B4FQR6_MAIZE	PDIL2-2	tr|Q5EUD6|Q5EUD6_MAIZE Protein disulfide isomerase OS=Zea mays GN=PDIL2-2 PE=2 SV=1;tr|B4FQR6|B4FQR6_MAIZE Uncharacterized protein OS=Zea mays GN=Zm.20071 PE=2 SV=1	5	5	3	16.9	16.9	10.4	40.056	0	143.04	6	20.1836	21.1234	19.9983	20.9577	22.7502	20.9105	0.7234	-1.10432
tr|K7UA86|K7UA86_MAIZE;tr|K7U2H0|K7U2H0_MAIZE;tr|K7V1E0|K7V1E0_MAIZE;tr|K7ULD9|K7ULD9_MAIZE;tr|K7U2H5|K7U2H5_MAIZE;tr|K7U637|K7U637_MAIZE	tr|K7UA86|K7UA86_MAIZE;tr|K7U2H0|K7U2H0_MAIZE;tr|K7V1E0|K7V1E0_MAIZE	LOC100193455	tr|K7UA86|K7UA86_MAIZE Uncharacterized protein OS=Zea mays GN=LOC100193455 PE=4 SV=1;tr|K7U2H0|K7U2H0_MAIZE Uncharacterized protein OS=Zea mays GN=LOC100193455 PE=4 SV=1;tr|K7V1E0|K7V1E0_MAIZE Uncharacterized protein OS=Zea mays GN=LOC100193455 PE=4 SV=1	13	13	13	8.5	8.5	8.5	225.29	0	108.5	19	20.7409	21.6876	20.996	21.2218	23.275	22.2377	0.774047	-1.10333
tr|A0A096PYL3|A0A096PYL3_MAIZE;tr|C0P4D6|C0P4D6_MAIZE;tr|A0A096PYV1|A0A096PYV1_MAIZE;tr|A0A096PYV2|A0A096PYV2_MAIZE;tr|K7V2D8|K7V2D8_MAIZE;tr|K7URW5|K7URW5_MAIZE;tr|A0A096PYL1|A0A096PYL1_MAIZE;tr|A0A096PYV3|A0A096PYV3_MAIZE;tr|K7VRR6|K7VRR6_MAIZE	tr|A0A096PYL3|A0A096PYL3_MAIZE;tr|C0P4D6|C0P4D6_MAIZE;tr|A0A096PYV1|A0A096PYV1_MAIZE;tr|A0A096PYV2|A0A096PYV2_MAIZE;tr|K7V2D8|K7V2D8_MAIZE;tr|K7URW5|K7URW5_MAIZE	pco111061	tr|A0A096PYL3|A0A096PYL3_MAIZE Uncharacterized protein OS=Zea mays GN=pco111061 PE=4 SV=1;tr|C0P4D6|C0P4D6_MAIZE Uncharacterized protein OS=Zea mays GN=pco111061 PE=2 SV=1;tr|A0A096PYV1|A0A096PYV1_MAIZE Uncharacterized protein OS=Zea mays PE=4 SV=1;tr|A0A0	3	3	3	6.8	6.8	6.8	49.929	0	19.654	4	19.261	21.3083	21.4943	21.5031	22.3086	21.5571	0.654889	-1.10172
tr|A0A096QG19|A0A096QG19_MAIZE;tr|K7VD64|K7VD64_MAIZE	tr|A0A096QG19|A0A096QG19_MAIZE;tr|K7VD64|K7VD64_MAIZE	Zm.155593	tr|A0A096QG19|A0A096QG19_MAIZE ATP synthase subunit beta OS=Zea mays GN=Zm.155593 PE=3 SV=1;tr|K7VD64|K7VD64_MAIZE ATP synthase subunit beta OS=Zea mays GN=LOC100285442 PE=3 SV=1	24	2	2	65.2	4.5	4.5	59.319	0	41.81	10	22.3094	23.6887	21.2278	23.1223	24.0897	23.3065	0.642266	-1.09752
tr|K7URG3|K7URG3_MAIZE	tr|K7URG3|K7URG3_MAIZE	Zm.80372	tr|K7URG3|K7URG3_MAIZE Citrate synthase OS=Zea mays GN=Zm.80372 PE=3 SV=1	7	7	4	28	28	15.8	31.298	0	70.718	9	20.036	21.4106	20.3542	20.7007	23.2782	21.1092	0.536228	-1.09578
tr|B4FVD5|B4FVD5_MAIZE;tr|A0A096R0R6|A0A096R0R6_MAIZE;tr|A0A096U1X7|A0A096U1X7_MAIZE;tr|K7UHM7|K7UHM7_MAIZE	tr|B4FVD5|B4FVD5_MAIZE;tr|A0A096R0R6|A0A096R0R6_MAIZE	Zm.67828	tr|B4FVD5|B4FVD5_MAIZE Uncharacterized protein OS=Zea mays GN=Zm.67828 PE=2 SV=1;tr|A0A096R0R6|A0A096R0R6_MAIZE Uncharacterized protein OS=Zea mays GN=Zm.94626 PE=3 SV=1	6	6	6	23.9	23.9	23.9	26.629	0	41.856	11	19.7274	22.6093	22.1479	22.6116	22.6215	22.5356	0.540609	-1.0947
tr|A0A096RAH6|A0A096RAH6_MAIZE;tr|A0A096RAH5|A0A096RAH5_MAIZE;tr|K7V0P3|K7V0P3_MAIZE;tr|A0A096TGV4|A0A096TGV4_MAIZE;tr|A0A0D1DVH0|A0A0D1DVH0_USTMA	tr|A0A096RAH6|A0A096RAH6_MAIZE;tr|A0A096RAH5|A0A096RAH5_MAIZE;tr|K7V0P3|K7V0P3_MAIZE	Zm.24266	tr|A0A096RAH6|A0A096RAH6_MAIZE Uncharacterized protein OS=Zea mays GN=Zm.24266 PE=4 SV=1;tr|A0A096RAH5|A0A096RAH5_MAIZE Uncharacterized protein OS=Zea mays GN=Zm.24266 PE=4 SV=1;tr|K7V0P3|K7V0P3_MAIZE Uncharacterized protein OS=Zea mays GN=ZEAMMB73_697424	17	17	17	11.2	11.2	11.2	237.77	0	159.67	18	20.0261	21.2968	20.5008	20.082	23.5456	21.428	0.428745	-1.07732
tr|K7UYC3|K7UYC3_MAIZE	tr|K7UYC3|K7UYC3_MAIZE	ZEAMMB73_288078	tr|K7UYC3|K7UYC3_MAIZE Uncharacterized protein OS=Zea mays GN=ZEAMMB73_288078 PE=4 SV=1	5	5	5	14.3	14.3	14.3	52.456	0	86.731	5	20.3346	21.0122	19.317	20.8944	22.148	20.8427	0.757448	-1.07375
tr|K7UTM7|K7UTM7_MAIZE;tr|K7TYJ1|K7TYJ1_MAIZE	tr|K7UTM7|K7UTM7_MAIZE;tr|K7TYJ1|K7TYJ1_MAIZE	pco100700a	tr|K7UTM7|K7UTM7_MAIZE Uncharacterized protein OS=Zea mays GN=pco100700a PE=4 SV=1;tr|K7TYJ1|K7TYJ1_MAIZE Ribonucleoprotein OS=Zea mays GN=pco100700a PE=4 SV=1	8	7	5	65.6	58.8	45.8	14.81	0	152.88	45	23.7537	24.9318	23.6955	24.7067	26.2402	24.6502	0.747621	-1.07204
tr|B4FIZ5|B4FIZ5_MAIZE	tr|B4FIZ5|B4FIZ5_MAIZE	IDP1604	tr|B4FIZ5|B4FIZ5_MAIZE Uncharacterized protein OS=Zea mays GN=IDP1604 PE=2 SV=1	7	6	6	26.1	22.2	22.2	30.323	0	42.351	11	20.6095	21.3736	20.9041	21.9316	22.4151	21.7538	1.64273	-1.07109
tr|A0A096SDX9|A0A096SDX9_MAIZE;tr|B6TDF7|B6TDF7_MAIZE	tr|A0A096SDX9|A0A096SDX9_MAIZE;tr|B6TDF7|B6TDF7_MAIZE	LOC100282980	tr|A0A096SDX9|A0A096SDX9_MAIZE Uncharacterized protein OS=Zea mays GN=LOC100282980 PE=4 SV=1;tr|B6TDF7|B6TDF7_MAIZE Plastid-specific 30S ribosomal protein 2 OS=Zea mays GN=LOC100282980 PE=2 SV=1	12	12	12	54.9	54.9	54.9	26.364	0	99.377	30	22.6836	24.0118	21.1825	23.0817	25.1427	22.8597	0.415884	-1.06874
tr|B4FQT3|B4FQT3_MAIZE	tr|B4FQT3|B4FQT3_MAIZE	Zm.84716	tr|B4FQT3|B4FQT3_MAIZE Uncharacterized protein OS=Zea mays GN=Zm.84716 PE=2 SV=1	17	17	10	34.3	34.3	20.2	65.411	0	146.29	30	22.0112	22.942	21.1328	22.494	24.293	22.5028	0.602216	-1.06792
tr|A0A096TCA4|A0A096TCA4_MAIZE;tr|K7V1G8|K7V1G8_MAIZE;tr|A0A096U100|A0A096U100_MAIZE;tr|B7ZX77|B7ZX77_MAIZE	tr|A0A096TCA4|A0A096TCA4_MAIZE;tr|K7V1G8|K7V1G8_MAIZE	pco153568a	tr|A0A096TCA4|A0A096TCA4_MAIZE Uncharacterized protein OS=Zea mays GN=pco153568a PE=4 SV=1;tr|K7V1G8|K7V1G8_MAIZE Uncharacterized protein OS=Zea mays GN=LOC100279259 PE=4 SV=1	6	6	6	16.5	16.5	16.5	65.785	0	109.77	10	22.0294	22.1273	19.7879	22.1322	22.8795	22.1238	0.591038	-1.06363
tr|B4F9I2|B4F9I2_MAIZE;tr|K7UST9|K7UST9_MAIZE;tr|K7UG81|K7UG81_MAIZE;tr|B4FRM0|B4FRM0_MAIZE;tr|A0A0B4J311|A0A0B4J311_MAIZE;tr|K7V7Q7|K7V7Q7_MAIZE	tr|B4F9I2|B4F9I2_MAIZE;tr|K7UST9|K7UST9_MAIZE;tr|K7UG81|K7UG81_MAIZE;tr|B4FRM0|B4FRM0_MAIZE;tr|A0A0B4J311|A0A0B4J311_MAIZE	LOC100191624	tr|B4F9I2|B4F9I2_MAIZE Uncharacterized protein OS=Zea mays GN=LOC100191624 PE=2 SV=1;tr|K7UST9|K7UST9_MAIZE Uncharacterized protein OS=Zea mays GN=LOC100191624 PE=4 SV=1;tr|K7UG81|K7UG81_MAIZE Uncharacterized protein OS=Zea mays GN=LOC100191624 PE=4 SV=1;t	3	3	3	6.8	6.8	6.8	49.801	0	18.202	4	20.2813	19.5617	18.811	20.5316	20.9046	20.4052	1.10989	-1.06248
tr|A0A096U8U9|A0A096U8U9_MAIZE;tr|A0A096U8U8|A0A096U8U8_MAIZE	tr|A0A096U8U9|A0A096U8U9_MAIZE;tr|A0A096U8U8|A0A096U8U8_MAIZE	Zm.13856	tr|A0A096U8U9|A0A096U8U9_MAIZE Uncharacterized protein OS=Zea mays GN=Zm.13856 PE=3 SV=1;tr|A0A096U8U8|A0A096U8U8_MAIZE Uncharacterized protein OS=Zea mays GN=Zm.13856 PE=3 SV=1	8	8	8	14	14	14	67.831	0	65.918	9	19.7887	21.916	21.6944	21.5999	23.2186	21.7624	0.553338	-1.06059
tr|Q9SAZ6|Q9SAZ6_MAIZE;tr|K7V5H4|K7V5H4_MAIZE	tr|Q9SAZ6|Q9SAZ6_MAIZE;tr|K7V5H4|K7V5H4_MAIZE	Ppc1C	tr|Q9SAZ6|Q9SAZ6_MAIZE Phosphoenolpyruvate carboxylase OS=Zea mays GN=Ppc1C PE=2 SV=1;tr|K7V5H4|K7V5H4_MAIZE Phosphoenolpyruvate carboxylase isoform 1 OS=Zea mays GN=IDP1621 PE=3 SV=1	25	17	14	33.8	26.5	22.2	109.43	0	143.04	26	21.4895	23.6716	22.5677	22.9823	24.729	23.1914	0.561075	-1.05795
tr|B4FAQ5|B4FAQ5_MAIZE;tr|A0A096PV66|A0A096PV66_MAIZE;tr|K7U0X0|K7U0X0_MAIZE;tr|A0A096PK20|A0A096PK20_MAIZE;tr|A0A096TQ18|A0A096TQ18_MAIZE	tr|B4FAQ5|B4FAQ5_MAIZE;tr|A0A096PV66|A0A096PV66_MAIZE	LOC100191935	tr|B4FAQ5|B4FAQ5_MAIZE Uncharacterized protein OS=Zea mays GN=LOC100191935 PE=2 SV=1;tr|A0A096PV66|A0A096PV66_MAIZE Uncharacterized protein OS=Zea mays PE=4 SV=1	7	7	3	42.6	42.6	21.8	21.2	0	120.95	11	22.1652	22.3118	19.6802	22.4377	22.7137	22.1743	0.536796	-1.05612
tr|B4F845|B4F845_MAIZE	tr|B4F845|B4F845_MAIZE	Zm.95279	tr|B4F845|B4F845_MAIZE Uncharacterized protein OS=Zea mays GN=Zm.95279 PE=2 SV=1	4	4	4	20.5	20.5	20.5	33.964	0	36.538	4	19.0892	20.6966	19.6416	21.0207	21.0076	20.5672	1.00178	-1.05599
tr|A0A0D1CND3|A0A0D1CND3_USTMA	tr|A0A0D1CND3|A0A0D1CND3_USTMA	UMAG_03748	tr|A0A0D1CND3|A0A0D1CND3_USTMA Chromosome 10, whole genome shotgun sequence OS=Ustilago maydis (strain 521 / FGSC 9021) GN=UMAG_03748 PE=4 SV=1	3	3	3	18.1	18.1	18.1	26.635	0	24.413	7	19.5937	21.8659	19.7427	21.6835	20.9517	21.7344	0.610169	-1.05575
tr|B4FTC8|B4FTC8_MAIZE;tr|A0A096TCN1|A0A096TCN1_MAIZE;tr|K7TSQ8|K7TSQ8_MAIZE;tr|A0A0B4J319|A0A0B4J319_MAIZE;tr|A0A096QHM6|A0A096QHM6_MAIZE;tr|C0PJT9|C0PJT9_MAIZE	tr|B4FTC8|B4FTC8_MAIZE;tr|A0A096TCN1|A0A096TCN1_MAIZE	fab1	tr|B4FTC8|B4FTC8_MAIZE 3-oxoacyl-reductase OS=Zea mays GN=fab1 PE=2 SV=1;tr|A0A096TCN1|A0A096TCN1_MAIZE Uncharacterized protein OS=Zea mays PE=3 SV=1	6	6	6	29.9	29.9	29.9	32.691	0	95.531	7	21.8811	22.1528	19.6691	22.0269	22.6807	22.152	0.577444	-1.05221
tr|B6T3B2|B6T3B2_MAIZE;tr|B4FRF2|B4FRF2_MAIZE	tr|B6T3B2|B6T3B2_MAIZE;tr|B4FRF2|B4FRF2_MAIZE	LOC100272890	tr|B6T3B2|B6T3B2_MAIZE Oxygen-evolving enhancer protein 1 OS=Zea mays GN=LOC100272890 PE=2 SV=1;tr|B4FRF2|B4FRF2_MAIZE Uncharacterized protein OS=Zea mays GN=LOC100272890 PE=2 SV=1	28	28	6	64.1	64.1	33.1	34.519	0	323.31	363	29.1153	30.1152	29.082	30.7406	30.8747	29.8489	1.05598	-1.05059
tr|B6SI04|B6SI04_MAIZE	tr|B6SI04|B6SI04_MAIZE	cl6947_1	tr|B6SI04|B6SI04_MAIZE Peroxidase OS=Zea mays GN=cl6947_1 PE=2 SV=1	6	6	6	19.5	19.5	19.5	35.852	0	46.696	5	21.6366	19.374	19.7756	20.9772	21.5833	21.3758	0.661319	-1.05004
tr|B6SXW8|B6SXW8_MAIZE	tr|B6SXW8|B6SXW8_MAIZE	pco140434	tr|B6SXW8|B6SXW8_MAIZE RuBisCO large subunit-binding protein subunit alpha OS=Zea mays GN=pco140434 PE=2 SV=1	37	37	32	62.7	62.7	52.7	61.398	0	323.31	172	26.2135	27.0765	26.4823	27.1874	28.4152	27.3104	1.05501	-1.04691
tr|A0A096T3M9|A0A096T3M9_MAIZE;tr|B6TIJ2|B6TIJ2_MAIZE	tr|A0A096T3M9|A0A096T3M9_MAIZE;tr|B6TIJ2|B6TIJ2_MAIZE	pco121857a	tr|A0A096T3M9|A0A096T3M9_MAIZE Uncharacterized protein OS=Zea mays GN=pco121857a PE=4 SV=1;tr|B6TIJ2|B6TIJ2_MAIZE Acetylornithine deacetylase OS=Zea mays GN=pco121857a PE=2 SV=1	5	5	5	20.2	20.2	20.2	45.878	0	49.168	13	21.2854	22.0697	20.0767	21.6915	22.9243	21.9556	0.690217	-1.04649
tr|A0A096R6P5|A0A096R6P5_MAIZE	tr|A0A096R6P5|A0A096R6P5_MAIZE	LOC100192829	tr|A0A096R6P5|A0A096R6P5_MAIZE Uncharacterized protein OS=Zea mays GN=LOC100192829 PE=4 SV=1	13	13	10	42.2	42.2	33.8	32.453	0	141.89	23	21.729	22.8263	22.5003	22.6525	24.3956	23.113	0.776119	-1.03516
tr|C0P4T5|C0P4T5_MAIZE;tr|B7ZX71|B7ZX71_MAIZE;tr|B6UHF1|B6UHF1_MAIZE	tr|C0P4T5|C0P4T5_MAIZE;tr|B7ZX71|B7ZX71_MAIZE	gpm518	tr|C0P4T5|C0P4T5_MAIZE Uncharacterized protein OS=Zea mays GN=gpm518 PE=2 SV=1;tr|B7ZX71|B7ZX71_MAIZE Uncharacterized protein OS=Zea mays GN=LOC100279253 PE=2 SV=1	11	11	11	28.4	28.4	28.4	60.796	0	137.08	17	22.4079	23.0487	22.2668	23.3191	24.4007	23.1072	1.03991	-1.03448
tr|K7VXN2|K7VXN2_MAIZE;tr|B6TN68|B6TN68_MAIZE;tr|B6SLI2|B6SLI2_MAIZE	tr|K7VXN2|K7VXN2_MAIZE;tr|B6TN68|B6TN68_MAIZE;tr|B6SLI2|B6SLI2_MAIZE	pco106378a	tr|K7VXN2|K7VXN2_MAIZE Uncharacterized protein OS=Zea mays GN=pco106378a PE=4 SV=1;tr|B6TN68|B6TN68_MAIZE RNA-binding protein 8A OS=Zea mays GN=pco106378a PE=2 SV=1;tr|B6SLI2|B6SLI2_MAIZE RNA-binding protein 8A OS=Zea mays GN=Zm.15791 PE=2 SV=1	3	3	3	12.2	12.2	12.2	20.453	0	19.471	6	18.9739	20.3575	20.4919	20.5498	21.8709	20.5024	0.714747	-1.0333
tr|A0A096U7A9|A0A096U7A9_MAIZE;tr|A0A096U7A7|A0A096U7A7_MAIZE;tr|B8A158|B8A158_MAIZE	tr|A0A096U7A9|A0A096U7A9_MAIZE;tr|A0A096U7A7|A0A096U7A7_MAIZE;tr|B8A158|B8A158_MAIZE	LOC100279992	tr|A0A096U7A9|A0A096U7A9_MAIZE Uncharacterized protein OS=Zea mays GN=LOC100279992 PE=3 SV=1;tr|A0A096U7A7|A0A096U7A7_MAIZE Uncharacterized protein OS=Zea mays GN=LOC100279992 PE=3 SV=1;tr|B8A158|B8A158_MAIZE Uncharacterized protein OS=Zea mays GN=LOC10027	25	25	12	48.2	48.2	25.3	80.823	0	323.31	61	23.7168	24.9031	23.364	24.3356	26.137	24.6105	0.639935	-1.03308
tr|A0A096RZJ6|A0A096RZJ6_MAIZE;tr|K7VPQ9|K7VPQ9_MAIZE;tr|K7UTV2|K7UTV2_MAIZE;tr|K7UPZ7|K7UPZ7_MAIZE	tr|A0A096RZJ6|A0A096RZJ6_MAIZE	LOC100382048	tr|A0A096RZJ6|A0A096RZJ6_MAIZE Uncharacterized protein OS=Zea mays GN=LOC100382048 PE=4 SV=1	10	10	10	19.3	19.3	19.3	62.966	0	66.27	15	21.529	22.2464	19.8791	22.155	22.4225	22.1754	0.662795	-1.03277
tr|K7UN41|K7UN41_MAIZE;tr|K7U7W1|K7U7W1_MAIZE	tr|K7UN41|K7UN41_MAIZE;tr|K7U7W1|K7U7W1_MAIZE	pco118593	tr|K7UN41|K7UN41_MAIZE Uncharacterized protein OS=Zea mays GN=pco118593 PE=4 SV=1;tr|K7U7W1|K7U7W1_MAIZE Uncharacterized protein OS=Zea mays GN=pco118593 PE=3 SV=1	4	4	4	9.5	9.5	9.5	56.518	0	40.615	5	19.2379	20.5408	20.0171	20.834	21.2195	20.8307	1.20975	-1.02946
tr|K7UB12|K7UB12_MAIZE;tr|A0A096UG46|A0A096UG46_MAIZE;tr|A0A096UG47|A0A096UG47_MAIZE;tr|K7U845|K7U845_MAIZE;tr|A0A096PU61|A0A096PU61_MAIZE;tr|A0A096TCZ7|A0A096TCZ7_MAIZE;tr|A0A096RXU4|A0A096RXU4_MAIZE;tr|A0A096TZV2|A0A096TZV2_MAIZE;tr|K7V1V1|K7V1V1_MAIZE;tr|K7TWC7|K7TWC7_MAIZE;tr|K7TI47|K7TI47_MAIZE	tr|K7UB12|K7UB12_MAIZE;tr|A0A096UG46|A0A096UG46_MAIZE;tr|A0A096UG47|A0A096UG47_MAIZE;tr|K7U845|K7U845_MAIZE;tr|A0A096PU61|A0A096PU61_MAIZE;tr|A0A096TCZ7|A0A096TCZ7_MAIZE;tr|A0A096RXU4|A0A096RXU4_MAIZE;tr|A0A096TZV2|A0A096TZV2_MAIZE;tr|K7V1V1|K7V1V1_MAIZE;tr|K7TWC7|K7TWC7_MAIZE;tr|K7TI47|K7TI47_MAIZE	Zm.25864	tr|K7UB12|K7UB12_MAIZE Calcium-transporting ATPase OS=Zea mays GN=Zm.25864 PE=3 SV=1;tr|A0A096UG46|A0A096UG46_MAIZE Uncharacterized protein OS=Zea mays GN=Zm.25768 PE=4 SV=1;tr|A0A096UG47|A0A096UG47_MAIZE Calcium-transporting ATPase OS=Zea mays GN=Zm.25768	2	2	2	2.5	2.5	2.5	113.61	0	18.409	2	19.6913	20.1116	19.184	20.3068	21.3439	20.4236	1.14236	-1.02907
tr|A0A0B4J3F8|A0A0B4J3F8_MAIZE;tr|A0A096TF85|A0A096TF85_MAIZE;tr|A0A096TE88|A0A096TE88_MAIZE;tr|A0A096PPV8|A0A096PPV8_MAIZE;tr|A0A096S141|A0A096S141_MAIZE;tr|B4FZ59|B4FZ59_MAIZE	tr|A0A0B4J3F8|A0A0B4J3F8_MAIZE	LOC100501272	tr|A0A0B4J3F8|A0A0B4J3F8_MAIZE Uncharacterized protein OS=Zea mays GN=LOC100501272 PE=4 SV=1	16	16	6	30.9	30.9	12.5	58.999	0	143.38	46	23.2198	23.9834	23.5309	24.1697	25.2883	24.3546	1.17377	-1.02618
tr|A0A0D1DPE7|A0A0D1DPE7_USTMA	tr|A0A0D1DPE7|A0A0D1DPE7_USTMA	UMAG_11589	tr|A0A0D1DPE7|A0A0D1DPE7_USTMA Chromosome 21, whole genome shotgun sequence OS=Ustilago maydis (strain 521 / FGSC 9021) GN=UMAG_11589 PE=3 SV=1	3	3	3	21.9	21.9	21.9	21.051	0	16.826	3	19.3605	21.5906	22.0783	21.8023	21.6696	22.6336	0.504291	-1.02537
tr|C4JAX7|C4JAX7_MAIZE	tr|C4JAX7|C4JAX7_MAIZE	Zm.7904	tr|C4JAX7|C4JAX7_MAIZE UDP-sulfoquinovose synthase OS=Zea mays GN=Zm.7904 PE=2 SV=1	5	5	5	13.1	13.1	13.1	52.452	0	36.743	6	19.7544	21.5082	20.6465	21.2833	22.3877	21.3095	0.754679	-1.02378
tr|K7U0I1|K7U0I1_MAIZE;tr|Q7FWR0|Q7FWR0_MAIZE;tr|K7U8D9|K7U8D9_MAIZE	tr|K7U0I1|K7U0I1_MAIZE;tr|Q7FWR0|Q7FWR0_MAIZE	aldh2	tr|K7U0I1|K7U0I1_MAIZE Uncharacterized protein OS=Zea mays GN=aldh2 PE=3 SV=1;tr|Q7FWR0|Q7FWR0_MAIZE Aldehyde dehydrogenase OS=Zea mays GN=rf2b PE=3 SV=1	5	4	4	16.5	14.7	14.7	50.049	0	42.327	7	18.4119	21.9527	21.6804	21.5318	21.8943	21.6873	0.375476	-1.02282
tr|B4FQP4|B4FQP4_MAIZE	tr|B4FQP4|B4FQP4_MAIZE	Zm.93933	tr|B4FQP4|B4FQP4_MAIZE Uncharacterized protein OS=Zea mays GN=Zm.93933 PE=2 SV=1	5	5	5	11.2	11.2	11.2	59.824	0	38.171	10	18.6468	22.3942	22.1464	21.7235	22.4911	22.0385	0.343995	-1.02187
tr|K7U0W2|K7U0W2_MAIZE	tr|K7U0W2|K7U0W2_MAIZE	ZEAMMB73_301773	tr|K7U0W2|K7U0W2_MAIZE Uncharacterized protein OS=Zea mays GN=ZEAMMB73_301773 PE=3 SV=1	6	6	1	20.5	20.5	3.8	48.128	0	94.136	11	22.3968	22.4931	19.7962	22.3087	23.1291	22.3122	0.479794	-1.02129
tr|B6T7G7|B6T7G7_MAIZE;tr|K7VEC7|K7VEC7_MAIZE	tr|B6T7G7|B6T7G7_MAIZE;tr|K7VEC7|K7VEC7_MAIZE	LOC100282446	tr|B6T7G7|B6T7G7_MAIZE Elongation factor 1-gamma 3 OS=Zea mays GN=LOC100282446 PE=2 SV=1;tr|K7VEC7|K7VEC7_MAIZE Uncharacterized protein OS=Zea mays GN=LOC100282446 PE=4 SV=1	14	5	4	41.7	16.3	13.7	47.267	0	49.08	17	22.0166	22.2529	22.6951	22.6265	24.0517	23.348	1.04917	-1.02048
tr|Q5I204|Q5I204_MAIZE	tr|Q5I204|Q5I204_MAIZE	pco146110	tr|Q5I204|Q5I204_MAIZE Brain acid soluble protein 1 OS=Zea mays GN=pco146110 PE=2 SV=1	7	7	7	16.2	16.2	16.2	38.307	0	78.373	11	20.0877	21.6275	21.7474	21.7022	23.0149	21.8045	0.681034	-1.01971
tr|B6TKY3|B6TKY3_MAIZE;tr|K7U1J0|K7U1J0_MAIZE;tr|A0A096RSG7|A0A096RSG7_MAIZE;tr|A0A0D1E5U6|A0A0D1E5U6_USTMA	tr|B6TKY3|B6TKY3_MAIZE;tr|K7U1J0|K7U1J0_MAIZE;tr|A0A096RSG7|A0A096RSG7_MAIZE	pco140702	tr|B6TKY3|B6TKY3_MAIZE Putative TCP-1/cpn60 chaperonin family protein OS=Zea mays GN=pco140702 PE=2 SV=1;tr|K7U1J0|K7U1J0_MAIZE Putative TCP-1/cpn60 chaperonin family protein OS=Zea mays GN=pco140702 PE=3 SV=1;tr|A0A096RSG7|A0A096RSG7_MAIZE Uncharacterized	20	20	20	46.6	46.6	46.6	59.194	0	240.55	29	22.407	22.9388	22.6882	22.9636	24.8933	23.2329	0.751535	-1.01855
tr|A0A096SSA4|A0A096SSA4_MAIZE	tr|A0A096SSA4|A0A096SSA4_MAIZE	pco129366(222)	tr|A0A096SSA4|A0A096SSA4_MAIZE Uncharacterized protein OS=Zea mays GN=pco129366(222) PE=3 SV=1	1	1	1	5.4	5.4	5.4	34.174	0.00044583	8.6413	3	18.8171	20.6675	19.989	21.0661	20.4542	21.0089	0.821038	-1.01853
tr|C0P6C5|C0P6C5_MAIZE;tr|A0A096RZ23|A0A096RZ23_MAIZE;tr|C0PP05|C0PP05_MAIZE;tr|A0A096SDE6|A0A096SDE6_MAIZE	tr|C0P6C5|C0P6C5_MAIZE;tr|A0A096RZ23|A0A096RZ23_MAIZE;tr|C0PP05|C0PP05_MAIZE	cl891_1a	tr|C0P6C5|C0P6C5_MAIZE Uncharacterized protein OS=Zea mays GN=cl891_1a PE=2 SV=1;tr|A0A096RZ23|A0A096RZ23_MAIZE Uncharacterized protein OS=Zea mays GN=Zm.6236 PE=4 SV=1;tr|C0PP05|C0PP05_MAIZE Uncharacterized protein OS=Zea mays GN=cl891_1a PE=2 SV=1	4	4	3	6.1	6.1	4.2	57.442	0	28.99	7	19.6694	20.6337	19.4281	20.6565	21.3983	20.7258	1.09177	-1.01645
tr|B4FDN9|B4FDN9_MAIZE;tr|B4FVD6|B4FVD6_MAIZE	tr|B4FDN9|B4FDN9_MAIZE;tr|B4FVD6|B4FVD6_MAIZE	pco119646(297)	tr|B4FDN9|B4FDN9_MAIZE Uncharacterized protein OS=Zea mays GN=pco119646(297) PE=2 SV=1;tr|B4FVD6|B4FVD6_MAIZE Uncharacterized protein OS=Zea mays GN=pco119647 PE=2 SV=1	6	6	6	35.3	35.3	35.3	29.129	0	66.881	14	22.0276	23.0053	22.1013	23.2667	23.3094	23.604	1.42439	-1.01529
tr|B4G1P1|B4G1P1_MAIZE;sp|P38561|GLNA3_MAIZE;sp|P38563|GLNA5_MAIZE;tr|K7VP14|K7VP14_MAIZE;tr|K7W1Q7|K7W1Q7_MAIZE	tr|B4G1P1|B4G1P1_MAIZE;sp|P38561|GLNA3_MAIZE	gln1-3	tr|B4G1P1|B4G1P1_MAIZE Glutamine synthetase OS=Zea mays GN=gln1-3 PE=2 SV=1;sp|P38561|GLNA3_MAIZE Glutamine synthetase root isozyme 3 OS=Zea mays GN=GLN4 PE=1 SV=1	10	2	2	31.5	7.9	7.9	39.295	0	13.402	9	20.4539	20.9183	20.5404	21.3861	22.4815	21.0824	1.06162	-1.01244
tr|C0PAJ9|C0PAJ9_MAIZE;sp|Q6JB11|MEG5_MAIZE	tr|C0PAJ9|C0PAJ9_MAIZE	LOC100382777	tr|C0PAJ9|C0PAJ9_MAIZE Uncharacterized protein OS=Zea mays GN=LOC100382777 PE=2 SV=1	5	5	5	21.3	21.3	21.3	30.134	0	43.463	11	21.6165	21.823	20.302	22.2418	22.4565	22.0712	0.966322	-1.00932
tr|B6SPX4|B6SPX4_MAIZE;sp|P14641|TBA2_MAIZE;sp|P14640|TBA1_MAIZE;tr|A0A096SJW9|A0A096SJW9_MAIZE;tr|A0A096SKI1|A0A096SKI1_MAIZE;tr|A0A096SJX0|A0A096SJX0_MAIZE;tr|A0A096SKI2|A0A096SKI2_MAIZE;tr|A0A096SJW7|A0A096SJW7_MAIZE;tr|K7V6C3|K7V6C3_MAIZE;tr|K7VKH1|K7VKH1_MAIZE;tr|A0A096SJX1|A0A096SJX1_MAIZE;tr|A0A096TJA8|A0A096TJA8_MAIZE;tr|Q9HDT1|Q9HDT1_USTMD;tr|A0A0D1E6V6|A0A0D1E6V6_USTMA;tr|A0A096TME3|A0A…	tr|B6SPX4|B6SPX4_MAIZE;sp|P14641|TBA2_MAIZE;sp|P14640|TBA1_MAIZE;tr|A0A096SJW9|A0A096SJW9_MAIZE;tr|A0A096SKI1|A0A096SKI1_MAIZE;tr|A0A096SJX0|A0A096SJX0_MAIZE;tr|A0A096SKI2|A0A096SKI2_MAIZE	LOC100381303	tr|B6SPX4|B6SPX4_MAIZE Tubulin alpha-3 chain OS=Zea mays GN=LOC100381303 PE=2 SV=1;sp|P14641|TBA2_MAIZE Tubulin alpha-2 chain OS=Zea mays GN=TUBA2 PE=3 SV=1;sp|P14640|TBA1_MAIZE Tubulin alpha-1 chain OS=Zea mays GN=TUBA1 PE=3 SV=1;tr|A0A096SJW9|A0A096SJW9_	14	14	3	43	43	13.1	49.716	0	323.31	78	25.5658	26.1952	25.5299	26.1462	27.3704	26.7922	1.14167	-1.00594
tr|A0A096SBD7|A0A096SBD7_MAIZE	tr|A0A096SBD7|A0A096SBD7_MAIZE	Zm.94398	tr|A0A096SBD7|A0A096SBD7_MAIZE Uncharacterized protein OS=Zea mays GN=Zm.94398 PE=4 SV=1	3	3	3	4.4	4.4	4.4	54.878	0	17.002	4	19.4404	20.1846	20.5745	20.9387	21.4028	20.875	1.26854	-1.00565
tr|K7UA57|K7UA57_MAIZE	tr|K7UA57|K7UA57_MAIZE	ZEAMMB73_868586	tr|K7UA57|K7UA57_MAIZE Uncharacterized protein OS=Zea mays GN=ZEAMMB73_868586 PE=4 SV=1	3	3	3	16.9	16.9	16.9	27.641	0	23.207	4	19.8167	20.0987	19.8606	20.5032	21.4131	20.872	1.64556	-1.00412
sp|P38562|GLNA4_MAIZE;tr|C4JAE7|C4JAE7_MAIZE;tr|K7U4A8|K7U4A8_MAIZE;tr|B4FR61|B4FR61_MAIZE;sp|P38559|GLNA1_MAIZE;tr|A0A096QM71|A0A096QM71_MAIZE;tr|A0A096QM72|A0A096QM72_MAIZE	sp|P38562|GLNA4_MAIZE;tr|C4JAE7|C4JAE7_MAIZE;tr|K7U4A8|K7U4A8_MAIZE	GLN5	sp|P38562|GLNA4_MAIZE Glutamine synthetase root isozyme 4 OS=Zea mays GN=GLN5 PE=2 SV=1;tr|C4JAE7|C4JAE7_MAIZE Glutamine synthetase OS=Zea mays GN=LOC100856928 PE=2 SV=1;tr|K7U4A8|K7U4A8_MAIZE Glutamine synthetase OS=Zea mays GN=LOC100856928 PE=3 SV=1	11	10	3	31.5	31.5	8.2	38.98	0	192.08	26	22.0226	23.7671	22.3201	23.4385	24.4172	23.2653	0.707986	-1.00374
tr|B6TD54|B6TD54_MAIZE;tr|A0A096QBL2|A0A096QBL2_MAIZE;tr|K7TQF1|K7TQF1_MAIZE	tr|B6TD54|B6TD54_MAIZE;tr|A0A096QBL2|A0A096QBL2_MAIZE	pco080711	tr|B6TD54|B6TD54_MAIZE ATP-citrate synthase OS=Zea mays GN=pco080711 PE=2 SV=1;tr|A0A096QBL2|A0A096QBL2_MAIZE Uncharacterized protein OS=Zea mays GN=pco080711 PE=4 SV=1	6	3	3	13	6.4	6.4	46.635	0	32.015	9	20.6541	21.3927	21.504	21.5314	23.457	21.5666	0.657226	-1.00139
tr|B4FMJ0|B4FMJ0_MAIZE;tr|B4FIX8|B4FIX8_MAIZE;tr|B4FFK3|B4FFK3_MAIZE;tr|A0A096TK96|A0A096TK96_MAIZE;tr|A0A096TK93|A0A096TK93_MAIZE;tr|K7VNX3|K7VNX3_MAIZE;tr|A0A096TK94|A0A096TK94_MAIZE;tr|K7UP44|K7UP44_MAIZE;tr|C4J8Y5|C4J8Y5_MAIZE;tr|C0PAJ0|C0PAJ0_MAIZE;tr|B4FP40|B4FP40_MAIZE;sp|P49076|ARF_MAIZE;tr|A0A096SNA6|A0A096SNA6_MAIZE;tr|C0PP73|C0PP73_MAIZE;tr|A0A096SNA4|A0A096SNA4_MAIZE;tr|K7UCM4|K7UCM4_…	tr|B4FMJ0|B4FMJ0_MAIZE;tr|B4FIX8|B4FIX8_MAIZE;tr|B4FFK3|B4FFK3_MAIZE;tr|A0A096TK96|A0A096TK96_MAIZE;tr|A0A096TK93|A0A096TK93_MAIZE;tr|K7VNX3|K7VNX3_MAIZE;tr|A0A096TK94|A0A096TK94_MAIZE;tr|K7UP44|K7UP44_MAIZE;tr|C4J8Y5|C4J8Y5_MAIZE;tr|C0PAJ0|C0PAJ0_MAIZE;tr|B4FP40|B4FP40_MAIZE;sp|P49076|ARF_MAIZE;tr|A0A096SNA6|A0A096SNA6_MAIZE;tr|C0PP73|C0PP73_MAIZE;tr|A0A096SNA4|A0A096SNA4_MAIZE;tr|K7UCM4|K7UCM4_…	LOC100280918	tr|B4FMJ0|B4FMJ0_MAIZE ADP-ribosylation factor 1 OS=Zea mays GN=LOC100280918 PE=2 SV=1;tr|B4FIX8|B4FIX8_MAIZE Uncharacterized protein OS=Zea mays GN=gpm417 PE=2 SV=1;tr|B4FFK3|B4FFK3_MAIZE Uncharacterized protein OS=Zea mays GN=arf1 PE=2 SV=1;tr|A0A096TK96	7	7	7	40.9	40.9	40.9	20.579	0	144.55	23	23.3589	23.5924	19.5499	22.677	24.1271	22.6959	0.289526	-0.999577
tr|B6TNM0|B6TNM0_MAIZE;tr|A0A096Q8Q2|A0A096Q8Q2_MAIZE	tr|B6TNM0|B6TNM0_MAIZE;tr|A0A096Q8Q2|A0A096Q8Q2_MAIZE	pco095766	tr|B6TNM0|B6TNM0_MAIZE Malonyl CoA-acyl carrier protein transacylase OS=Zea mays GN=pco095766 PE=2 SV=1;tr|A0A096Q8Q2|A0A096Q8Q2_MAIZE Uncharacterized protein OS=Zea mays GN=pco095766 PE=4 SV=1	6	6	6	20.7	20.7	20.7	38.617	0	125.17	12	22.0624	22.6139	19.2333	22.1034	23.0926	21.7015	0.3703	-0.995979
tr|C0P530|C0P530_MAIZE;tr|C0PHP3|C0PHP3_MAIZE;tr|K7VT04|K7VT04_MAIZE;tr|A0A096S7I2|A0A096S7I2_MAIZE;tr|A0A096S7I3|A0A096S7I3_MAIZE	tr|C0P530|C0P530_MAIZE;tr|C0PHP3|C0PHP3_MAIZE;tr|K7VT04|K7VT04_MAIZE	Zm.3461	tr|C0P530|C0P530_MAIZE Putative TCP-1/cpn60 chaperonin family protein isoform 1 OS=Zea mays GN=Zm.3461 PE=2 SV=1;tr|C0PHP3|C0PHP3_MAIZE Putative TCP-1/cpn60 chaperonin family protein OS=Zea mays GN=Zm.3461 PE=2 SV=1;tr|K7VT04|K7VT04_MAIZE Putative TCP-1/cp	46	46	15	72	72	25.9	61.778	0	323.31	260	27.1455	28.1761	27.1898	27.9781	29.3851	28.1296	0.824428	-0.993798
tr|A0A096U7P6|A0A096U7P6_MAIZE;tr|A0A096U7P4|A0A096U7P4_MAIZE;tr|A0A096RE30|A0A096RE30_MAIZE;tr|A0A096U7P5|A0A096U7P5_MAIZE;tr|K7VMP3|K7VMP3_MAIZE	tr|A0A096U7P6|A0A096U7P6_MAIZE;tr|A0A096U7P4|A0A096U7P4_MAIZE		tr|A0A096U7P6|A0A096U7P6_MAIZE Uncharacterized protein OS=Zea mays PE=3 SV=1;tr|A0A096U7P4|A0A096U7P4_MAIZE Uncharacterized protein OS=Zea mays PE=4 SV=1	19	10	10	60.3	27.2	27.2	34.439	0	194.15	48	23.5832	24.5323	23.6505	24.3426	25.8167	24.5858	0.838929	-0.992997
tr|A0A096Q9M5|A0A096Q9M5_MAIZE;tr|K7V5Q2|K7V5Q2_MAIZE;tr|C0PH42|C0PH42_MAIZE;tr|B4FE67|B4FE67_MAIZE	tr|A0A096Q9M5|A0A096Q9M5_MAIZE;tr|K7V5Q2|K7V5Q2_MAIZE;tr|C0PH42|C0PH42_MAIZE;tr|B4FE67|B4FE67_MAIZE		tr|A0A096Q9M5|A0A096Q9M5_MAIZE Uncharacterized protein OS=Zea mays PE=4 SV=1;tr|K7V5Q2|K7V5Q2_MAIZE Uncharacterized protein OS=Zea mays GN=LOC100193201 PE=4 SV=1;tr|C0PH42|C0PH42_MAIZE Uncharacterized protein OS=Zea mays PE=2 SV=1;tr|B4FE67|B4FE67_MAIZE He	3	3	3	19.6	19.6	19.6	22.936	0	27.215	3	19.6526	19.751	19.7667	20.69	20.8232	20.6306	3.90965	-0.991158
tr|A0A096QY80|A0A096QY80_MAIZE;tr|B4FWI0|B4FWI0_MAIZE;tr|B4FNM4|B4FNM4_MAIZE;sp|O24573|RLA0_MAIZE	tr|A0A096QY80|A0A096QY80_MAIZE;tr|B4FWI0|B4FWI0_MAIZE;tr|B4FNM4|B4FNM4_MAIZE;sp|O24573|RLA0_MAIZE	RP-P0	tr|A0A096QY80|A0A096QY80_MAIZE 60S acidic ribosomal protein P0 OS=Zea mays GN=RP-P0 PE=3 SV=1;tr|B4FWI0|B4FWI0_MAIZE Uncharacterized protein OS=Zea mays GN=LOC100273601 PE=2 SV=1;tr|B4FNM4|B4FNM4_MAIZE 60S acidic ribosomal protein P0 OS=Zea mays GN=RP-P0 P	10	10	10	65	65	65	21.5	0	144.12	46	24.5104	25.6843	24.9552	25.268	27.0587	25.7833	0.712404	-0.986677
tr|K7WDQ7|K7WDQ7_MAIZE;tr|K7VE46|K7VE46_MAIZE	tr|K7WDQ7|K7WDQ7_MAIZE	Zm.2754	tr|K7WDQ7|K7WDQ7_MAIZE Uncharacterized protein OS=Zea mays GN=Zm.2754 PE=3 SV=1	9	9	2	18.7	18.7	4.3	68.205	0	94.756	11	21.1012	21.3	19.7286	21.3129	22.2498	21.5185	0.797469	-0.983824
tr|B4FH88|B4FH88_MAIZE;tr|K7VHR5|K7VHR5_MAIZE;tr|K7UXQ3|K7UXQ3_MAIZE;tr|B4FPB0|B4FPB0_MAIZE	tr|B4FH88|B4FH88_MAIZE;tr|K7VHR5|K7VHR5_MAIZE;tr|K7UXQ3|K7UXQ3_MAIZE;tr|B4FPB0|B4FPB0_MAIZE	pco112665	tr|B4FH88|B4FH88_MAIZE C-1-tetrahydrofolate synthase, cytoplasmic OS=Zea mays GN=pco112665 PE=2 SV=1;tr|K7VHR5|K7VHR5_MAIZE Uncharacterized protein OS=Zea mays GN=pco112665 PE=3 SV=1;tr|K7UXQ3|K7UXQ3_MAIZE Uncharacterized protein OS=Zea mays GN=pco112665 P	7	7	7	42.1	42.1	42.1	30.58	0	57.412	10	21.9353	22.0193	19.1042	21.8817	22.1533	21.9659	0.43731	-0.980748
tr|A0A096RM06|A0A096RM06_MAIZE;tr|A0A096RM05|A0A096RM05_MAIZE;tr|A0A096RM07|A0A096RM07_MAIZE;tr|A0A096RM08|A0A096RM08_MAIZE;tr|A0A096TYA3|A0A096TYA3_MAIZE;tr|K7TLV1|K7TLV1_MAIZE	tr|A0A096RM06|A0A096RM06_MAIZE;tr|A0A096RM05|A0A096RM05_MAIZE	LOC100381794	tr|A0A096RM06|A0A096RM06_MAIZE Polyadenylate-binding protein OS=Zea mays GN=LOC100381794 PE=3 SV=1;tr|A0A096RM05|A0A096RM05_MAIZE Polyadenylate-binding protein OS=Zea mays GN=LOC100381794 PE=3 SV=1	23	23	22	46.9	46.9	43.2	70.555	0	299.49	51	24.2144	24.8512	23.1951	24.373	26.1903	24.6363	0.587506	-0.979615
tr|B4FIE5|B4FIE5_MAIZE	tr|B4FIE5|B4FIE5_MAIZE	pco126681b	tr|B4FIE5|B4FIE5_MAIZE Nascent polypeptide-associated complex subunit beta OS=Zea mays GN=pco126681b PE=2 SV=1	5	2	2	61.2	43	43	17.768	0	48.156	3	20.3561	21.4605	19.678	21.0638	22.1255	21.238	0.728209	-0.977585
tr|B4FM95|B4FM95_MAIZE	tr|B4FM95|B4FM95_MAIZE	LOC100277966	tr|B4FM95|B4FM95_MAIZE Uncharacterized protein OS=Zea mays GN=LOC100277966 PE=2 SV=1	3	3	3	9.2	9.2	9.2	38.309	0	43.5	8	21.1179	21.3691	21.5893	21.9863	22.585	22.414	1.9069	-0.969692
tr|K7U2T4|K7U2T4_MAIZE;tr|C4JBX2|C4JBX2_MAIZE;tr|B6TFG5|B6TFG5_MAIZE;tr|B6TRW8|B6TRW8_MAIZE;tr|A0A096U6N8|A0A096U6N8_MAIZE	tr|K7U2T4|K7U2T4_MAIZE;tr|C4JBX2|C4JBX2_MAIZE;tr|B6TFG5|B6TFG5_MAIZE;tr|B6TRW8|B6TRW8_MAIZE	Zm.84681	tr|K7U2T4|K7U2T4_MAIZE Uncharacterized protein OS=Zea mays GN=Zm.84681 PE=3 SV=1;tr|C4JBX2|C4JBX2_MAIZE Uncharacterized protein OS=Zea mays GN=Zm.84681 PE=2 SV=1;tr|B6TFG5|B6TFG5_MAIZE Dihydrolipoyllysine-residue succinyltransferase component of 2-oxogluta	5	5	5	14.2	14.2	14.2	48.521	0	49.348	17	22.4717	23.5705	23.6417	24.0489	24.6319	23.9078	1.03635	-0.968267
tr|K7VDH6|K7VDH6_MAIZE;tr|K7V9B7|K7V9B7_MAIZE;tr|B4FVR6|B4FVR6_MAIZE	tr|K7VDH6|K7VDH6_MAIZE;tr|K7V9B7|K7V9B7_MAIZE	LOC100273471	tr|K7VDH6|K7VDH6_MAIZE Uncharacterized protein OS=Zea mays GN=LOC100273471 PE=4 SV=1;tr|K7V9B7|K7V9B7_MAIZE Uncharacterized protein OS=Zea mays GN=LOC100273471 PE=4 SV=1	5	5	1	17.7	17.7	4.7	41.594	0	57.036	8	22.2975	22.2063	20.0208	22.2912	22.5207	22.6065	0.572108	-0.96461
tr|A0A096SCS1|A0A096SCS1_MAIZE;tr|A0A096SCS4|A0A096SCS4_MAIZE;tr|A0A096SCS3|A0A096SCS3_MAIZE;tr|A0A096SCS2|A0A096SCS2_MAIZE;tr|A0A096RSF1|A0A096RSF1_MAIZE;tr|K7VEP8|K7VEP8_MAIZE	tr|A0A096SCS1|A0A096SCS1_MAIZE;tr|A0A096SCS4|A0A096SCS4_MAIZE;tr|A0A096SCS3|A0A096SCS3_MAIZE;tr|A0A096SCS2|A0A096SCS2_MAIZE	Zm.95196	tr|A0A096SCS1|A0A096SCS1_MAIZE Uncharacterized protein OS=Zea mays GN=Zm.95196 PE=3 SV=1;tr|A0A096SCS4|A0A096SCS4_MAIZE Uncharacterized protein OS=Zea mays GN=Zm.95196 PE=3 SV=1;tr|A0A096SCS3|A0A096SCS3_MAIZE Uncharacterized protein OS=Zea mays GN=Zm.95196	27	27	5	35.3	35.3	7.7	92.571	0	316.07	67	23.4334	24.5805	24.3838	24.4531	26.2596	24.571	0.635413	-0.962026
tr|C4JA45|C4JA45_MAIZE;tr|K7VA99|K7VA99_MAIZE;tr|K7V6H8|K7V6H8_MAIZE;tr|K7W2F4|K7W2F4_MAIZE	tr|C4JA45|C4JA45_MAIZE;tr|K7VA99|K7VA99_MAIZE;tr|K7V6H8|K7V6H8_MAIZE;tr|K7W2F4|K7W2F4_MAIZE	LOC100284917	tr|C4JA45|C4JA45_MAIZE 60S ribosomal protein L5-1 OS=Zea mays GN=LOC100284917 PE=2 SV=1;tr|K7VA99|K7VA99_MAIZE Uncharacterized protein OS=Zea mays GN=LOC100284917 PE=4 SV=1;tr|K7V6H8|K7V6H8_MAIZE Uncharacterized protein OS=Zea mays GN=LOC100284917 PE=3 SV=	23	23	14	62.6	62.6	29.5	34.377	0	323.31	85	24.8143	25.7269	25.6922	25.8221	27.1463	26.1448	0.898928	-0.959924
tr|B6SLP3|B6SLP3_MAIZE	tr|B6SLP3|B6SLP3_MAIZE	ZEAMMB73_049046	tr|B6SLP3|B6SLP3_MAIZE Uncharacterized protein OS=Zea mays GN=ZEAMMB73_049046 PE=2 SV=1	2	2	2	23.8	23.8	23.8	9.1358	0	13.054	18	23.0748	18.2161	23.9076	23.3391	21.3873	23.3434	0.1943	-0.957097
tr|C0P2F3|C0P2F3_MAIZE	tr|C0P2F3|C0P2F3_MAIZE	LOC100381867	tr|C0P2F3|C0P2F3_MAIZE Uncharacterized protein OS=Zea mays GN=LOC100381867 PE=2 SV=1	2	2	2	6.7	6.7	6.7	35.535	0	13.922	10	21.4627	20.9135	20.7428	21.7874	21.9916	22.208	1.73448	-0.955979
sp|P93804|PGMC1_MAIZE;tr|A0A096RRI9|A0A096RRI9_MAIZE;tr|A0A096RRI8|A0A096RRI8_MAIZE	sp|P93804|PGMC1_MAIZE;tr|A0A096RRI9|A0A096RRI9_MAIZE;tr|A0A096RRI8|A0A096RRI8_MAIZE		sp|P93804|PGMC1_MAIZE Phosphoglucomutase, cytoplasmic 1 OS=Zea mays PE=2 SV=2;tr|A0A096RRI9|A0A096RRI9_MAIZE Uncharacterized protein OS=Zea mays GN=LOC542721 PE=4 SV=1;tr|A0A096RRI8|A0A096RRI8_MAIZE Uncharacterized protein OS=Zea mays GN=LOC542721 PE=4 SV=	17	17	5	35.3	35.3	9.1	63.097	0	217.99	34	22.6173	23.7313	22.629	23.7037	24.8125	23.3202	0.754814	-0.952884
tr|A0A096PNV5|A0A096PNV5_MAIZE;tr|A0A096S456|A0A096S456_MAIZE;tr|A0A0D1E6E7|A0A0D1E6E7_USTMA;tr|A0A096TFA9|A0A096TFA9_MAIZE	tr|A0A096PNV5|A0A096PNV5_MAIZE	LOC100382799	tr|A0A096PNV5|A0A096PNV5_MAIZE Uncharacterized protein OS=Zea mays GN=LOC100382799 PE=3 SV=1	48	48	2	60.2	60.2	2.4	94.316	0	323.31	142	25.0984	26.2909	26.1042	26.2366	27.6241	26.4881	0.77622	-0.951758
tr|C3UZ63|C3UZ63_MAIZE	tr|C3UZ63|C3UZ63_MAIZE	HSP90-2	tr|C3UZ63|C3UZ63_MAIZE HSP protein OS=Zea mays GN=HSP90-2 PE=2 SV=1	28	11	7	33.3	12.6	6.3	80.361	0	223.75	32	23.2964	24.7064	23.7322	23.7699	26.0138	24.7989	0.544168	-0.949193
tr|B6U6U2|B6U6U2_MAIZE;tr|A0A096R9B8|A0A096R9B8_MAIZE;tr|A0A096R9B9|A0A096R9B9_MAIZE	tr|B6U6U2|B6U6U2_MAIZE;tr|A0A096R9B8|A0A096R9B8_MAIZE;tr|A0A096R9B9|A0A096R9B9_MAIZE	gpm305	tr|B6U6U2|B6U6U2_MAIZE Hexose transporter OS=Zea mays GN=gpm305 PE=2 SV=1;tr|A0A096R9B8|A0A096R9B8_MAIZE Uncharacterized protein OS=Zea mays GN=gpm305 PE=4 SV=1;tr|A0A096R9B9|A0A096R9B9_MAIZE Uncharacterized protein OS=Zea mays GN=gpm305 PE=3 SV=1	9	9	9	17.1	17.1	17.1	79.547	0	84.464	15	21.5457	22.0196	21.7361	22.0393	23.4633	22.6338	1.01914	-0.945018
tr|A0A096UJ35|A0A096UJ35_MAIZE	tr|A0A096UJ35|A0A096UJ35_MAIZE	Zm.12389	tr|A0A096UJ35|A0A096UJ35_MAIZE Uncharacterized protein OS=Zea mays GN=Zm.12389 PE=4 SV=1	4	4	2	17.3	17.3	8	24.043	0	27.637	16	22.0945	22.4237	22.4612	22.8589	23.2822	23.6672	1.64847	-0.942957
tr|A0A096QIN9|A0A096QIN9_MAIZE;tr|A0A096QIP0|A0A096QIP0_MAIZE	tr|A0A096QIN9|A0A096QIN9_MAIZE;tr|A0A096QIP0|A0A096QIP0_MAIZE	Zm.96397	tr|A0A096QIN9|A0A096QIN9_MAIZE Uncharacterized protein OS=Zea mays GN=Zm.96397 PE=4 SV=1;tr|A0A096QIP0|A0A096QIP0_MAIZE Uncharacterized protein OS=Zea mays GN=Zm.96397 PE=4 SV=1	5	5	5	12.5	12.5	12.5	73.589	0	39.115	5	19.5732	21.5439	21.3283	21.49	22.1821	21.5924	0.642495	-0.939713
tr|A0A096T063|A0A096T063_MAIZE;tr|A0A096SA34|A0A096SA34_MAIZE;tr|A0A096TDX7|A0A096TDX7_MAIZE;tr|K7U1J5|K7U1J5_MAIZE;tr|A0A096T062|A0A096T062_MAIZE;sp|P46620|NU5C_MAIZE	tr|A0A096T063|A0A096T063_MAIZE;tr|A0A096SA34|A0A096SA34_MAIZE;tr|A0A096TDX7|A0A096TDX7_MAIZE;tr|K7U1J5|K7U1J5_MAIZE;tr|A0A096T062|A0A096T062_MAIZE;sp|P46620|NU5C_MAIZE	Zm.93025	tr|A0A096T063|A0A096T063_MAIZE Uncharacterized protein OS=Zea mays GN=Zm.93025 PE=4 SV=1;tr|A0A096SA34|A0A096SA34_MAIZE Uncharacterized protein OS=Zea mays GN=Zm.93025 PE=4 SV=1;tr|A0A096TDX7|A0A096TDX7_MAIZE Uncharacterized protein OS=Zea mays GN=Zm.93025	3	3	3	6.5	6.5	6.5	60.677	0	23.626	10	22.5105	22.6908	22.3991	23.9626	23.0999	23.3553	1.59728	-0.93913
tr|C0P567|C0P567_MAIZE	tr|C0P567|C0P567_MAIZE	gpm74	tr|C0P567|C0P567_MAIZE Uncharacterized protein OS=Zea mays GN=gpm74 PE=2 SV=1	4	4	4	11.2	11.2	11.2	61.051	0	29.487	4	19.8411	20.4619	19.4988	20.0245	21.9944	20.5998	0.654324	-0.938891
tr|A0A096RJ02|A0A096RJ02_MAIZE;tr|A0A096RJ01|A0A096RJ01_MAIZE;tr|A0A096RJ03|A0A096RJ03_MAIZE	tr|A0A096RJ02|A0A096RJ02_MAIZE;tr|A0A096RJ01|A0A096RJ01_MAIZE;tr|A0A096RJ03|A0A096RJ03_MAIZE	Zm.28732	tr|A0A096RJ02|A0A096RJ02_MAIZE Uncharacterized protein OS=Zea mays GN=Zm.28732 PE=4 SV=1;tr|A0A096RJ01|A0A096RJ01_MAIZE Uncharacterized protein OS=Zea mays GN=Zm.28732 PE=4 SV=1;tr|A0A096RJ03|A0A096RJ03_MAIZE Uncharacterized protein OS=Zea mays GN=Zm.28732	4	4	4	24.8	24.8	24.8	32.495	0	38.975	9	21.5235	21.6304	19.9876	21.5943	22.7678	21.584	0.638715	-0.934856
tr|A0A0D1E805|A0A0D1E805_USTMA	tr|A0A0D1E805|A0A0D1E805_USTMA	UMAG_01695	tr|A0A0D1E805|A0A0D1E805_USTMA Chromosome 3, whole genome shotgun sequence OS=Ustilago maydis (strain 521 / FGSC 9021) GN=UMAG_01695 PE=4 SV=1	9	9	9	14.6	14.6	14.6	96.81	0	113.2	35	21.8648	24.0457	23.8666	24.647	22.6533	25.2635	0.368985	-0.928902
tr|B8A043|B8A043_MAIZE;tr|K7UAC8|K7UAC8_MAIZE;tr|C0P3Q1|C0P3Q1_MAIZE;tr|K7VF24|K7VF24_MAIZE;tr|K7VL51|K7VL51_MAIZE	tr|B8A043|B8A043_MAIZE;tr|K7UAC8|K7UAC8_MAIZE;tr|C0P3Q1|C0P3Q1_MAIZE	Zm.101883	tr|B8A043|B8A043_MAIZE Uncharacterized protein OS=Zea mays GN=Zm.101883 PE=2 SV=1;tr|K7UAC8|K7UAC8_MAIZE Uncharacterized protein OS=Zea mays GN=Zm.101883 PE=4 SV=1;tr|C0P3Q1|C0P3Q1_MAIZE Uncharacterized protein OS=Zea mays GN=Zm.101883 PE=2 SV=1	8	8	5	16.8	16.8	11.6	70.857	0	136.95	14	21.7848	22.389	21.886	22.7559	23.7315	22.349	0.961538	-0.925531
tr|K7VUK2|K7VUK2_MAIZE;tr|K7VV75|K7VV75_MAIZE;tr|K7VE06|K7VE06_MAIZE;tr|Q6R9J5|Q6R9J5_MAIZE	tr|K7VUK2|K7VUK2_MAIZE;tr|K7VV75|K7VV75_MAIZE;tr|K7VE06|K7VE06_MAIZE;tr|Q6R9J5|Q6R9J5_MAIZE	atp4	tr|K7VUK2|K7VUK2_MAIZE ATP synthase protein MI25 OS=Zea mays GN=atp4 PE=4 SV=1;tr|K7VV75|K7VV75_MAIZE Uncharacterized protein OS=Zea mays GN=ZEAMMB73_752435 PE=4 SV=1;tr|K7VE06|K7VE06_MAIZE DNA sequence T OS=Zea mays GN=atp4 PE=4 SV=1;tr|Q6R9J5|Q6R9J5_MAIZ	4	4	4	31.5	31.5	31.5	24.311	0	72.696	10	21.3747	21.8113	19.7989	21.4635	22.0628	22.2253	0.636276	-0.922241
tr|K7UTW6|K7UTW6_MAIZE	tr|K7UTW6|K7UTW6_MAIZE	LOC100282188	tr|K7UTW6|K7UTW6_MAIZE Plasminogen activator inhibitor 1 RNA-binding protein OS=Zea mays GN=LOC100282188 PE=4 SV=1	5	5	5	19.2	19.2	19.2	39.288	0	51.386	6	20.9081	21.32	19.6264	21.2272	22.1222	21.2634	0.714791	-0.919459
tr|K7TNK3|K7TNK3_MAIZE	tr|K7TNK3|K7TNK3_MAIZE	ZEAMMB73_392937	tr|K7TNK3|K7TNK3_MAIZE Uncharacterized protein OS=Zea mays GN=ZEAMMB73_392937 PE=4 SV=1	11	11	11	9	9	9	150.47	0	79.786	14	20.9826	22.0508	21.1094	22.1321	23.2473	21.5189	0.687681	-0.918527
tr|A0A096RFR6|A0A096RFR6_MAIZE;sp|Q9XHR2|EIF3A_MAIZE;tr|A0A096RFR7|A0A096RFR7_MAIZE;tr|A0A096RFR8|A0A096RFR8_MAIZE;tr|K7VQL1|K7VQL1_MAIZE;tr|K7VAT9|K7VAT9_MAIZE;tr|K7UZ00|K7UZ00_MAIZE;tr|K7UUP7|K7UUP7_MAIZE	tr|A0A096RFR6|A0A096RFR6_MAIZE;sp|Q9XHR2|EIF3A_MAIZE;tr|A0A096RFR7|A0A096RFR7_MAIZE	eif3	tr|A0A096RFR6|A0A096RFR6_MAIZE Eukaryotic translation initiation factor 3 subunit A OS=Zea mays GN=eif3 PE=3 SV=1;sp|Q9XHR2|EIF3A_MAIZE Eukaryotic translation initiation factor 3 subunit A OS=Zea mays GN=TIF3A1 PE=2 SV=1;tr|A0A096RFR7|A0A096RFR7_MAIZE Unch	21	21	21	23.8	23.8	23.8	111.83	0	201.12	32	22.896	23.4372	23.5065	23.8376	24.7829	23.9673	1.21839	-0.915992
tr|C0PLI2|C0PLI2_MAIZE;tr|K7U8A0|K7U8A0_MAIZE	tr|C0PLI2|C0PLI2_MAIZE;tr|K7U8A0|K7U8A0_MAIZE	LOC100857032	tr|C0PLI2|C0PLI2_MAIZE Uncharacterized protein OS=Zea mays GN=LOC100857032 PE=2 SV=1;tr|K7U8A0|K7U8A0_MAIZE Uncharacterized protein OS=Zea mays GN=LOC100857032 PE=4 SV=1	4	4	4	25.7	25.7	25.7	23.226	0	137.32	17	23.4611	24.219	23.8978	24.3323	25.3206	24.6648	1.17944	-0.913257
tr|A0A096S0A2|A0A096S0A2_MAIZE;tr|A0A096S0A5|A0A096S0A5_MAIZE;tr|A0A096S0A3|A0A096S0A3_MAIZE;tr|A0A096S0A4|A0A096S0A4_MAIZE	tr|A0A096S0A2|A0A096S0A2_MAIZE;tr|A0A096S0A5|A0A096S0A5_MAIZE;tr|A0A096S0A3|A0A096S0A3_MAIZE;tr|A0A096S0A4|A0A096S0A4_MAIZE	LOC100192872	tr|A0A096S0A2|A0A096S0A2_MAIZE Uncharacterized protein OS=Zea mays GN=LOC100192872 PE=4 SV=1;tr|A0A096S0A5|A0A096S0A5_MAIZE Uncharacterized protein OS=Zea mays GN=LOC100192872 PE=4 SV=1;tr|A0A096S0A3|A0A096S0A3_MAIZE Uncharacterized protein OS=Zea mays GN=	16	16	7	44.1	44.1	18.7	47.177	0	283.76	84	24.1311	25.2484	25.0607	25.1948	26.3086	25.6735	0.900313	-0.91224
tr|A0A096QCX3|A0A096QCX3_MAIZE;tr|B8A0F1|B8A0F1_MAIZE;tr|A0A096QCX4|A0A096QCX4_MAIZE;tr|A0A096TSM2|A0A096TSM2_MAIZE	tr|A0A096QCX3|A0A096QCX3_MAIZE;tr|B8A0F1|B8A0F1_MAIZE	TIDP2729	tr|A0A096QCX3|A0A096QCX3_MAIZE Uncharacterized protein OS=Zea mays GN=TIDP2729 PE=4 SV=1;tr|B8A0F1|B8A0F1_MAIZE Uncharacterized protein OS=Zea mays GN=TIDP2729 PE=2 SV=1	4	4	3	4.5	4.5	3.3	121.88	0	35.823	9	22.2274	21.4106	18.4356	21.489	21.8284	21.4926	0.323484	-0.912167
tr|B4FZP0|B4FZP0_MAIZE;tr|K7UC75|K7UC75_MAIZE;tr|K7TMN0|K7TMN0_MAIZE	tr|B4FZP0|B4FZP0_MAIZE;tr|K7UC75|K7UC75_MAIZE;tr|K7TMN0|K7TMN0_MAIZE	Zm.29388	tr|B4FZP0|B4FZP0_MAIZE Mg-protoporphyrin IX chelatase OS=Zea mays GN=Zm.29388 PE=2 SV=1;tr|K7UC75|K7UC75_MAIZE Mg-protoporphyrin IX chelatase OS=Zea mays GN=Zm.29388 PE=3 SV=1;tr|K7TMN0|K7TMN0_MAIZE Mg-protoporphyrin IX chelatase OS=Zea mays GN=Zm.29388 PE	16	16	16	43.8	43.8	43.8	45.874	0	323.31	77	24.9688	25.8307	24.9898	25.7	27.0285	25.7933	0.821361	-0.91088
tr|A0A0D1E6R1|A0A0D1E6R1_USTMA	tr|A0A0D1E6R1|A0A0D1E6R1_USTMA	UMAG_00027	tr|A0A0D1E6R1|A0A0D1E6R1_USTMA Chromosome 1, whole genome shotgun sequence OS=Ustilago maydis (strain 521 / FGSC 9021) GN=UMAG_00027 PE=4 SV=1	8	8	8	51.4	51.4	51.4	27.28	0	132.04	23	19.3814	25.3045	23.7961	23.8832	23.2425	24.0857	0.194517	-0.90976
tr|K7UBY5|K7UBY5_MAIZE;tr|B4F9N8|B4F9N8_MAIZE	tr|K7UBY5|K7UBY5_MAIZE;tr|B4F9N8|B4F9N8_MAIZE	LOC100191663	tr|K7UBY5|K7UBY5_MAIZE Uncharacterized protein OS=Zea mays GN=LOC100191663 PE=4 SV=1;tr|B4F9N8|B4F9N8_MAIZE Uncharacterized protein OS=Zea mays GN=LOC100191663 PE=2 SV=1	6	6	6	15.1	15.1	15.1	51.036	0	41.87	6	19.1359	20.8122	20.7934	20.7888	21.7786	20.8992	0.643012	-0.908384
tr|A0A096RHZ7|A0A096RHZ7_MAIZE	tr|A0A096RHZ7|A0A096RHZ7_MAIZE	LOC100279338	tr|A0A096RHZ7|A0A096RHZ7_MAIZE Adenylyl cyclase-associated protein OS=Zea mays GN=LOC100279338 PE=3 SV=1	4	4	1	12.5	12.5	3.5	51.935	0	42.857	4	20.5236	20.964	19.3691	20.7071	21.7916	21.0733	0.723615	-0.905101
tr|A0A096SSV4|A0A096SSV4_MAIZE	tr|A0A096SSV4|A0A096SSV4_MAIZE		tr|A0A096SSV4|A0A096SSV4_MAIZE Uncharacterized protein (Fragment) OS=Zea mays PE=4 SV=1	5	5	5	42.6	42.6	42.6	15.299	0	36.759	6	19.6821	20.7611	21.0052	20.7316	22.5215	20.8986	0.57207	-0.901092
tr|C0P539|C0P539_MAIZE;tr|K7TNS2|K7TNS2_MAIZE;tr|K7U6V4|K7U6V4_MAIZE;tr|B4FEA4|B4FEA4_MAIZE;tr|K7U0P7|K7U0P7_MAIZE;tr|K7UAX0|K7UAX0_MAIZE;tr|B4FVM1|B4FVM1_MAIZE;tr|B4FTW4|B4FTW4_MAIZE	tr|C0P539|C0P539_MAIZE;tr|K7TNS2|K7TNS2_MAIZE;tr|K7U6V4|K7U6V4_MAIZE;tr|B4FEA4|B4FEA4_MAIZE	LOC100382170	tr|C0P539|C0P539_MAIZE Uncharacterized protein OS=Zea mays GN=LOC100382170 PE=2 SV=1;tr|K7TNS2|K7TNS2_MAIZE Uncharacterized protein OS=Zea mays GN=cl862_1 PE=4 SV=1;tr|K7U6V4|K7U6V4_MAIZE Uncharacterized protein (Fragment) OS=Zea mays GN=cl862_1 PE=4 SV=1;	3	3	3	6.2	6.2	6.2	47.018	0	18.271	6	21.0613	20.0045	20.235	21.1478	21.8297	21.0261	1.0403	-0.900934
tr|B4FJP7|B4FJP7_MAIZE	tr|B4FJP7|B4FJP7_MAIZE	LOC100216780	tr|B4FJP7|B4FJP7_MAIZE Uncharacterized protein OS=Zea mays GN=LOC100216780 PE=2 SV=1	6	2	2	22.3	8.2	8.2	37.583	0	20.035	6	20.298	20.833	19.7307	21.2684	21.2071	21.0778	1.30099	-0.897234
tr|K7TI14|K7TI14_MAIZE;tr|A0A096RSY5|A0A096RSY5_MAIZE;tr|A0A096RSY6|A0A096RSY6_MAIZE;tr|A0A096T8H1|A0A096T8H1_MAIZE;tr|K7TW92|K7TW92_MAIZE;tr|A0A096T5V1|A0A096T5V1_MAIZE;tr|A0A096TK78|A0A096TK78_MAIZE;tr|A0A096U8K2|A0A096U8K2_MAIZE;tr|A0A096U692|A0A096U692_MAIZE;tr|K7VLE1|K7VLE1_MAIZE;tr|K7VU85|K7VU85_MAIZE;tr|K7UUG1|K7UUG1_MAIZE	tr|K7TI14|K7TI14_MAIZE	Zm.25638	tr|K7TI14|K7TI14_MAIZE Clathrin heavy chain OS=Zea mays GN=Zm.25638 PE=3 SV=1	35	35	35	24.9	24.9	24.9	193.14	0	323.31	112	25.3989	25.6599	25.5232	26.3842	26.1681	26.7186	2.14517	-0.89628
tr|B4FDI5|B4FDI5_MAIZE	tr|B4FDI5|B4FDI5_MAIZE	Zm.82180	tr|B4FDI5|B4FDI5_MAIZE Uncharacterized protein OS=Zea mays GN=Zm.82180 PE=2 SV=1	2	2	2	10.7	10.7	10.7	31.175	0	27.065	6	21.186	21.0794	19.0108	20.9418	22.2265	20.795	0.459581	-0.89571
tr|A0A096R557|A0A096R557_MAIZE	tr|A0A096R557|A0A096R557_MAIZE	cl345_1a	tr|A0A096R557|A0A096R557_MAIZE Uncharacterized protein OS=Zea mays GN=cl345_1a PE=3 SV=1	8	8	8	32.6	32.6	32.6	40.84	0	134.48	11	21.7208	22.5823	21.3921	22.2914	23.9188	22.1695	0.601379	-0.894823
sp|B1P123|BX7_MAIZE;tr|K7UQQ3|K7UQQ3_MAIZE	sp|B1P123|BX7_MAIZE	BX7	sp|B1P123|BX7_MAIZE TRIBOA-glucoside O-methyltransferase BX7 OS=Zea mays GN=BX7 PE=1 SV=1	7	7	7	24.1	24.1	24.1	42.13	0	59.431	13	21.7474	22.8409	22.1105	22.6743	23.6132	23.0795	0.990335	-0.889389
tr|A0A096T241|A0A096T241_MAIZE;tr|A0A096T242|A0A096T242_MAIZE;tr|A0A096TYC0|A0A096TYC0_MAIZE;tr|K7VTA2|K7VTA2_MAIZE;tr|A0A096Q1Q2|A0A096Q1Q2_MAIZE;tr|K7UXJ2|K7UXJ2_MAIZE;tr|A0A096S334|A0A096S334_MAIZE	tr|A0A096T241|A0A096T241_MAIZE;tr|A0A096T242|A0A096T242_MAIZE	pco101682(581)	tr|A0A096T241|A0A096T241_MAIZE Uncharacterized protein OS=Zea mays GN=pco101682(581) PE=3 SV=1;tr|A0A096T242|A0A096T242_MAIZE Uncharacterized protein OS=Zea mays GN=pco101682(581) PE=4 SV=1	17	17	15	37.6	37.6	34.9	61.877	0	323.31	45	22.9223	24.4804	23.2714	24.0354	25.1164	24.1874	0.697519	-0.888397
tr|A0A096QAM2|A0A096QAM2_MAIZE;tr|A0A096QAM3|A0A096QAM3_MAIZE;tr|A0A096QAM4|A0A096QAM4_MAIZE	tr|A0A096QAM2|A0A096QAM2_MAIZE;tr|A0A096QAM3|A0A096QAM3_MAIZE;tr|A0A096QAM4|A0A096QAM4_MAIZE	pco095409	tr|A0A096QAM2|A0A096QAM2_MAIZE Uncharacterized protein OS=Zea mays GN=pco095409 PE=4 SV=1;tr|A0A096QAM3|A0A096QAM3_MAIZE Uncharacterized protein OS=Zea mays GN=pco095409 PE=4 SV=1;tr|A0A096QAM4|A0A096QAM4_MAIZE Uncharacterized protein OS=Zea mays GN=pco095	5	5	5	15.3	15.3	15.3	44.141	0	68.384	5	21.2126	21.2313	19.6516	21.3525	21.7676	21.6223	0.754503	-0.882317
tr|B6U3H3|B6U3H3_MAIZE	tr|B6U3H3|B6U3H3_MAIZE	IDP111	tr|B6U3H3|B6U3H3_MAIZE CP12-1 OS=Zea mays GN=IDP111 PE=2 SV=1	4	4	4	47.9	47.9	47.9	14.724	0	144.21	27	23.2222	24.2206	23.1285	24.5592	25.0471	23.6083	0.736808	-0.881116
tr|A0A096UJ40|A0A096UJ40_MAIZE;tr|A0A096PMS3|A0A096PMS3_MAIZE	tr|A0A096UJ40|A0A096UJ40_MAIZE;tr|A0A096PMS3|A0A096PMS3_MAIZE	Zm.19245	tr|A0A096UJ40|A0A096UJ40_MAIZE Uncharacterized protein OS=Zea mays GN=Zm.19245 PE=4 SV=1;tr|A0A096PMS3|A0A096PMS3_MAIZE Uncharacterized protein (Fragment) OS=Zea mays PE=4 SV=1	6	6	6	66.3	66.3	66.3	11.011	0	57.896	17	22.7856	24.348	21.9723	23.9368	25.1167	22.6913	0.373008	-0.879622
tr|B4FST4|B4FST4_MAIZE	tr|B4FST4|B4FST4_MAIZE	LOC100280388	tr|B4FST4|B4FST4_MAIZE SKP1-like protein 1A OS=Zea mays GN=LOC100280388 PE=2 SV=1	4	4	4	29.5	29.5	29.5	19.254	0	33.601	9	21.5282	21.9961	19.9632	21.6538	22.5917	21.8756	0.577897	-0.877834
tr|K7V945|K7V945_MAIZE	tr|K7V945|K7V945_MAIZE	Zm.23477	tr|K7V945|K7V945_MAIZE EMB1374 isoform 1 OS=Zea mays GN=Zm.23477 PE=4 SV=1	10	10	10	37	37	37	39.563	0	96.26	10	20.3902	21.9063	21.4939	21.6584	22.8675	21.8951	0.681933	-0.876824
tr|B6T769|B6T769_MAIZE	tr|B6T769|B6T769_MAIZE	magi99589	tr|B6T769|B6T769_MAIZE 60S ribosomal protein L7a OS=Zea mays GN=magi99589 PE=2 SV=1	20	20	1	51.9	51.9	7.8	29.403	0	237.53	81	24.4212	24.9757	25.0571	25.1508	26.3436	25.5793	1.01973	-0.873251
tr|K7USZ5|K7USZ5_MAIZE;tr|C0PG74|C0PG74_MAIZE	tr|K7USZ5|K7USZ5_MAIZE;tr|C0PG74|C0PG74_MAIZE	Zm.139558	tr|K7USZ5|K7USZ5_MAIZE Uncharacterized protein OS=Zea mays GN=Zm.139558 PE=4 SV=1;tr|C0PG74|C0PG74_MAIZE Uncharacterized protein OS=Zea mays GN=LOC100383468 PE=2 SV=1	5	5	5	8.1	8.1	8.1	88.143	0	32.008	5	21.0418	21.0303	19.0918	20.9816	21.6366	21.1577	0.572135	-0.870628
tr|B4FT19|B4FT19_MAIZE	tr|B4FT19|B4FT19_MAIZE	LOC100273120	tr|B4FT19|B4FT19_MAIZE Oxygen evolving enhancer protein 3 containing protein OS=Zea mays GN=LOC100273120 PE=2 SV=1	3	3	3	10	10	10	25.343	0	28.886	5	21.5781	21.5275	19.3589	21.8317	21.6213	21.6112	0.517552	-0.866584
tr|A0A096S2Q4|A0A096S2Q4_MAIZE;tr|A0A096S2Q5|A0A096S2Q5_MAIZE	tr|A0A096S2Q4|A0A096S2Q4_MAIZE	LOC100502422	tr|A0A096S2Q4|A0A096S2Q4_MAIZE Uncharacterized protein OS=Zea mays GN=LOC100502422 PE=3 SV=1	35	35	35	59.2	59.2	59.2	72.762	0	323.31	185	26.3086	27.0754	26.6057	27.5311	27.7426	27.3155	1.56343	-0.866503
tr|B6T7C2|B6T7C2_MAIZE;tr|K7U869|K7U869_MAIZE;sp|P55876|IF5_MAIZE;tr|C0P4L3|C0P4L3_MAIZE	tr|B6T7C2|B6T7C2_MAIZE;tr|K7U869|K7U869_MAIZE;sp|P55876|IF5_MAIZE;tr|C0P4L3|C0P4L3_MAIZE	EIF5	tr|B6T7C2|B6T7C2_MAIZE Eucaryotic translation initiation factor5 isoform 1 OS=Zea mays GN=EIF5 PE=2 SV=1;tr|K7U869|K7U869_MAIZE Eucaryotic translation initiation factor5 OS=Zea mays GN=EIF5 PE=4 SV=1;sp|P55876|IF5_MAIZE Eukaryotic translation initiation fa	3	3	3	8.2	8.2	8.2	48.916	0	25.025	4	19.9607	20.7814	20.6576	20.9278	22.3356	20.7345	0.698049	-0.866098
tr|K7U2D9|K7U2D9_MAIZE	tr|K7U2D9|K7U2D9_MAIZE	ZEAMMB73_240702	tr|K7U2D9|K7U2D9_MAIZE Uncharacterized protein OS=Zea mays GN=ZEAMMB73_240702 PE=4 SV=1	6	6	6	10.9	10.9	10.9	99.619	0	57.152	8	20.7896	21.4271	20.6664	21.3871	21.8589	22.232	1.19712	-0.864959
tr|K7WGQ3|K7WGQ3_MAIZE;tr|K7VLD2|K7VLD2_MAIZE;tr|K7W2Q3|K7W2Q3_MAIZE	tr|K7WGQ3|K7WGQ3_MAIZE	LOC100856918	tr|K7WGQ3|K7WGQ3_MAIZE DAG protein OS=Zea mays GN=LOC100856918 PE=4 SV=1	4	4	4	12.4	12.4	12.4	43.956	0	24.266	4	21.1355	21.3349	20.3395	21.5422	22.2561	21.5827	1.0537	-0.857043
tr|B4G1D2|B4G1D2_MAIZE;tr|Q5GA18|Q5GA18_MAIZE;tr|C4J100|C4J100_MAIZE;tr|A0A096TP32|A0A096TP32_MAIZE	tr|B4G1D2|B4G1D2_MAIZE;tr|Q5GA18|Q5GA18_MAIZE	Zm.148270	tr|B4G1D2|B4G1D2_MAIZE CBS domain protein OS=Zea mays GN=Zm.148270 PE=2 SV=1;tr|Q5GA18|Q5GA18_MAIZE Putative uncharacterized protein adh1F OS=Zea mays GN=adh1F PE=4 SV=1	5	5	5	34.1	34.1	34.1	22.498	0	40.484	10	21.8018	22.3422	19.2774	22.2533	22.1017	21.6337	0.372356	-0.855802
tr|K7V4E4|K7V4E4_MAIZE	tr|K7V4E4|K7V4E4_MAIZE	LOC100384340	tr|K7V4E4|K7V4E4_MAIZE Uncharacterized protein OS=Zea mays GN=LOC100384340 PE=4 SV=1	3	3	3	11	11	11	39.473	0	27.728	6	20.0363	19.2556	20.2965	20.7102	21.4258	20.0037	0.757632	-0.850426
tr|B4G232|B4G232_MAIZE;tr|A0A096PU33|A0A096PU33_MAIZE;tr|A0A096PU36|A0A096PU36_MAIZE;tr|A0A096PU35|A0A096PU35_MAIZE;tr|C0P4K4|C0P4K4_MAIZE;tr|K7TF57|K7TF57_MAIZE;tr|B4FHN3|B4FHN3_MAIZE	tr|B4G232|B4G232_MAIZE;tr|A0A096PU33|A0A096PU33_MAIZE;tr|A0A096PU36|A0A096PU36_MAIZE;tr|A0A096PU35|A0A096PU35_MAIZE	pco111578	tr|B4G232|B4G232_MAIZE Uncharacterized protein OS=Zea mays GN=pco111578 PE=2 SV=1;tr|A0A096PU33|A0A096PU33_MAIZE Uncharacterized protein OS=Zea mays GN=pco111578 PE=3 SV=1;tr|A0A096PU36|A0A096PU36_MAIZE Uncharacterized protein OS=Zea mays GN=pco111578 PE=3	6	6	6	18.6	18.6	18.6	48.931	0	71.325	7	21.8161	22.6034	18.8402	21.7744	22.4613	21.5714	0.291919	-0.849155
tr|B4FSV5|B4FSV5_MAIZE;tr|A0A096Q783|A0A096Q783_MAIZE;tr|A0A0D1DT04|A0A0D1DT04_USTMA	tr|B4FSV5|B4FSV5_MAIZE;tr|A0A096Q783|A0A096Q783_MAIZE	AY105910	tr|B4FSV5|B4FSV5_MAIZE Uncharacterized protein OS=Zea mays GN=AY105910 PE=2 SV=1;tr|A0A096Q783|A0A096Q783_MAIZE Uncharacterized protein OS=Zea mays GN=AY105910 PE=3 SV=1	13	12	2	38.1	35.3	7.2	47.676	0	240.09	20	22.1518	22.8174	22.646	22.7349	24.2443	23.1777	0.798249	-0.847203
tr|A0A096TQN0|A0A096TQN0_MAIZE;tr|A0A096TQM9|A0A096TQM9_MAIZE;tr|A0A096Q1J5|A0A096Q1J5_MAIZE;tr|A0A096RT63|A0A096RT63_MAIZE;tr|A0A096RT64|A0A096RT64_MAIZE;tr|A0A0B4J376|A0A0B4J376_MAIZE;tr|A0A096SIE6|A0A096SIE6_MAIZE	tr|A0A096TQN0|A0A096TQN0_MAIZE;tr|A0A096TQM9|A0A096TQM9_MAIZE;tr|A0A096Q1J5|A0A096Q1J5_MAIZE	Zm.520	tr|A0A096TQN0|A0A096TQN0_MAIZE Cellulose synthase OS=Zea mays GN=Zm.520 PE=3 SV=1;tr|A0A096TQM9|A0A096TQM9_MAIZE Cellulose synthase OS=Zea mays GN=Zm.520 PE=3 SV=1;tr|A0A096Q1J5|A0A096Q1J5_MAIZE Cellulose synthase OS=Zea mays GN=Zm.523 PE=3 SV=1	8	6	6	13.6	11.3	11.3	87.871	0	37.978	6	21.1441	21.0674	20.0187	21.015	22.7039	21.0469	0.563978	-0.845205
tr|B4FBF9|B4FBF9_MAIZE	tr|B4FBF9|B4FBF9_MAIZE	LOC100192465	tr|B4FBF9|B4FBF9_MAIZE Uncharacterized protein OS=Zea mays GN=LOC100192465 PE=2 SV=1	4	4	4	14.4	14.4	14.4	40.067	0	26.944	13	21.7492	21.2828	21.6221	23.4192	20.7091	23.0604	0.417792	-0.844874
tr|A0A096RSA1|A0A096RSA1_MAIZE;tr|A0A096RMS8|A0A096RMS8_MAIZE;tr|B4F989|B4F989_MAIZE;tr|K7V2I3|K7V2I3_MAIZE;tr|K7VII1|K7VII1_MAIZE;tr|K7V663|K7V663_MAIZE;tr|K7VYC4|K7VYC4_MAIZE;tr|A0A096U0A5|A0A096U0A5_MAIZE;tr|K7VYB9|K7VYB9_MAIZE;tr|K7V2H7|K7V2H7_MAIZE;tr|A0A096U0A2|A0A096U0A2_MAIZE;tr|B4FPG2|B4FPG2_MAIZE;tr|A0A096UAM5|A0A096UAM5_MAIZE;tr|K7W273|K7W273_MAIZE;tr|K7V693|K7V693_MAIZE;tr|A0A096Q1B0|…	tr|A0A096RSA1|A0A096RSA1_MAIZE;tr|A0A096RMS8|A0A096RMS8_MAIZE;tr|B4F989|B4F989_MAIZE;tr|K7V2I3|K7V2I3_MAIZE;tr|K7VII1|K7VII1_MAIZE	LOC100191561	tr|A0A096RSA1|A0A096RSA1_MAIZE Uncharacterized protein OS=Zea mays GN=LOC100191561 PE=3 SV=1;tr|A0A096RMS8|A0A096RMS8_MAIZE Uncharacterized protein OS=Zea mays GN=LOC100191561 PE=3 SV=1;tr|B4F989|B4F989_MAIZE Actin-97 OS=Zea mays GN=LOC100191561 PE=2 SV=1;	19	5	2	57.3	17.9	7.3	40.59	0	131	33	23.4696	24.4248	23.8457	24.5684	25.0754	24.6294	1.23727	-0.844336
tr|B4FMB3|B4FMB3_MAIZE;tr|A0A0D1DUY8|A0A0D1DUY8_USTMA;tr|A0A096T4D8|A0A096T4D8_MAIZE;tr|A0A096TKJ3|A0A096TKJ3_MAIZE;tr|A0A096TUC3|A0A096TUC3_MAIZE;tr|A0A096TUC4|A0A096TUC4_MAIZE;tr|K7UNN6|K7UNN6_MAIZE;tr|K7U8E4|K7U8E4_MAIZE	tr|B4FMB3|B4FMB3_MAIZE	LOC100282218	tr|B4FMB3|B4FMB3_MAIZE Ribosomal protein L15 OS=Zea mays GN=LOC100282218 PE=2 SV=1	10	10	1	37.7	37.7	5.9	24.364	0	66.401	38	24.3551	24.9321	25.1503	25.2996	25.9615	25.7088	1.29428	-0.844139
tr|B4FCQ4|B4FCQ4_MAIZE;tr|A0A096SK94|A0A096SK94_MAIZE	tr|B4FCQ4|B4FCQ4_MAIZE;tr|A0A096SK94|A0A096SK94_MAIZE	LOC100192808	tr|B4FCQ4|B4FCQ4_MAIZE Cytochrome c oxidase subunit OS=Zea mays GN=LOC100192808 PE=2 SV=1;tr|A0A096SK94|A0A096SK94_MAIZE Uncharacterized protein OS=Zea mays GN=LOC100192808 PE=4 SV=1	6	6	6	53.5	53.5	53.5	19.017	0	79.843	17	21.3028	22.1966	20.8919	22.3599	23.0208	21.523	0.65342	-0.837448
sp|P29185|CH61_MAIZE;tr|A0A096RT08|A0A096RT08_MAIZE;tr|A0A096TWL4|A0A096TWL4_MAIZE;tr|A0A096RT09|A0A096RT09_MAIZE	sp|P29185|CH61_MAIZE;tr|A0A096RT08|A0A096RT08_MAIZE	CPN60I	sp|P29185|CH61_MAIZE Chaperonin CPN60-1, mitochondrial OS=Zea mays GN=CPN60I PE=1 SV=2;tr|A0A096RT08|A0A096RT08_MAIZE Uncharacterized protein OS=Zea mays PE=3 SV=1	24	24	5	54.2	54.2	11.8	61.211	0	323.31	62	23.7577	24.8121	24.0293	24.8087	25.7831	24.5145	0.77511	-0.835793
tr|A0A096SKM2|A0A096SKM2_MAIZE;tr|A0A096SKM1|A0A096SKM1_MAIZE;tr|A0A096SKM0|A0A096SKM0_MAIZE;tr|A0A096SKM3|A0A096SKM3_MAIZE;tr|C0PIV2|C0PIV2_MAIZE	tr|A0A096SKM2|A0A096SKM2_MAIZE;tr|A0A096SKM1|A0A096SKM1_MAIZE;tr|A0A096SKM0|A0A096SKM0_MAIZE;tr|A0A096SKM3|A0A096SKM3_MAIZE;tr|C0PIV2|C0PIV2_MAIZE	Zm.8875	tr|A0A096SKM2|A0A096SKM2_MAIZE Uncharacterized protein OS=Zea mays GN=Zm.8875 PE=3 SV=1;tr|A0A096SKM1|A0A096SKM1_MAIZE Uncharacterized protein OS=Zea mays GN=Zm.8875 PE=3 SV=1;tr|A0A096SKM0|A0A096SKM0_MAIZE Uncharacterized protein OS=Zea mays GN=Zm.8875 PE	9	9	9	35.2	35.2	35.2	17.939	0	109.95	37	23.641	24.3934	23.9222	24.3117	25.427	24.7228	0.997318	-0.835024
tr|K7TY03|K7TY03_MAIZE;tr|K7TJJ9|K7TJJ9_MAIZE	tr|K7TY03|K7TY03_MAIZE	Zm.3875	tr|K7TY03|K7TY03_MAIZE Uncharacterized protein OS=Zea mays GN=Zm.3875 PE=3 SV=1	7	7	7	7.6	7.6	7.6	109.85	0	55.298	9	20.6193	21.2681	20.3642	21.0577	22.6528	21.0393	0.625938	-0.832699
tr|B6U0S1|B6U0S1_MAIZE	tr|B6U0S1|B6U0S1_MAIZE	LOC100272648	tr|B6U0S1|B6U0S1_MAIZE Elongation factor 2 OS=Zea mays GN=LOC100272648 PE=2 SV=1	35	35	1	43.9	43.9	0.8	93.922	0	323.31	184	26.5662	27.4531	26.4809	27.0495	28.4523	27.494	0.736769	-0.831828
tr|A0A096QNR3|A0A096QNR3_MAIZE	tr|A0A096QNR3|A0A096QNR3_MAIZE	LOC100278168	tr|A0A096QNR3|A0A096QNR3_MAIZE Uncharacterized protein OS=Zea mays GN=LOC100278168 PE=4 SV=1	4	4	4	12	12	12	33.483	0	27.09	4	21.0632	20.9543	20.2339	21.3938	22.1932	21.1557	0.953584	-0.830446
tr|K7VMA9|K7VMA9_MAIZE	tr|K7VMA9|K7VMA9_MAIZE	pco138567b	tr|K7VMA9|K7VMA9_MAIZE 30S ribosomal protein S1 OS=Zea mays GN=pco138567b PE=4 SV=1	17	17	17	37.4	37.4	37.4	43.535	0	212.87	38	23.092	24.3317	22.1433	23.4852	25.2342	23.3363	0.399302	-0.829569
tr|A0A096Q9I7|A0A096Q9I7_MAIZE;tr|K7WCZ1|K7WCZ1_MAIZE	tr|A0A096Q9I7|A0A096Q9I7_MAIZE;tr|K7WCZ1|K7WCZ1_MAIZE	Zm.126369	tr|A0A096Q9I7|A0A096Q9I7_MAIZE Uncharacterized protein OS=Zea mays GN=Zm.126369 PE=4 SV=1;tr|K7WCZ1|K7WCZ1_MAIZE Uncharacterized protein OS=Zea mays GN=Zm.95500 PE=4 SV=1	3	3	3	3.6	3.6	3.6	115.72	0	20.594	3	18.7339	19.5638	18.9829	19.4222	20.6399	19.704	0.871206	-0.828533
tr|A0A096RRH1|A0A096RRH1_MAIZE	tr|A0A096RRH1|A0A096RRH1_MAIZE	Zm.2167	tr|A0A096RRH1|A0A096RRH1_MAIZE Uncharacterized protein OS=Zea mays GN=Zm.2167 PE=4 SV=1	4	4	4	5.5	5.5	5.5	94.447	0	23.009	4	20.2373	19.2511	20.2939	21.0625	20.3229	20.8807	0.956687	-0.827917
tr|C0P4U8|C0P4U8_MAIZE;tr|B4FGL3|B4FGL3_MAIZE;tr|K7V7V4|K7V7V4_MAIZE;tr|A0A096SNS4|A0A096SNS4_MAIZE;tr|A0A096TP50|A0A096TP50_MAIZE;tr|A0A096TGK0|A0A096TGK0_MAIZE;tr|A0A096TGK1|A0A096TGK1_MAIZE	tr|C0P4U8|C0P4U8_MAIZE;tr|B4FGL3|B4FGL3_MAIZE;tr|K7V7V4|K7V7V4_MAIZE;tr|A0A096SNS4|A0A096SNS4_MAIZE;tr|A0A096TP50|A0A096TP50_MAIZE	pco126068	tr|C0P4U8|C0P4U8_MAIZE ATP synthase OS=Zea mays GN=pco126068 PE=2 SV=1;tr|B4FGL3|B4FGL3_MAIZE Uncharacterized protein OS=Zea mays GN=LOC100193873 PE=2 SV=1;tr|K7V7V4|K7V7V4_MAIZE Uncharacterized protein OS=Zea mays GN=pco126068 PE=4 SV=1;tr|A0A096SNS4|A0A0	7	7	7	23.9	23.9	23.9	27.573	0	58.283	16	21.2569	22.6852	20.7692	21.8037	23.5477	21.8358	0.434247	-0.825267
tr|K7VCA6|K7VCA6_MAIZE;tr|A0A096UJE3|A0A096UJE3_MAIZE;tr|K7UWA2|K7UWA2_MAIZE	tr|K7VCA6|K7VCA6_MAIZE	Zm.25729	tr|K7VCA6|K7VCA6_MAIZE Uncharacterized protein OS=Zea mays GN=Zm.25729 PE=3 SV=1	3	3	3	3.2	3.2	3.2	165.75	0	29.266	4	19.3135	20.2215	19.3669	20.3755	20.5821	20.4174	1.28478	-0.824354
tr|A0A096QXB7|A0A096QXB7_MAIZE	tr|A0A096QXB7|A0A096QXB7_MAIZE	LOC542749	tr|A0A096QXB7|A0A096QXB7_MAIZE Annexin OS=Zea mays GN=LOC542749 PE=3 SV=1	14	14	12	43.8	43.8	41.8	38.25	0	131.22	37	22.7481	23.5565	22.4772	23.2933	24.4549	23.4952	0.783278	-0.82055
tr|A0A096PY84|A0A096PY84_MAIZE	tr|A0A096PY84|A0A096PY84_MAIZE	csu909	tr|A0A096PY84|A0A096PY84_MAIZE Uncharacterized protein OS=Zea mays GN=csu909 PE=4 SV=1	7	7	7	18.6	18.6	18.6	85.892	0	56.1	10	21.0684	21.5493	21.4791	21.7567	22.8583	21.9398	1.03332	-0.819326
tr|K7V5R7|K7V5R7_MAIZE	tr|K7V5R7|K7V5R7_MAIZE	ZEAMMB73_345545	tr|K7V5R7|K7V5R7_MAIZE Acetyltransferase component of pyruvate dehydrogenase complex OS=Zea mays GN=ZEAMMB73_345545 PE=3 SV=1	7	4	4	23.1	14.4	14.4	39.807	0	33.331	10	20.9626	21.264	21.7742	21.6789	22.614	22.1575	1.06854	-0.816508
tr|K7U372|K7U372_MAIZE;tr|B4FPZ7|B4FPZ7_MAIZE	tr|K7U372|K7U372_MAIZE;tr|B4FPZ7|B4FPZ7_MAIZE	LOC100272696	tr|K7U372|K7U372_MAIZE GrpE protein homolog OS=Zea mays GN=LOC100272696 PE=3 SV=1;tr|B4FPZ7|B4FPZ7_MAIZE GrpE protein homolog OS=Zea mays GN=LOC100272696 PE=2 SV=1	3	3	3	12.7	12.7	12.7	36.166	0	55.752	3	20.3997	19.7026	19.1762	20.2316	21.4434	20.0235	0.642196	-0.806666
tr|C0P6Z6|C0P6Z6_MAIZE	tr|C0P6Z6|C0P6Z6_MAIZE	LOC100281924	tr|C0P6Z6|C0P6Z6_MAIZE H(+)-transporting ATP synthase isoform 1 OS=Zea mays GN=LOC100281924 PE=2 SV=1	8	8	8	46.4	46.4	46.4	26.72	0	213.66	25	24.0898	24.7264	20.2861	23.9052	24.297	23.303	0.220493	-0.800954
tr|A0A096SEQ0|A0A096SEQ0_MAIZE	tr|A0A096SEQ0|A0A096SEQ0_MAIZE	pco108452	tr|A0A096SEQ0|A0A096SEQ0_MAIZE Uncharacterized protein OS=Zea mays GN=pco108452 PE=4 SV=1	5	5	5	8	8	8	130.82	0	36.741	5	20.4955	20.509	19.9655	20.9851	21.2974	21.0891	1.78506	-0.800546
tr|K7V763|K7V763_MAIZE;tr|K7UZJ0|K7UZJ0_MAIZE;tr|B6SIM0|B6SIM0_MAIZE;tr|K7VTK5|K7VTK5_MAIZE;tr|A0A096U038|A0A096U038_MAIZE;tr|K7VDW3|K7VDW3_MAIZE;tr|C0PG03|C0PG03_MAIZE	tr|K7V763|K7V763_MAIZE;tr|K7UZJ0|K7UZJ0_MAIZE;tr|B6SIM0|B6SIM0_MAIZE	Zm.16305	tr|K7V763|K7V763_MAIZE Uncharacterized protein OS=Zea mays GN=Zm.16305 PE=4 SV=1;tr|K7UZJ0|K7UZJ0_MAIZE Uncharacterized protein OS=Zea mays GN=Zm.16305 PE=4 SV=1;tr|B6SIM0|B6SIM0_MAIZE Cytochrome c oxidase polypeptide Vb OS=Zea mays GN=Zm.94812 PE=2 SV=1	3	3	3	35.8	35.8	35.8	17.89	0	47.763	6	20.7852	21.4215	21.0735	21.4107	22.9685	21.2814	0.623472	-0.793498
tr|A0A096R5P3|A0A096R5P3_MAIZE	tr|A0A096R5P3|A0A096R5P3_MAIZE	si945010d02a	tr|A0A096R5P3|A0A096R5P3_MAIZE Uncharacterized protein OS=Zea mays GN=si945010d02a PE=3 SV=1	6	6	6	17.2	17.2	17.2	81.679	0	47.495	6	21.5648	21.4728	20.4519	21.8318	22.0178	22.0176	1.02809	-0.79256
tr|C0P6A7|C0P6A7_MAIZE	tr|C0P6A7|C0P6A7_MAIZE	LOC100283938	tr|C0P6A7|C0P6A7_MAIZE Uncharacterized protein OS=Zea mays GN=LOC100283938 PE=2 SV=1	4	4	4	11.6	11.6	11.6	54.437	0	59.245	4	19.8343	20.5142	20.4655	20.7396	21.9765	20.4718	0.704422	-0.791304
tr|B6TH55|B6TH55_MAIZE;tr|A0A096Q001|A0A096Q001_MAIZE	tr|B6TH55|B6TH55_MAIZE;tr|A0A096Q001|A0A096Q001_MAIZE		tr|B6TH55|B6TH55_MAIZE Photosystem I reaction center subunit IV A OS=Zea mays PE=2 SV=1;tr|A0A096Q001|A0A096Q001_MAIZE Uncharacterized protein (Fragment) OS=Zea mays PE=4 SV=1	5	5	3	53.2	53.2	33.8	14.834	0	277.54	43	26.9118	27.5616	26.4604	28.1983	27.3394	27.766	0.91176	-0.789974
sp|P49106|14331_MAIZE;tr|A0A096RLS0|A0A096RLS0_MAIZE;tr|A0A096RLR9|A0A096RLR9_MAIZE	sp|P49106|14331_MAIZE;tr|A0A096RLS0|A0A096RLS0_MAIZE;tr|A0A096RLR9|A0A096RLR9_MAIZE	GRF1	sp|P49106|14331_MAIZE 14-3-3-like protein GF14-6 OS=Zea mays GN=GRF1 PE=3 SV=1;tr|A0A096RLS0|A0A096RLS0_MAIZE Uncharacterized protein OS=Zea mays GN=grf1 PE=3 SV=1;tr|A0A096RLR9|A0A096RLR9_MAIZE Uncharacterized protein OS=Zea mays GN=grf1 PE=4 SV=1	16	16	1	60.5	60.5	6.1	29.662	0	207.71	80	25.1416	25.8913	24.3819	26.2295	25.8724	25.6655	0.77574	-0.784198
tr|O24561|O24561_MAIZE;tr|C0HF02|C0HF02_MAIZE	tr|O24561|O24561_MAIZE;tr|C0HF02|C0HF02_MAIZE	Lhcb4*1	tr|O24561|O24561_MAIZE Chlorophyll a/b-binding protein CP29 OS=Zea mays GN=Lhcb4*1 PE=2 SV=1;tr|C0HF02|C0HF02_MAIZE Uncharacterized protein OS=Zea mays GN=LOC100216729 PE=2 SV=1	8	8	8	26.1	26.1	26.1	31.384	0	98.816	67	26.7208	27.3699	27.4396	27.948	28.2321	27.6953	1.32377	-0.78174
tr|K7VAS4|K7VAS4_MAIZE;tr|C0P418|C0P418_MAIZE	tr|K7VAS4|K7VAS4_MAIZE;tr|C0P418|C0P418_MAIZE	Zm.84672	tr|K7VAS4|K7VAS4_MAIZE Eukaryotic translation initiation factor 3 subunit M OS=Zea mays GN=Zm.84672 PE=3 SV=1;tr|C0P418|C0P418_MAIZE Uncharacterized protein OS=Zea mays GN=Zm.84672 PE=2 SV=1	4	4	4	10.4	10.4	10.4	46.359	0	48.809	5	21.3175	19.3532	20.0997	20.7018	21.8345	20.5749	0.486003	-0.780256
tr|A0A0D1EAG2|A0A0D1EAG2_USTMA	tr|A0A0D1EAG2|A0A0D1EAG2_USTMA	UMAG_11827	tr|A0A0D1EAG2|A0A0D1EAG2_USTMA 40S ribosomal protein S6 OS=Ustilago maydis (strain 521 / FGSC 9021) GN=UMAG_11827 PE=3 SV=1	3	3	3	13.2	13.2	13.2	27.788	0	26.796	16	19.289	23.2558	24.2346	23.4482	22.2511	23.4167	0.190906	-0.778876
tr|K7TQJ7|K7TQJ7_MAIZE;tr|K7UK04|K7UK04_MAIZE;tr|K7TUM2|K7TUM2_MAIZE;tr|C0P3U7|C0P3U7_MAIZE	tr|K7TQJ7|K7TQJ7_MAIZE;tr|K7UK04|K7UK04_MAIZE;tr|K7TUM2|K7TUM2_MAIZE;tr|C0P3U7|C0P3U7_MAIZE	umc1280	tr|K7TQJ7|K7TQJ7_MAIZE Uncharacterized protein OS=Zea mays GN=umc1280 PE=4 SV=1;tr|K7UK04|K7UK04_MAIZE Uncharacterized protein OS=Zea mays GN=umc1280 PE=4 SV=1;tr|K7TUM2|K7TUM2_MAIZE Uncharacterized protein OS=Zea mays GN=umc1280 PE=4 SV=1;tr|C0P3U7|C0P3U7	16	8	8	20.8	10.6	10.6	86.701	0	48.911	9	20.9381	21.1905	21.6599	21.4683	22.9717	21.6752	0.6838	-0.77558
tr|C0P5B0|C0P5B0_MAIZE;tr|B6SVU1|B6SVU1_MAIZE;tr|K7V0H7|K7V0H7_MAIZE	tr|C0P5B0|C0P5B0_MAIZE;tr|B6SVU1|B6SVU1_MAIZE;tr|K7V0H7|K7V0H7_MAIZE	pco123869	tr|C0P5B0|C0P5B0_MAIZE Asparaginyl-tRNA synthetase, cytoplasmic 3 OS=Zea mays GN=pco123869 PE=2 SV=1;tr|B6SVU1|B6SVU1_MAIZE Asparaginyl-tRNA synthetase, cytoplasmic 3 OS=Zea mays GN=pco123869 PE=2 SV=1;tr|K7V0H7|K7V0H7_MAIZE Uncharacterized protein OS=Zea	7	7	6	19.4	19.4	17.1	62.663	0	72.34	11	21.2135	21.7855	21.4669	21.8299	23.0698	21.8908	0.823091	-0.774838
tr|A0A096QHZ1|A0A096QHZ1_MAIZE;tr|A0A096QHZ2|A0A096QHZ2_MAIZE	tr|A0A096QHZ1|A0A096QHZ1_MAIZE;tr|A0A096QHZ2|A0A096QHZ2_MAIZE	Zm.93887	tr|A0A096QHZ1|A0A096QHZ1_MAIZE Uncharacterized protein OS=Zea mays GN=Zm.93887 PE=4 SV=1;tr|A0A096QHZ2|A0A096QHZ2_MAIZE Uncharacterized protein OS=Zea mays GN=Zm.93887 PE=4 SV=1	6	6	6	35.7	35.7	35.7	27.776	0	52.287	10	20.6883	21.2124	21.3713	21.533	22.3779	21.6842	1.0967	-0.774403
tr|B4FZV7|B4FZV7_MAIZE;tr|A0A096SXA0|A0A096SXA0_MAIZE	tr|B4FZV7|B4FZV7_MAIZE;tr|A0A096SXA0|A0A096SXA0_MAIZE	rpl19	tr|B4FZV7|B4FZV7_MAIZE Uncharacterized protein OS=Zea mays GN=rpl19 PE=2 SV=1;tr|A0A096SXA0|A0A096SXA0_MAIZE Uncharacterized protein OS=Zea mays GN=rpl19 PE=4 SV=1	7	7	7	40.8	40.8	40.8	23.535	0	143.36	37	24.3535	24.6436	23.9153	24.7488	25.5357	24.9493	1.14759	-0.773773
tr|A0A096U866|A0A096U866_MAIZE;tr|B4FNF5|B4FNF5_MAIZE	tr|A0A096U866|A0A096U866_MAIZE;tr|B4FNF5|B4FNF5_MAIZE	pco131370	tr|A0A096U866|A0A096U866_MAIZE ATP-dependent Clp protease proteolytic subunit OS=Zea mays GN=pco131370 PE=3 SV=1;tr|B4FNF5|B4FNF5_MAIZE ATP-dependent Clp protease proteolytic subunit OS=Zea mays GN=pco131370 PE=2 SV=1	5	5	5	27.4	27.4	27.4	20.781	0	39.644	13	21.8702	22.5846	22.1893	22.7944	23.442	22.7209	1.17504	-0.77104
tr|B4FMX4|B4FMX4_MAIZE;sp|P25462|GLNAC_MAIZE;tr|B4FT28|B4FT28_MAIZE	tr|B4FMX4|B4FMX4_MAIZE;sp|P25462|GLNAC_MAIZE;tr|B4FT28|B4FT28_MAIZE	LOC100856886	tr|B4FMX4|B4FMX4_MAIZE Glutamine synthetase OS=Zea mays GN=LOC100856886 PE=2 SV=1;sp|P25462|GLNAC_MAIZE Glutamine synthetase, chloroplastic OS=Zea mays GN=GLN2 PE=2 SV=1;tr|B4FT28|B4FT28_MAIZE Glutamine synthetase OS=Zea mays GN=LOC100856886 PE=2 SV=1	12	12	11	42.1	42.1	34.8	46.03	0	222.96	39	23.8545	24.8033	22.9659	24.8635	25.3196	23.748	0.471594	-0.769134
tr|B4FTP3|B4FTP3_MAIZE;tr|A0A096QS70|A0A096QS70_MAIZE;tr|A0A096QS68|A0A096QS68_MAIZE;tr|K7U6W8|K7U6W8_MAIZE;tr|K7UEL1|K7UEL1_MAIZE	tr|B4FTP3|B4FTP3_MAIZE;tr|A0A096QS70|A0A096QS70_MAIZE	pco138259(713)	tr|B4FTP3|B4FTP3_MAIZE Uncharacterized protein OS=Zea mays GN=pco138259(713) PE=2 SV=1;tr|A0A096QS70|A0A096QS70_MAIZE Uncharacterized protein OS=Zea mays GN=pco138259(713) PE=4 SV=1	6	6	6	27.2	27.2	27.2	38.152	0	95.37	7	21.0937	20.996	19.5324	20.713	21.9491	21.266	0.549887	-0.768713
tr|B4FUT0|B4FUT0_MAIZE;tr|A0A096PVL1|A0A096PVL1_MAIZE;tr|B6SV20|B6SV20_MAIZE;tr|A0A096SUP7|A0A096SUP7_MAIZE	tr|B4FUT0|B4FUT0_MAIZE;tr|A0A096PVL1|A0A096PVL1_MAIZE;tr|B6SV20|B6SV20_MAIZE;tr|A0A096SUP7|A0A096SUP7_MAIZE	LOC100273344	tr|B4FUT0|B4FUT0_MAIZE Uncharacterized protein OS=Zea mays GN=LOC100273344 PE=2 SV=1;tr|A0A096PVL1|A0A096PVL1_MAIZE Uncharacterized protein OS=Zea mays GN=LOC100273344 PE=4 SV=1;tr|B6SV20|B6SV20_MAIZE Cytochrome P450 CYP81L6 OS=Zea mays GN=LOC100273344 PE=	3	3	3	11.2	11.2	11.2	37.128	0	23.021	5	20.4123	20.3261	20.2409	20.4863	21.7784	21.0201	0.951168	-0.768536
tr|A0A0B4J359|A0A0B4J359_MAIZE	tr|A0A0B4J359|A0A0B4J359_MAIZE	Zm.95117	tr|A0A0B4J359|A0A0B4J359_MAIZE Uncharacterized protein OS=Zea mays GN=Zm.95117 PE=4 SV=1	5	5	4	23.6	23.6	19	35.348	0	36.461	10	21.6482	21.7737	20.083	21.4577	21.978	22.374	0.563723	-0.768273
tr|B4FP39|B4FP39_MAIZE	tr|B4FP39|B4FP39_MAIZE	LOC100272517	tr|B4FP39|B4FP39_MAIZE ATP-dependent Clp protease proteolytic subunit OS=Zea mays GN=LOC100272517 PE=2 SV=1	7	7	7	33.9	33.9	33.9	30.653	0	54.912	15	22.1924	22.901	23.0969	23.2248	24.3512	22.9173	0.676799	-0.76769
tr|A0A096RUD6|A0A096RUD6_MAIZE;tr|Q6E0I8|Q6E0I8_MAIZE	tr|A0A096RUD6|A0A096RUD6_MAIZE;tr|Q6E0I8|Q6E0I8_MAIZE	LOC542179	tr|A0A096RUD6|A0A096RUD6_MAIZE Uncharacterized protein OS=Zea mays GN=LOC542179 PE=4 SV=1;tr|Q6E0I8|Q6E0I8_MAIZE U1 snRNP OS=Zea mays GN=LOC542179 PE=2 SV=1	6	6	6	14.9	14.9	14.9	58.154	0	39.754	8	20.3564	20.7479	21.0607	21.0336	22.2728	21.1537	0.795767	-0.765006
sp|Q43298|CH62_MAIZE	sp|Q43298|CH62_MAIZE	CPN60II	sp|Q43298|CH62_MAIZE Chaperonin CPN60-2, mitochondrial OS=Zea mays GN=CPN60II PE=2 SV=1	22	3	3	50.3	7.8	7.8	60.934	0	40.032	6	19.8453	22.2973	22.0242	21.7062	23.0753	21.6717	0.350455	-0.762162
tr|A0A0D1CJB9|A0A0D1CJB9_USTMA	tr|A0A0D1CJB9|A0A0D1CJB9_USTMA	UMAG_05780	tr|A0A0D1CJB9|A0A0D1CJB9_USTMA Chromosome 16, whole genome shotgun sequence OS=Ustilago maydis (strain 521 / FGSC 9021) GN=UMAG_05780 PE=4 SV=1	4	4	4	21.5	21.5	21.5	29.025	0	34.485	5	20.3269	22.0847	20.8683	22.1545	21.1165	22.2908	0.523783	-0.760644
tr|A0A096QYQ7|A0A096QYQ7_MAIZE;tr|C4IYX8|C4IYX8_MAIZE;tr|K7TZL2|K7TZL2_MAIZE;tr|A0A096SF33|A0A096SF33_MAIZE;tr|K7U3H3|K7U3H3_MAIZE;tr|K7UIE2|K7UIE2_MAIZE;tr|A0A096SF34|A0A096SF34_MAIZE	tr|A0A096QYQ7|A0A096QYQ7_MAIZE;tr|C4IYX8|C4IYX8_MAIZE;tr|K7TZL2|K7TZL2_MAIZE	LOC100501892	tr|A0A096QYQ7|A0A096QYQ7_MAIZE Uncharacterized protein OS=Zea mays GN=LOC100501892 PE=4 SV=1;tr|C4IYX8|C4IYX8_MAIZE AAA domain-containing protein 3, ATPase family OS=Zea mays GN=si946027f07 PE=2 SV=1;tr|K7TZL2|K7TZL2_MAIZE Uncharacterized protein OS=Zea ma	5	5	5	8.9	8.9	8.9	71.635	0	37.923	5	19.2488	20.3854	20.1861	20.7056	20.5226	20.8728	0.97674	-0.760213
tr|A0A096R8B3|A0A096R8B3_MAIZE;tr|A0A096R8B4|A0A096R8B4_MAIZE;tr|A0A096TA76|A0A096TA76_MAIZE;tr|A0A096T6B0|A0A096T6B0_MAIZE;tr|K7VUP4|K7VUP4_MAIZE	tr|A0A096R8B3|A0A096R8B3_MAIZE;tr|A0A096R8B4|A0A096R8B4_MAIZE	pco103489b	tr|A0A096R8B3|A0A096R8B3_MAIZE Xylose isomerase OS=Zea mays GN=pco103489b PE=3 SV=1;tr|A0A096R8B4|A0A096R8B4_MAIZE Xylose isomerase OS=Zea mays GN=pco103489b PE=3 SV=1	9	9	4	25.8	25.8	11.3	62.497	0	108.05	11	22.4305	22.4015	20.5148	22.0206	23.0168	22.5894	0.473091	-0.759999
tr|B6SR22|B6SR22_MAIZE	tr|B6SR22|B6SR22_MAIZE	Zm.773	tr|B6SR22|B6SR22_MAIZE 50S ribosomal protein L12-1 OS=Zea mays GN=Zm.773 PE=2 SV=1	12	12	5	62.3	62.3	44.8	19.083	0	291.09	68	25.5622	26.324	24.8097	25.9855	27.2041	25.7844	0.538052	-0.759329
tr|B6SHX4|B6SHX4_MAIZE;tr|A0A096RVP9|A0A096RVP9_MAIZE;tr|K7U6U2|K7U6U2_MAIZE	tr|B6SHX4|B6SHX4_MAIZE;tr|A0A096RVP9|A0A096RVP9_MAIZE	LOC100282004	tr|B6SHX4|B6SHX4_MAIZE NADH ubiquinone oxidoreductase B22-like subunit OS=Zea mays GN=LOC100282004 PE=2 SV=1;tr|A0A096RVP9|A0A096RVP9_MAIZE Uncharacterized protein OS=Zea mays GN=LOC100282004 PE=4 SV=1	3	3	3	33.3	33.3	33.3	13.354	0	22.113	6	19.1716	22.0918	21.0814	21.3162	21.9621	21.3303	0.355951	-0.754614
tr|C0HDU5|C0HDU5_MAIZE;tr|A0A096QBQ1|A0A096QBQ1_MAIZE;tr|A0A096S1P0|A0A096S1P0_MAIZE;tr|A0A096RET9|A0A096RET9_MAIZE;tr|A0A096S1P1|A0A096S1P1_MAIZE;tr|K7UPK6|K7UPK6_MAIZE;tr|A0A096PPS7|A0A096PPS7_MAIZE	tr|C0HDU5|C0HDU5_MAIZE	umc1509	tr|C0HDU5|C0HDU5_MAIZE Patatin OS=Zea mays GN=umc1509 PE=2 SV=1	12	12	12	47.6	47.6	47.6	44.451	0	323.31	30	23.1524	25.2203	23.5893	24.0008	25.6134	24.6077	0.406837	-0.753286
tr|A0A096T927|A0A096T927_MAIZE;tr|B8A367|B8A367_MAIZE	tr|A0A096T927|A0A096T927_MAIZE;tr|B8A367|B8A367_MAIZE	Zm.93735	tr|A0A096T927|A0A096T927_MAIZE Cysteine synthase OS=Zea mays GN=Zm.93735 PE=3 SV=1;tr|B8A367|B8A367_MAIZE Cysteine synthase OS=Zea mays GN=LOC100272829 PE=2 SV=1	6	6	6	31.8	31.8	31.8	32.239	0	84.514	14	22.5154	22.8606	20.2651	22.4755	23.0119	22.4027	0.37614	-0.74972
tr|A0A0D1CD96|A0A0D1CD96_USTMA	tr|A0A0D1CD96|A0A0D1CD96_USTMA	UMAG_15034	tr|A0A0D1CD96|A0A0D1CD96_USTMA Chromosome 2, whole genome shotgun sequence OS=Ustilago maydis (strain 521 / FGSC 9021) GN=UMAG_15034 PE=3 SV=1	9	8	8	17.1	17.1	17.1	71.099	0	84.414	17	19.6314	23.9679	23.9098	23.153	23.0317	23.5735	0.199741	-0.749679
tr|O50018|O50018_MAIZE;sp|Q41803|EF1A_MAIZE	tr|O50018|O50018_MAIZE;sp|Q41803|EF1A_MAIZE	EF1-A	tr|O50018|O50018_MAIZE Elongation factor 1-alpha OS=Zea mays GN=EF1-A PE=2 SV=1;sp|Q41803|EF1A_MAIZE Elongation factor 1-alpha OS=Zea mays GN=EF1A PE=3 SV=1	25	2	1	60.9	7.8	4.5	49.289	0	120.7	24	22.4513	23.1704	21.9948	21.9573	24.7128	23.1943	0.360223	-0.749304
sp|O65101|PSAH_MAIZE	sp|O65101|PSAH_MAIZE	PSAH	sp|O65101|PSAH_MAIZE Photosystem I reaction center subunit VI, chloroplastic OS=Zea mays GN=PSAH PE=2 SV=1	2	2	2	8.5	8.5	8.5	14.929	0	15.615	21	19.7349	22.9187	22.7559	23.0358	21.7434	22.8768	0.269451	-0.748803
tr|A0A096QHR4|A0A096QHR4_MAIZE;sp|Q41784|TBB7_MAIZE;tr|A0A096QHR3|A0A096QHR3_MAIZE	tr|A0A096QHR4|A0A096QHR4_MAIZE;sp|Q41784|TBB7_MAIZE;tr|A0A096QHR3|A0A096QHR3_MAIZE	tub7	tr|A0A096QHR4|A0A096QHR4_MAIZE Uncharacterized protein OS=Zea mays GN=tub7 PE=3 SV=1;sp|Q41784|TBB7_MAIZE Tubulin beta-7 chain OS=Zea mays GN=TUBB7 PE=2 SV=1;tr|A0A096QHR3|A0A096QHR3_MAIZE Uncharacterized protein OS=Zea mays GN=tub7 PE=4 SV=1	16	16	2	42.2	42.2	6.1	49.99	0	323.31	97	25.0101	25.4617	25.0031	25.3814	26.5562	25.782	0.928299	-0.748258
tr|B4G1C9|B4G1C9_MAIZE;tr|A0A096ST65|A0A096ST65_MAIZE	tr|B4G1C9|B4G1C9_MAIZE;tr|A0A096ST65|A0A096ST65_MAIZE	LOC100274483	tr|B4G1C9|B4G1C9_MAIZE Dihydrolipoyllysine-residue acetyltransferase component of pyruvatedehydrogenase complex OS=Zea mays GN=LOC100274483 PE=2 SV=1;tr|A0A096ST65|A0A096ST65_MAIZE Uncharacterized protein OS=Zea mays GN=pco128534b PE=3 SV=1	5	5	3	11.8	11.8	6.1	47.659	0	48.91	9	21.088	21.9157	21.6484	21.7654	22.7196	22.409	0.939281	-0.747268
tr|Q9ST25|Q9ST25_MAIZE;tr|B4FU15|B4FU15_MAIZE	tr|Q9ST25|Q9ST25_MAIZE	ZmGR1b	tr|Q9ST25|Q9ST25_MAIZE Cortical cell-delineating protein OS=Zea mays GN=ZmGR1b PE=2 SV=1	5	5	5	39.8	39.8	39.8	13.465	0	40.532	6	21.9147	21.9404	20.4933	21.4686	23.6382	21.4828	0.360022	-0.747061
tr|A0A096SFU8|A0A096SFU8_MAIZE;tr|A0A096SFU6|A0A096SFU6_MAIZE;tr|A0A096TIX9|A0A096TIX9_MAIZE;tr|K7U994|K7U994_MAIZE;tr|A0A0D1C9N3|A0A0D1C9N3_USTMA	tr|A0A096SFU8|A0A096SFU8_MAIZE;tr|A0A096SFU6|A0A096SFU6_MAIZE;tr|A0A096TIX9|A0A096TIX9_MAIZE	pco072809(80)	tr|A0A096SFU8|A0A096SFU8_MAIZE Lysine--tRNA ligase OS=Zea mays GN=pco072809(80) PE=3 SV=1;tr|A0A096SFU6|A0A096SFU6_MAIZE Lysine--tRNA ligase OS=Zea mays GN=pco072809(80) PE=3 SV=1;tr|A0A096TIX9|A0A096TIX9_MAIZE Lysine--tRNA ligase OS=Zea mays GN=Zm.95819 P	8	8	8	18.7	18.7	18.7	68.765	0	73.272	8	21.6243	21.8062	21.7195	21.9297	23.4858	21.9703	0.655094	-0.745223
tr|Q0MWY1|Q0MWY1_MAIZE	tr|Q0MWY1|Q0MWY1_MAIZE	PIN1b	tr|Q0MWY1|Q0MWY1_MAIZE Auxin efflux carrier component OS=Zea mays GN=PIN1b PE=3 SV=1	3	3	3	8.7	8.7	8.7	64.508	0	20.029	5	20.2503	20.3049	19.5018	20.7386	21.0164	20.5362	1.19038	-0.744752
tr|C4J929|C4J929_MAIZE	tr|C4J929|C4J929_MAIZE		tr|C4J929|C4J929_MAIZE Ribosomal protein OS=Zea mays PE=2 SV=1	8	8	4	32.9	32.9	15.3	24.58	0	77.704	25	23.1187	23.979	23.343	23.5924	24.9585	24.1125	0.713957	-0.740891
tr|K7TUG6|K7TUG6_MAIZE;tr|B7ZZQ8|B7ZZQ8_MAIZE;tr|K7TYI2|K7TYI2_MAIZE;tr|B4FX44|B4FX44_MAIZE	tr|K7TUG6|K7TUG6_MAIZE	LOC100279745	tr|K7TUG6|K7TUG6_MAIZE Uncharacterized protein OS=Zea mays GN=LOC100279745 PE=3 SV=1	3	3	3	8.7	8.7	8.7	46.473	0	28.203	3	21.3077	21.2722	19.5731	21.2046	21.8559	21.3151	0.538941	-0.740858
tr|A0A096U005|A0A096U005_MAIZE	tr|A0A096U005|A0A096U005_MAIZE	Zm.651	tr|A0A096U005|A0A096U005_MAIZE Uncharacterized protein OS=Zea mays GN=Zm.651 PE=4 SV=1	8	8	8	64.6	64.6	64.6	29.343	0	74.448	20	22.0225	23.0098	22.9934	23.1368	23.8293	23.2809	0.887875	-0.740446
tr|A0A096QK58|A0A096QK58_MAIZE	tr|A0A096QK58|A0A096QK58_MAIZE	LOC100274565	tr|A0A096QK58|A0A096QK58_MAIZE Uncharacterized protein OS=Zea mays GN=LOC100274565 PE=4 SV=1	4	4	4	12.6	12.6	12.6	45.93	0	25.142	5	21.0066	20.8749	20.3776	21.0013	22.5699	20.9076	0.575801	-0.739922
tr|A0A096RCG0|A0A096RCG0_MAIZE;tr|A0A096RCG1|A0A096RCG1_MAIZE	tr|A0A096RCG0|A0A096RCG0_MAIZE;tr|A0A096RCG1|A0A096RCG1_MAIZE	Zm.22404	tr|A0A096RCG0|A0A096RCG0_MAIZE Uncharacterized protein OS=Zea mays GN=Zm.22404 PE=4 SV=1;tr|A0A096RCG1|A0A096RCG1_MAIZE Uncharacterized protein OS=Zea mays GN=Zm.22404 PE=4 SV=1	5	5	5	10.1	10.1	10.1	87.142	0	40.646	8	20.8959	20.6487	19.734	20.8106	21.9234	20.764	0.644845	-0.739789
tr|B6T1H5|B6T1H5_MAIZE;tr|B4FN19|B4FN19_MAIZE;tr|B4FKR5|B4FKR5_MAIZE;tr|A0A096TT47|A0A096TT47_MAIZE;tr|K7UUV6|K7UUV6_MAIZE	tr|B6T1H5|B6T1H5_MAIZE;tr|B4FN19|B4FN19_MAIZE;tr|B4FKR5|B4FKR5_MAIZE	LOC100281960	tr|B6T1H5|B6T1H5_MAIZE 60S ribosomal protein L12 OS=Zea mays GN=LOC100281960 PE=2 SV=1;tr|B4FN19|B4FN19_MAIZE Uncharacterized protein OS=Zea mays GN=umc2306 PE=2 SV=1;tr|B4FKR5|B4FKR5_MAIZE Uncharacterized protein OS=Zea mays GN=umc2306 PE=2 SV=1	8	8	1	62	62	9	17.768	0	183.84	56	26.0141	26.4587	26.1876	26.4696	27.3684	27.0381	1.18643	-0.738563
tr|A0A096TXF8|A0A096TXF8_MAIZE	tr|A0A096TXF8|A0A096TXF8_MAIZE	IDP284	tr|A0A096TXF8|A0A096TXF8_MAIZE Uncharacterized protein OS=Zea mays GN=IDP284 PE=3 SV=1	6	5	3	14.4	12.8	8.3	77.211	0	69.416	8	21.6302	22.0287	19.4735	21.6766	22.0755	21.5817	0.381807	-0.73381
tr|A0A096RPU6|A0A096RPU6_MAIZE;tr|C0HG50|C0HG50_MAIZE	tr|A0A096RPU6|A0A096RPU6_MAIZE;tr|C0HG50|C0HG50_MAIZE	Zm.5463	tr|A0A096RPU6|A0A096RPU6_MAIZE Uncharacterized protein OS=Zea mays GN=Zm.5463 PE=3 SV=1;tr|C0HG50|C0HG50_MAIZE Uncharacterized protein OS=Zea mays GN=Zm.5463 PE=2 SV=1	9	9	9	21.4	21.4	21.4	61.934	0	78.666	15	21.9047	22.2098	21.8224	22.1989	23.4228	22.516	0.8875	-0.733575
tr|B4FL49|B4FL49_MAIZE	tr|B4FL49|B4FL49_MAIZE	pco126682c	tr|B4FL49|B4FL49_MAIZE Nascent polypeptide-associated complex subunit beta OS=Zea mays GN=pco126682c PE=2 SV=1	5	5	2	61.2	61.2	43	17.74	0	82.491	13	22.2559	22.9837	22.7971	22.876	24.2921	23.0672	0.672858	-0.732854
tr|A0A096TN17|A0A096TN17_MAIZE;tr|A0A096TN19|A0A096TN19_MAIZE;tr|A0A096TN18|A0A096TN18_MAIZE	tr|A0A096TN17|A0A096TN17_MAIZE;tr|A0A096TN19|A0A096TN19_MAIZE	Zm.19610	tr|A0A096TN17|A0A096TN17_MAIZE Uncharacterized protein OS=Zea mays GN=Zm.19610 PE=4 SV=1;tr|A0A096TN19|A0A096TN19_MAIZE Uncharacterized protein OS=Zea mays GN=Zm.19610 PE=4 SV=1	8	8	5	3.1	3.1	1.9	400.94	0	65.445	8	19.7658	20.9403	20.8718	20.6133	22.2448	20.9145	0.509047	-0.731525
tr|A0A096QFJ6|A0A096QFJ6_MAIZE;tr|A0A0B4J315|A0A0B4J315_MAIZE;tr|A0A096THB8|A0A096THB8_MAIZE;tr|A0A096RCM7|A0A096RCM7_MAIZE;tr|A0A096THB6|A0A096THB6_MAIZE	tr|A0A096QFJ6|A0A096QFJ6_MAIZE;tr|A0A0B4J315|A0A0B4J315_MAIZE	Zm.37820	tr|A0A096QFJ6|A0A096QFJ6_MAIZE Uncharacterized protein OS=Zea mays GN=Zm.37820 PE=4 SV=1;tr|A0A0B4J315|A0A0B4J315_MAIZE Uncharacterized protein OS=Zea mays GN=Zm.37820 PE=4 SV=1	15	15	15	24.3	24.3	24.3	84.359	0	112.14	18	22.0726	22.4513	22.2598	23.0077	23.3835	22.5652	1.30246	-0.724195
tr|A0A096PJM3|A0A096PJM3_MAIZE	tr|A0A096PJM3|A0A096PJM3_MAIZE	LOC100285301	tr|A0A096PJM3|A0A096PJM3_MAIZE Uncharacterized protein OS=Zea mays GN=LOC100285301 PE=4 SV=1	4	4	4	14.9	14.9	14.9	39.784	0	194.37	13	21.9047	22.1752	22.1845	23.0104	23.1322	22.2882	1.21637	-0.722107
sp|O48950|TATB_MAIZE	sp|O48950|TATB_MAIZE	TATB	sp|O48950|TATB_MAIZE Sec-independent protein translocase protein TATB, chloroplastic OS=Zea mays GN=TATB PE=1 SV=1	3	3	3	15.2	15.2	15.2	26.325	0	27.77	15	23.1945	23.2691	19.9118	23.0831	22.9699	22.4849	0.255267	-0.720807
tr|B6SV10|B6SV10_MAIZE	tr|B6SV10|B6SV10_MAIZE	cl23394_1	tr|B6SV10|B6SV10_MAIZE Small GTP-binding protein domain OS=Zea mays GN=cl23394_1 PE=2 SV=1	6	6	6	19.9	19.9	19.9	54.539	0	50.353	6	20.3076	19.9549	19.0788	20.0856	21.1032	20.3096	0.683697	-0.719048
tr|B4G137|B4G137_MAIZE	tr|B4G137|B4G137_MAIZE	Zm.94127	tr|B4G137|B4G137_MAIZE Uncharacterized protein OS=Zea mays GN=Zm.94127 PE=2 SV=1	3	3	3	10.7	10.7	10.7	36.25	0	23.705	4	20.3491	20.7233	19.8465	20.4982	22.042	20.5327	0.560005	-0.717988
tr|A0A096Q8J4|A0A096Q8J4_MAIZE;tr|A0A096Q8J6|A0A096Q8J6_MAIZE;tr|A0A096Q8J7|A0A096Q8J7_MAIZE;tr|A0A096Q8J8|A0A096Q8J8_MAIZE;tr|B6SU81|B6SU81_MAIZE;tr|A0A096TL55|A0A096TL55_MAIZE	tr|A0A096Q8J4|A0A096Q8J4_MAIZE;tr|A0A096Q8J6|A0A096Q8J6_MAIZE;tr|A0A096Q8J7|A0A096Q8J7_MAIZE;tr|A0A096Q8J8|A0A096Q8J8_MAIZE;tr|B6SU81|B6SU81_MAIZE	pco128327	tr|A0A096Q8J4|A0A096Q8J4_MAIZE Sulfurtransferase OS=Zea mays GN=pco128327 PE=4 SV=1;tr|A0A096Q8J6|A0A096Q8J6_MAIZE Sulfurtransferase OS=Zea mays GN=pco128327 PE=4 SV=1;tr|A0A096Q8J7|A0A096Q8J7_MAIZE Sulfurtransferase OS=Zea mays GN=pco128327 PE=4 SV=1;tr|A	5	5	5	17.5	17.5	17.5	38.914	0	40.516	5	19.5929	20.7072	20.9172	20.9129	21.6512	20.8064	0.664927	-0.717745
tr|A0A096RS49|A0A096RS49_MAIZE;tr|A0A096RS50|A0A096RS50_MAIZE;tr|C0P820|C0P820_MAIZE;tr|A0A096RS51|A0A096RS51_MAIZE	tr|A0A096RS49|A0A096RS49_MAIZE;tr|A0A096RS50|A0A096RS50_MAIZE;tr|C0P820|C0P820_MAIZE;tr|A0A096RS51|A0A096RS51_MAIZE	pco082145	tr|A0A096RS49|A0A096RS49_MAIZE Uncharacterized protein OS=Zea mays GN=pco082145 PE=3 SV=1;tr|A0A096RS50|A0A096RS50_MAIZE Uncharacterized protein OS=Zea mays GN=pco082145 PE=3 SV=1;tr|C0P820|C0P820_MAIZE Uncharacterized protein OS=Zea mays GN=pco082145 PE=2	5	5	5	22.4	22.4	22.4	30.94	0	52.137	6	20.1559	20.6341	19.5223	20.6417	21.4741	20.3479	0.701382	-0.717142
tr|B6SRC2|B6SRC2_MAIZE	tr|B6SRC2|B6SRC2_MAIZE	Zm.124738	tr|B6SRC2|B6SRC2_MAIZE Uncharacterized protein OS=Zea mays GN=Zm.124738 PE=2 SV=1	2	2	2	39.7	39.7	39.7	7.3811	0	15.006	5	20.7949	21.1575	19.7871	21.8823	20.8345	21.1624	0.624807	-0.713302
tr|A0A096RTH6|A0A096RTH6_MAIZE;tr|A0A096RTH7|A0A096RTH7_MAIZE	tr|A0A096RTH6|A0A096RTH6_MAIZE	Zm.62221	tr|A0A096RTH6|A0A096RTH6_MAIZE Uncharacterized protein OS=Zea mays GN=Zm.62221 PE=3 SV=1	31	31	5	43.4	43.4	11.7	80.171	0	323.31	131	25.3187	26.3421	25.6297	25.8889	27.3159	26.2183	0.604222	-0.710866
tr|B4F8V5|B4F8V5_MAIZE;tr|A0A096S2H5|A0A096S2H5_MAIZE	tr|B4F8V5|B4F8V5_MAIZE;tr|A0A096S2H5|A0A096S2H5_MAIZE	LOC100191453	tr|B4F8V5|B4F8V5_MAIZE Uncharacterized protein OS=Zea mays GN=LOC100191453 PE=2 SV=1;tr|A0A096S2H5|A0A096S2H5_MAIZE Uncharacterized protein OS=Zea mays GN=LOC100280404 PE=3 SV=1	8	8	8	16	16	16	80.679	0	76.496	9	21.0479	21.4277	19.4312	20.8026	22.3985	20.8341	0.367261	-0.709452
tr|K7WDH1|K7WDH1_MAIZE;tr|K7VDS6|K7VDS6_MAIZE	tr|K7WDH1|K7WDH1_MAIZE;tr|K7VDS6|K7VDS6_MAIZE	Zm.5406	tr|K7WDH1|K7WDH1_MAIZE Putative nucleolar-protein-domain family protein OS=Zea mays GN=Zm.5406 PE=4 SV=1;tr|K7VDS6|K7VDS6_MAIZE Putative nucleolar-protein-domain family protein OS=Zea mays GN=Zm.5406 PE=4 SV=1	3	3	3	18	18	18	24.547	0	19.632	13	24.066	18.7408	24.0103	24.119	21.1645	23.6557	0.130652	-0.707343
tr|B7ZYW4|B7ZYW4_MAIZE	tr|B7ZYW4|B7ZYW4_MAIZE	LOC100193482	tr|B7ZYW4|B7ZYW4_MAIZE Uncharacterized protein OS=Zea mays GN=LOC100193482 PE=2 SV=1	18	18	18	51.9	51.9	51.9	50.164	0	323.31	58	24.4344	25.4028	24.9169	25.197	26.385	25.2891	0.677764	-0.705674
tr|A0A096Q704|A0A096Q704_MAIZE	tr|A0A096Q704|A0A096Q704_MAIZE	Zm.91103	tr|A0A096Q704|A0A096Q704_MAIZE Uncharacterized protein OS=Zea mays GN=Zm.91103 PE=4 SV=1	5	5	5	3.1	3.1	3.1	248.69	0	33.926	6	19.0208	19.9349	20.5039	20.0489	21.2133	20.3137	0.561607	-0.705453
tr|A0A096RJN6|A0A096RJN6_MAIZE;tr|A0A096TUN5|A0A096TUN5_MAIZE;tr|A0A096TWK1|A0A096TWK1_MAIZE	tr|A0A096RJN6|A0A096RJN6_MAIZE	Zm.46803	tr|A0A096RJN6|A0A096RJN6_MAIZE Uncharacterized protein OS=Zea mays GN=Zm.46803 PE=4 SV=1	3	3	3	26.5	26.5	26.5	18.063	0	21.38	11	19.7568	21.7309	22.3354	22.2261	21.7003	22.0038	0.370606	-0.702394
tr|Q43267|Q43267_MAIZE;sp|P04711|CAPP1_MAIZE	tr|Q43267|Q43267_MAIZE;sp|P04711|CAPP1_MAIZE	pep1	tr|Q43267|Q43267_MAIZE PEP carboxylase OS=Zea mays GN=pep1 PE=2 SV=1;sp|P04711|CAPP1_MAIZE Phosphoenolpyruvate carboxylase 1 OS=Zea mays GN=PEP1 PE=1 SV=2	79	79	70	66.6	66.6	58.7	109.34	0	323.31	894	29.5788	30.33	29.2908	30.6166	31.0282	29.6484	0.610193	-0.697861
tr|C4J477|C4J477_MAIZE;tr|K7U2Y2|K7U2Y2_MAIZE;tr|B4G1H1|B4G1H1_MAIZE	tr|C4J477|C4J477_MAIZE;tr|K7U2Y2|K7U2Y2_MAIZE	Zm.4870	tr|C4J477|C4J477_MAIZE Dehydrin OS=Zea mays GN=Zm.4870 PE=2 SV=1;tr|K7U2Y2|K7U2Y2_MAIZE Uncharacterized protein OS=Zea mays GN=Zm.4870 PE=4 SV=1	8	8	8	34.9	34.9	34.9	31.466	0	102.99	26	21.5994	24.4475	23.3424	23.8826	25.0245	22.5738	0.253924	-0.697192
tr|A0A096TKU0|A0A096TKU0_MAIZE;tr|A0A096TKT9|A0A096TKT9_MAIZE;tr|K7VU53|K7VU53_MAIZE	tr|A0A096TKU0|A0A096TKU0_MAIZE;tr|A0A096TKT9|A0A096TKT9_MAIZE	LOC100274819	tr|A0A096TKU0|A0A096TKU0_MAIZE Uncharacterized protein OS=Zea mays GN=LOC100274819 PE=3 SV=1;tr|A0A096TKT9|A0A096TKT9_MAIZE Uncharacterized protein OS=Zea mays GN=LOC100274819 PE=3 SV=1	27	6	6	36.9	10.8	10.8	92.873	0	109.77	12	21.5201	22.2811	22.3621	22.0588	23.5208	22.6749	0.62549	-0.697116
tr|B6TP60|B6TP60_MAIZE	tr|B6TP60|B6TP60_MAIZE	pco063886	tr|B6TP60|B6TP60_MAIZE CSD transcription factor OS=Zea mays GN=pco063886 PE=2 SV=1	4	4	4	42.3	42.3	42.3	20.246	0	63.905	13	22.1809	22.3071	22.3406	22.2857	23.4702	23.1636	0.907902	-0.696969
tr|A0A096R7Q2|A0A096R7Q2_MAIZE;tr|A0A096R7Q3|A0A096R7Q3_MAIZE	tr|A0A096R7Q2|A0A096R7Q2_MAIZE;tr|A0A096R7Q3|A0A096R7Q3_MAIZE	LOC100381768	tr|A0A096R7Q2|A0A096R7Q2_MAIZE Uncharacterized protein OS=Zea mays GN=LOC100381768 PE=4 SV=1;tr|A0A096R7Q3|A0A096R7Q3_MAIZE Uncharacterized protein OS=Zea mays GN=LOC100381768 PE=4 SV=1	2	2	2	6.6	6.6	6.6	70.677	0	14.738	6	20.5134	21.9842	22.6382	22.3677	20.8753	23.9835	0.252347	-0.696836
tr|B4FSZ7|B4FSZ7_MAIZE	tr|B4FSZ7|B4FSZ7_MAIZE	LOC100856885	tr|B4FSZ7|B4FSZ7_MAIZE Uncharacterized protein OS=Zea mays GN=LOC100856885 PE=2 SV=1	6	6	6	22.8	22.8	22.8	54.094	0	158.79	8	21.8483	22.1079	19.627	21.5969	22.9026	21.1737	0.299858	-0.696648
tr|B6SU89|B6SU89_MAIZE	tr|B6SU89|B6SU89_MAIZE	Zm.25647	tr|B6SU89|B6SU89_MAIZE Nascent polypeptide-associated complex alpha subunit-like protein OS=Zea mays GN=Zm.25647 PE=2 SV=1	7	7	7	57	57	57	24.355	0	239.78	25	23.0321	24.069	23.2548	23.733	24.8485	23.8593	0.666245	-0.69497
tr|C0PE12|C0PE12_MAIZE;tr|K7UYG3|K7UYG3_MAIZE	tr|C0PE12|C0PE12_MAIZE;tr|K7UYG3|K7UYG3_MAIZE	LOC100383193	tr|C0PE12|C0PE12_MAIZE Uncharacterized protein OS=Zea mays GN=LOC100383193 PE=2 SV=1;tr|K7UYG3|K7UYG3_MAIZE Uncharacterized protein (Fragment) OS=Zea mays GN=LOC100383193 PE=4 SV=1	30	30	30	73	73	73	51.851	0	323.31	114	25.6352	26.1687	25.6111	26.6245	26.8806	25.9854	1.00665	-0.691834
sp|P10979|GRPA_MAIZE;tr|A0A0B4J3D6|A0A0B4J3D6_MAIZE;tr|B4FQ70|B4FQ70_MAIZE;tr|B4FHW2|B4FHW2_MAIZE	sp|P10979|GRPA_MAIZE;tr|A0A0B4J3D6|A0A0B4J3D6_MAIZE;tr|B4FQ70|B4FQ70_MAIZE	RAB15	sp|P10979|GRPA_MAIZE Glycine-rich RNA-binding, abscisic acid-inducible protein OS=Zea mays GN=RAB15 PE=1 SV=1;tr|A0A0B4J3D6|A0A0B4J3D6_MAIZE Uncharacterized protein OS=Zea mays GN=LOC100193584 PE=4 SV=1;tr|B4FQ70|B4FQ70_MAIZE Uncharacterized protein OS=Zea	5	5	5	36.3	36.3	36.3	15.438	0	35.191	10	22.4526	21.597	22.519	22.5895	23.6266	22.4168	0.647124	-0.688124
tr|C0PHR4|C0PHR4_MAIZE;tr|K7UQW1|K7UQW1_MAIZE;tr|A0A096RTC3|A0A096RTC3_MAIZE	tr|C0PHR4|C0PHR4_MAIZE;tr|K7UQW1|K7UQW1_MAIZE	Zm.19562	tr|C0PHR4|C0PHR4_MAIZE Adenosylhomocysteinase OS=Zea mays GN=Zm.19562 PE=2 SV=1;tr|K7UQW1|K7UQW1_MAIZE Adenosyl homocysteine hydrolase1 OS=Zea mays GN=Zm.19562 PE=3 SV=1	30	30	30	63.9	63.9	63.9	53.234	0	323.31	165	26.3984	27.472	26.9698	27.1308	28.3278	27.4425	0.655832	-0.686936
tr|C0P456|C0P456_MAIZE	tr|C0P456|C0P456_MAIZE	LOC100382076	tr|C0P456|C0P456_MAIZE Uncharacterized protein OS=Zea mays GN=LOC100382076 PE=2 SV=1	2	2	2	4.5	4.5	4.5	58.143	0	15.024	3	19.9779	20.2901	20.6096	20.531	21.7725	20.6346	0.717739	-0.686853
tr|A0A096S4K3|A0A096S4K3_MAIZE;tr|A0A096S4K4|A0A096S4K4_MAIZE	tr|A0A096S4K3|A0A096S4K3_MAIZE;tr|A0A096S4K4|A0A096S4K4_MAIZE	Zm.24151	tr|A0A096S4K3|A0A096S4K3_MAIZE Uncharacterized protein OS=Zea mays GN=Zm.24151 PE=4 SV=1;tr|A0A096S4K4|A0A096S4K4_MAIZE Uncharacterized protein OS=Zea mays GN=Zm.24151 PE=4 SV=1	6	6	5	23.3	23.3	17.5	41.063	0	58.434	17	21.3257	22.0246	21.6691	22.1148	22.9893	21.9726	0.845756	-0.685745
tr|A0A096TN76|A0A096TN76_MAIZE;tr|A0A096TN75|A0A096TN75_MAIZE	tr|A0A096TN76|A0A096TN76_MAIZE	Zm.84905	tr|A0A096TN76|A0A096TN76_MAIZE Uncharacterized protein OS=Zea mays GN=Zm.84905 PE=4 SV=1	5	5	5	10	10	10	78.928	0	68.687	5	20.8711	21.5582	20.3948	21.4154	21.9964	21.4578	0.818006	-0.681861
tr|A0A0D1C393|A0A0D1C393_USTMA	tr|A0A0D1C393|A0A0D1C393_USTMA	UMAG_03752	tr|A0A0D1C393|A0A0D1C393_USTMA Chromosome 10, whole genome shotgun sequence OS=Ustilago maydis (strain 521 / FGSC 9021) GN=UMAG_03752 PE=4 SV=1	7	7	7	27.1	27.1	27.1	45.708	0	77.717	15	19.8737	23.151	23.1797	22.8989	22.1715	23.1782	0.235505	-0.681426
tr|B4FTS6|B4FTS6_MAIZE;sp|P29022|CHIA_MAIZE;sp|P29023|CHIB_MAIZE;tr|C0P451|C0P451_MAIZE	tr|B4FTS6|B4FTS6_MAIZE;sp|P29022|CHIA_MAIZE	LOC100303798	tr|B4FTS6|B4FTS6_MAIZE Uncharacterized protein OS=Zea mays GN=LOC100303798 PE=2 SV=1;sp|P29022|CHIA_MAIZE Endochitinase A OS=Zea mays PE=1 SV=1	9	9	9	35.7	35.7	35.7	29.211	0	85.897	16	23.2598	23.5401	20.0314	22.6336	23.1497	23.0833	0.234344	-0.67841
tr|B4FU39|B4FU39_MAIZE;tr|A0A096U3B2|A0A096U3B2_MAIZE;tr|C4JA20|C4JA20_MAIZE;tr|B4FMG0|B4FMG0_MAIZE	tr|B4FU39|B4FU39_MAIZE;tr|A0A096U3B2|A0A096U3B2_MAIZE;tr|C4JA20|C4JA20_MAIZE;tr|B4FMG0|B4FMG0_MAIZE	LOC100273263	tr|B4FU39|B4FU39_MAIZE Uncharacterized protein OS=Zea mays GN=LOC100273263 PE=2 SV=1;tr|A0A096U3B2|A0A096U3B2_MAIZE Uncharacterized protein OS=Zea mays GN=LOC100273263 PE=3 SV=1;tr|C4JA20|C4JA20_MAIZE Uncharacterized protein OS=Zea mays GN=LOC100273263 PE=	4	4	4	15	15	15	43.46	0	31.841	7	21.2802	21.9105	19.9764	21.5483	22.0519	21.5968	0.499548	-0.67664
tr|A0A0B4J330|A0A0B4J330_MAIZE;tr|K7TQM1|K7TQM1_MAIZE	tr|A0A0B4J330|A0A0B4J330_MAIZE		tr|A0A0B4J330|A0A0B4J330_MAIZE Uncharacterized protein OS=Zea mays PE=3 SV=1	41	6	3	61	11.9	7.6	71.092	0	56.686	30	22.7789	23.6177	22.8183	23.1647	24.8072	23.2714	0.49405	-0.676111
tr|B4G004|B4G004_MAIZE;tr|A0A0B4J384|A0A0B4J384_MAIZE;tr|A0A096RXA5|A0A096RXA5_MAIZE;tr|A0A096PMZ3|A0A096PMZ3_MAIZE;tr|A0A096RXA7|A0A096RXA7_MAIZE;tr|B6TW65|B6TW65_MAIZE	tr|B4G004|B4G004_MAIZE;tr|A0A0B4J384|A0A0B4J384_MAIZE;tr|A0A096RXA5|A0A096RXA5_MAIZE	cl1052_1	tr|B4G004|B4G004_MAIZE Uncharacterized protein OS=Zea mays GN=cl1052_1 PE=2 SV=1;tr|A0A0B4J384|A0A0B4J384_MAIZE Uncharacterized protein OS=Zea mays GN=cl1052_1 PE=3 SV=1;tr|A0A096RXA5|A0A096RXA5_MAIZE Uncharacterized protein OS=Zea mays GN=cl1052_1 PE=3 SV	8	8	8	22.5	22.5	22.5	56.415	0	105.62	17	22.5158	22.8069	21.0862	22.1586	23.9288	22.3495	0.365341	-0.675969
tr|K7UR46|K7UR46_MAIZE;tr|K7UAN1|K7UAN1_MAIZE	tr|K7UR46|K7UR46_MAIZE;tr|K7UAN1|K7UAN1_MAIZE	Zm.26829	tr|K7UR46|K7UR46_MAIZE Uncharacterized protein OS=Zea mays GN=Zm.26829 PE=4 SV=1;tr|K7UAN1|K7UAN1_MAIZE Uncharacterized protein OS=Zea mays GN=Zm.26829 PE=4 SV=1	2	2	2	7.7	7.7	7.7	33.725	0	12.935	4	20.2833	20.413	20.1388	20.3075	21.8949	20.646	0.616199	-0.671119
tr|A0A096QT10|A0A096QT10_MAIZE;tr|A0A096TBN2|A0A096TBN2_MAIZE	tr|A0A096QT10|A0A096QT10_MAIZE;tr|A0A096TBN2|A0A096TBN2_MAIZE	cl23032_-2	tr|A0A096QT10|A0A096QT10_MAIZE Uncharacterized protein OS=Zea mays GN=cl23032_-2 PE=4 SV=1;tr|A0A096TBN2|A0A096TBN2_MAIZE Uncharacterized protein OS=Zea mays GN=Zm.12988 PE=4 SV=1	2	2	2	3.5	3.5	3.5	96.224	0	15.659	2	20.9894	18.9208	20.3136	20.5498	21.1005	20.5859	0.455941	-0.670794
tr|B4FUA1|B4FUA1_MAIZE;tr|K7V1F9|K7V1F9_MAIZE	tr|B4FUA1|B4FUA1_MAIZE;tr|K7V1F9|K7V1F9_MAIZE	Zm.93642	tr|B4FUA1|B4FUA1_MAIZE Chlorophyll a-b binding protein 1 OS=Zea mays GN=Zm.93642 PE=2 SV=1;tr|K7V1F9|K7V1F9_MAIZE Light harvesting chlorophyll a/b binding protein3 OS=Zea mays GN=Zm.93642 PE=4 SV=1	6	3	1	40.8	34	14.7	27.997	0	50.159	13	23.1299	23.1888	23.175	23.364	24.8791	23.2604	0.568956	-0.669939
tr|B6SUC4|B6SUC4_MAIZE;tr|K7VFU9|K7VFU9_MAIZE	tr|B6SUC4|B6SUC4_MAIZE;tr|K7VFU9|K7VFU9_MAIZE	LOC100282214	tr|B6SUC4|B6SUC4_MAIZE Chlorophyll a-b binding protein 8 OS=Zea mays GN=LOC100282214 PE=2 SV=1;tr|K7VFU9|K7VFU9_MAIZE Chlorophyll a-b binding protein 8 OS=Zea mays GN=LOC100282214 PE=4 SV=1	9	9	9	47.6	47.6	47.6	28.984	0	234.35	67	25.029	26.2003	25.2481	26.2003	26.3858	25.9006	0.801303	-0.669707
tr|B4FH81|B4FH81_MAIZE;tr|B4FXB9|B4FXB9_MAIZE;tr|C0P5T0|C0P5T0_MAIZE;tr|A0A096QA53|A0A096QA53_MAIZE	tr|B4FH81|B4FH81_MAIZE;tr|B4FXB9|B4FXB9_MAIZE;tr|C0P5T0|C0P5T0_MAIZE	LOC100280701	tr|B4FH81|B4FH81_MAIZE Uncharacterized protein OS=Zea mays GN=LOC100280701 PE=2 SV=1;tr|B4FXB9|B4FXB9_MAIZE FLU OS=Zea mays GN=LOC100280701 PE=2 SV=1;tr|C0P5T0|C0P5T0_MAIZE Uncharacterized protein OS=Zea mays GN=LOC100280701 PE=2 SV=1	8	8	6	34.5	34.5	27.9	25.287	0	75.833	22	22.7757	23.1748	22.7534	23.6738	23.6955	23.3431	1.7032	-0.669524
tr|B6TNR8|B6TNR8_MAIZE	tr|B6TNR8|B6TNR8_MAIZE	pco131882	tr|B6TNR8|B6TNR8_MAIZE 40S ribosomal protein S2 OS=Zea mays GN=pco131882 PE=2 SV=1	13	13	5	48.4	48.4	24.7	30.357	0	277.04	69	25.4802	25.9893	25.0401	25.8491	26.4724	26.1949	0.953948	-0.668959
tr|A0A096RCF3|A0A096RCF3_MAIZE	tr|A0A096RCF3|A0A096RCF3_MAIZE	Zm.87285	tr|A0A096RCF3|A0A096RCF3_MAIZE Uncharacterized protein OS=Zea mays GN=Zm.87285 PE=4 SV=1	1	1	1	2.5	2.5	2.5	52.854	0.00082271	7.4115	2	19.4823	20.1255	19.8476	20.0563	21.2796	20.1196	0.69132	-0.666688
tr|B4FSN1|B4FSN1_MAIZE;tr|A0A096RAQ4|A0A096RAQ4_MAIZE	tr|B4FSN1|B4FSN1_MAIZE;tr|A0A096RAQ4|A0A096RAQ4_MAIZE	Zm.16489	tr|B4FSN1|B4FSN1_MAIZE Uncharacterized protein OS=Zea mays GN=Zm.16489 PE=2 SV=1;tr|A0A096RAQ4|A0A096RAQ4_MAIZE Uncharacterized protein OS=Zea mays GN=Zm.16489 PE=3 SV=1	4	4	3	18.2	18.2	15.5	41.122	0	73.64	5	20.181	20.7725	19.4978	20.6107	21.0685	20.7697	0.783591	-0.665878
tr|A0A096R6Z8|A0A096R6Z8_MAIZE;tr|A0A096RT07|A0A096RT07_MAIZE;tr|A0A096U1X6|A0A096U1X6_MAIZE	tr|A0A096R6Z8|A0A096R6Z8_MAIZE	LOC100280354	tr|A0A096R6Z8|A0A096R6Z8_MAIZE Uncharacterized protein OS=Zea mays GN=LOC100280354 PE=3 SV=1	35	35	4	51.7	51.7	7.9	73.021	0	323.31	149	26.4788	27.4568	26.8999	27.1702	28.2754	27.387	0.686643	-0.665668
tr|B4FU98|B4FU98_MAIZE	tr|B4FU98|B4FU98_MAIZE	Zm.11806	tr|B4FU98|B4FU98_MAIZE Uncharacterized protein OS=Zea mays GN=Zm.11806 PE=2 SV=1	4	4	4	24.1	24.1	24.1	25.403	0	124.76	7	21.3141	21.9213	20.0361	21.4001	22.7917	21.0765	0.363045	-0.665599
tr|A0A096UIE4|A0A096UIE4_MAIZE	tr|A0A096UIE4|A0A096UIE4_MAIZE		tr|A0A096UIE4|A0A096UIE4_MAIZE Uncharacterized protein OS=Zea mays PE=4 SV=1	4	4	4	21.9	21.9	21.9	24.482	0	44.044	9	21.624	21.3254	20.2921	21.2761	22.4089	21.5519	0.558282	-0.66514
tr|C4J4V5|C4J4V5_MAIZE;tr|K7WDH9|K7WDH9_MAIZE;tr|K7VDT6|K7VDT6_MAIZE;tr|K7VIA0|K7VIA0_MAIZE;tr|A0A096SEL6|A0A096SEL6_MAIZE;tr|A0A096SEL7|A0A096SEL7_MAIZE;tr|A0A096SEL8|A0A096SEL8_MAIZE;tr|A0A0D1BUR5|A0A0D1BUR5_USTMA	tr|C4J4V5|C4J4V5_MAIZE;tr|K7WDH9|K7WDH9_MAIZE;tr|K7VDT6|K7VDT6_MAIZE;tr|K7VIA0|K7VIA0_MAIZE;tr|A0A096SEL6|A0A096SEL6_MAIZE	pco078604	tr|C4J4V5|C4J4V5_MAIZE Uncharacterized protein OS=Zea mays GN=pco078604 PE=2 SV=1;tr|K7WDH9|K7WDH9_MAIZE Uncharacterized protein OS=Zea mays GN=Zm.70096 PE=4 SV=1;tr|K7VDT6|K7VDT6_MAIZE Uncharacterized protein OS=Zea mays GN=Zm.70096 PE=4 SV=1;tr|K7VIA0|K7	10	10	10	25.1	25.1	25.1	60.505	0	113.56	19	22.0097	22.3371	22.447	22.5021	23.5884	22.6977	0.860658	-0.664837
tr|B4FFA7|B4FFA7_MAIZE;tr|A0A096S1S0|A0A096S1S0_MAIZE;tr|K7TV14|K7TV14_MAIZE	tr|B4FFA7|B4FFA7_MAIZE;tr|A0A096S1S0|A0A096S1S0_MAIZE;tr|K7TV14|K7TV14_MAIZE	gpm519	tr|B4FFA7|B4FFA7_MAIZE Enoyl-[acyl-carrier-protein] reductase isoform 1 OS=Zea mays GN=gpm519 PE=2 SV=1;tr|A0A096S1S0|A0A096S1S0_MAIZE Uncharacterized protein OS=Zea mays PE=4 SV=1;tr|K7TV14|K7TV14_MAIZE Uncharacterized protein OS=Zea mays GN=gpm519 PE=4 S	10	7	7	31.4	18.7	18.7	39.007	0	61.394	13	21.9092	22.8172	22.0542	22.449	23.9955	22.316	0.469967	-0.659975
tr|B4FJ38|B4FJ38_MAIZE	tr|B4FJ38|B4FJ38_MAIZE	Zm.10190	tr|B4FJ38|B4FJ38_MAIZE Glycoprotein OS=Zea mays GN=Zm.10190 PE=2 SV=1	8	8	8	41.6	41.6	41.6	30.028	0	153.63	24	23.1253	24.785	23.2706	23.7947	25.4315	23.9337	0.370229	-0.65969
tr|C0PDB6|C0PDB6_MAIZE;tr|A0A096T6L2|A0A096T6L2_MAIZE	tr|C0PDB6|C0PDB6_MAIZE;tr|A0A096T6L2|A0A096T6L2_MAIZE	cl20454_1a	tr|C0PDB6|C0PDB6_MAIZE Uncharacterized protein OS=Zea mays GN=cl20454_1a PE=2 SV=1;tr|A0A096T6L2|A0A096T6L2_MAIZE Uncharacterized protein OS=Zea mays GN=cl20454_1a PE=4 SV=1	3	3	3	13.4	13.4	13.4	46.133	0	67.491	6	22.0019	22.4506	20.5085	22.0274	22.8223	22.0891	0.442178	-0.659291
tr|A0A096SKE2|A0A096SKE2_MAIZE;tr|A0A096SKE3|A0A096SKE3_MAIZE	tr|A0A096SKE2|A0A096SKE2_MAIZE	Zm.21995	tr|A0A096SKE2|A0A096SKE2_MAIZE Uncharacterized protein OS=Zea mays GN=Zm.21995 PE=4 SV=1	5	5	4	7.3	7.3	5.6	111.33	0	31.443	5	19.3363	20.9516	21.1578	21.2105	21.1486	21.06	0.497191	-0.657815
tr|A0A096RRR4|A0A096RRR4_MAIZE;tr|B4FFZ6|B4FFZ6_MAIZE;tr|B4FBM9|B4FBM9_MAIZE;tr|A0A096U5W6|A0A096U5W6_MAIZE;tr|A0A096T893|A0A096T893_MAIZE;tr|A0A096RRR3|A0A096RRR3_MAIZE;tr|A0A096RRR6|A0A096RRR6_MAIZE;tr|A0A096TEG5|A0A096TEG5_MAIZE;tr|A0A096RRR5|A0A096RRR5_MAIZE;tr|C0P5V7|C0P5V7_MAIZE;tr|A0A096S8Z8|A0A096S8Z8_MAIZE;tr|A0A096S8Z7|A0A096S8Z7_MAIZE;tr|A0A096S6Z0|A0A096S6Z0_MAIZE;tr|A0A096RRR7|A0A096…	tr|A0A096RRR4|A0A096RRR4_MAIZE;tr|B4FFZ6|B4FFZ6_MAIZE;tr|B4FBM9|B4FBM9_MAIZE;tr|A0A096U5W6|A0A096U5W6_MAIZE;tr|A0A096T893|A0A096T893_MAIZE;tr|A0A096RRR3|A0A096RRR3_MAIZE;tr|A0A096RRR6|A0A096RRR6_MAIZE;tr|A0A096TEG5|A0A096TEG5_MAIZE	pco139614b	tr|A0A096RRR4|A0A096RRR4_MAIZE Uncharacterized protein OS=Zea mays GN=pco139614b PE=3 SV=1;tr|B4FFZ6|B4FFZ6_MAIZE 60S ribosomal protein L3 OS=Zea mays GN=Zm.52693 PE=2 SV=1;tr|B4FBM9|B4FBM9_MAIZE Uncharacterized protein OS=Zea mays GN=pco139614b PE=2 SV=1;	27	27	26	53.1	53.1	50.6	40.456	0	323.31	149	26.4018	26.5521	26.6517	26.849	27.8224	26.8987	0.943316	-0.654874
tr|B4FFH8|B4FFH8_MAIZE;tr|A0A096U236|A0A096U236_MAIZE;tr|A0A096RDI3|A0A096RDI3_MAIZE	tr|B4FFH8|B4FFH8_MAIZE	Zm.94037	tr|B4FFH8|B4FFH8_MAIZE Adenosine kinase 2 OS=Zea mays GN=Zm.94037 PE=2 SV=1	13	13	6	40.6	40.6	24.3	37.106	0	175.2	67	24.3958	25.1954	24.9365	25.0768	26.0208	25.3867	0.830189	-0.652215
tr|A0A096QMF1|A0A096QMF1_MAIZE	tr|A0A096QMF1|A0A096QMF1_MAIZE	Zm.24344	tr|A0A096QMF1|A0A096QMF1_MAIZE Uncharacterized protein OS=Zea mays GN=Zm.24344 PE=4 SV=1	2	2	2	4.1	4.1	4.1	71.486	0	16.69	2	19.8415	19.0091	20.209	19.9772	20.964	20.0718	0.616927	-0.651146
tr|K7UGM3|K7UGM3_MAIZE;tr|K7U935|K7U935_MAIZE;sp|P18123|CATA3_MAIZE;tr|K7UT72|K7UT72_MAIZE;tr|K7V845|K7V845_MAIZE	tr|K7UGM3|K7UGM3_MAIZE;tr|K7U935|K7U935_MAIZE;sp|P18123|CATA3_MAIZE;tr|K7UT72|K7UT72_MAIZE;tr|K7V845|K7V845_MAIZE	LOC542370	tr|K7UGM3|K7UGM3_MAIZE Catalase OS=Zea mays GN=LOC542370 PE=3 SV=1;tr|K7U935|K7U935_MAIZE Catalase OS=Zea mays GN=LOC542370 PE=3 SV=1;sp|P18123|CATA3_MAIZE Catalase isozyme 3 OS=Zea mays GN=CAT3 PE=2 SV=2;tr|K7UT72|K7UT72_MAIZE Catalase OS=Zea mays GN=LOC5	9	9	8	25.3	25.3	22.7	56.577	0	83.8	20	22.2672	23.5861	22.527	23.3589	24.2043	22.7588	0.48372	-0.647202
tr|B4FS99|B4FS99_MAIZE	tr|B4FS99|B4FS99_MAIZE	LOC100283946	tr|B4FS99|B4FS99_MAIZE ATP synthase D chain, mitochondrial OS=Zea mays GN=LOC100283946 PE=2 SV=1	11	11	11	72.4	72.4	72.4	19.927	0	121.4	24	22.6025	23.2146	22.7105	22.9536	24.5162	22.9974	0.518679	-0.646502
tr|B6UIC1|B6UIC1_MAIZE	tr|B6UIC1|B6UIC1_MAIZE		tr|B6UIC1|B6UIC1_MAIZE 50S ribosomal protein L12-1 OS=Zea mays PE=2 SV=1	12	5	5	63.4	34.4	34.4	18.858	0	106.94	26	24.3989	25.4178	23.145	24.4888	25.5791	24.8318	0.369276	-0.645946
tr|B4FQS9|B4FQS9_MAIZE;tr|B4FQH2|B4FQH2_MAIZE;tr|K7VNX5|K7VNX5_MAIZE	tr|B4FQS9|B4FQS9_MAIZE	LOC100272801	tr|B4FQS9|B4FQS9_MAIZE Putative cytochrome P450 superfamily protein OS=Zea mays GN=LOC100272801 PE=2 SV=1	16	16	16	31.9	31.9	31.9	56.985	0	140.09	32	21.8818	23.0631	23.2838	23.1082	23.9165	23.1349	0.560398	-0.643682
tr|K7U2V0|K7U2V0_MAIZE;sp|P69388|PSBE_MAIZE	tr|K7U2V0|K7U2V0_MAIZE;sp|P69388|PSBE_MAIZE	ZEAMMB73_688205	tr|K7U2V0|K7U2V0_MAIZE Uncharacterized protein OS=Zea mays GN=ZEAMMB73_688205 PE=3 SV=1;sp|P69388|PSBE_MAIZE Cytochrome b559 subunit alpha OS=Zea mays GN=psbE PE=3 SV=2	3	3	3	25.3	25.3	25.3	9.4115	0	187.03	42	26.7348	27.5056	26.0768	27.147	28.0984	27.0001	0.526004	-0.642768
tr|K7UCV7|K7UCV7_MAIZE;tr|K7TFI4|K7TFI4_MAIZE	tr|K7UCV7|K7UCV7_MAIZE;tr|K7TFI4|K7TFI4_MAIZE	Zm.138633	tr|K7UCV7|K7UCV7_MAIZE Uncharacterized protein (Fragment) OS=Zea mays GN=Zm.138633 PE=4 SV=1;tr|K7TFI4|K7TFI4_MAIZE Uncharacterized protein OS=Zea mays GN=Zm.138633 PE=4 SV=1	3	3	3	12.5	12.5	12.5	23.948	0	31.157	11	23.1422	23.8606	22.9126	24.1727	24.2888	23.3818	0.729592	-0.642606
tr|C0P5Y3|C0P5Y3_MAIZE;tr|A0A096SHX7|A0A096SHX7_MAIZE;tr|A0A096SHX8|A0A096SHX8_MAIZE;tr|A0A096SHX4|A0A096SHX4_MAIZE;tr|A0A096SHX6|A0A096SHX6_MAIZE	tr|C0P5Y3|C0P5Y3_MAIZE;tr|A0A096SHX7|A0A096SHX7_MAIZE;tr|A0A096SHX8|A0A096SHX8_MAIZE;tr|A0A096SHX4|A0A096SHX4_MAIZE		tr|C0P5Y3|C0P5Y3_MAIZE Uncharacterized protein OS=Zea mays PE=2 SV=1;tr|A0A096SHX7|A0A096SHX7_MAIZE Uncharacterized protein OS=Zea mays PE=3 SV=1;tr|A0A096SHX8|A0A096SHX8_MAIZE Uncharacterized protein OS=Zea mays PE=4 SV=1;tr|A0A096SHX4|A0A096SHX4_MAIZE Un	27	27	19	40.1	40.1	24.5	84.491	0	323.31	117	25.0974	26.5143	25.2553	25.5996	27.0253	26.1462	0.446563	-0.634708
tr|Q6RW09|Q6RW09_MAIZE;tr|A0A096R5H8|A0A096R5H8_MAIZE;tr|B4FUX0|B4FUX0_MAIZE;tr|C0HJ49|C0HJ49_MAIZE	tr|Q6RW09|Q6RW09_MAIZE;tr|A0A096R5H8|A0A096R5H8_MAIZE	aoc	tr|Q6RW09|Q6RW09_MAIZE Allene oxide cyclase OS=Zea mays GN=aoc PE=2 SV=1;tr|A0A096R5H8|A0A096R5H8_MAIZE Uncharacterized protein OS=Zea mays GN=aoc1 PE=4 SV=1	3	3	3	13.4	13.4	13.4	25.777	0	20.036	3	19.7073	21.1696	21.3692	21.0906	21.9176	21.14	0.466139	-0.634036
tr|A0A0D1CUW4|A0A0D1CUW4_USTMA	tr|A0A0D1CUW4|A0A0D1CUW4_USTMA	UMAG_06315	tr|A0A0D1CUW4|A0A0D1CUW4_USTMA Chromosome 4, whole genome shotgun sequence OS=Ustilago maydis (strain 521 / FGSC 9021) GN=UMAG_06315 PE=4 SV=1	6	6	6	40.6	40.6	40.6	23.235	0	155.07	54	23.8698	25.8251	26.087	26.439	24.4907	26.7508	0.252436	-0.632879
tr|B6SJB0|B6SJB0_MAIZE;tr|A0A096S6Q1|A0A096S6Q1_MAIZE;tr|B4FMT3|B4FMT3_MAIZE	tr|B6SJB0|B6SJB0_MAIZE;tr|A0A096S6Q1|A0A096S6Q1_MAIZE;tr|B4FMT3|B4FMT3_MAIZE	Zm.81732	tr|B6SJB0|B6SJB0_MAIZE 60S ribosomal protein L31 OS=Zea mays GN=Zm.81732 PE=2 SV=1;tr|A0A096S6Q1|A0A096S6Q1_MAIZE Uncharacterized protein OS=Zea mays GN=Zm.81732 PE=4 SV=1;tr|B4FMT3|B4FMT3_MAIZE Uncharacterized protein OS=Zea mays GN=Zm.81732 PE=2 SV=1	8	3	2	41	16.4	9.8	13.786	0	17.717	7	21.3865	21.3726	20.3627	21.2966	22.4421	21.2814	0.545885	-0.632782
tr|B4F8L7|B4F8L7_MAIZE	tr|B4F8L7|B4F8L7_MAIZE	Zm.6988	tr|B4F8L7|B4F8L7_MAIZE Glyceraldehyde-3-phosphate dehydrogenase OS=Zea mays GN=Zm.6988 PE=2 SV=1	23	23	17	49.4	49.4	39.6	47.179	0	323.31	216	27.2019	27.9076	27.5315	28.3903	28.7774	27.3683	0.606065	-0.631673
tr|A0A096QXI8|A0A096QXI8_MAIZE;tr|A0A096QXI9|A0A096QXI9_MAIZE	tr|A0A096QXI8|A0A096QXI8_MAIZE;tr|A0A096QXI9|A0A096QXI9_MAIZE	Zm.127432	tr|A0A096QXI8|A0A096QXI8_MAIZE Uncharacterized protein (Fragment) OS=Zea mays GN=Zm.127432 PE=4 SV=1;tr|A0A096QXI9|A0A096QXI9_MAIZE Uncharacterized protein (Fragment) OS=Zea mays GN=Zm.127432 PE=4 SV=1	2	2	2	13.5	13.5	13.5	16.066	0.00046253	10.901	2	20.3695	19.955	19.5887	20.5053	20.613	20.6893	1.27795	-0.631468
tr|B4FXW5|B4FXW5_MAIZE;tr|A0A096Q5H7|A0A096Q5H7_MAIZE;tr|A0A096Q5H8|A0A096Q5H8_MAIZE	tr|B4FXW5|B4FXW5_MAIZE	Zm.158400	tr|B4FXW5|B4FXW5_MAIZE Uncharacterized protein OS=Zea mays GN=Zm.158400 PE=2 SV=1	7	7	4	21.5	21.5	14.9	46.671	0	48.893	7	19.9033	20.816	20.5457	19.2041	22.2716	21.6833	0.256667	-0.631346
tr|B4FLQ8|B4FLQ8_MAIZE;tr|K7UP25|K7UP25_MAIZE;tr|A0A096QBA3|A0A096QBA3_MAIZE;tr|K7U795|K7U795_MAIZE;tr|A0A096QBA4|A0A096QBA4_MAIZE;tr|A0A096TJ64|A0A096TJ64_MAIZE;tr|K7UX93|K7UX93_MAIZE;tr|A0A0D1E3H9|A0A0D1E3H9_USTMA	tr|B4FLQ8|B4FLQ8_MAIZE;tr|K7UP25|K7UP25_MAIZE;tr|A0A096QBA3|A0A096QBA3_MAIZE;tr|K7U795|K7U795_MAIZE	LOC100217166	tr|B4FLQ8|B4FLQ8_MAIZE 26S proteasome non-ATPase regulatory subunit 14 OS=Zea mays GN=LOC100217166 PE=2 SV=1;tr|K7UP25|K7UP25_MAIZE 26S proteasome non-ATPase regulatory subunit 14, mRNA OS=Zea mays GN=LOC100217166 PE=4 SV=1;tr|A0A096QBA3|A0A096QBA3_MAIZE U	7	7	7	38.8	38.8	38.8	34.407	0	103.32	18	21.9063	22.8566	22.0822	22.5047	23.6726	22.5559	0.584992	-0.629352
tr|B4G0Q9|B4G0Q9_MAIZE;tr|B4FRL4|B4FRL4_MAIZE;tr|B4FKG5|B4FKG5_MAIZE	tr|B4G0Q9|B4G0Q9_MAIZE	Zm.141747	tr|B4G0Q9|B4G0Q9_MAIZE Abscisic stress ripening protein 2 OS=Zea mays GN=Zm.141747 PE=2 SV=1	5	5	5	64.9	64.9	64.9	14.904	0	107.91	17	22.2178	24.2537	22.8322	22.8524	23.9938	24.342	0.346124	-0.628138
tr|B4FSC5|B4FSC5_MAIZE;tr|B4FT80|B4FT80_MAIZE	tr|B4FSC5|B4FSC5_MAIZE;tr|B4FT80|B4FT80_MAIZE	LOC100283737	tr|B4FSC5|B4FSC5_MAIZE OB-fold nucleic acid binding domain containing protein OS=Zea mays GN=LOC100283737 PE=2 SV=1;tr|B4FT80|B4FT80_MAIZE OB-fold nucleic acid binding domain containing protein OS=Zea mays GN=LOC100283190 PE=2 SV=1	3	3	3	30.5	30.5	30.5	18.077	0	24.049	5	20.5886	21.137	20.7126	20.6897	22.7977	20.8348	0.376539	-0.627993
tr|A0A096RI41|A0A096RI41_MAIZE	tr|A0A096RI41|A0A096RI41_MAIZE	Zm.11697	tr|A0A096RI41|A0A096RI41_MAIZE Uncharacterized protein OS=Zea mays GN=Zm.11697 PE=4 SV=1	5	5	5	6.5	6.5	6.5	114.75	0	35.416	7	20.1011	20.4077	19.6381	20.4926	21.0841	20.4529	0.970903	-0.62758
tr|B6SGB6|B6SGB6_MAIZE;tr|A0A096S0J0|A0A096S0J0_MAIZE	tr|B6SGB6|B6SGB6_MAIZE;tr|A0A096S0J0|A0A096S0J0_MAIZE	gpm893	tr|B6SGB6|B6SGB6_MAIZE Pyrophosphate--fructose 6-phosphate 1-phosphotransferase alpha subunit OS=Zea mays GN=gpm893 PE=2 SV=1;tr|A0A096S0J0|A0A096S0J0_MAIZE Uncharacterized protein OS=Zea mays GN=pco110217 PE=3 SV=1	3	3	3	7.8	7.8	7.8	67.107	0	48.606	5	20.9767	20.78	20.9123	20.8953	22.5258	21.1294	0.540603	-0.627181
tr|A0A096SMW4|A0A096SMW4_MAIZE;tr|A0A096T503|A0A096T503_MAIZE	tr|A0A096SMW4|A0A096SMW4_MAIZE		tr|A0A096SMW4|A0A096SMW4_MAIZE Uncharacterized protein OS=Zea mays PE=4 SV=1	18	18	10	26.6	26.6	16.4	86.463	0	202.92	32	23.1743	23.6259	23.3619	23.9317	24.5576	23.5527	0.911548	-0.626658
tr|K7TL43|K7TL43_MAIZE;tr|K7TU03|K7TU03_MAIZE;tr|B4G1Z5|B4G1Z5_MAIZE;tr|K7U442|K7U442_MAIZE;tr|C0PGV5|C0PGV5_MAIZE;tr|B4FMV7|B4FMV7_MAIZE;tr|K7TTZ8|K7TTZ8_MAIZE;tr|K7TPX2|K7TPX2_MAIZE	tr|K7TL43|K7TL43_MAIZE;tr|K7TU03|K7TU03_MAIZE;tr|B4G1Z5|B4G1Z5_MAIZE;tr|K7U442|K7U442_MAIZE;tr|C0PGV5|C0PGV5_MAIZE;tr|B4FMV7|B4FMV7_MAIZE;tr|K7TTZ8|K7TTZ8_MAIZE	LOC100274566	tr|K7TL43|K7TL43_MAIZE Uncharacterized protein OS=Zea mays GN=LOC100274566 PE=4 SV=1;tr|K7TU03|K7TU03_MAIZE Uncharacterized protein OS=Zea mays GN=LOC100274566 PE=4 SV=1;tr|B4G1Z5|B4G1Z5_MAIZE Uncharacterized protein OS=Zea mays GN=LOC100274566 PE=2 SV=1;t	5	5	5	13.8	13.8	13.8	38.099	0	32.178	5	20.0745	20.3665	19.9158	20.742	21.1848	20.3001	1.01783	-0.623364
tr|B7ZYX8|B7ZYX8_MAIZE	tr|B7ZYX8|B7ZYX8_MAIZE	Zm.81033	tr|B7ZYX8|B7ZYX8_MAIZE UDP-glucose 6-dehydrogenase OS=Zea mays GN=Zm.81033 PE=2 SV=1	14	14	2	38.8	38.8	4	52.937	0	223.05	47	23.432	24.6473	24.5226	24.0015	25.849	24.6191	0.394751	-0.622594
tr|B4G011|B4G011_MAIZE;tr|K7VBU7|K7VBU7_MAIZE	tr|B4G011|B4G011_MAIZE;tr|K7VBU7|K7VBU7_MAIZE	Zm.85396	tr|B4G011|B4G011_MAIZE D-3-phosphoglycerate dehydrogenase OS=Zea mays GN=Zm.85396 PE=2 SV=1;tr|K7VBU7|K7VBU7_MAIZE Uncharacterized protein OS=Zea mays GN=Zm.85396 PE=4 SV=1	6	5	5	15.3	13.8	13.8	61.722	0	37.804	5	20.3479	20.9879	20.1315	20.9852	21.644	20.7051	0.75497	-0.622366
tr|K7TM64|K7TM64_MAIZE	tr|K7TM64|K7TM64_MAIZE	Zm.66436	tr|K7TM64|K7TM64_MAIZE Pyruvate kinase OS=Zea mays GN=Zm.66436 PE=3 SV=1	10	10	3	28.1	28.1	9.7	57.337	0	153.72	14	22.5979	22.9458	22.0705	22.7913	23.8055	22.8835	0.687342	-0.622059
tr|Q9SWR9|Q9SWR9_MAIZE	tr|Q9SWR9|Q9SWR9_MAIZE	LOC541781	tr|Q9SWR9|Q9SWR9_MAIZE Acetyltransferase component of pyruvate dehydrogenase complex OS=Zea mays GN=LOC541781 PE=2 SV=1	7	7	4	12.7	12.7	6.8	58.331	0	63.054	16	22.6088	22.873	22.997	23.4064	23.7441	23.1844	1.44513	-0.618692
tr|B6TNC0|B6TNC0_MAIZE	tr|B6TNC0|B6TNC0_MAIZE	LOC100502367	tr|B6TNC0|B6TNC0_MAIZE Ankyrin repeat domain-containing protein 2 OS=Zea mays GN=LOC100502367 PE=2 SV=1	3	3	3	8	8	8	34.864	0	22.493	4	19.7637	20.1831	19.8886	20.0378	21.6144	20.038	0.500188	-0.618268
tr|K7U5M2|K7U5M2_MAIZE;tr|O50019|O50019_MAIZE;tr|B4FL36|B4FL36_MAIZE;tr|K7TXQ1|K7TXQ1_MAIZE	tr|K7U5M2|K7U5M2_MAIZE;tr|O50019|O50019_MAIZE;tr|B4FL36|B4FL36_MAIZE;tr|K7TXQ1|K7TXQ1_MAIZE	yptm3	tr|K7U5M2|K7U5M2_MAIZE Uncharacterized protein OS=Zea mays GN=yptm3 PE=3 SV=1;tr|O50019|O50019_MAIZE Ras protein Rab-2-A OS=Zea mays GN=yptm3 PE=2 SV=1;tr|B4FL36|B4FL36_MAIZE Uncharacterized protein OS=Zea mays GN=LOC100217047 PE=2 SV=1;tr|K7TXQ1|K7TXQ1_MA	5	5	2	32.7	32.7	13.6	21.704	0	45.721	11	19.6929	21.8645	21.8591	21.6616	22.0623	21.5369	0.343988	-0.614746
tr|A0A096Q1F7|A0A096Q1F7_MAIZE	tr|A0A096Q1F7|A0A096Q1F7_MAIZE		tr|A0A096Q1F7|A0A096Q1F7_MAIZE Uncharacterized protein OS=Zea mays PE=3 SV=1	7	7	4	14.1	14.1	8.9	77.726	0	68.138	7	21.2106	21.7432	20.2655	21.3416	22.3884	21.3323	0.47956	-0.614332
tr|K7TXI5|K7TXI5_MAIZE;tr|B4F9J6|B4F9J6_MAIZE	tr|K7TXI5|K7TXI5_MAIZE;tr|B4F9J6|B4F9J6_MAIZE	Zm.41417	tr|K7TXI5|K7TXI5_MAIZE Chlorophyll a/b-binding apoprotein CP24 OS=Zea mays GN=Zm.41417 PE=4 SV=1;tr|B4F9J6|B4F9J6_MAIZE Uncharacterized protein OS=Zea mays GN=Zm.41417 PE=2 SV=1	6	6	5	34.3	34.3	29.4	26.586	0	88.588	37	24.4158	25.0161	24.8885	25.5658	25.5978	24.9911	1.06967	-0.611446
tr|K7UXV6|K7UXV6_MAIZE;tr|A0A096QMW3|A0A096QMW3_MAIZE;tr|A0A096QMW2|A0A096QMW2_MAIZE	tr|K7UXV6|K7UXV6_MAIZE;tr|A0A096QMW3|A0A096QMW3_MAIZE;tr|A0A096QMW2|A0A096QMW2_MAIZE	pco103510	tr|K7UXV6|K7UXV6_MAIZE Uncharacterized protein OS=Zea mays GN=pco103510 PE=4 SV=1;tr|A0A096QMW3|A0A096QMW3_MAIZE Uncharacterized protein OS=Zea mays GN=pco103509 PE=4 SV=1;tr|A0A096QMW2|A0A096QMW2_MAIZE Uncharacterized protein OS=Zea mays GN=pco103509 PE=4	2	2	2	4.2	4.2	4.2	68.08	0	14.101	2	19.9389	19.2818	19.3799	20.2431	19.9794	20.2111	1.29658	-0.610987
tr|A0A096SP79|A0A096SP79_MAIZE;tr|C4JA00|C4JA00_MAIZE	tr|A0A096SP79|A0A096SP79_MAIZE;tr|C4JA00|C4JA00_MAIZE	Zm.78907	tr|A0A096SP79|A0A096SP79_MAIZE Uncharacterized protein OS=Zea mays GN=Zm.78907 PE=4 SV=1;tr|C4JA00|C4JA00_MAIZE Uncharacterized protein OS=Zea mays GN=Zm.78907 PE=2 SV=1	3	3	3	17.8	17.8	17.8	26.938	0	25.488	5	21.1324	21.2107	19.9515	21.1894	21.7708	21.1624	0.602285	-0.60933
tr|C0HIC4|C0HIC4_MAIZE;tr|B4FDE3|B4FDE3_MAIZE;sp|Q41852|RS21_MAIZE;tr|A0A096S1X7|A0A096S1X7_MAIZE;tr|A0A096RG34|A0A096RG34_MAIZE;tr|A0A096S1X8|A0A096S1X8_MAIZE;tr|A0A096SN21|A0A096SN21_MAIZE;tr|K7VLX2|K7VLX2_MAIZE;tr|A0A096S7T3|A0A096S7T3_MAIZE;tr|A0A096U9R7|A0A096U9R7_MAIZE;tr|A0A096QRH0|A0A096QRH0_MAIZE	tr|C0HIC4|C0HIC4_MAIZE;tr|B4FDE3|B4FDE3_MAIZE;sp|Q41852|RS21_MAIZE;tr|A0A096S1X7|A0A096S1X7_MAIZE;tr|A0A096RG34|A0A096RG34_MAIZE;tr|A0A096S1X8|A0A096S1X8_MAIZE;tr|A0A096SN21|A0A096SN21_MAIZE;tr|K7VLX2|K7VLX2_MAIZE;tr|A0A096S7T3|A0A096S7T3_MAIZE;tr|A0A096U9R7|A0A096U9R7_MAIZE;tr|A0A096QRH0|A0A096QRH0_MAIZE		tr|C0HIC4|C0HIC4_MAIZE 40S ribosomal protein S21 OS=Zea mays PE=2 SV=1;tr|B4FDE3|B4FDE3_MAIZE 40S ribosomal protein S21 OS=Zea mays GN=LOC542458 PE=2 SV=1;sp|Q41852|RS21_MAIZE 40S ribosomal protein S21 OS=Zea mays GN=RPS21 PE=3 SV=1;tr|A0A096S1X7|A0A096S1X	2	2	2	23.8	23.8	23.8	8.8778	0	13.914	17	21.9113	22.9305	21.731	22.7845	23.7714	21.8434	0.381863	-0.608839
tr|B8A1R8|B8A1R8_MAIZE;tr|A0A096RTH2|A0A096RTH2_MAIZE	tr|B8A1R8|B8A1R8_MAIZE;tr|A0A096RTH2|A0A096RTH2_MAIZE	Zm.87255	tr|B8A1R8|B8A1R8_MAIZE Uncharacterized protein OS=Zea mays GN=Zm.87255 PE=2 SV=1;tr|A0A096RTH2|A0A096RTH2_MAIZE Uncharacterized protein OS=Zea mays GN=Zm.87255 PE=3 SV=1	18	2	2	29.5	3.9	3.9	84.618	0	17.478	4	21.0231	21.2713	20.2554	20.8996	22.0895	21.3841	0.588201	-0.607793
tr|B4FIM3|B4FIM3_MAIZE;sp|O81220|DCUP_MAIZE	tr|B4FIM3|B4FIM3_MAIZE;sp|O81220|DCUP_MAIZE	Zm.385	tr|B4FIM3|B4FIM3_MAIZE Uroporphyrinogen decarboxylase OS=Zea mays GN=Zm.385 PE=2 SV=1;sp|O81220|DCUP_MAIZE Uroporphyrinogen decarboxylase, chloroplastic OS=Zea mays GN=LES22 PE=2 SV=1	5	5	5	18	18	18	43.496	0	72.609	8	21.6288	22.8379	19.6879	21.5003	22.8593	21.614	0.234612	-0.606302
tr|B4FWG2|B4FWG2_MAIZE	tr|B4FWG2|B4FWG2_MAIZE	LOC100278292	tr|B4FWG2|B4FWG2_MAIZE Uncharacterized protein OS=Zea mays GN=LOC100278292 PE=2 SV=1	10	10	6	44.2	44.2	30.1	37.926	0	211.68	41	24.1997	24.4728	23.651	24.9357	24.3572	24.8425	0.938702	-0.604011
tr|B7ZZ42|B7ZZ42_MAIZE;tr|A0A096TAV5|A0A096TAV5_MAIZE	tr|B7ZZ42|B7ZZ42_MAIZE;tr|A0A096TAV5|A0A096TAV5_MAIZE	Zm.46914	tr|B7ZZ42|B7ZZ42_MAIZE Uncharacterized protein OS=Zea mays GN=Zm.46914 PE=2 SV=1;tr|A0A096TAV5|A0A096TAV5_MAIZE Uncharacterized protein OS=Zea mays GN=Zm.46914 PE=3 SV=1	43	43	5	66.9	66.9	13.4	71.162	0	323.31	289	27.8963	28.7386	28.4594	28.4656	29.5946	28.8337	0.654706	-0.599846
tr|B4FAD1|B4FAD1_MAIZE;tr|K7V1W5|K7V1W5_MAIZE;tr|B8A068|B8A068_MAIZE	tr|B4FAD1|B4FAD1_MAIZE;tr|K7V1W5|K7V1W5_MAIZE;tr|B8A068|B8A068_MAIZE	cl2757_5c	tr|B4FAD1|B4FAD1_MAIZE S-adenosylmethionine synthase OS=Zea mays GN=cl2757_5c PE=2 SV=1;tr|K7V1W5|K7V1W5_MAIZE S-adenosylmethionine synthase OS=Zea mays GN=cl2757_5c PE=3 SV=1;tr|B8A068|B8A068_MAIZE S-adenosylmethionine synthase OS=Zea mays GN=Zm.20018 PE=	20	20	7	59.6	59.6	26.5	43.017	0	323.31	110	26.0051	26.9218	26.5518	26.408	27.9444	26.9232	0.499099	-0.598965
tr|C0PDM1|C0PDM1_MAIZE;tr|K7VLX1|K7VLX1_MAIZE;tr|A0A096S3P4|A0A096S3P4_MAIZE;tr|K7VKN2|K7VKN2_MAIZE;tr|A0A096S3P5|A0A096S3P5_MAIZE	tr|C0PDM1|C0PDM1_MAIZE;tr|K7VLX1|K7VLX1_MAIZE	LOC100383150	tr|C0PDM1|C0PDM1_MAIZE Uncharacterized protein OS=Zea mays GN=LOC100383150 PE=2 SV=1;tr|K7VLX1|K7VLX1_MAIZE Uncharacterized protein OS=Zea mays GN=LOC100383150 PE=4 SV=1	5	5	3	9.6	9.6	5.7	75.784	0	45.815	5	19.9012	20.2717	20.4653	20.3414	21.5616	20.5286	0.653258	-0.597771
sp|B4FBQ7|CSPL6_MAIZE;tr|A0A096U6H7|A0A096U6H7_MAIZE;tr|K7TSJ3|K7TSJ3_MAIZE;sp|B6SR79|CSPL7_MAIZE	sp|B4FBQ7|CSPL6_MAIZE;tr|A0A096U6H7|A0A096U6H7_MAIZE;tr|K7TSJ3|K7TSJ3_MAIZE;sp|B6SR79|CSPL7_MAIZE		sp|B4FBQ7|CSPL6_MAIZE CASP-like protein 2A1 OS=Zea mays PE=2 SV=1;tr|A0A096U6H7|A0A096U6H7_MAIZE CASP-like protein OS=Zea mays PE=3 SV=1;tr|K7TSJ3|K7TSJ3_MAIZE CASP-like protein OS=Zea mays GN=si606073g10 PE=3 SV=1;sp|B6SR79|CSPL7_MAIZE CASP-like protein 2	2	2	2	18.3	18.3	18.3	22.311	0	21.254	6	21.3484	21.5914	20.0146	21.7809	21.4356	21.53	0.524472	-0.597375
tr|A0A096SPN8|A0A096SPN8_MAIZE;tr|A0A096SPN9|A0A096SPN9_MAIZE	tr|A0A096SPN8|A0A096SPN8_MAIZE;tr|A0A096SPN9|A0A096SPN9_MAIZE	Zm.27440	tr|A0A096SPN8|A0A096SPN8_MAIZE Uncharacterized protein OS=Zea mays GN=Zm.27440 PE=4 SV=1;tr|A0A096SPN9|A0A096SPN9_MAIZE Uncharacterized protein OS=Zea mays GN=Zm.27440 PE=4 SV=1	22	22	20	21.9	21.9	20.5	149.97	0	181.94	28	22.7126	22.8847	23.2633	23.2559	23.612	23.7731	1.24859	-0.593494
tr|C0PPG1|C0PPG1_MAIZE	tr|C0PPG1|C0PPG1_MAIZE	LOC100281798	tr|C0PPG1|C0PPG1_MAIZE Uncharacterized protein OS=Zea mays GN=LOC100281798 PE=2 SV=1	9	9	9	38.1	38.1	38.1	27.435	0	76.022	15	22.0788	22.3543	21.8518	22.3484	23.7303	21.9807	0.463039	-0.591506
tr|C0PFW3|C0PFW3_MAIZE;sp|P15719|MDHP_MAIZE	tr|C0PFW3|C0PFW3_MAIZE;sp|P15719|MDHP_MAIZE	mdh6	tr|C0PFW3|C0PFW3_MAIZE Uncharacterized protein OS=Zea mays GN=mdh6 PE=2 SV=1;sp|P15719|MDHP_MAIZE Malate dehydrogenase [NADP], chloroplastic OS=Zea mays PE=1 SV=1	14	14	14	45.1	45.1	45.1	46.786	0	323.31	54	24.0927	25.6985	24.365	24.9705	25.9742	24.9806	0.420793	-0.589717
tr|K7US09|K7US09_MAIZE;tr|A0A096T292|A0A096T292_MAIZE;tr|C0HIN7|C0HIN7_MAIZE	tr|K7US09|K7US09_MAIZE;tr|A0A096T292|A0A096T292_MAIZE	ZEAMMB73_758959	tr|K7US09|K7US09_MAIZE Uncharacterized protein OS=Zea mays GN=ZEAMMB73_758959 PE=4 SV=1;tr|A0A096T292|A0A096T292_MAIZE Uncharacterized protein OS=Zea mays PE=4 SV=1	7	6	6	21.8	15.8	15.8	49.521	0	50.114	8	20.4747	21.8589	21.6461	21.6564	22.3871	21.6967	0.525247	-0.586795
sp|P06671|CB22_MAIZE	sp|P06671|CB22_MAIZE	2	sp|P06671|CB22_MAIZE Chlorophyll a-b binding protein, chloroplastic OS=Zea mays PE=2 SV=1	3	1	0	23.8	6	0	27.995	0	24.739	14	23.7006	23.8743	24.0086	23.876	25.5883	23.876	0.434081	-0.585598
sp|Q9SE94|MTHR1_MAIZE	sp|Q9SE94|MTHR1_MAIZE		sp|Q9SE94|MTHR1_MAIZE Methylenetetrahydrofolate reductase 1 OS=Zea mays PE=2 SV=1	13	13	13	24.5	24.5	24.5	66.428	0	174.79	41	23.571	24.5155	24.1352	24.233	25.1467	24.5914	0.695536	-0.583124
tr|B4FPV0|B4FPV0_MAIZE;tr|A0A096TYU7|A0A096TYU7_MAIZE;tr|B4FSH6|B4FSH6_MAIZE;tr|A0A096TYU8|A0A096TYU8_MAIZE	tr|B4FPV0|B4FPV0_MAIZE;tr|A0A096TYU7|A0A096TYU7_MAIZE;tr|B4FSH6|B4FSH6_MAIZE;tr|A0A096TYU8|A0A096TYU8_MAIZE	LOC100272664	tr|B4FPV0|B4FPV0_MAIZE Uncharacterized protein OS=Zea mays GN=LOC100272664 PE=2 SV=1;tr|A0A096TYU7|A0A096TYU7_MAIZE Uncharacterized protein OS=Zea mays GN=LOC100272664 PE=4 SV=1;tr|B4FSH6|B4FSH6_MAIZE Uncharacterized protein OS=Zea mays GN=LOC100272664 PE=	2	2	2	27.9	27.9	27.9	13.683	0	28.23	4	19.248	22.5785	19.3524	20.8536	21.0967	20.9743	0.205242	-0.581932
tr|A0A0D1CW71|A0A0D1CW71_USTMA	tr|A0A0D1CW71|A0A0D1CW71_USTMA	UMAG_01788	tr|A0A0D1CW71|A0A0D1CW71_USTMA Chromosome 3, whole genome shotgun sequence OS=Ustilago maydis (strain 521 / FGSC 9021) GN=UMAG_01788 PE=4 SV=1	8	8	8	39.1	39.1	39.1	33.516	0	82.097	18	18.9909	23.8046	22.0081	21.8893	22.1069	22.5524	0.153253	-0.581652
tr|C4JA40|C4JA40_MAIZE	tr|C4JA40|C4JA40_MAIZE	Zm.12249	tr|C4JA40|C4JA40_MAIZE Phosphoribosylformylglycinamidine cyclo-ligase OS=Zea mays GN=Zm.12249 PE=2 SV=1	5	5	5	20.7	20.7	20.7	40.91	0	35.997	6	20.1508	20.7599	19.8361	20.69	21.2035	20.596	0.813771	-0.580873
tr|B6T9T4|B6T9T4_MAIZE;tr|A0A096Q915|A0A096Q915_MAIZE	tr|B6T9T4|B6T9T4_MAIZE;tr|A0A096Q915|A0A096Q915_MAIZE	cl4569_1c	tr|B6T9T4|B6T9T4_MAIZE ATP-dependent Clp protease proteolytic subunit OS=Zea mays GN=cl4569_1c PE=2 SV=1;tr|A0A096Q915|A0A096Q915_MAIZE ATP-dependent Clp protease proteolytic subunit OS=Zea mays GN=cl4569_1c PE=3 SV=1	4	4	4	13.6	13.6	13.6	36.992	0	27.459	14	20.7585	20.603	21.2305	21.1925	21.7728	21.3688	1.0697	-0.580685
tr|A0A096RLY4|A0A096RLY4_MAIZE	tr|A0A096RLY4|A0A096RLY4_MAIZE	cl2592_1	tr|A0A096RLY4|A0A096RLY4_MAIZE Eukaryotic translation initiation factor 3 subunit D OS=Zea mays GN=cl2592_1 PE=3 SV=1	7	7	5	12.7	12.7	10.8	65.119	0	323.31	15	21.9422	21.9788	22.0685	22.4401	22.8117	22.4602	1.98048	-0.574146
tr|B6T8U0|B6T8U0_MAIZE;tr|A0A096RW64|A0A096RW64_MAIZE;tr|A0A096RW66|A0A096RW66_MAIZE;tr|A0A096RW67|A0A096RW67_MAIZE	tr|B6T8U0|B6T8U0_MAIZE;tr|A0A096RW64|A0A096RW64_MAIZE;tr|A0A096RW66|A0A096RW66_MAIZE		tr|B6T8U0|B6T8U0_MAIZE Plasminogen activator inhibitor 1 RNA-binding protein OS=Zea mays PE=2 SV=1;tr|A0A096RW64|A0A096RW64_MAIZE Uncharacterized protein OS=Zea mays PE=4 SV=1;tr|A0A096RW66|A0A096RW66_MAIZE Uncharacterized protein OS=Zea mays PE=4 SV=1	19	19	5	49.2	49.2	10.6	40.432	0	323.31	65	24.6267	25.0864	25.131	25.4077	26.0779	25.0675	0.777427	-0.569658
tr|C4JBA3|C4JBA3_MAIZE;tr|A0A096T8F8|A0A096T8F8_MAIZE;tr|B6UGS8|B6UGS8_MAIZE;tr|K7TGC6|K7TGC6_MAIZE;tr|A0A096T8F9|A0A096T8F9_MAIZE	tr|C4JBA3|C4JBA3_MAIZE;tr|A0A096T8F8|A0A096T8F8_MAIZE;tr|B6UGS8|B6UGS8_MAIZE;tr|K7TGC6|K7TGC6_MAIZE;tr|A0A096T8F9|A0A096T8F9_MAIZE	Zm.10219	tr|C4JBA3|C4JBA3_MAIZE Uncharacterized protein OS=Zea mays GN=Zm.10219 PE=2 SV=1;tr|A0A096T8F8|A0A096T8F8_MAIZE Uncharacterized protein OS=Zea mays GN=Zm.10219 PE=4 SV=1;tr|B6UGS8|B6UGS8_MAIZE Anthranilate synthase component II OS=Zea mays GN=LOC100286252	3	3	3	23.9	23.9	23.9	20.458	0	25.104	4	19.7101	21.0328	20.9526	20.9778	21.5859	20.8351	0.51191	-0.567786
tr|A0A096RI98|A0A096RI98_MAIZE;tr|A0A096TN58|A0A096TN58_MAIZE;tr|B4FZ37|B4FZ37_MAIZE	tr|A0A096RI98|A0A096RI98_MAIZE;tr|A0A096TN58|A0A096TN58_MAIZE;tr|B4FZ37|B4FZ37_MAIZE	Zm.119522	tr|A0A096RI98|A0A096RI98_MAIZE Uncharacterized protein OS=Zea mays GN=Zm.119522 PE=4 SV=1;tr|A0A096TN58|A0A096TN58_MAIZE Uncharacterized protein OS=Zea mays GN=LOC100274109 PE=4 SV=1;tr|B4FZ37|B4FZ37_MAIZE Uncharacterized protein OS=Zea mays GN=LOC10027410	2	2	2	8.2	8.2	8.2	39.888	0	18.239	5	21.4783	21.1694	19.4808	21.3318	21.4108	21.0836	0.377961	-0.565929
tr|B4FAZ7|B4FAZ7_MAIZE;tr|B8A0V3|B8A0V3_MAIZE;tr|C0PG34|C0PG34_MAIZE	tr|B4FAZ7|B4FAZ7_MAIZE	IDP813	tr|B4FAZ7|B4FAZ7_MAIZE 50S ribosomal protein L13 OS=Zea mays GN=IDP813 PE=2 SV=1	8	8	8	40.5	40.5	40.5	26.199	0	75.861	14	22.5909	22.8059	22.4449	22.7382	24.0532	22.7405	0.554277	-0.563419
tr|B4FI96|B4FI96_MAIZE;tr|K7WH90|K7WH90_MAIZE;tr|K7VHM0|K7VHM0_MAIZE	tr|B4FI96|B4FI96_MAIZE;tr|K7WH90|K7WH90_MAIZE	Zm.74340	tr|B4FI96|B4FI96_MAIZE Uncharacterized protein OS=Zea mays GN=Zm.74340 PE=2 SV=1;tr|K7WH90|K7WH90_MAIZE Uncharacterized protein OS=Zea mays GN=Zm.74340 PE=4 SV=1	3	3	3	8.5	8.5	8.5	50.752	0	22.888	4	19.5499	19.9795	19.5674	20.5143	19.9259	20.3344	1.17582	-0.559265
tr|B4FC17|B4FC17_MAIZE	tr|B4FC17|B4FC17_MAIZE	LOC100192625	tr|B4FC17|B4FC17_MAIZE Uncharacterized protein OS=Zea mays GN=LOC100192625 PE=2 SV=1	13	5	1	59.3	15.6	7.4	15.461	0	36.434	13	22.4145	22.5329	22.731	22.6997	23.7265	22.9282	0.794842	-0.558701
tr|A0A096QRL3|A0A096QRL3_MAIZE;tr|A0A096QRL6|A0A096QRL6_MAIZE	tr|A0A096QRL3|A0A096QRL3_MAIZE;tr|A0A096QRL6|A0A096QRL6_MAIZE	Zm.6146	tr|A0A096QRL3|A0A096QRL3_MAIZE Uncharacterized protein OS=Zea mays GN=Zm.6146 PE=4 SV=1;tr|A0A096QRL6|A0A096QRL6_MAIZE Uncharacterized protein OS=Zea mays GN=Zm.6146 PE=4 SV=1	6	6	6	10.7	10.7	10.7	65.11	0	40.583	11	20.1306	21.9889	21.4338	21.4772	21.9583	21.7931	0.418357	-0.558395
tr|B6TPG0|B6TPG0_MAIZE	tr|B6TPG0|B6TPG0_MAIZE	Zm.99159	tr|B6TPG0|B6TPG0_MAIZE Elongation factor Tu OS=Zea mays GN=Zm.99159 PE=2 SV=1	26	26	5	62.8	62.8	14.8	50.536	0	323.31	157	26.5379	27.3768	26.8121	27.0818	28.1218	27.1961	0.607388	-0.557625
tr|Q9M588|Q9M588_MAIZE;tr|C4J530|C4J530_MAIZE;tr|A0A096TMX1|A0A096TMX1_MAIZE	tr|Q9M588|Q9M588_MAIZE	PHB2	tr|Q9M588|Q9M588_MAIZE Prohibitin OS=Zea mays GN=PHB2 PE=2 SV=1	5	5	5	21.5	21.5	21.5	30.721	0	42.086	14	22.6481	22.7643	22.3944	23.5007	22.5366	23.442	0.777211	-0.557494
tr|A0A0D1C4X8|A0A0D1C4X8_USTMA	tr|A0A0D1C4X8|A0A0D1C4X8_USTMA	UMAG_03294	tr|A0A0D1C4X8|A0A0D1C4X8_USTMA Chromosome 8, whole genome shotgun sequence OS=Ustilago maydis (strain 521 / FGSC 9021) GN=UMAG_03294 PE=4 SV=1	4	4	4	23.6	23.6	23.6	28.364	0	57.098	9	18.935	22.9956	22.1765	22.2471	21.2249	22.305	0.162415	-0.556632
tr|B6UHI4|B6UHI4_MAIZE;tr|B6T9C0|B6T9C0_MAIZE;tr|A0A096T3J3|A0A096T3J3_MAIZE;tr|K7W9V2|K7W9V2_MAIZE;tr|K7UFW5|K7UFW5_MAIZE;tr|K7VVF3|K7VVF3_MAIZE;tr|A0A0D1CAX4|A0A0D1CAX4_USTMA	tr|B6UHI4|B6UHI4_MAIZE;tr|B6T9C0|B6T9C0_MAIZE;tr|A0A096T3J3|A0A096T3J3_MAIZE;tr|K7W9V2|K7W9V2_MAIZE	LOC100286306	tr|B6UHI4|B6UHI4_MAIZE Putative ATPase, V1 complex, subunit B protein OS=Zea mays GN=LOC100286306 PE=2 SV=1;tr|B6T9C0|B6T9C0_MAIZE Uncharacterized protein OS=Zea mays GN=Zm.95714 PE=2 SV=1;tr|A0A096T3J3|A0A096T3J3_MAIZE Uncharacterized protein OS=Zea mays	17	17	17	47.4	47.4	47.4	54.088	0	228.36	37	24.0365	25.0343	22.7654	24.486	24.5097	24.5051	0.351019	-0.554897
tr|C4JC17|C4JC17_MAIZE;tr|A0A096R8S9|A0A096R8S9_MAIZE	tr|C4JC17|C4JC17_MAIZE	LOC100502498	tr|C4JC17|C4JC17_MAIZE Uncharacterized protein OS=Zea mays GN=LOC100502498 PE=2 SV=1	11	11	8	23	23	16.3	64.211	0	154.52	16	22.5869	22.3947	22.5894	22.6834	23.6011	22.9501	0.925144	-0.554509
tr|B4F848|B4F848_MAIZE;tr|K7V9N5|K7V9N5_MAIZE	tr|B4F848|B4F848_MAIZE;tr|K7V9N5|K7V9N5_MAIZE	pco135715c	tr|B4F848|B4F848_MAIZE Chaperonin OS=Zea mays GN=pco135715c PE=2 SV=1;tr|K7V9N5|K7V9N5_MAIZE Uncharacterized protein OS=Zea mays GN=pco135715c PE=3 SV=1	13	13	11	67.5	67.5	61	25.754	0	205.68	54	24.5124	24.9551	23.8799	24.4402	26.0332	24.5366	0.387329	-0.554185
tr|B4FDT0|B4FDT0_MAIZE;tr|K7V7A8|K7V7A8_MAIZE	tr|B4FDT0|B4FDT0_MAIZE;tr|K7V7A8|K7V7A8_MAIZE	Zm.92654	tr|B4FDT0|B4FDT0_MAIZE 40S ribosomal protein S20 OS=Zea mays GN=Zm.92654 PE=2 SV=1;tr|K7V7A8|K7V7A8_MAIZE Uncharacterized protein OS=Zea mays GN=Zm.92654 PE=4 SV=1	3	2	2	25	19.5	19.5	14.002	0	16.482	13	24.0225	23.4882	23.4476	24.184	24.5165	23.9182	1.02492	-0.553423
tr|A0A096S4K7|A0A096S4K7_MAIZE;tr|K7V1Z0|K7V1Z0_MAIZE;tr|K7UU30|K7UU30_MAIZE	tr|A0A096S4K7|A0A096S4K7_MAIZE;tr|K7V1Z0|K7V1Z0_MAIZE;tr|K7UU30|K7UU30_MAIZE		tr|A0A096S4K7|A0A096S4K7_MAIZE Uncharacterized protein OS=Zea mays PE=4 SV=1;tr|K7V1Z0|K7V1Z0_MAIZE Uncharacterized protein OS=Zea mays GN=ZEAMMB73_185883 PE=4 SV=1;tr|K7UU30|K7UU30_MAIZE Uncharacterized protein OS=Zea mays GN=ZEAMMB73_185883 PE=4 SV=1	3	3	3	12	12	12	39.305	0	31.265	4	20.8664	20.8682	19.8079	20.5901	21.8021	20.8092	0.4657	-0.552948
sp|P48184|PSBD_MAIZE	sp|P48184|PSBD_MAIZE	psbD	sp|P48184|PSBD_MAIZE Photosystem II D2 protein OS=Zea mays GN=psbD PE=1 SV=1	4	4	4	15.3	15.3	15.3	39.603	0	172.47	46	25.5335	25.7952	26.3679	26.0997	27.0592	26.1961	0.635666	-0.552824
sp|P49079|AKH1_MAIZE;tr|K7TVF1|K7TVF1_MAIZE;tr|A0A096S9L4|A0A096S9L4_MAIZE;sp|P49080|AKH2_MAIZE;tr|K7TYZ0|K7TYZ0_MAIZE	sp|P49079|AKH1_MAIZE;tr|K7TVF1|K7TVF1_MAIZE	AKHSDH1	sp|P49079|AKH1_MAIZE Bifunctional aspartokinase/homoserine dehydrogenase 1, chloroplastic OS=Zea mays GN=AKHSDH1 PE=2 SV=1;tr|K7TVF1|K7TVF1_MAIZE Homoserine dehydrogenase OS=Zea mays GN=Zm.145280 PE=3 SV=1	8	8	8	8.5	8.5	8.5	100.33	0	66.829	8	21.0977	21.0764	20.4854	20.8682	22.252	21.1952	0.5238	-0.551935
tr|B6TRZ5|B6TRZ5_MAIZE;tr|K7TYI1|K7TYI1_MAIZE	tr|B6TRZ5|B6TRZ5_MAIZE;tr|K7TYI1|K7TYI1_MAIZE	LOC100284276	tr|B6TRZ5|B6TRZ5_MAIZE ATP-dependent Clp protease proteolytic subunit OS=Zea mays GN=LOC100284276 PE=2 SV=1;tr|K7TYI1|K7TYI1_MAIZE ATP-dependent Clp protease proteolytic subunit OS=Zea mays GN=pco133717 PE=3 SV=1	5	5	3	28.1	28.1	23.5	32.358	0	121.6	30	23.9551	24.1673	24.1139	24.6935	25.0144	24.1818	1.03244	-0.551125
tr|C0HHU2|C0HHU2_MAIZE;tr|A0A096SFY3|A0A096SFY3_MAIZE;tr|A0A096QP05|A0A096QP05_MAIZE;tr|A0A096SFY4|A0A096SFY4_MAIZE;tr|A0A096TA12|A0A096TA12_MAIZE;tr|A0A096TA13|A0A096TA13_MAIZE	tr|C0HHU2|C0HHU2_MAIZE	LOC100381658	tr|C0HHU2|C0HHU2_MAIZE Uncharacterized protein OS=Zea mays GN=LOC100381658 PE=2 SV=1	6	6	3	18.3	18.3	8.6	60.289	0	62.412	10	20.9931	21.2638	20.5523	20.9494	22.1294	21.3823	0.614727	-0.550659
tr|A0A096PRG4|A0A096PRG4_MAIZE;tr|A0A096PRG5|A0A096PRG5_MAIZE	tr|A0A096PRG4|A0A096PRG4_MAIZE		tr|A0A096PRG4|A0A096PRG4_MAIZE 60S ribosomal protein L6 OS=Zea mays PE=3 SV=1	17	3	3	41.9	11.8	11.8	30.838	0	21.441	11	23.5626	23.5072	23.9363	23.9042	24.7727	23.98	0.826037	-0.550231
tr|K7TWJ7|K7TWJ7_MAIZE;tr|K7TSX3|K7TSX3_MAIZE;tr|K7U0L5|K7U0L5_MAIZE;tr|K7URC3|K7URC3_MAIZE;tr|K7UAV4|K7UAV4_MAIZE;tr|K7TWG9|K7TWG9_MAIZE;tr|A0A096TSJ2|A0A096TSJ2_MAIZE	tr|K7TWJ7|K7TWJ7_MAIZE;tr|K7TSX3|K7TSX3_MAIZE;tr|K7U0L5|K7U0L5_MAIZE;tr|K7URC3|K7URC3_MAIZE;tr|K7UAV4|K7UAV4_MAIZE	Zm.81300	tr|K7TWJ7|K7TWJ7_MAIZE Putative nucleolin-like family protein OS=Zea mays GN=Zm.81300 PE=4 SV=1;tr|K7TSX3|K7TSX3_MAIZE Putative nucleolin-like family protein OS=Zea mays GN=Zm.81300 PE=4 SV=1;tr|K7U0L5|K7U0L5_MAIZE Putative nucleolin-like family protein OS	8	8	8	16.7	16.7	16.7	69.339	0	80.04	21	23.003	22.6034	23.3199	22.9613	23.8732	23.7313	0.711108	-0.546506
tr|A0A096TZC6|A0A096TZC6_MAIZE;tr|A0A096TZC7|A0A096TZC7_MAIZE;tr|A0A096TZC8|A0A096TZC8_MAIZE	tr|A0A096TZC6|A0A096TZC6_MAIZE;tr|A0A096TZC7|A0A096TZC7_MAIZE	pco116468	tr|A0A096TZC6|A0A096TZC6_MAIZE Uncharacterized protein OS=Zea mays GN=pco116468 PE=4 SV=1;tr|A0A096TZC7|A0A096TZC7_MAIZE Uncharacterized protein OS=Zea mays GN=pco116468 PE=4 SV=1	6	6	3	27.7	27.7	12.9	28.358	0	83.921	17	22.7966	22.9163	22.7928	23.355	23.4476	23.3363	3.29034	-0.544413
tr|C0P6D0|C0P6D0_MAIZE;tr|B4FAW4|B4FAW4_MAIZE	tr|C0P6D0|C0P6D0_MAIZE	LOC100273897	tr|C0P6D0|C0P6D0_MAIZE Uncharacterized protein OS=Zea mays GN=LOC100273897 PE=2 SV=1	4	4	4	7.4	7.4	7.4	67.973	0	29.664	5	19.7661	20.8795	21.5501	21.4239	21.2522	21.1489	0.443118	-0.543123
tr|K7UEH3|K7UEH3_MAIZE	tr|K7UEH3|K7UEH3_MAIZE	LOC100384498	tr|K7UEH3|K7UEH3_MAIZE Uncharacterized protein OS=Zea mays GN=LOC100384498 PE=4 SV=1	8	8	8	14.2	14.2	14.2	68.932	0	83.595	7	20.4237	20.997	20.9448	20.8499	22.1787	20.9632	0.513329	-0.542081
tr|A0A096RHL1|A0A096RHL1_MAIZE;tr|B4G058|B4G058_MAIZE;tr|B8A1V8|B8A1V8_MAIZE	tr|A0A096RHL1|A0A096RHL1_MAIZE;tr|B4G058|B4G058_MAIZE;tr|B8A1V8|B8A1V8_MAIZE	LOC100274307	tr|A0A096RHL1|A0A096RHL1_MAIZE Uncharacterized protein OS=Zea mays GN=LOC100274307 PE=4 SV=1;tr|B4G058|B4G058_MAIZE Uncharacterized protein OS=Zea mays GN=LOC100274307 PE=2 SV=1;tr|B8A1V8|B8A1V8_MAIZE Uncharacterized protein OS=Zea mays GN=LOC100274307 PE=	2	2	2	9.7	9.7	9.7	50.629	0	25.342	3	20.8671	21.2599	19.9966	21.019	21.7205	21.0044	0.539659	-0.540087
tr|A0A0D1DRZ0|A0A0D1DRZ0_USTMA	tr|A0A0D1DRZ0|A0A0D1DRZ0_USTMA	UMAG_04708	tr|A0A0D1DRZ0|A0A0D1DRZ0_USTMA Chromosome 17, whole genome shotgun sequence OS=Ustilago maydis (strain 521 / FGSC 9021) GN=UMAG_04708 PE=3 SV=1	6	6	6	10.2	10.2	10.2	90.465	0	48.12	12	20.182	22.3776	22.3251	21.8815	21.8036	22.8154	0.272247	-0.538612
tr|B4FNQ8|B4FNQ8_MAIZE;tr|K7USC0|K7USC0_MAIZE	tr|B4FNQ8|B4FNQ8_MAIZE;tr|K7USC0|K7USC0_MAIZE	LOC100272455	tr|B4FNQ8|B4FNQ8_MAIZE Calmodulin OS=Zea mays GN=LOC100272455 PE=2 SV=1;tr|K7USC0|K7USC0_MAIZE Calmodulin OS=Zea mays GN=LOC100272455 PE=4 SV=1	7	7	2	54.7	54.7	16.2	16.639	0	69.573	11	21.9145	22.5129	22.2659	22.9221	23.5945	21.7853	0.409699	-0.536179
tr|A0A096QQ79|A0A096QQ79_MAIZE	tr|A0A096QQ79|A0A096QQ79_MAIZE		tr|A0A096QQ79|A0A096QQ79_MAIZE Uncharacterized protein OS=Zea mays PE=4 SV=1	5	5	2	24.7	24.7	13.5	29.228	0	32.579	8	22.1162	22.4616	19.673	22.1618	21.4566	22.2369	0.229778	-0.53483
tr|B4FKM0|B4FKM0_MAIZE;tr|B6TDR4|B6TDR4_MAIZE;tr|C0P4Q4|C0P4Q4_MAIZE	tr|B4FKM0|B4FKM0_MAIZE;tr|B6TDR4|B6TDR4_MAIZE;tr|C0P4Q4|C0P4Q4_MAIZE	LOC100381341	tr|B4FKM0|B4FKM0_MAIZE Uncharacterized protein OS=Zea mays GN=LOC100381341 PE=2 SV=1;tr|B6TDR4|B6TDR4_MAIZE Protochlorophyllide reductase B OS=Zea mays GN=LOC100381341 PE=2 SV=1;tr|C0P4Q4|C0P4Q4_MAIZE Uncharacterized protein OS=Zea mays GN=LOC100381341 PE=	19	19	3	57.3	57.3	11.8	39.211	0	323.31	109	26.2136	26.9371	26.2983	26.7128	27.5956	26.7439	0.656435	-0.534451
tr|A0A096Q2M8|A0A096Q2M8_MAIZE;tr|A0A096Q2M9|A0A096Q2M9_MAIZE;tr|K7TVD3|K7TVD3_MAIZE	tr|A0A096Q2M8|A0A096Q2M8_MAIZE;tr|A0A096Q2M9|A0A096Q2M9_MAIZE	Zm.94530	tr|A0A096Q2M8|A0A096Q2M8_MAIZE Uncharacterized protein OS=Zea mays GN=Zm.94530 PE=4 SV=1;tr|A0A096Q2M9|A0A096Q2M9_MAIZE Uncharacterized protein OS=Zea mays GN=Zm.94530 PE=4 SV=1	18	18	18	26.2	26.2	26.2	88.733	0	143.17	25	23.0806	23.3489	23.3736	23.7476	23.7081	23.9464	1.95449	-0.532951
tr|A0A096SIP2|A0A096SIP2_MAIZE	tr|A0A096SIP2|A0A096SIP2_MAIZE	LOC100384052	tr|A0A096SIP2|A0A096SIP2_MAIZE Uncharacterized protein OS=Zea mays GN=LOC100384052 PE=4 SV=1	3	3	3	3.2	3.2	3.2	179.01	0	38.678	4	20.3028	20.3979	20.8637	20.904	21.3952	20.8611	1.02492	-0.531967
tr|C0P6Q6|C0P6Q6_MAIZE	tr|C0P6Q6|C0P6Q6_MAIZE	LOC100382343	tr|C0P6Q6|C0P6Q6_MAIZE DNA gyrase subunit B OS=Zea mays GN=LOC100382343 PE=2 SV=1	5	5	5	10.1	10.1	10.1	80.216	0	59.745	7	19.6982	20.7704	20.8697	20.8629	21.2435	20.8274	0.59793	-0.531857
tr|B4FBC2|B4FBC2_MAIZE	tr|B4FBC2|B4FBC2_MAIZE	IDP512	tr|B4FBC2|B4FBC2_MAIZE Uncharacterized protein OS=Zea mays GN=IDP512 PE=2 SV=1	13	13	7	43.7	43.7	28.4	42.965	0	135.63	23	23.2634	24.0178	23.0324	23.4578	24.847	23.6016	0.426177	-0.530906
tr|A0A096RAE6|A0A096RAE6_MAIZE;tr|A0A096RAE3|A0A096RAE3_MAIZE;tr|A0A096RAE2|A0A096RAE2_MAIZE;tr|A0A096RAE1|A0A096RAE1_MAIZE;tr|B4FC27|B4FC27_MAIZE;tr|A0A096RAE5|A0A096RAE5_MAIZE	tr|A0A096RAE6|A0A096RAE6_MAIZE;tr|A0A096RAE3|A0A096RAE3_MAIZE;tr|A0A096RAE2|A0A096RAE2_MAIZE;tr|A0A096RAE1|A0A096RAE1_MAIZE;tr|B4FC27|B4FC27_MAIZE;tr|A0A096RAE5|A0A096RAE5_MAIZE	pcr1	tr|A0A096RAE6|A0A096RAE6_MAIZE Uncharacterized protein OS=Zea mays GN=pcr1 PE=4 SV=1;tr|A0A096RAE3|A0A096RAE3_MAIZE Uncharacterized protein OS=Zea mays GN=pcr1 PE=4 SV=1;tr|A0A096RAE2|A0A096RAE2_MAIZE Uncharacterized protein OS=Zea mays GN=pcr1 PE=4 SV=1;t	18	12	12	60.1	47.8	47.8	38.123	0	323.31	89	24.9173	26.1614	24.7025	25.1398	26.6847	25.5459	0.337339	-0.52973
tr|B4FPE4|B4FPE4_MAIZE;tr|A0A096RGX0|A0A096RGX0_MAIZE;tr|A0A096RGW9|A0A096RGW9_MAIZE	tr|B4FPE4|B4FPE4_MAIZE;tr|A0A096RGX0|A0A096RGX0_MAIZE	pco130190	tr|B4FPE4|B4FPE4_MAIZE Uncharacterized protein OS=Zea mays GN=pco130190 PE=2 SV=1;tr|A0A096RGX0|A0A096RGX0_MAIZE Uncharacterized protein OS=Zea mays GN=pco130190 PE=4 SV=1	6	6	2	60.9	60.9	28.2	12.235	0	200.82	15	22.4375	23.0395	21.2147	22.8226	23.2628	22.1912	0.354154	-0.528325
tr|A0A0D1DYI3|A0A0D1DYI3_USTMA	tr|A0A0D1DYI3|A0A0D1DYI3_USTMA	UMAG_03274	tr|A0A0D1DYI3|A0A0D1DYI3_USTMA Chromosome 8, whole genome shotgun sequence OS=Ustilago maydis (strain 521 / FGSC 9021) GN=UMAG_03274 PE=4 SV=1	9	9	9	9.3	9.3	9.3	87.671	0	109.67	51	24.9048	25.5605	25.8936	26.0741	25.3878	26.4799	0.540262	-0.527662
tr|K7TRN9|K7TRN9_MAIZE;tr|B4FZC0|B4FZC0_MAIZE;tr|B6SJX7|B6SJX7_MAIZE	tr|K7TRN9|K7TRN9_MAIZE;tr|B4FZC0|B4FZC0_MAIZE;tr|B6SJX7|B6SJX7_MAIZE	pco118636	tr|K7TRN9|K7TRN9_MAIZE Uncharacterized protein OS=Zea mays GN=pco118636 PE=4 SV=1;tr|B4FZC0|B4FZC0_MAIZE Uncharacterized protein OS=Zea mays GN=pco118636 PE=2 SV=1;tr|B6SJX7|B6SJX7_MAIZE DAG protein OS=Zea mays GN=pco118636 PE=2 SV=1	3	3	3	19.2	19.2	19.2	30.49	0	20.984	3	18.9064	19.5607	20.4294	20.2111	20.198	20.0685	0.522357	-0.527034
tr|A0A096U0Q0|A0A096U0Q0_MAIZE;tr|C4J240|C4J240_MAIZE;tr|B4FCV1|B4FCV1_MAIZE	tr|A0A096U0Q0|A0A096U0Q0_MAIZE;tr|C4J240|C4J240_MAIZE;tr|B4FCV1|B4FCV1_MAIZE		tr|A0A096U0Q0|A0A096U0Q0_MAIZE Uncharacterized protein OS=Zea mays PE=4 SV=1;tr|C4J240|C4J240_MAIZE Uncharacterized protein OS=Zea mays GN=Zm.92308 PE=2 SV=1;tr|B4FCV1|B4FCV1_MAIZE Uncharacterized protein OS=Zea mays GN=LOC100192845 PE=2 SV=1	3	3	3	62.5	62.5	62.5	6.6384	0	27.103	4	20.7788	20.9376	20.6352	21.2218	21.683	21.0224	1.15287	-0.525174
tr|B4FZB8|B4FZB8_MAIZE;tr|C4J3Y8|C4J3Y8_MAIZE	tr|B4FZB8|B4FZB8_MAIZE;tr|C4J3Y8|C4J3Y8_MAIZE	si496035e06	tr|B4FZB8|B4FZB8_MAIZE Uncharacterized protein OS=Zea mays GN=si496035e06 PE=2 SV=1;tr|C4J3Y8|C4J3Y8_MAIZE Uncharacterized protein OS=Zea mays GN=si496035e06 PE=2 SV=1	19	19	16	33.6	33.6	28.1	61.161	0	215.28	52	24.3321	24.6447	24.3004	24.7921	25.3173	24.7379	1.14511	-0.523376
tr|B6TDR5|B6TDR5_MAIZE	tr|B6TDR5|B6TDR5_MAIZE	pco077228	tr|B6TDR5|B6TDR5_MAIZE Geranylgeranyl hydrogenase OS=Zea mays GN=pco077228 PE=2 SV=1	19	19	19	46.8	46.8	46.8	49.981	0	295.33	102	25.3946	25.847	25.4073	25.7723	26.6502	25.7898	0.733132	-0.521102
tr|C0P9K3|C0P9K3_MAIZE;tr|B6UBJ7|B6UBJ7_MAIZE	tr|C0P9K3|C0P9K3_MAIZE;tr|B6UBJ7|B6UBJ7_MAIZE	pco148010	tr|C0P9K3|C0P9K3_MAIZE Uncharacterized protein OS=Zea mays GN=pco148010 PE=2 SV=1;tr|B6UBJ7|B6UBJ7_MAIZE Inner membrane protein ALBINO3 OS=Zea mays GN=pco148010 PE=2 SV=1	3	2	2	10.1	7.7	7.7	32.746	0	13.108	3	20.7023	20.6181	21.0024	21.1343	21.717	21.0289	0.999295	-0.519139
tr|A0A0D1DZG0|A0A0D1DZG0_USTMA	tr|A0A0D1DZG0|A0A0D1DZG0_USTMA	UMAG_02955	tr|A0A0D1DZG0|A0A0D1DZG0_USTMA Chromosome 7, whole genome shotgun sequence OS=Ustilago maydis (strain 521 / FGSC 9021) GN=UMAG_02955 PE=4 SV=1	4	4	4	15.3	15.3	15.3	30.515	0	31.95	5	20.2115	20.846	20.9605	21.0431	21.4538	21.077	0.904521	-0.518651
tr|B4FDC9|B4FDC9_MAIZE;tr|A0A096U025|A0A096U025_MAIZE	tr|B4FDC9|B4FDC9_MAIZE;tr|A0A096U025|A0A096U025_MAIZE	LOC100381272	tr|B4FDC9|B4FDC9_MAIZE Lil3 protein OS=Zea mays GN=LOC100381272 PE=2 SV=1;tr|A0A096U025|A0A096U025_MAIZE Uncharacterized protein OS=Zea mays GN=LOC100381272 PE=4 SV=1	5	5	5	33.3	33.3	33.3	27.135	0	114.89	23	22.5619	23.8153	22.7799	22.7774	24.202	23.7316	0.381914	-0.517953
tr|B6T1D8|B6T1D8_MAIZE;tr|C0P639|C0P639_MAIZE;tr|K7V1E9|K7V1E9_MAIZE;tr|A0A096Q4B2|A0A096Q4B2_MAIZE	tr|B6T1D8|B6T1D8_MAIZE;tr|C0P639|C0P639_MAIZE	Zm.95224	tr|B6T1D8|B6T1D8_MAIZE 60S ribosomal protein L18a OS=Zea mays GN=Zm.95224 PE=2 SV=1;tr|C0P639|C0P639_MAIZE 60S ribosomal protein L18a OS=Zea mays GN=LOC100281633 PE=2 SV=1	10	10	4	50	50	16.3	21.473	0	193.73	68	25.1584	25.0612	26.2432	25.9233	26.0377	26.045	0.605225	-0.514397
tr|C4J3S6|C4J3S6_MAIZE;tr|K7UB17|K7UB17_MAIZE	tr|C4J3S6|C4J3S6_MAIZE;tr|K7UB17|K7UB17_MAIZE	Zm.93812	tr|C4J3S6|C4J3S6_MAIZE Uncharacterized protein OS=Zea mays GN=Zm.93812 PE=2 SV=1;tr|K7UB17|K7UB17_MAIZE 2-isopropylmalate synthase B OS=Zea mays GN=TIDP9194 PE=3 SV=1	14	5	5	28.4	9.4	9.4	68.49	0	37.764	6	20.7438	20.9634	20.7577	20.8325	22.1006	21.0682	0.57619	-0.512175
tr|Q41834|Q41834_MAIZE	tr|Q41834|Q41834_MAIZE	NBP	tr|Q41834|Q41834_MAIZE Nucleic acid-binding protein OS=Zea mays GN=NBP PE=2 SV=1	9	9	8	41.6	41.6	38.6	33.116	0	323.31	33	23.3366	25.0487	22.5501	23.5372	25.2448	23.6889	0.21704	-0.511848
tr|K7VGZ1|K7VGZ1_MAIZE;tr|B4FY32|B4FY32_MAIZE;tr|B6TT44|B6TT44_MAIZE;tr|B6UHH3|B6UHH3_MAIZE;tr|B4FL35|B4FL35_MAIZE;tr|K7VL75|K7VL75_MAIZE;tr|A0A096RVG4|A0A096RVG4_MAIZE;tr|A0A096RVG5|A0A096RVG5_MAIZE;tr|B4FIB5|B4FIB5_MAIZE;tr|B6U0Y0|B6U0Y0_MAIZE	tr|K7VGZ1|K7VGZ1_MAIZE;tr|B4FY32|B4FY32_MAIZE;tr|B6TT44|B6TT44_MAIZE;tr|B6UHH3|B6UHH3_MAIZE;tr|B4FL35|B4FL35_MAIZE;tr|K7VL75|K7VL75_MAIZE	pco086223	tr|K7VGZ1|K7VGZ1_MAIZE Uncharacterized protein OS=Zea mays GN=pco086223 PE=4 SV=1;tr|B4FY32|B4FY32_MAIZE Uncharacterized protein OS=Zea mays GN=pco086223 PE=2 SV=1;tr|B6TT44|B6TT44_MAIZE Eukaryotic translation initiation factor 3 subunit 12 OS=Zea mays GN=	5	5	5	30.4	30.4	30.4	12.587	0	43.725	8	20.2505	21.361	21.2854	21.1009	21.978	21.351	0.504293	-0.510993
tr|A0A096SQV8|A0A096SQV8_MAIZE	tr|A0A096SQV8|A0A096SQV8_MAIZE	LOC100273426	tr|A0A096SQV8|A0A096SQV8_MAIZE Uncharacterized protein OS=Zea mays GN=LOC100273426 PE=4 SV=1	9	9	9	25.6	25.6	25.6	34.562	0	96.499	42	23.8874	23.9421	23.9199	24.0964	25.0889	24.0954	0.702622	-0.510428
tr|C0PHC0|C0PHC0_MAIZE;tr|K7V6P0|K7V6P0_MAIZE;tr|A0A096S4A0|A0A096S4A0_MAIZE;tr|K7UFB4|K7UFB4_MAIZE;tr|A0A096S4A1|A0A096S4A1_MAIZE;sp|P49087|VATA_MAIZE;tr|A0A096S499|A0A096S499_MAIZE;tr|K7URR2|K7URR2_MAIZE;tr|A0A096S4A2|A0A096S4A2_MAIZE;tr|A0A0D1E8Q8|A0A0D1E8Q8_USTMA	tr|C0PHC0|C0PHC0_MAIZE;tr|K7V6P0|K7V6P0_MAIZE;tr|A0A096S4A0|A0A096S4A0_MAIZE;tr|K7UFB4|K7UFB4_MAIZE;tr|A0A096S4A1|A0A096S4A1_MAIZE;sp|P49087|VATA_MAIZE;tr|A0A096S499|A0A096S499_MAIZE	Zm.6945	tr|C0PHC0|C0PHC0_MAIZE Putative ATPase, V1 complex, subunit A protein OS=Zea mays GN=Zm.6945 PE=2 SV=1;tr|K7V6P0|K7V6P0_MAIZE Putative ATPase, V1 complex, subunit A protein OS=Zea mays GN=Zm.6945 PE=3 SV=1;tr|A0A096S4A0|A0A096S4A0_MAIZE Uncharacterized pro	17	17	17	41.5	41.5	41.5	68.446	0	188.47	43	23.8966	24.5471	23.4981	24.5328	24.5041	24.42	0.754598	-0.505014
sp|Q84TC2|BX6_MAIZE	sp|Q84TC2|BX6_MAIZE	BX6	sp|Q84TC2|BX6_MAIZE DIBOA-glucoside dioxygenase BX6 OS=Zea mays GN=BX6 PE=1 SV=1	14	14	13	45.5	45.5	43.3	41.369	0	149.97	47	23.9153	24.5201	24.6096	24.5996	25.6327	24.3249	0.482669	-0.504014
tr|A0A096S4I9|A0A096S4I9_MAIZE;tr|A0A096S4J0|A0A096S4J0_MAIZE;tr|K7V9Y7|K7V9Y7_MAIZE	tr|A0A096S4I9|A0A096S4I9_MAIZE;tr|A0A096S4J0|A0A096S4J0_MAIZE	LOC100383931	tr|A0A096S4I9|A0A096S4I9_MAIZE Uncharacterized protein OS=Zea mays GN=LOC100383931 PE=3 SV=1;tr|A0A096S4J0|A0A096S4J0_MAIZE Uncharacterized protein OS=Zea mays GN=LOC100383931 PE=4 SV=1	6	6	1	8.8	8.8	1.2	89.977	0	40.789	9	21.3537	20.5156	20.3574	21.1447	21.5674	20.9956	0.629101	-0.493697
sp|P26566|RK20_MAIZE;tr|A0A096Q618|A0A096Q618_MAIZE	sp|P26566|RK20_MAIZE;tr|A0A096Q618|A0A096Q618_MAIZE	rpl20	sp|P26566|RK20_MAIZE 50S ribosomal protein L20, chloroplastic OS=Zea mays GN=rpl20 PE=3 SV=3;tr|A0A096Q618|A0A096Q618_MAIZE 50S ribosomal protein L20 OS=Zea mays GN=rpl20 PE=3 SV=1	3	3	3	20.2	20.2	20.2	14.239	0	19.689	20	23.9828	23.9048	24.7804	24.7618	24.7856	24.5856	0.785587	-0.48832
tr|K7UUB7|K7UUB7_MAIZE	tr|K7UUB7|K7UUB7_MAIZE	Zm.118723	tr|K7UUB7|K7UUB7_MAIZE Elongation factor 1-alpha OS=Zea mays GN=Zm.118723 PE=3 SV=1	28	28	0	62.4	62.4	0	49.223	0	323.31	211	28.7469	29.349	28.5932	28.8649	30.2092	29.0787	0.439081	-0.487874
tr|B6SZ69|B6SZ69_MAIZE;tr|A0A096TRD6|A0A096TRD6_MAIZE	tr|B6SZ69|B6SZ69_MAIZE;tr|A0A096TRD6|A0A096TRD6_MAIZE	LOC100381375	tr|B6SZ69|B6SZ69_MAIZE Heat shock cognate 70 kDa protein 2 OS=Zea mays GN=LOC100381375 PE=2 SV=1;tr|A0A096TRD6|A0A096TRD6_MAIZE Uncharacterized protein OS=Zea mays GN=LOC100381375 PE=3 SV=1	30	8	6	43.5	13.1	9.7	71.138	0	81.381	12	21.3185	21.6814	22.0631	21.5215	23.3861	21.6127	0.307568	-0.485791
tr|C0P5C0|C0P5C0_MAIZE;tr|K7VEB9|K7VEB9_MAIZE;tr|A0A096PW11|A0A096PW11_MAIZE	tr|C0P5C0|C0P5C0_MAIZE;tr|K7VEB9|K7VEB9_MAIZE	Zm.94147	tr|C0P5C0|C0P5C0_MAIZE Importin subunit alpha OS=Zea mays GN=Zm.94147 PE=2 SV=1;tr|K7VEB9|K7VEB9_MAIZE Importin subunit alpha OS=Zea mays GN=Zm.391 PE=3 SV=1	9	9	9	24.8	24.8	24.8	58.131	0	103.51	15	22.8757	23.7382	23.1838	23.3448	24.6754	23.2332	0.387514	-0.485226
tr|B4FH99|B4FH99_MAIZE	tr|B4FH99|B4FH99_MAIZE		tr|B4FH99|B4FH99_MAIZE Uncharacterized protein OS=Zea mays PE=2 SV=1	5	5	5	27.6	27.6	27.6	27.965	0	57.727	8	20.6409	21.0162	21.2234	21.3272	21.8285	21.1788	0.866527	-0.484655
tr|C0P6F8|C0P6F8_MAIZE;sp|P49036|SUS2_MAIZE;tr|K7VHJ3|K7VHJ3_MAIZE;tr|K7VYQ6|K7VYQ6_MAIZE;tr|K7VD27|K7VD27_MAIZE;tr|A0A096T792|A0A096T792_MAIZE;tr|A0A096T793|A0A096T793_MAIZE;tr|A0A096PX42|A0A096PX42_MAIZE;tr|A0A096T5T8|A0A096T5T8_MAIZE;tr|A0A096T791|A0A096T791_MAIZE	tr|C0P6F8|C0P6F8_MAIZE;sp|P49036|SUS2_MAIZE;tr|K7VHJ3|K7VHJ3_MAIZE;tr|K7VYQ6|K7VYQ6_MAIZE	Zm.84503	tr|C0P6F8|C0P6F8_MAIZE Sucrose synthase OS=Zea mays GN=Zm.84503 PE=2 SV=1;sp|P49036|SUS2_MAIZE Sucrose synthase 2 OS=Zea mays GN=SUS1 PE=1 SV=1;tr|K7VHJ3|K7VHJ3_MAIZE Sucrose synthase OS=Zea mays GN=Zm.84503 PE=3 SV=1;tr|K7VYQ6|K7VYQ6_MAIZE Sucrose synthas	30	30	24	43	43	36.2	92.924	0	323.31	113	25.8262	26.8019	25.6171	25.9496	27.4359	26.311	0.347335	-0.48372
tr|B6SHM7|B6SHM7_MAIZE;tr|A0A096RAP0|A0A096RAP0_MAIZE;tr|A0A096RAP2|A0A096RAP2_MAIZE;tr|A0A096TWR2|A0A096TWR2_MAIZE;tr|A0A096TWR1|A0A096TWR1_MAIZE	tr|B6SHM7|B6SHM7_MAIZE;tr|A0A096RAP0|A0A096RAP0_MAIZE;tr|A0A096RAP2|A0A096RAP2_MAIZE	LOC100193269	tr|B6SHM7|B6SHM7_MAIZE 40S ribosomal protein S7 OS=Zea mays GN=LOC100193269 PE=2 SV=1;tr|A0A096RAP0|A0A096RAP0_MAIZE Uncharacterized protein OS=Zea mays PE=4 SV=1;tr|A0A096RAP2|A0A096RAP2_MAIZE Uncharacterized protein OS=Zea mays PE=4 SV=1	12	12	6	53.1	53.1	41.7	22.212	0	323.31	38	24.7529	24.8815	23.8771	24.688	25.3662	24.9059	0.575546	-0.482878
tr|A0A096RD23|A0A096RD23_MAIZE;tr|A0A096RD24|A0A096RD24_MAIZE;tr|C0HHJ4|C0HHJ4_MAIZE	tr|A0A096RD23|A0A096RD23_MAIZE;tr|A0A096RD24|A0A096RD24_MAIZE	Zm.86164	tr|A0A096RD23|A0A096RD23_MAIZE Phosphoglycerate kinase OS=Zea mays GN=Zm.86164 PE=3 SV=1;tr|A0A096RD24|A0A096RD24_MAIZE Phosphoglycerate kinase OS=Zea mays GN=Zm.86164 PE=3 SV=1	27	27	15	74.2	74.2	42.7	49.839	0	323.31	146	26.6629	27.7273	26.2325	27.2671	28.1608	26.6385	0.314063	-0.48122
tr|B6T5B9|B6T5B9_MAIZE;tr|B4FPT8|B4FPT8_MAIZE;tr|C4J938|C4J938_MAIZE;tr|A0A096Q7C0|A0A096Q7C0_MAIZE;sp|P45633|RL10_MAIZE;tr|A0A096RBX6|A0A096RBX6_MAIZE;tr|A0A096Q7B9|A0A096Q7B9_MAIZE	tr|B6T5B9|B6T5B9_MAIZE;tr|B4FPT8|B4FPT8_MAIZE;tr|C4J938|C4J938_MAIZE;tr|A0A096Q7C0|A0A096Q7C0_MAIZE;sp|P45633|RL10_MAIZE;tr|A0A096RBX6|A0A096RBX6_MAIZE	Zm.19961	tr|B6T5B9|B6T5B9_MAIZE 60S ribosomal protein L10-3 OS=Zea mays GN=Zm.19961 PE=2 SV=1;tr|B4FPT8|B4FPT8_MAIZE 60S ribosomal protein L10-3 OS=Zea mays GN=qm1 PE=2 SV=1;tr|C4J938|C4J938_MAIZE Uncharacterized protein OS=Zea mays GN=Zm.19961 PE=2 SV=1;tr|A0A096Q	7	7	6	28.6	28.6	24.5	24.909	0	50.011	39	25.0998	25.6109	25.0907	25.3873	26.4092	25.4311	0.562311	-0.475396
tr|A0A096U6X9|A0A096U6X9_MAIZE	tr|A0A096U6X9|A0A096U6X9_MAIZE	Zm.94623	tr|A0A096U6X9|A0A096U6X9_MAIZE Uncharacterized protein OS=Zea mays GN=Zm.94623 PE=3 SV=1	24	24	5	34.1	34.1	10.4	84.598	0	244.29	41	23.7778	24.2508	23.2895	23.1389	25.5368	24.0653	0.250165	-0.474286
tr|C0P568|C0P568_MAIZE	tr|C0P568|C0P568_MAIZE	LOC100280596	tr|C0P568|C0P568_MAIZE NADH ubiquinone oxidoreductase 13kD-like subunit OS=Zea mays GN=LOC100280596 PE=2 SV=1	1	1	1	12.7	12.7	12.7	11.715	0	12.324	6	20.3856	21.2255	20.8942	21.0856	21.8853	20.9548	0.551986	-0.473448
tr|B4FK00|B4FK00_MAIZE;tr|A0A096R9K4|A0A096R9K4_MAIZE;tr|A0A096T0H7|A0A096T0H7_MAIZE;tr|B4F9F9|B4F9F9_MAIZE	tr|B4FK00|B4FK00_MAIZE;tr|A0A096R9K4|A0A096R9K4_MAIZE;tr|A0A096T0H7|A0A096T0H7_MAIZE;tr|B4F9F9|B4F9F9_MAIZE	Zm.4758	tr|B4FK00|B4FK00_MAIZE Uncharacterized protein OS=Zea mays GN=Zm.4758 PE=2 SV=1;tr|A0A096R9K4|A0A096R9K4_MAIZE Uncharacterized protein OS=Zea mays GN=Zm.4758 PE=4 SV=1;tr|A0A096T0H7|A0A096T0H7_MAIZE Uncharacterized protein OS=Zea mays GN=LOC100191606 PE=4	4	4	4	12.1	12.1	12.1	45.303	0	38.441	4	19.5591	19.8742	19.8569	20.0724	20.7905	19.8444	0.712536	-0.472373
tr|A0A096RM09|A0A096RM09_MAIZE	tr|A0A096RM09|A0A096RM09_MAIZE	Zm.143654	tr|A0A096RM09|A0A096RM09_MAIZE Uncharacterized protein OS=Zea mays GN=Zm.143654 PE=4 SV=1	17	17	17	54.6	54.6	54.6	43.062	0	312.11	27	23.2778	24.102	23.0567	23.7145	24.6538	23.4763	0.416239	-0.469363
tr|B6U4G5|B6U4G5_MAIZE	tr|B6U4G5|B6U4G5_MAIZE	Zm.15058	tr|B6U4G5|B6U4G5_MAIZE Beta-propeller domain of methanol dehydrogenase type OS=Zea mays GN=Zm.15058 PE=2 SV=1	7	7	7	23.8	23.8	23.8	30.861	0	65.952	33	24.4832	25.0606	24.255	25.3158	25.4073	24.4648	0.530942	-0.462985
tr|C0HFG8|C0HFG8_MAIZE	tr|C0HFG8|C0HFG8_MAIZE	Zm.66751	tr|C0HFG8|C0HFG8_MAIZE 3-ketoacyl-CoA synthase OS=Zea mays GN=Zm.66751 PE=2 SV=1	4	4	4	9.8	9.8	9.8	60.295	0	33.123	10	22.5001	22.4925	22.1793	22.4048	23.5768	22.5784	0.536902	-0.462696
tr|C0HFM4|C0HFM4_MAIZE;tr|C0PNG8|C0PNG8_MAIZE	tr|C0HFM4|C0HFM4_MAIZE;tr|C0PNG8|C0PNG8_MAIZE	Zm.3909	tr|C0HFM4|C0HFM4_MAIZE Uncharacterized protein OS=Zea mays GN=Zm.3909 PE=2 SV=1;tr|C0PNG8|C0PNG8_MAIZE Uncharacterized protein OS=Zea mays GN=Zm.3909 PE=2 SV=1	11	3	3	41.7	10.7	10.7	23.629	0	82.711	9	23.8263	24.0228	24.1164	24.1124	24.5158	24.7219	1.09405	-0.461526
tr|C0P7S8|C0P7S8_MAIZE	tr|C0P7S8|C0P7S8_MAIZE	LOC100382437	tr|C0P7S8|C0P7S8_MAIZE Uncharacterized protein OS=Zea mays GN=LOC100382437 PE=2 SV=1	19	19	6	44.5	44.5	21.1	46.642	0	305.12	132	26.9788	25.869	25.8673	27.4267	25.7004	26.9709	0.293824	-0.460998
sp|P19023|ATPBM_MAIZE;tr|A0A096RU89|A0A096RU89_MAIZE;tr|A0A096RU90|A0A096RU90_MAIZE;tr|K7UVC8|K7UVC8_MAIZE	sp|P19023|ATPBM_MAIZE;tr|A0A096RU89|A0A096RU89_MAIZE	ATPB	sp|P19023|ATPBM_MAIZE ATP synthase subunit beta, mitochondrial OS=Zea mays GN=ATPB PE=2 SV=1;tr|A0A096RU89|A0A096RU89_MAIZE Uncharacterized protein OS=Zea mays GN=csu849(atpb) PE=3 SV=1	24	23	2	65.3	63.3	4.5	59.103	0	323.31	122	25.1305	26.5696	25.5242	25.8174	26.9427	25.8468	0.335411	-0.460857
tr|A0A096Q2E4|A0A096Q2E4_MAIZE;tr|A0A096Q2E3|A0A096Q2E3_MAIZE	tr|A0A096Q2E4|A0A096Q2E4_MAIZE;tr|A0A096Q2E3|A0A096Q2E3_MAIZE	Zm.79363	tr|A0A096Q2E4|A0A096Q2E4_MAIZE Uncharacterized protein OS=Zea mays GN=Zm.79363 PE=4 SV=1;tr|A0A096Q2E3|A0A096Q2E3_MAIZE Uncharacterized protein OS=Zea mays GN=Zm.79363 PE=4 SV=1	8	2	2	45.8	19.5	19.5	20.896	0	13.09	2	20.6334	19.4833	19.8408	20.5974	20.2781	20.4589	0.580943	-0.458996
sp|Q9M4U5|HDT2_MAIZE;tr|B4FHA8|B4FHA8_MAIZE;tr|K7V2Q5|K7V2Q5_MAIZE	sp|Q9M4U5|HDT2_MAIZE;tr|B4FHA8|B4FHA8_MAIZE;tr|K7V2Q5|K7V2Q5_MAIZE	HDT2	sp|Q9M4U5|HDT2_MAIZE Histone deacetylase HDT2 OS=Zea mays GN=HDT2 PE=1 SV=1;tr|B4FHA8|B4FHA8_MAIZE Histone deacetylase HDT2 OS=Zea mays GN=hdt102 PE=2 SV=1;tr|K7V2Q5|K7V2Q5_MAIZE Uncharacterized protein (Fragment) OS=Zea mays GN=hdt102 PE=4 SV=1	10	10	10	26.7	26.7	26.7	32.613	0	66.765	15	22.0411	22.0247	22.5695	22.3915	22.9494	22.6701	0.887793	-0.458576
tr|A0A0B4J303|A0A0B4J303_MAIZE	tr|A0A0B4J303|A0A0B4J303_MAIZE	LOC542317	tr|A0A0B4J303|A0A0B4J303_MAIZE Uncharacterized protein OS=Zea mays GN=LOC542317 PE=3 SV=1	21	21	0	52.9	52.9	0	46.982	0	323.31	87	25.8951	26.3467	25.9835	26.0506	27.2536	26.2896	0.508529	-0.456177
tr|K7TSA0|K7TSA0_MAIZE;tr|A0A096RLG5|A0A096RLG5_MAIZE;tr|A0A096RLG6|A0A096RLG6_MAIZE;tr|A0A096UJ61|A0A096UJ61_MAIZE;tr|K7UR68|K7UR68_MAIZE	tr|K7TSA0|K7TSA0_MAIZE;tr|A0A096RLG5|A0A096RLG5_MAIZE	Zm.23238	tr|K7TSA0|K7TSA0_MAIZE Uncharacterized protein OS=Zea mays GN=Zm.23238 PE=4 SV=1;tr|A0A096RLG5|A0A096RLG5_MAIZE Uncharacterized protein OS=Zea mays GN=Zm.87165 PE=4 SV=1	6	6	5	7.2	7.2	6.5	109.67	0	49.697	10	21.4362	22.1841	21.8218	21.5531	23.2186	22.0302	0.348085	-0.453262
tr|B4FV94|B4FV94_MAIZE;tr|K7U486|K7U486_MAIZE	tr|B4FV94|B4FV94_MAIZE;tr|K7U486|K7U486_MAIZE	gpm571	tr|B4FV94|B4FV94_MAIZE Chlorophyll a-b binding protein 4 OS=Zea mays GN=gpm571 PE=2 SV=1;tr|K7U486|K7U486_MAIZE Uncharacterized protein OS=Zea mays GN=ZEAMMB73_290736 PE=4 SV=1	5	5	1	23.9	23.9	4.5	26.957	0	37.98	16	21.4318	22.8882	21.7875	22.8685	22.211	22.3874	0.399067	-0.45313
tr|B4FQ57|B4FQ57_MAIZE;tr|B4FIA6|B4FIA6_MAIZE	tr|B4FQ57|B4FQ57_MAIZE;tr|B4FIA6|B4FIA6_MAIZE	pco070432b	tr|B4FQ57|B4FQ57_MAIZE Histone H2A OS=Zea mays GN=pco070432b PE=2 SV=1;tr|B4FIA6|B4FIA6_MAIZE Histone H2A OS=Zea mays GN=LOC100194327 PE=2 SV=1	4	3	3	34.1	27.4	27.4	13.949	0	21.335	15	22.0185	23.2877	20.7653	21.7865	22.9958	22.6398	0.215576	-0.450188
tr|A0A096QMF0|A0A096QMF0_MAIZE;tr|B6TVF3|B6TVF3_MAIZE	tr|A0A096QMF0|A0A096QMF0_MAIZE;tr|B6TVF3|B6TVF3_MAIZE	LOC100284595	tr|A0A096QMF0|A0A096QMF0_MAIZE Uncharacterized protein OS=Zea mays GN=LOC100284595 PE=4 SV=1;tr|B6TVF3|B6TVF3_MAIZE Protein alx OS=Zea mays GN=LOC100284595 PE=2 SV=1	2	2	2	11.6	11.6	11.6	21.056	0	56.537	5	21.1332	20.9843	20.7368	21.2659	21.5858	21.3502	1.39541	-0.449186
tr|Q7DLR7|Q7DLR7_MAIZE;tr|B4FBW7|B4FBW7_MAIZE;tr|A0A096SK77|A0A096SK77_MAIZE;tr|A0A096TK63|A0A096TK63_MAIZE;tr|A0A096RX02|A0A096RX02_MAIZE;tr|A0A096TRR3|A0A096TRR3_MAIZE;tr|A0A096TRR4|A0A096TRR4_MAIZE;tr|Q43699|Q43699_MAIZE;sp|P41040|CALM_MAIZE;tr|B6SLW1|B6SLW1_MAIZE;tr|K7VGX4|K7VGX4_MAIZE;tr|A0A0D1DU81|A0A0D1DU81_USTMA;tr|A0A096RVQ1|A0A096RVQ1_MAIZE;tr|K7U6P9|K7U6P9_MAIZE	tr|Q7DLR7|Q7DLR7_MAIZE;tr|B4FBW7|B4FBW7_MAIZE;tr|A0A096SK77|A0A096SK77_MAIZE;tr|A0A096TK63|A0A096TK63_MAIZE;tr|A0A096RX02|A0A096RX02_MAIZE;tr|A0A096TRR3|A0A096TRR3_MAIZE;tr|A0A096TRR4|A0A096TRR4_MAIZE;tr|Q43699|Q43699_MAIZE;sp|P41040|CALM_MAIZE;tr|B6SLW1|B6SLW1_MAIZE;tr|K7VGX4|K7VGX4_MAIZE	LOC542465	tr|Q7DLR7|Q7DLR7_MAIZE Calmodulin OS=Zea mays GN=LOC542465 PE=2 SV=1;tr|B4FBW7|B4FBW7_MAIZE Calmodulin OS=Zea mays GN=TIDP2761 PE=2 SV=1;tr|A0A096SK77|A0A096SK77_MAIZE Uncharacterized protein OS=Zea mays GN=TIDP2761 PE=4 SV=1;tr|A0A096TK63|A0A096TK63_MAIZE	7	7	7	73.2	73.2	73.2	16.846	0	148.2	29	24.1328	24.458	23.3153	24.1193	24.8916	24.2421	0.467144	-0.44895
tr|Q9M639|Q9M639_MAIZE;tr|K7ULS4|K7ULS4_MAIZE	tr|Q9M639|Q9M639_MAIZE;tr|K7ULS4|K7ULS4_MAIZE	cop2	tr|Q9M639|Q9M639_MAIZE Coatomer subunit epsilon OS=Zea mays GN=cop2 PE=2 SV=1;tr|K7ULS4|K7ULS4_MAIZE Uncharacterized protein OS=Zea mays GN=cop2 PE=4 SV=1	2	2	2	7.3	7.3	7.3	31.409	0	14.052	6	21.0873	21.0917	20.561	21.1621	22.6562	20.2622	0.245318	-0.446899
tr|K7THS1|K7THS1_MAIZE;tr|K7UFG9|K7UFG9_MAIZE	tr|K7THS1|K7THS1_MAIZE;tr|K7UFG9|K7UFG9_MAIZE	LOC100501788	tr|K7THS1|K7THS1_MAIZE Uncharacterized protein OS=Zea mays GN=LOC100501788 PE=4 SV=1;tr|K7UFG9|K7UFG9_MAIZE Uncharacterized protein OS=Zea mays GN=LOC100501788 PE=4 SV=1	5	5	5	29	29	29	37.048	0	176.47	18	24.3344	24.918	23.1709	24.1512	25.3567	24.2523	0.278935	-0.44563
tr|K7TJV6|K7TJV6_MAIZE;tr|C0PHB0|C0PHB0_MAIZE;tr|K7TNV1|K7TNV1_MAIZE;tr|K7UHT8|K7UHT8_MAIZE;tr|K7U2Q7|K7U2Q7_MAIZE;tr|A0A096SIZ0|A0A096SIZ0_MAIZE;tr|A0A0D1DXV9|A0A0D1DXV9_USTMA	tr|K7TJV6|K7TJV6_MAIZE;tr|C0PHB0|C0PHB0_MAIZE;tr|K7TNV1|K7TNV1_MAIZE;tr|K7UHT8|K7UHT8_MAIZE;tr|K7U2Q7|K7U2Q7_MAIZE	TIDP3354	tr|K7TJV6|K7TJV6_MAIZE Uncharacterized protein OS=Zea mays GN=TIDP3354 PE=4 SV=1;tr|C0PHB0|C0PHB0_MAIZE Uncharacterized protein OS=Zea mays GN=LOC100383579 PE=2 SV=1;tr|K7TNV1|K7TNV1_MAIZE Uncharacterized protein OS=Zea mays GN=TIDP3354 PE=4 SV=1;tr|K7UHT8	9	9	9	12.7	12.7	12.7	116.07	0	60.323	12	20.4316	21.8161	21.2629	21.0469	22.488	21.3112	0.302618	-0.445233
tr|B4FAG0|B4FAG0_MAIZE;tr|A0A096SNE7|A0A096SNE7_MAIZE;tr|K7TWT4|K7TWT4_MAIZE;tr|A0A096T3X5|A0A096T3X5_MAIZE;tr|A0A096SNE6|A0A096SNE6_MAIZE;tr|A0A096TI68|A0A096TI68_MAIZE	tr|B4FAG0|B4FAG0_MAIZE	LOC100191862	tr|B4FAG0|B4FAG0_MAIZE Uncharacterized protein OS=Zea mays GN=LOC100191862 PE=2 SV=1	14	14	3	48.3	48.3	16	39.31	0	158.89	30	22.9148	24.2326	23.3342	23.3655	24.7172	23.7328	0.326172	-0.444625
tr|Q8S532|Q8S532_MAIZE;tr|C0P4Q2|C0P4Q2_MAIZE;tr|K7UZ93|K7UZ93_MAIZE;tr|A0A096RIL0|A0A096RIL0_MAIZE;tr|Q8S529|Q8S529_MAIZE	tr|Q8S532|Q8S532_MAIZE;tr|C0P4Q2|C0P4Q2_MAIZE	rf2c	tr|Q8S532|Q8S532_MAIZE Cytosolic aldehyde dehydrogenase RF2C OS=Zea mays GN=rf2c PE=1 SV=1;tr|C0P4Q2|C0P4Q2_MAIZE Uncharacterized protein OS=Zea mays GN=Zm.10336 PE=2 SV=1	5	5	5	14.7	14.7	14.7	54.032	0	64.406	5	21.1218	21.6103	20.9975	21.2722	22.3502	21.4384	0.506002	-0.443766
tr|B6U7Y1|B6U7Y1_MAIZE	tr|B6U7Y1|B6U7Y1_MAIZE	Zm.83931	tr|B6U7Y1|B6U7Y1_MAIZE Activator of 90 kDa heat shock protein ATPase OS=Zea mays GN=Zm.83931 PE=2 SV=1	12	12	11	44.8	44.8	41.7	38.6	0	268.63	20	22.8156	23.2254	22.2893	22.7418	23.9985	22.9196	0.392044	-0.443174
tr|A0A096RYC2|A0A096RYC2_MAIZE	tr|A0A096RYC2|A0A096RYC2_MAIZE	LOC100193325	tr|A0A096RYC2|A0A096RYC2_MAIZE Uncharacterized protein OS=Zea mays GN=LOC100193325 PE=4 SV=1	2	2	2	11	11	11	35.695	0	25.021	4	20.2983	21.111	21.3754	21.1083	22.1393	20.8572	0.360615	-0.440072
tr|B6T8U7|B6T8U7_MAIZE;tr|B6SGJ8|B6SGJ8_MAIZE;tr|B4FKC1|B4FKC1_MAIZE	tr|B6T8U7|B6T8U7_MAIZE;tr|B6SGJ8|B6SGJ8_MAIZE	cl21464_1	tr|B6T8U7|B6T8U7_MAIZE Chaperonin OS=Zea mays GN=cl21464_1 PE=2 SV=1;tr|B6SGJ8|B6SGJ8_MAIZE Uncharacterized protein OS=Zea mays GN=cl21464_1 PE=2 SV=1	8	6	6	47.8	44.1	44.1	25.574	0	67.475	17	23.7453	24.3111	23.0858	23.3992	24.824	24.2351	0.332209	-0.438728
tr|A0A0D1BW95|A0A0D1BW95_USTMA	tr|A0A0D1BW95|A0A0D1BW95_USTMA	UMAG_10556	tr|A0A0D1BW95|A0A0D1BW95_USTMA Chromosome 19, whole genome shotgun sequence OS=Ustilago maydis (strain 521 / FGSC 9021) GN=UMAG_10556 PE=4 SV=1	2	2	2	10.6	10.6	10.6	30.393	0	14.914	6	19.1665	21.9341	22.1932	21.8959	20.5425	22.1697	0.14956	-0.438083
tr|B4FVB2|B4FVB2_MAIZE;tr|A0A096Q443|A0A096Q443_MAIZE;tr|A0A096Q442|A0A096Q442_MAIZE;tr|B4FB00|B4FB00_MAIZE;tr|A0A096Q445|A0A096Q445_MAIZE	tr|B4FVB2|B4FVB2_MAIZE;tr|A0A096Q443|A0A096Q443_MAIZE;tr|A0A096Q442|A0A096Q442_MAIZE;tr|B4FB00|B4FB00_MAIZE	LOC100273405	tr|B4FVB2|B4FVB2_MAIZE Elongation factor Tu OS=Zea mays GN=LOC100273405 PE=2 SV=1;tr|A0A096Q443|A0A096Q443_MAIZE Elongation factor Tu OS=Zea mays GN=LOC100273405 PE=3 SV=1;tr|A0A096Q442|A0A096Q442_MAIZE Uncharacterized protein OS=Zea mays GN=LOC100273405 P	10	9	2	28.1	24.8	8.6	48.483	0	88.944	13	22.3302	22.3845	22.2894	22.5291	23.4245	22.3568	0.585001	-0.435391
tr|K7UDE7|K7UDE7_MAIZE;tr|B4G0V4|B4G0V4_MAIZE;tr|Q9M640|Q9M640_MAIZE;tr|K7TK09|K7TK09_MAIZE	tr|K7UDE7|K7UDE7_MAIZE;tr|B4G0V4|B4G0V4_MAIZE;tr|Q9M640|Q9M640_MAIZE;tr|K7TK09|K7TK09_MAIZE	Zm.94979	tr|K7UDE7|K7UDE7_MAIZE Uncharacterized protein OS=Zea mays GN=Zm.94979 PE=4 SV=1;tr|B4G0V4|B4G0V4_MAIZE Coatomer subunit delta OS=Zea mays GN=Zm.94979 PE=2 SV=1;tr|Q9M640|Q9M640_MAIZE Delta-COP OS=Zea mays GN=LOC541810 PE=2 SV=1;tr|K7TK09|K7TK09_MAIZE Unch	4	4	4	11.1	11.1	11.1	47.95	0	27.938	7	21.41	21.5451	21.6404	21.6432	22.5377	21.715	0.667127	-0.433462
tr|A0A0D1C6B2|A0A0D1C6B2_USTMA	tr|A0A0D1C6B2|A0A0D1C6B2_USTMA	UMAG_02523	tr|A0A0D1C6B2|A0A0D1C6B2_USTMA Chromosome 6, whole genome shotgun sequence OS=Ustilago maydis (strain 521 / FGSC 9021) GN=UMAG_02523 PE=4 SV=1	5	5	5	35.2	35.2	35.2	32.85	0	47.771	10	21.6256	22.573	21.9101	22.1074	22.8787	22.4209	0.530819	-0.432746
tr|B4G0G8|B4G0G8_MAIZE;tr|A0A096PXZ0|A0A096PXZ0_MAIZE	tr|B4G0G8|B4G0G8_MAIZE;tr|A0A096PXZ0|A0A096PXZ0_MAIZE	LOC100274362	tr|B4G0G8|B4G0G8_MAIZE Uncharacterized protein OS=Zea mays GN=LOC100274362 PE=2 SV=1;tr|A0A096PXZ0|A0A096PXZ0_MAIZE Uncharacterized protein OS=Zea mays GN=cl14665_2 PE=4 SV=1	4	4	4	9.9	9.9	9.9	47.042	0	29.064	8	20.6308	20.8033	21.0266	20.9057	21.8877	20.9652	0.569245	-0.432634
tr|B4FAZ3|B4FAZ3_MAIZE;tr|C4J3D1|C4J3D1_MAIZE;tr|A0A096RLV6|A0A096RLV6_MAIZE	tr|B4FAZ3|B4FAZ3_MAIZE;tr|C4J3D1|C4J3D1_MAIZE	Zm.65108	tr|B4FAZ3|B4FAZ3_MAIZE Uncharacterized protein OS=Zea mays GN=Zm.65108 PE=2 SV=1;tr|C4J3D1|C4J3D1_MAIZE Uncharacterized protein OS=Zea mays GN=LOC100501457 PE=2 SV=1	3	3	3	10.6	10.6	10.6	38.965	0	23.257	3	19.8797	20.2295	20.3579	20.493	20.788	20.4823	1.16427	-0.432032
tr|B6U6C2|B6U6C2_MAIZE;tr|K7UG07|K7UG07_MAIZE	tr|B6U6C2|B6U6C2_MAIZE	LOC100275485	tr|B6U6C2|B6U6C2_MAIZE Uncharacterized protein OS=Zea mays GN=LOC100275485 PE=2 SV=1	5	5	5	20.8	20.8	20.8	30.187	0	133.69	20	21.737	22.4558	22.025	22.5731	22.8264	22.1116	0.660493	-0.431095
tr|Q2MJJ9|Q2MJJ9_MAIZE;tr|A0A0B4J3A7|A0A0B4J3A7_MAIZE;sp|Q4P184|FAL1_USTMA;tr|K7U0Q3|K7U0Q3_MAIZE	tr|Q2MJJ9|Q2MJJ9_MAIZE;tr|A0A0B4J3A7|A0A0B4J3A7_MAIZE	RH2	tr|Q2MJJ9|Q2MJJ9_MAIZE Putative RH2 protein OS=Zea mays GN=RH2 PE=2 SV=1;tr|A0A0B4J3A7|A0A0B4J3A7_MAIZE Uncharacterized protein OS=Zea mays GN=Zm.33667 PE=3 SV=1	9	8	8	30.5	28	28	45.945	0	67.592	13	21.61	22.1343	20.0605	20.6337	23.41	21.05	0.150355	-0.429616
tr|B4F9G6|B4F9G6_MAIZE;tr|B6SHW0|B6SHW0_MAIZE;tr|K7UWL7|K7UWL7_MAIZE;tr|K7UWM1|K7UWM1_MAIZE;tr|K7TXR0|K7TXR0_MAIZE;tr|K7TXR3|K7TXR3_MAIZE;tr|C0PLU5|C0PLU5_MAIZE;tr|K7UG99|K7UG99_MAIZE;tr|K7UG96|K7UG96_MAIZE	tr|B4F9G6|B4F9G6_MAIZE;tr|B6SHW0|B6SHW0_MAIZE;tr|K7UWL7|K7UWL7_MAIZE;tr|K7UWM1|K7UWM1_MAIZE;tr|K7TXR0|K7TXR0_MAIZE	pco112591	tr|B4F9G6|B4F9G6_MAIZE 60S ribosomal protein L6 OS=Zea mays GN=pco112591 PE=2 SV=1;tr|B6SHW0|B6SHW0_MAIZE 60S ribosomal protein L6 OS=Zea mays GN=Zm.77320 PE=2 SV=1;tr|K7UWL7|K7UWL7_MAIZE 60S ribosomal protein L6 OS=Zea mays GN=pco112591 PE=3 SV=1;tr|K7UWM	20	20	6	54.3	54.3	17.8	24.242	0	317.33	164	26.651	26.5938	27.1984	27.1511	27.4608	27.1121	0.896707	-0.426936
tr|A0A096T094|A0A096T094_MAIZE;sp|Q43247|G3PC3_MAIZE;tr|K7UGF5|K7UGF5_MAIZE	tr|A0A096T094|A0A096T094_MAIZE;sp|Q43247|G3PC3_MAIZE;tr|K7UGF5|K7UGF5_MAIZE	Zm.159709	tr|A0A096T094|A0A096T094_MAIZE Glyceraldehyde-3-phosphate dehydrogenase OS=Zea mays GN=Zm.159709 PE=3 SV=1;sp|Q43247|G3PC3_MAIZE Glyceraldehyde-3-phosphate dehydrogenase 3, cytosolic OS=Zea mays GN=GAPC3 PE=2 SV=1;tr|K7UGF5|K7UGF5_MAIZE Glyceraldehyde-3-ph	20	11	11	62	44.2	44.2	36.434	0	318.22	33	24.0197	24.6752	22.9712	23.7818	25.2538	23.911	0.246884	-0.426821
tr|B6SUJ0|B6SUJ0_MAIZE;tr|B4G1Q5|B4G1Q5_MAIZE	tr|B6SUJ0|B6SUJ0_MAIZE;tr|B4G1Q5|B4G1Q5_MAIZE	LOC100281347	tr|B6SUJ0|B6SUJ0_MAIZE 50S ribosomal protein L10 OS=Zea mays GN=LOC100281347 PE=2 SV=1;tr|B4G1Q5|B4G1Q5_MAIZE Uncharacterized protein OS=Zea mays GN=AC217300.3_FG005 PE=2 SV=1	5	5	5	22.5	22.5	22.5	24.304	0	97.391	15	23.1813	23.9492	22.9693	23.3696	24.5486	23.4605	0.370415	-0.426321
sp|P26301|ENO1_MAIZE;tr|K7VBA0|K7VBA0_MAIZE;tr|K7V794|K7V794_MAIZE;tr|K7W6Y1|K7W6Y1_MAIZE;tr|A0A096TUG3|A0A096TUG3_MAIZE;tr|A0A096REV8|A0A096REV8_MAIZE	sp|P26301|ENO1_MAIZE;tr|K7VBA0|K7VBA0_MAIZE;tr|K7V794|K7V794_MAIZE;tr|K7W6Y1|K7W6Y1_MAIZE	ENO1	sp|P26301|ENO1_MAIZE Enolase 1 OS=Zea mays GN=ENO1 PE=2 SV=1;tr|K7VBA0|K7VBA0_MAIZE Enolase1 OS=Zea mays GN=eno1 PE=3 SV=1;tr|K7V794|K7V794_MAIZE Enolase1 OS=Zea mays GN=eno1 PE=3 SV=1;tr|K7W6Y1|K7W6Y1_MAIZE Enolase1 OS=Zea mays GN=eno1 PE=3 SV=1	19	19	13	52.7	52.7	42.2	48.063	0	323.31	57	24.63	25.5548	24.4616	25.1349	25.808	24.9744	0.425556	-0.423639
tr|A0A096QHJ3|A0A096QHJ3_MAIZE;tr|A0A096QHJ4|A0A096QHJ4_MAIZE	tr|A0A096QHJ3|A0A096QHJ3_MAIZE;tr|A0A096QHJ4|A0A096QHJ4_MAIZE		tr|A0A096QHJ3|A0A096QHJ3_MAIZE Mg-protoporphyrin IX chelatase OS=Zea mays PE=3 SV=1;tr|A0A096QHJ4|A0A096QHJ4_MAIZE Mg-protoporphyrin IX chelatase OS=Zea mays PE=3 SV=1	21	21	21	32.7	32.7	32.7	82.209	0	219.51	42	24.6958	24.5009	24.2608	24.6883	24.965	25.0715	1.16917	-0.422462
tr|B5AK47|B5AK47_MAIZE	tr|B5AK47|B5AK47_MAIZE	LOC100174972	tr|B5AK47|B5AK47_MAIZE Dhurrinase-like B-glucosidase OS=Zea mays GN=LOC100174972 PE=2 SV=1	6	3	2	10.8	6.7	5.3	64.274	0	37.66	11	21.9744	21.6925	20.6475	22.567	21.2064	21.8025	0.303402	-0.420493
tr|A0A096UC49|A0A096UC49_MAIZE;tr|A0A096UC48|A0A096UC48_MAIZE;tr|B4FBK8|B4FBK8_MAIZE;tr|A0A096UC46|A0A096UC46_MAIZE	tr|A0A096UC49|A0A096UC49_MAIZE;tr|A0A096UC48|A0A096UC48_MAIZE;tr|B4FBK8|B4FBK8_MAIZE	LOC100192501	tr|A0A096UC49|A0A096UC49_MAIZE Uncharacterized protein OS=Zea mays GN=LOC100192501 PE=3 SV=1;tr|A0A096UC48|A0A096UC48_MAIZE Uncharacterized protein OS=Zea mays GN=LOC100192501 PE=3 SV=1;tr|B4FBK8|B4FBK8_MAIZE Uncharacterized protein OS=Zea mays GN=LOC10085	8	8	8	35.4	35.4	35.4	39.337	0	134.73	15	22.0231	23.3268	23.314	23.0274	23.8312	23.062	0.342863	-0.418933
tr|B6SSB6|B6SSB6_MAIZE;tr|A0A096Q886|A0A096Q886_MAIZE	tr|B6SSB6|B6SSB6_MAIZE;tr|A0A096Q886|A0A096Q886_MAIZE	LOC100281110	tr|B6SSB6|B6SSB6_MAIZE Eukaryotic translation initiation factor 3 subunit I OS=Zea mays GN=LOC100281110 PE=2 SV=1;tr|A0A096Q886|A0A096Q886_MAIZE Eukaryotic translation initiation factor 3 subunit I OS=Zea mays GN=Zm.155083 PE=3 SV=1	11	11	11	39.3	39.3	39.3	36.259	0	77.034	23	22.6202	23.2418	23.1092	23.2583	23.695	23.2728	0.816694	-0.418299
tr|A0A096Q7X0|A0A096Q7X0_MAIZE;tr|A0A096Q7W9|A0A096Q7W9_MAIZE;tr|A0A096Q7X1|A0A096Q7X1_MAIZE;tr|K7UHE8|K7UHE8_MAIZE	tr|A0A096Q7X0|A0A096Q7X0_MAIZE;tr|A0A096Q7W9|A0A096Q7W9_MAIZE;tr|A0A096Q7X1|A0A096Q7X1_MAIZE	Zm.94831	tr|A0A096Q7X0|A0A096Q7X0_MAIZE Uncharacterized protein OS=Zea mays GN=Zm.94831 PE=4 SV=1;tr|A0A096Q7W9|A0A096Q7W9_MAIZE Uncharacterized protein OS=Zea mays GN=Zm.94831 PE=4 SV=1;tr|A0A096Q7X1|A0A096Q7X1_MAIZE Uncharacterized protein OS=Zea mays GN=Zm.94831	12	12	10	28	28	24.3	55.677	0	119.49	30	22.9191	23.4005	23.0245	23.1928	24.0552	23.3465	0.617817	-0.416798
tr|Q6R987|Q6R987_MAIZE	tr|Q6R987|Q6R987_MAIZE	atp1-a2	tr|Q6R987|Q6R987_MAIZE ATP synthase subunit alpha OS=Zea mays GN=atp1-a2 PE=3 SV=1	25	23	22	49.6	46.9	44.1	55.18	0	323.31	121	26.1822	26.9418	26.7505	26.8692	27.4303	26.8249	0.624883	-0.416642
tr|K7V106|K7V106_MAIZE	tr|K7V106|K7V106_MAIZE	Zm.42367	tr|K7V106|K7V106_MAIZE Phosphoglycerate kinase OS=Zea mays GN=Zm.42367 PE=3 SV=1	18	6	5	50.5	18.9	15.1	49.637	0	124.43	14	22.8815	24.5251	23.1092	23.2736	24.9756	23.5165	0.219505	-0.416623
tr|C4JC33|C4JC33_MAIZE;tr|A0A096SZ89|A0A096SZ89_MAIZE	tr|C4JC33|C4JC33_MAIZE	LOC100502502	tr|C4JC33|C4JC33_MAIZE Uncharacterized protein OS=Zea mays GN=LOC100502502 PE=2 SV=1	11	11	10	29.8	29.8	28.1	64.387	0	79.984	12	22.3817	22.6026	22.6428	22.9944	23.056	22.819	1.7339	-0.414124
tr|K7TVY7|K7TVY7_MAIZE;tr|B4FL92|B4FL92_MAIZE	tr|K7TVY7|K7TVY7_MAIZE;tr|B4FL92|B4FL92_MAIZE	pco082380(357)	tr|K7TVY7|K7TVY7_MAIZE Uncharacterized protein OS=Zea mays GN=pco082380(357) PE=4 SV=1;tr|B4FL92|B4FL92_MAIZE MKI67 FHA domain-interacting nucleolar phosphoprotein-like OS=Zea mays GN=LOC100856944 PE=2 SV=1	2	2	2	14.2	14.2	14.2	23.71	0	16.743	7	21.2937	20.8712	19.0877	20.9578	20.0829	21.4523	0.203036	-0.413442
sp|P02355|RR4_MAIZE	sp|P02355|RR4_MAIZE	rps4	sp|P02355|RR4_MAIZE 30S ribosomal protein S4, chloroplastic OS=Zea mays GN=rps4 PE=3 SV=1	12	12	12	50.7	50.7	50.7	23.462	0	127.08	42	24.9169	25.0414	25.336	25.2748	25.8652	25.3936	0.878456	-0.413077
tr|B6T2N1|B6T2N1_MAIZE	tr|B6T2N1|B6T2N1_MAIZE	gpm537	tr|B6T2N1|B6T2N1_MAIZE Uncharacterized protein OS=Zea mays GN=gpm537 PE=2 SV=1	2	2	2	20.3	20.3	20.3	15.316	0	16.422	4	20.5623	20.0654	19.901	20.4728	21.0328	20.2619	0.609131	-0.412906
tr|B4FTH5|B4FTH5_MAIZE	tr|B4FTH5|B4FTH5_MAIZE	gpm554	tr|B4FTH5|B4FTH5_MAIZE Xyloglucan endotransglucosylase/hydrolase OS=Zea mays GN=gpm554 PE=2 SV=1	7	7	7	39.2	39.2	39.2	31.975	0	182.25	29	24.3004	24.0829	23.6248	23.6266	24.9651	24.6506	0.384243	-0.411367
tr|A0A096PVR0|A0A096PVR0_MAIZE;tr|A0A096PVR1|A0A096PVR1_MAIZE;tr|K7TN31|K7TN31_MAIZE;tr|B4FZI2|B4FZI2_MAIZE;tr|K7UCW8|K7UCW8_MAIZE	tr|A0A096PVR0|A0A096PVR0_MAIZE;tr|A0A096PVR1|A0A096PVR1_MAIZE;tr|K7TN31|K7TN31_MAIZE	gpm354	tr|A0A096PVR0|A0A096PVR0_MAIZE Uncharacterized protein OS=Zea mays GN=gpm354 PE=3 SV=1;tr|A0A096PVR1|A0A096PVR1_MAIZE Uncharacterized protein OS=Zea mays GN=gpm354 PE=4 SV=1;tr|K7TN31|K7TN31_MAIZE Uncharacterized protein OS=Zea mays GN=ZEAMMB73_472280 PE=3	7	7	7	14.1	14.1	14.1	66.227	0	56.081	6	20.4035	20.3711	20.8606	20.2212	22.0593	20.5881	0.284092	-0.411131
tr|A0A096TMV3|A0A096TMV3_MAIZE;tr|K7V792|K7V792_MAIZE	tr|A0A096TMV3|A0A096TMV3_MAIZE;tr|K7V792|K7V792_MAIZE	LOC100277544	tr|A0A096TMV3|A0A096TMV3_MAIZE Uncharacterized protein OS=Zea mays GN=LOC100277544 PE=4 SV=1;tr|K7V792|K7V792_MAIZE Uncharacterized protein OS=Zea mays GN=Zm.32975 PE=4 SV=1	8	8	8	7	7	7	141.96	0	58.2	8	20.2321	20.7044	19.8152	20.6605	21.2821	20.0414	0.393501	-0.410744
tr|Q5EUE1|Q5EUE1_MAIZE;sp|P52588|PDI_MAIZE;tr|K7UA05|K7UA05_MAIZE;tr|A0A096SG42|A0A096SG42_MAIZE;tr|A0A096PT43|A0A096PT43_MAIZE;tr|K7VE57|K7VE57_MAIZE	tr|Q5EUE1|Q5EUE1_MAIZE;sp|P52588|PDI_MAIZE;tr|K7UA05|K7UA05_MAIZE	PDIL1-1	tr|Q5EUE1|Q5EUE1_MAIZE Protein disulfide-isomerase OS=Zea mays GN=PDIL1-1 PE=2 SV=1;sp|P52588|PDI_MAIZE Protein disulfide-isomerase OS=Zea mays GN=PDI PE=2 SV=1;tr|K7UA05|K7UA05_MAIZE Protein disulfide isomerase1 OS=Zea mays GN=PDIL1-1 PE=3 SV=1	14	14	10	28.6	28.6	24.9	56.873	0	134.76	24	22.9423	24.1447	23.3716	23.3169	25.0469	23.3233	0.239125	-0.409496
tr|C0PM74|C0PM74_MAIZE;tr|A0A096U6U1|A0A096U6U1_MAIZE;tr|A0A096SG41|A0A096SG41_MAIZE;tr|A0A096S1V1|A0A096S1V1_MAIZE	tr|C0PM74|C0PM74_MAIZE	pco111761(65)	tr|C0PM74|C0PM74_MAIZE Uncharacterized protein OS=Zea mays GN=pco111761(65) PE=2 SV=1	8	8	2	36.5	36.5	10.4	26.398	0	107.02	29	23.4397	24.1883	23.6594	23.937	24.6389	23.937	0.561853	-0.408444
tr|B6SI39|B6SI39_MAIZE;tr|A0A096TIP4|A0A096TIP4_MAIZE	tr|B6SI39|B6SI39_MAIZE	Zm.161852	tr|B6SI39|B6SI39_MAIZE 60S ribosomal protein L9 OS=Zea mays GN=Zm.161852 PE=2 SV=1	15	15	3	70.5	70.5	18.4	21.461	0	252	72	25.5324	25.8287	25.4872	25.5383	26.4507	26.0835	0.644669	-0.408068
tr|B4FV00|B4FV00_MAIZE	tr|B4FV00|B4FV00_MAIZE	LOC100285015	tr|B4FV00|B4FV00_MAIZE Fasciclin-like arabinogalactan protein 8 OS=Zea mays GN=LOC100285015 PE=2 SV=1	3	3	3	19.3	19.3	19.3	27.711	0	43.694	5	20.6756	20.7311	19.9657	20.581	21.2265	20.7875	0.583764	-0.407473
tr|A0A096SV42|A0A096SV42_MAIZE	tr|A0A096SV42|A0A096SV42_MAIZE	Zm.74185	tr|A0A096SV42|A0A096SV42_MAIZE Uncharacterized protein OS=Zea mays GN=Zm.74185 PE=4 SV=1	5	5	5	17.9	17.9	17.9	42.754	0	56.303	10	22.6521	22.7055	22.4826	22.7684	23.4855	22.8072	0.773753	-0.406988
tr|C0P3Z2|C0P3Z2_MAIZE;tr|A0A096T5M8|A0A096T5M8_MAIZE	tr|C0P3Z2|C0P3Z2_MAIZE;tr|A0A096T5M8|A0A096T5M8_MAIZE	LOC100278282	tr|C0P3Z2|C0P3Z2_MAIZE Uncharacterized protein OS=Zea mays GN=LOC100278282 PE=2 SV=1;tr|A0A096T5M8|A0A096T5M8_MAIZE Uncharacterized protein OS=Zea mays PE=4 SV=1	2	2	2	14.4	14.4	14.4	17.344	0	14.564	2	19.4786	20.3142	19.7294	20.2051	20.4528	20.0803	0.680704	-0.405361
tr|B4FGF1|B4FGF1_MAIZE;tr|B4G272|B4G272_MAIZE;tr|B4FV44|B4FV44_MAIZE	tr|B4FGF1|B4FGF1_MAIZE;tr|B4G272|B4G272_MAIZE;tr|B4FV44|B4FV44_MAIZE	LOC100304203	tr|B4FGF1|B4FGF1_MAIZE Non-green plastid inner envelope membrane protein OS=Zea mays GN=LOC100304203 PE=2 SV=1;tr|B4G272|B4G272_MAIZE Non-green plastid inner envelope membrane protein OS=Zea mays GN=LOC100273380 PE=2 SV=1;tr|B4FV44|B4FV44_MAIZE Uncharacter	4	4	4	16	16	16	35.548	0	52.225	5	21.2434	21.8208	20.3938	21.4931	22.1037	21.0771	0.32639	-0.405357
tr|B6SQV5|B6SQV5_MAIZE	tr|B6SQV5|B6SQV5_MAIZE	psb3	tr|B6SQV5|B6SQV5_MAIZE Photosystem II 10 kDa polypeptide OS=Zea mays GN=psb3 PE=2 SV=1	5	5	5	25.8	25.8	25.8	13.061	0	81.385	49	24.951	25.4608	24.4543	25.181	25.4649	25.4328	0.594299	-0.404233
tr|C4J6C7|C4J6C7_MAIZE;tr|A0A096TCG5|A0A096TCG5_MAIZE;tr|B4FUJ1|B4FUJ1_MAIZE	tr|C4J6C7|C4J6C7_MAIZE;tr|A0A096TCG5|A0A096TCG5_MAIZE;tr|B4FUJ1|B4FUJ1_MAIZE	LOC100282617	tr|C4J6C7|C4J6C7_MAIZE Uncharacterized protein OS=Zea mays GN=LOC100282617 PE=2 SV=1;tr|A0A096TCG5|A0A096TCG5_MAIZE Uncharacterized protein OS=Zea mays GN=Zm.161911 PE=3 SV=1;tr|B4FUJ1|B4FUJ1_MAIZE Eukaryotic translation initiation factor 1A OS=Zea mays GN	3	3	3	26.4	26.4	26.4	16.345	0	49.553	12	21.077	21.6059	21.8927	21.4968	22.0348	22.2536	0.54301	-0.403186
tr|K7V9A1|K7V9A1_MAIZE;tr|K7W532|K7W532_MAIZE	tr|K7V9A1|K7V9A1_MAIZE;tr|K7W532|K7W532_MAIZE	pco131850(16)	tr|K7V9A1|K7V9A1_MAIZE Kinesin-like protein OS=Zea mays GN=pco131850(16) PE=3 SV=1;tr|K7W532|K7W532_MAIZE Uncharacterized protein OS=Zea mays GN=pco131850(16) PE=4 SV=1	9	9	9	9	9	9	141.54	0	69.561	14	21.8307	21.8767	21.8535	22.6206	22.4274	21.7221	0.668842	-0.40309
tr|B6U2F8|B6U2F8_MAIZE	tr|B6U2F8|B6U2F8_MAIZE	LOC100285254	tr|B6U2F8|B6U2F8_MAIZE Dolichyl-diphosphooligosaccharide--protein glycosyltransferase subunit 1 OS=Zea mays GN=LOC100285254 PE=2 SV=1	5	5	5	6.4	6.4	6.4	70.003	0	34.936	8	21.1028	21.2853	21.2456	21.3277	22.1384	21.3672	0.673149	-0.399867
tr|A0A096SVP6|A0A096SVP6_MAIZE;tr|K7VA77|K7VA77_MAIZE;tr|K7UQ76|K7UQ76_MAIZE;tr|B7ZY51|B7ZY51_MAIZE	tr|A0A096SVP6|A0A096SVP6_MAIZE;tr|K7VA77|K7VA77_MAIZE;tr|K7UQ76|K7UQ76_MAIZE;tr|B7ZY51|B7ZY51_MAIZE	Zm.3083	tr|A0A096SVP6|A0A096SVP6_MAIZE Uncharacterized protein OS=Zea mays GN=Zm.3083 PE=4 SV=1;tr|K7VA77|K7VA77_MAIZE Uncharacterized protein OS=Zea mays GN=LOC100279440 PE=4 SV=1;tr|K7UQ76|K7UQ76_MAIZE Uncharacterized protein OS=Zea mays GN=LOC100279440 PE=4 SV=	2	2	2	3.6	3.6	3.6	69.623	0	15.614	3	19.437	19.4201	20.085	19.7293	20.8925	19.5164	0.343627	-0.398655
tr|A0A096PLH2|A0A096PLH2_MAIZE;tr|B4F9L2|B4F9L2_MAIZE	tr|A0A096PLH2|A0A096PLH2_MAIZE		tr|A0A096PLH2|A0A096PLH2_MAIZE Uncharacterized protein OS=Zea mays PE=4 SV=1	3	3	3	9.4	9.4	9.4	49.521	0	21.582	4	19.3365	19.6648	19.7112	19.548	20.7512	19.6081	0.414368	-0.398256
sp|P12340|RR12_MAIZE;tr|A0A096TZJ4|A0A096TZJ4_MAIZE;tr|K7U4B3|K7U4B3_MAIZE;tr|A0A096TF44|A0A096TF44_MAIZE	sp|P12340|RR12_MAIZE;tr|A0A096TZJ4|A0A096TZJ4_MAIZE;tr|K7U4B3|K7U4B3_MAIZE	rps12-A	sp|P12340|RR12_MAIZE 30S ribosomal protein S12, chloroplastic OS=Zea mays GN=rps12-A PE=3 SV=2;tr|A0A096TZJ4|A0A096TZJ4_MAIZE Uncharacterized protein (Fragment) OS=Zea mays GN=rps12 PE=3 SV=1;tr|K7U4B3|K7U4B3_MAIZE Uncharacterized protein OS=Zea mays GN=ZE	4	4	4	41.1	41.1	41.1	13.822	0	27.544	11	23.484	23.4452	23.9234	23.717	24.293	24.0367	0.813552	-0.398033
tr|K7UDG5|K7UDG5_MAIZE	tr|K7UDG5|K7UDG5_MAIZE	LOC100272402	tr|K7UDG5|K7UDG5_MAIZE Uncharacterized protein OS=Zea mays GN=LOC100272402 PE=3 SV=1	6	6	6	14.4	14.4	14.4	58.133	0	59.922	8	21.8432	22.0919	22.2108	22.2682	23.0361	22.0287	0.541768	-0.395685
tr|A0A096RQW0|A0A096RQW0_MAIZE;tr|B4FYA4|B4FYA4_MAIZE;tr|B6SIF5|B6SIF5_MAIZE;tr|B4FL17|B4FL17_MAIZE;sp|Q8H6A5|TCTP_MAIZE;tr|B6TLQ6|B6TLQ6_MAIZE;tr|A0A096R4D1|A0A096R4D1_MAIZE;tr|A0A096RQV8|A0A096RQV8_MAIZE	tr|A0A096RQW0|A0A096RQW0_MAIZE;tr|B4FYA4|B4FYA4_MAIZE;tr|B6SIF5|B6SIF5_MAIZE;tr|B4FL17|B4FL17_MAIZE;sp|Q8H6A5|TCTP_MAIZE;tr|B6TLQ6|B6TLQ6_MAIZE;tr|A0A096R4D1|A0A096R4D1_MAIZE;tr|A0A096RQV8|A0A096RQV8_MAIZE	TCTP	tr|A0A096RQW0|A0A096RQW0_MAIZE Translationally-controlled tumor protein homolog OS=Zea mays GN=TCTP PE=4 SV=1;tr|B4FYA4|B4FYA4_MAIZE Translationally-controlled tumor protein homolog OS=Zea mays GN=TCTP PE=2 SV=1;tr|B6SIF5|B6SIF5_MAIZE Translationally-contr	2	2	2	41.7	41.7	41.7	10.638	0	34.585	6	22.9893	23.5688	20.7183	22.6461	23.1026	22.71	0.168788	-0.394065
tr|B4FVJ0|B4FVJ0_MAIZE	tr|B4FVJ0|B4FVJ0_MAIZE	LOC100280657	tr|B4FVJ0|B4FVJ0_MAIZE Uncharacterized protein OS=Zea mays GN=LOC100280657 PE=2 SV=1	28	12	9	66.1	28	20.8	44.411	0	323.31	145	26.5144	26.3289	26.1503	26.4514	27.0206	26.6954	0.935457	-0.391247
tr|Q947B9|Q947B9_MAIZE;tr|A0A096SS38|A0A096SS38_MAIZE;sp|P55240|GLGS_MAIZE;tr|Q947C0|Q947C0_MAIZE;tr|Q3SAE4|Q3SAE4_MAIZE;tr|Q84J79|Q84J79_MAIZE;tr|Q941P2|Q941P2_MAIZE;tr|K7VF96|K7VF96_MAIZE	tr|Q947B9|Q947B9_MAIZE;tr|A0A096SS38|A0A096SS38_MAIZE;sp|P55240|GLGS_MAIZE	Zm.312	tr|Q947B9|Q947B9_MAIZE Glucose-1-phosphate adenylyltransferase OS=Zea mays GN=Zm.312 PE=3 SV=1;tr|A0A096SS38|A0A096SS38_MAIZE Uncharacterized protein OS=Zea mays GN=Zm.312 PE=4 SV=1;sp|P55240|GLGS_MAIZE Glucose-1-phosphate adenylyltransferase small subunit	6	6	6	15.5	15.5	15.5	56.482	0	51.329	14	22.2186	23.1492	20.3502	22.3126	22.7815	21.793	0.168912	-0.38968
tr|A0A096RZN2|A0A096RZN2_MAIZE;tr|A0A096RZN4|A0A096RZN4_MAIZE;tr|B4F9L3|B4F9L3_MAIZE;tr|A0A096RZN5|A0A096RZN5_MAIZE;tr|B4G262|B4G262_MAIZE;tr|K7VK02|K7VK02_MAIZE	tr|A0A096RZN2|A0A096RZN2_MAIZE;tr|A0A096RZN4|A0A096RZN4_MAIZE;tr|B4F9L3|B4F9L3_MAIZE	LOC100281456	tr|A0A096RZN2|A0A096RZN2_MAIZE Uncharacterized protein OS=Zea mays GN=LOC100281456 PE=4 SV=1;tr|A0A096RZN4|A0A096RZN4_MAIZE Uncharacterized protein OS=Zea mays GN=LOC100281456 PE=4 SV=1;tr|B4F9L3|B4F9L3_MAIZE Carbonic anhydrase OS=Zea mays GN=LOC100281456	18	18	12	51.8	51.8	31.6	49.363	0	305.47	117	26.2262	26.9077	25.8059	27.1753	27.0828	25.842	0.291744	-0.386812
tr|B4G1B3|B4G1B3_MAIZE;sp|O24413|RLA3_MAIZE;tr|A0A096THK1|A0A096THK1_MAIZE	tr|B4G1B3|B4G1B3_MAIZE;sp|O24413|RLA3_MAIZE;tr|A0A096THK1|A0A096THK1_MAIZE	arpp3	tr|B4G1B3|B4G1B3_MAIZE 60S acidic ribosomal protein P3 OS=Zea mays GN=arpp3 PE=2 SV=1;sp|O24413|RLA3_MAIZE 60S acidic ribosomal protein P3 OS=Zea mays GN=RPP3A PE=1 SV=3;tr|A0A096THK1|A0A096THK1_MAIZE Uncharacterized protein OS=Zea mays GN=Zm.128465 PE=3 S	4	4	4	44.2	44.2	44.2	12.134	0	67.44	13	23.0892	23.0975	22.9132	23.0138	24.1714	23.0631	0.42747	-0.38284
tr|Q8W0V2|Q8W0V2_MAIZE;tr|A0A096RRD7|A0A096RRD7_MAIZE;tr|C0P840|C0P840_MAIZE	tr|Q8W0V2|Q8W0V2_MAIZE;tr|A0A096RRD7|A0A096RRD7_MAIZE	LOC542495	tr|Q8W0V2|Q8W0V2_MAIZE Lipoxygenase OS=Zea mays GN=LOC542495 PE=3 SV=1;tr|A0A096RRD7|A0A096RRD7_MAIZE Lipoxygenase OS=Zea mays GN=LOC542495 PE=3 SV=1	24	18	17	35.5	28.6	27.3	96.489	0	147.7	45	23.4986	24.8898	23.7734	24.4615	24.9159	23.9276	0.302425	-0.381039
tr|A0A0D1EDG3|A0A0D1EDG3_USTMA	tr|A0A0D1EDG3|A0A0D1EDG3_USTMA	UMAG_00658	tr|A0A0D1EDG3|A0A0D1EDG3_USTMA Chromosome 1, whole genome shotgun sequence OS=Ustilago maydis (strain 521 / FGSC 9021) GN=UMAG_00658 PE=3 SV=1	3	3	3	17.9	17.9	17.9	17.038	0	23.031	6	18.8992	20.9368	21.3965	20.8614	20.2839	21.2257	0.176753	-0.379499
tr|A0A096UJ84|A0A096UJ84_MAIZE	tr|A0A096UJ84|A0A096UJ84_MAIZE	Zm.1789	tr|A0A096UJ84|A0A096UJ84_MAIZE Uncharacterized protein OS=Zea mays GN=Zm.1789 PE=4 SV=1	2	2	2	11.7	11.7	11.7	16.987	0	11.944	4	19.484	19.9542	20.222	21.3648	18.807	20.6233	0.182465	-0.378308
tr|K7TSX2|K7TSX2_MAIZE;tr|A0A096TGM6|A0A096TGM6_MAIZE	tr|K7TSX2|K7TSX2_MAIZE	Zm.122076	tr|K7TSX2|K7TSX2_MAIZE Uncharacterized protein OS=Zea mays GN=Zm.122076 PE=3 SV=1	55	55	8	62.2	62.2	9.4	102.07	0	323.31	290	27.3296	27.9815	27.5	27.5555	28.7071	27.6814	0.384106	-0.377614
tr|K7USR3|K7USR3_MAIZE;tr|A0A096QH93|A0A096QH93_MAIZE;tr|K7V8W0|K7V8W0_MAIZE	tr|K7USR3|K7USR3_MAIZE;tr|A0A096QH93|A0A096QH93_MAIZE;tr|K7V8W0|K7V8W0_MAIZE	ZEAMMB73_467712	tr|K7USR3|K7USR3_MAIZE Uncharacterized protein OS=Zea mays GN=ZEAMMB73_467712 PE=3 SV=1;tr|A0A096QH93|A0A096QH93_MAIZE Uncharacterized protein OS=Zea mays PE=4 SV=1;tr|K7V8W0|K7V8W0_MAIZE Uncharacterized protein OS=Zea mays GN=ZEAMMB73_467712 PE=3 SV=1	11	11	11	26.7	26.7	26.7	47.22	0	160.39	32	23.6601	24.0912	23.3817	23.7982	24.6261	23.8408	0.483771	-0.377335
tr|A0A096QWT4|A0A096QWT4_MAIZE;sp|P16037|RR2_MAIZE;tr|A0A096PYN5|A0A096PYN5_MAIZE;tr|A0A096S3F1|A0A096S3F1_MAIZE	tr|A0A096QWT4|A0A096QWT4_MAIZE;sp|P16037|RR2_MAIZE;tr|A0A096PYN5|A0A096PYN5_MAIZE	Zm.141628	tr|A0A096QWT4|A0A096QWT4_MAIZE Uncharacterized protein OS=Zea mays GN=Zm.141628 PE=3 SV=1;sp|P16037|RR2_MAIZE 30S ribosomal protein S2, chloroplastic OS=Zea mays GN=rps2 PE=3 SV=1;tr|A0A096PYN5|A0A096PYN5_MAIZE 30S ribosomal protein S2, chloroplastic OS=Ze	6	6	6	24.2	24.2	24.2	26.908	0	35.949	9	22.4227	22.4635	22.4102	22.8356	22.7721	22.82	3.94994	-0.37711
tr|B4FAM6|B4FAM6_MAIZE;tr|A0A096R208|A0A096R208_MAIZE;tr|A0A096RDW0|A0A096RDW0_MAIZE;tr|A0A0D1EA42|A0A0D1EA42_USTMA	tr|B4FAM6|B4FAM6_MAIZE	LOC100191912	tr|B4FAM6|B4FAM6_MAIZE Uncharacterized protein OS=Zea mays GN=LOC100191912 PE=2 SV=1	12	12	4	44.2	44.2	13.1	23.6	0	181.28	71	25.531	25.5896	25.6643	25.7381	26.2419	25.9317	1.16412	-0.375604
tr|K7V1U2|K7V1U2_MAIZE	tr|K7V1U2|K7V1U2_MAIZE	pco073635	tr|K7V1U2|K7V1U2_MAIZE Uncharacterized protein OS=Zea mays GN=pco073635 PE=4 SV=1	14	14	14	15.5	15.5	15.5	143.6	0	135.6	22	22.1579	22.5641	23.033	22.7657	23.4317	22.6816	0.467556	-0.374623
tr|C0P489|C0P489_MAIZE;tr|B7ZYW2|B7ZYW2_MAIZE;tr|A0A096SQD3|A0A096SQD3_MAIZE	tr|C0P489|C0P489_MAIZE;tr|B7ZYW2|B7ZYW2_MAIZE;tr|A0A096SQD3|A0A096SQD3_MAIZE	LOC100382088	tr|C0P489|C0P489_MAIZE Putative ENTH/ANTH/VHS superfamily protein isoform 1 OS=Zea mays GN=LOC100382088 PE=2 SV=1;tr|B7ZYW2|B7ZYW2_MAIZE Uncharacterized protein OS=Zea mays GN=LOC100279582 PE=2 SV=1;tr|A0A096SQD3|A0A096SQD3_MAIZE Uncharacterized protein OS	2	2	2	3.3	3.3	3.3	70.153	0	13.391	2	19.7765	19.6641	20.1401	20.3393	19.9916	20.3636	0.926364	-0.371271
tr|B4F9Z4|B4F9Z4_MAIZE	tr|B4F9Z4|B4F9Z4_MAIZE	LOC100274001	tr|B4F9Z4|B4F9Z4_MAIZE ATP-dependent Clp protease proteolytic subunit OS=Zea mays GN=LOC100274001 PE=2 SV=1	5	5	5	16.5	16.5	16.5	42.869	0	68.83	8	21.8064	21.8436	22.13	22.1358	22.5308	22.2182	1.09692	-0.368315
tr|A0A096Q8H7|A0A096Q8H7_MAIZE;tr|A0A096Q8H6|A0A096Q8H6_MAIZE;tr|A0A096Q8H5|A0A096Q8H5_MAIZE;tr|A0A096Q8H8|A0A096Q8H8_MAIZE;tr|A0A096QD70|A0A096QD70_MAIZE	tr|A0A096Q8H7|A0A096Q8H7_MAIZE;tr|A0A096Q8H6|A0A096Q8H6_MAIZE;tr|A0A096Q8H5|A0A096Q8H5_MAIZE;tr|A0A096Q8H8|A0A096Q8H8_MAIZE		tr|A0A096Q8H7|A0A096Q8H7_MAIZE Uncharacterized protein OS=Zea mays PE=4 SV=1;tr|A0A096Q8H6|A0A096Q8H6_MAIZE Uncharacterized protein OS=Zea mays PE=4 SV=1;tr|A0A096Q8H5|A0A096Q8H5_MAIZE Uncharacterized protein OS=Zea mays PE=4 SV=1;tr|A0A096Q8H8|A0A096Q8H8_	6	6	6	5.7	5.7	5.7	146.01	0	50.967	8	20.0521	21.6348	21.4207	21.4241	21.4034	21.3839	0.301656	-0.367948
tr|B4FDG5|B4FDG5_MAIZE;tr|A0A096UE00|A0A096UE00_MAIZE	tr|B4FDG5|B4FDG5_MAIZE;tr|A0A096UE00|A0A096UE00_MAIZE	LOC100193007	tr|B4FDG5|B4FDG5_MAIZE Uncharacterized protein OS=Zea mays GN=LOC100193007 PE=2 SV=1;tr|A0A096UE00|A0A096UE00_MAIZE Uncharacterized protein OS=Zea mays GN=LOC100193007 PE=4 SV=1	6	6	6	18.8	18.8	18.8	46.005	0	57.262	6	20.9691	20.7879	19.4329	20.3337	21.2109	20.7417	0.267169	-0.365516
tr|Q9ZQX9|Q9ZQX9_MAIZE;tr|K7U5V7|K7U5V7_MAIZE;tr|B6TUY0|B6TUY0_MAIZE;tr|A0A096THC9|A0A096THC9_MAIZE;tr|A0A096S6F3|A0A096S6F3_MAIZE	tr|Q9ZQX9|Q9ZQX9_MAIZE;tr|K7U5V7|K7U5V7_MAIZE;tr|B6TUY0|B6TUY0_MAIZE;tr|A0A096THC9|A0A096THC9_MAIZE;tr|A0A096S6F3|A0A096S6F3_MAIZE	rps27	tr|Q9ZQX9|Q9ZQX9_MAIZE 40S ribosomal protein S27 OS=Zea mays GN=rps27 PE=2 SV=1;tr|K7U5V7|K7U5V7_MAIZE Uncharacterized protein OS=Zea mays GN=rps27 PE=4 SV=1;tr|B6TUY0|B6TUY0_MAIZE 40S ribosomal protein S27 OS=Zea mays GN=rps27 PE=2 SV=1;tr|A0A096THC9|A0A0	2	2	1	29.1	29.1	19.8	9.5421	0	70.914	11	22.9384	22.9736	22.9761	23.4061	23.3155	23.2559	2.88048	-0.363163
tr|B4FBF6|B4FBF6_MAIZE	tr|B4FBF6|B4FBF6_MAIZE	pco074099(177)	tr|B4FBF6|B4FBF6_MAIZE Uncharacterized protein OS=Zea mays GN=pco074099(177) PE=2 SV=1	9	9	4	27.6	27.6	12.7	33.147	0	75.822	63	24.5495	24.8158	24.8734	25.0085	25.3458	24.971	1.09579	-0.362225
tr|B4FL64|B4FL64_MAIZE;tr|A0A096UHA5|A0A096UHA5_MAIZE;tr|A0A096RW27|A0A096RW27_MAIZE;tr|K7VDX4|K7VDX4_MAIZE;tr|K7V9W6|K7V9W6_MAIZE;tr|B6T208|B6T208_MAIZE;sp|Q08066|RL19_MAIZE;tr|A0A096UHA7|A0A096UHA7_MAIZE;tr|A0A096RW28|A0A096RW28_MAIZE;tr|A0A096UHA6|A0A096UHA6_MAIZE	tr|B4FL64|B4FL64_MAIZE;tr|A0A096UHA5|A0A096UHA5_MAIZE;tr|A0A096RW27|A0A096RW27_MAIZE	LOC100282430	tr|B4FL64|B4FL64_MAIZE Ribosomal protein L19 OS=Zea mays GN=LOC100282430 PE=2 SV=1;tr|A0A096UHA5|A0A096UHA5_MAIZE Ribosomal protein L19 OS=Zea mays PE=3 SV=1;tr|A0A096RW27|A0A096RW27_MAIZE Ribosomal protein L19 OS=Zea mays GN=LOC100282430 PE=3 SV=1	11	11	4	30.4	30.4	11.6	24.114	0	131.53	99	26.5444	25.7944	26.8092	26.6903	26.8966	26.6413	0.501449	-0.360044
tr|A0A096RE18|A0A096RE18_MAIZE	tr|A0A096RE18|A0A096RE18_MAIZE	ppp1	tr|A0A096RE18|A0A096RE18_MAIZE Uncharacterized protein OS=Zea mays GN=ppp1 PE=4 SV=1	10	10	10	51.7	51.7	51.7	16.354	0	173.54	50	24.8853	25.9363	24.0636	25.2452	26.1123	24.6057	0.198693	-0.359311
tr|B6T346|B6T346_MAIZE;tr|A0A096SN39|A0A096SN39_MAIZE	tr|B6T346|B6T346_MAIZE;tr|A0A096SN39|A0A096SN39_MAIZE	LOC100279524	tr|B6T346|B6T346_MAIZE THO complex subunit 4 OS=Zea mays GN=LOC100279524 PE=2 SV=1;tr|A0A096SN39|A0A096SN39_MAIZE Uncharacterized protein OS=Zea mays GN=LOC100279524 PE=4 SV=1	7	7	6	36	36	31.6	26.553	0	47.89	16	22.9458	22.6319	23.4338	23.158	23.3124	23.6158	0.594914	-0.358267
tr|A0A096TDF2|A0A096TDF2_MAIZE;tr|A0A096TDF1|A0A096TDF1_MAIZE;tr|A0A096TDF3|A0A096TDF3_MAIZE	tr|A0A096TDF2|A0A096TDF2_MAIZE;tr|A0A096TDF1|A0A096TDF1_MAIZE;tr|A0A096TDF3|A0A096TDF3_MAIZE	LOC100280419	tr|A0A096TDF2|A0A096TDF2_MAIZE Uncharacterized protein OS=Zea mays GN=LOC100280419 PE=3 SV=1;tr|A0A096TDF1|A0A096TDF1_MAIZE Uncharacterized protein OS=Zea mays GN=LOC100280419 PE=3 SV=1;tr|A0A096TDF3|A0A096TDF3_MAIZE Uncharacterized protein OS=Zea mays GN=	5	5	5	14.9	14.9	14.9	43.752	0	35.121	5	20.2182	20.8856	20.8352	20.641	21.7256	20.6464	0.354899	-0.357984
tr|B4FUA9|B4FUA9_MAIZE;tr|A0A096SV38|A0A096SV38_MAIZE	tr|B4FUA9|B4FUA9_MAIZE;tr|A0A096SV38|A0A096SV38_MAIZE		tr|B4FUA9|B4FUA9_MAIZE 60 ribosomal protein L14 OS=Zea mays PE=2 SV=1;tr|A0A096SV38|A0A096SV38_MAIZE Uncharacterized protein OS=Zea mays PE=4 SV=1	14	14	5	62.7	62.7	17.2	15.361	0	125.36	63	24.7595	25.0701	25.0302	24.9109	25.7812	25.2392	0.586445	-0.357169
tr|K7U9C9|K7U9C9_MAIZE	tr|K7U9C9|K7U9C9_MAIZE	LOC100381785	tr|K7U9C9|K7U9C9_MAIZE Putative DEAD-box ATP-dependent RNA helicase family protein OS=Zea mays GN=LOC100381785 PE=4 SV=1	8	8	7	15.8	15.8	14.3	64.562	0	62.179	19	22.4531	22.4025	22.5672	22.7527	22.8879	22.8481	2.30993	-0.355285
tr|K7VYU4|K7VYU4_MAIZE;tr|C0P7S7|C0P7S7_MAIZE	tr|K7VYU4|K7VYU4_MAIZE;tr|C0P7S7|C0P7S7_MAIZE	LOC100382436	tr|K7VYU4|K7VYU4_MAIZE Uncharacterized protein OS=Zea mays GN=LOC100382436 PE=4 SV=1;tr|C0P7S7|C0P7S7_MAIZE Uncharacterized protein OS=Zea mays GN=LOC100382436 PE=2 SV=1	4	4	4	10.6	10.6	10.6	58.738	0	26.258	4	20.092	19.6269	20.3496	19.934	21.0676	20.1324	0.362863	-0.355202
tr|A0A0B4J3F5|A0A0B4J3F5_MAIZE;tr|A0A096TD56|A0A096TD56_MAIZE;tr|K7U3D6|K7U3D6_MAIZE	tr|A0A0B4J3F5|A0A0B4J3F5_MAIZE;tr|A0A096TD56|A0A096TD56_MAIZE	Zm.6578	tr|A0A0B4J3F5|A0A0B4J3F5_MAIZE Uncharacterized protein OS=Zea mays GN=Zm.6578 PE=4 SV=1;tr|A0A096TD56|A0A096TD56_MAIZE Uncharacterized protein OS=Zea mays GN=Zm.6578 PE=4 SV=1	8	8	8	20	20	20	55.996	0	150.39	33	23.0234	24.8364	24.0981	24.0889	25.0494	23.8682	0.21211	-0.349486
tr|A0A096S1G3|A0A096S1G3_MAIZE;tr|A0A096S1G2|A0A096S1G2_MAIZE;tr|A0A096S1G4|A0A096S1G4_MAIZE;tr|A0A096R140|A0A096R140_MAIZE	tr|A0A096S1G3|A0A096S1G3_MAIZE;tr|A0A096S1G2|A0A096S1G2_MAIZE	Zm.10383	tr|A0A096S1G3|A0A096S1G3_MAIZE Uncharacterized protein OS=Zea mays GN=Zm.10383 PE=4 SV=1;tr|A0A096S1G2|A0A096S1G2_MAIZE Uncharacterized protein OS=Zea mays GN=Zm.10383 PE=4 SV=1	13	3	3	33.3	6.2	6.2	62.077	0	18.542	4	19.1878	20.2994	20.226	20.0603	20.6333	20.0633	0.356359	-0.347898
tr|C0PK59|C0PK59_MAIZE;tr|B4FV31|B4FV31_MAIZE;tr|B4FFZ3|B4FFZ3_MAIZE;tr|K7UAA5|K7UAA5_MAIZE;tr|K7V5L9|K7V5L9_MAIZE	tr|C0PK59|C0PK59_MAIZE;tr|B4FV31|B4FV31_MAIZE;tr|B4FFZ3|B4FFZ3_MAIZE;tr|K7UAA5|K7UAA5_MAIZE;tr|K7V5L9|K7V5L9_MAIZE	LOC100283310	tr|C0PK59|C0PK59_MAIZE Uncharacterized protein OS=Zea mays GN=LOC100283310 PE=2 SV=1;tr|B4FV31|B4FV31_MAIZE 60S ribosomal protein L11-1 OS=Zea mays GN=LOC100283310 PE=2 SV=1;tr|B4FFZ3|B4FFZ3_MAIZE Uncharacterized protein OS=Zea mays GN=LOC100193696 PE=2 SV	7	7	1	33.1	33.1	8.1	19.761	0	121.69	51	24.8382	24.8899	24.8981	24.9633	25.473	25.2157	1.08362	-0.341895
sp|P27723|RR16_MAIZE;tr|A0A096TZN8|A0A096TZN8_MAIZE	sp|P27723|RR16_MAIZE;tr|A0A096TZN8|A0A096TZN8_MAIZE	rps16	sp|P27723|RR16_MAIZE 30S ribosomal protein S16, chloroplastic OS=Zea mays GN=rps16 PE=3 SV=1;tr|A0A096TZN8|A0A096TZN8_MAIZE Uncharacterized protein OS=Zea mays GN=Zm.93559 PE=4 SV=1	2	2	2	16.5	16.5	16.5	10.09	0	11.51	4	22.8793	22.9642	23.2086	23.0727	23.8759	23.1281	0.544548	-0.341476
tr|B4FT76|B4FT76_MAIZE;tr|A0A096T7J9|A0A096T7J9_MAIZE	tr|B4FT76|B4FT76_MAIZE;tr|A0A096T7J9|A0A096T7J9_MAIZE	gpm405	tr|B4FT76|B4FT76_MAIZE ATP-dependent transporter ycf16 OS=Zea mays GN=gpm405 PE=2 SV=1;tr|A0A096T7J9|A0A096T7J9_MAIZE Uncharacterized protein OS=Zea mays GN=gpm405 PE=3 SV=1	7	7	7	34.7	34.7	34.7	32.361	0	74.319	11	21.2419	22.125	21.2626	21.6823	22.5175	21.453	0.321587	-0.341096
tr|B6SZS2|B6SZS2_MAIZE;tr|A0A096QX10|A0A096QX10_MAIZE;tr|A0A096QN14|A0A096QN14_MAIZE	tr|B6SZS2|B6SZS2_MAIZE;tr|A0A096QX10|A0A096QX10_MAIZE	ZEAMMB73_130478	tr|B6SZS2|B6SZS2_MAIZE 40S ribosomal protein S9 OS=Zea mays GN=ZEAMMB73_130478 PE=2 SV=1;tr|A0A096QX10|A0A096QX10_MAIZE Uncharacterized protein OS=Zea mays GN=LOC100283332 PE=4 SV=1	13	5	2	44	22.8	11.4	22.547	0	120.25	27	23.9496	23.9937	23.15	23.6805	24.4764	23.9591	0.400982	-0.340904
tr|C4J5P0|C4J5P0_MAIZE	tr|C4J5P0|C4J5P0_MAIZE	Zm.85680	tr|C4J5P0|C4J5P0_MAIZE Uncharacterized protein OS=Zea mays GN=Zm.85680 PE=2 SV=1	6	6	6	16.8	16.8	16.8	50.453	0	66.107	11	21.6083	23.3211	19.1178	20.8084	23.2241	21.0374	0.0836348	-0.340903
tr|B4G1K9|B4G1K9_MAIZE	tr|B4G1K9|B4G1K9_MAIZE	LOC100284847	tr|B4G1K9|B4G1K9_MAIZE Photosystem I reaction center subunit V OS=Zea mays GN=LOC100284847 PE=2 SV=1	4	4	2	18.3	18.3	6.3	15.275	0	33.24	36	24.0582	24.7373	24.3653	24.8453	24.3715	24.962	0.565067	-0.339345
tr|A0A096QXQ9|A0A096QXQ9_MAIZE	tr|A0A096QXQ9|A0A096QXQ9_MAIZE	Zm.126561	tr|A0A096QXQ9|A0A096QXQ9_MAIZE Uncharacterized protein OS=Zea mays GN=Zm.126561 PE=4 SV=1	6	6	3	20.8	20.8	11.5	38.093	0	53.109	11	21.8761	22.355	22.0532	22.243	22.7346	22.3126	0.740607	-0.335314
tr|B7ZXF5|B7ZXF5_MAIZE;tr|C0PHG6|C0PHG6_MAIZE	tr|B7ZXF5|B7ZXF5_MAIZE;tr|C0PHG6|C0PHG6_MAIZE	Zm.17832	tr|B7ZXF5|B7ZXF5_MAIZE Uncharacterized protein OS=Zea mays GN=Zm.17832 PE=2 SV=1;tr|C0PHG6|C0PHG6_MAIZE Uncharacterized protein OS=Zea mays GN=Zm.17832 PE=2 SV=1	2	2	2	4.9	4.9	4.9	56.838	0	20.231	10	22.0541	22.3347	21.7885	22.6142	22.3383	22.2277	0.790936	-0.334302
tr|A0A0D1C5H5|A0A0D1C5H5_USTMA	tr|A0A0D1C5H5|A0A0D1C5H5_USTMA	UMAG_11498	tr|A0A0D1C5H5|A0A0D1C5H5_USTMA Chromosome 7, whole genome shotgun sequence OS=Ustilago maydis (strain 521 / FGSC 9021) GN=UMAG_11498 PE=4 SV=1	8	7	7	32.9	29	29	39.39	0	60.534	18	22.6822	23.2303	23.6862	23.4565	23.1898	23.9508	0.382377	-0.332816
tr|A0A096QS72|A0A096QS72_MAIZE;tr|A0A096QS75|A0A096QS75_MAIZE;tr|A0A096QS74|A0A096QS74_MAIZE;tr|A0A096QS73|A0A096QS73_MAIZE	tr|A0A096QS72|A0A096QS72_MAIZE;tr|A0A096QS75|A0A096QS75_MAIZE;tr|A0A096QS74|A0A096QS74_MAIZE;tr|A0A096QS73|A0A096QS73_MAIZE	LOC100304415	tr|A0A096QS72|A0A096QS72_MAIZE Uncharacterized protein OS=Zea mays GN=LOC100304415 PE=4 SV=1;tr|A0A096QS75|A0A096QS75_MAIZE Uncharacterized protein OS=Zea mays GN=LOC100304415 PE=4 SV=1;tr|A0A096QS74|A0A096QS74_MAIZE Uncharacterized protein OS=Zea mays GN=	2	2	2	4.2	4.2	4.2	103.61	0	16.833	3	19.4616	20.1216	20.7473	20.1863	20.7254	20.4121	0.339901	-0.33112
sp|P43188|KADC_MAIZE;tr|A0A096T1H2|A0A096T1H2_MAIZE	sp|P43188|KADC_MAIZE;tr|A0A096T1H2|A0A096T1H2_MAIZE	ADK1	sp|P43188|KADC_MAIZE Adenylate kinase, chloroplastic OS=Zea mays GN=ADK1 PE=1 SV=1;tr|A0A096T1H2|A0A096T1H2_MAIZE Uncharacterized protein OS=Zea mays PE=3 SV=1	10	10	8	64.4	64.4	55.9	24.867	0	153.25	40	24.1502	24.7204	22.9338	24.2499	25.1327	23.3958	0.168515	-0.324697
tr|B6SJ21|B6SJ21_MAIZE	tr|B6SJ21|B6SJ21_MAIZE	gpm583	tr|B6SJ21|B6SJ21_MAIZE Guanine nucleotide-binding protein beta subunit-like protein OS=Zea mays GN=gpm583 PE=2 SV=1	12	12	6	38.9	38.9	17.1	36.236	0	323.31	44	25.2622	25.6719	25.1473	25.2723	26.2679	25.5102	0.402689	-0.322987
tr|A0A096TT73|A0A096TT73_MAIZE;tr|A0A096TT72|A0A096TT72_MAIZE;tr|A0A096TT75|A0A096TT75_MAIZE;tr|A0A096TT74|A0A096TT74_MAIZE	tr|A0A096TT73|A0A096TT73_MAIZE	Zm.82386	tr|A0A096TT73|A0A096TT73_MAIZE Uncharacterized protein OS=Zea mays GN=Zm.82386 PE=3 SV=1	11	11	9	50.3	50.3	46.9	31.148	0	198.22	42	25.073	25.8287	23.8119	25.0849	26.064	24.5287	0.163385	-0.32136
sp|P25460|RS11_MAIZE;tr|A0A096QIH2|A0A096QIH2_MAIZE;tr|A0A096RBC4|A0A096RBC4_MAIZE;tr|A0A096RBC5|A0A096RBC5_MAIZE	sp|P25460|RS11_MAIZE;tr|A0A096QIH2|A0A096QIH2_MAIZE;tr|A0A096RBC4|A0A096RBC4_MAIZE;tr|A0A096RBC5|A0A096RBC5_MAIZE	RPS11	sp|P25460|RS11_MAIZE 40S ribosomal protein S11 OS=Zea mays GN=RPS11 PE=2 SV=1;tr|A0A096QIH2|A0A096QIH2_MAIZE 30S ribosomal protein S11, chloroplastic OS=Zea mays GN=rps11 PE=4 SV=1;tr|A0A096RBC4|A0A096RBC4_MAIZE Uncharacterized protein OS=Zea mays GN=Zm.85	10	10	10	52.8	52.8	52.8	17.69	0	71.602	28	24.996	24.5744	25.3434	25.3436	25.7968	24.7332	0.349547	-0.31996
tr|A0A096PLH9|A0A096PLH9_MAIZE	tr|A0A096PLH9|A0A096PLH9_MAIZE	Zm.94778	tr|A0A096PLH9|A0A096PLH9_MAIZE Uncharacterized protein OS=Zea mays GN=Zm.94778 PE=3 SV=1	12	4	1	44.9	20.8	6.6	29.817	0	86.151	16	23.1727	23.7895	22.9095	23.1847	24.2479	23.3948	0.312218	-0.318537
sp|Q9ZT00|RCA_MAIZE;tr|A0A096QEQ7|A0A096QEQ7_MAIZE	sp|Q9ZT00|RCA_MAIZE	RCA1	sp|Q9ZT00|RCA_MAIZE Ribulose bisphosphate carboxylase/oxygenase activase, chloroplastic OS=Zea mays GN=RCA1 PE=2 SV=3	15	15	12	43.9	43.9	39.7	47.938	0	323.31	86	25.8228	26.0807	25.1105	25.9036	26.2487	25.7913	0.409842	-0.309863
tr|C4J4E4|C4J4E4_MAIZE;tr|A0A096RAB8|A0A096RAB8_MAIZE	tr|C4J4E4|C4J4E4_MAIZE;tr|A0A096RAB8|A0A096RAB8_MAIZE	LOC100501585	tr|C4J4E4|C4J4E4_MAIZE Uncharacterized protein OS=Zea mays GN=LOC100501585 PE=2 SV=1;tr|A0A096RAB8|A0A096RAB8_MAIZE Uncharacterized protein OS=Zea mays GN=LOC100501585 PE=4 SV=1	3	3	3	8.3	8.3	8.3	46.732	0	18.832	3	19.337	20.9272	21.1905	20.4966	21.2226	20.6633	0.191345	-0.30928
tr|A0A096R9H4|A0A096R9H4_MAIZE;tr|K7TX62|K7TX62_MAIZE;tr|B4FGN1|B4FGN1_MAIZE;tr|K7UBN2|K7UBN2_MAIZE	tr|A0A096R9H4|A0A096R9H4_MAIZE	pco120183	tr|A0A096R9H4|A0A096R9H4_MAIZE Uncharacterized protein OS=Zea mays GN=pco120183 PE=4 SV=1	4	4	2	14.5	14.5	7.1	34.568	0	26.398	12	20.9469	20.8573	21.9151	21.3571	21.9779	21.2889	0.304243	-0.301531
tr|K7TYE5|K7TYE5_MAIZE	tr|K7TYE5|K7TYE5_MAIZE	Zm.16740	tr|K7TYE5|K7TYE5_MAIZE Histone H2A OS=Zea mays GN=Zm.16740 PE=3 SV=1	5	4	4	37.5	30.9	30.9	14.147	0	59.872	16	23.2661	23.9985	24.2849	23.4796	23.8595	25.1097	0.199552	-0.299747
tr|A0A096R5D9|A0A096R5D9_MAIZE;tr|A0A096R5E0|A0A096R5E0_MAIZE	tr|A0A096R5D9|A0A096R5D9_MAIZE	Zm.68096	tr|A0A096R5D9|A0A096R5D9_MAIZE Uncharacterized protein OS=Zea mays GN=Zm.68096 PE=4 SV=1	21	21	21	27.3	27.3	27.3	100.24	0	323.31	50	24.4693	24.9472	24.7255	24.7107	25.5563	24.772	0.417064	-0.299
tr|A0A0D1E701|A0A0D1E701_USTMA	tr|A0A0D1E701|A0A0D1E701_USTMA	UMAG_10030	tr|A0A0D1E701|A0A0D1E701_USTMA Chromosome 1, whole genome shotgun sequence OS=Ustilago maydis (strain 521 / FGSC 9021) GN=UMAG_10030 PE=4 SV=1	21	21	21	51.3	51.3	51.3	54.737	0	269.89	123	24.6906	26.4908	26.6102	26.3718	25.2593	27.0558	0.135545	-0.298425
tr|B4G0V9|B4G0V9_MAIZE	tr|B4G0V9|B4G0V9_MAIZE	LOC100274420	tr|B4G0V9|B4G0V9_MAIZE Lipase/lipooxygenase, PLAT/LH2 OS=Zea mays GN=LOC100274420 PE=2 SV=1	3	3	3	18	18	18	20.531	0	20.192	4	21.7587	21.6954	20.0111	21.7125	20.9952	21.6497	0.1839	-0.297355
tr|B4FKF4|B4FKF4_MAIZE	tr|B4FKF4|B4FKF4_MAIZE	LOC100216919	tr|B4FKF4|B4FKF4_MAIZE Uncharacterized protein OS=Zea mays GN=LOC100216919 PE=2 SV=1	5	5	5	17.4	17.4	17.4	38.34	0	33.303	5	21.2726	21.6705	21.5956	21.9046	22.001	21.5228	0.71172	-0.296534
sp|P08530|RR8_MAIZE	sp|P08530|RR8_MAIZE	rps8	sp|P08530|RR8_MAIZE 30S ribosomal protein S8, chloroplastic OS=Zea mays GN=rps8 PE=3 SV=1	7	7	7	42.6	42.6	42.6	15.638	0	57.947	19	24.0693	24.5317	24.1308	24.4713	24.7822	24.3664	0.706266	-0.296034
tr|B4FVC4|B4FVC4_MAIZE;tr|B4FAF8|B4FAF8_MAIZE	tr|B4FVC4|B4FVC4_MAIZE;tr|B4FAF8|B4FAF8_MAIZE	cl3994_1d	tr|B4FVC4|B4FVC4_MAIZE Uncharacterized protein OS=Zea mays GN=cl3994_1d PE=2 SV=1;tr|B4FAF8|B4FAF8_MAIZE Uncharacterized protein OS=Zea mays PE=2 SV=1	4	4	3	43.2	43.2	31.5	15.788	0	88.754	29	23.6998	23.8458	24.1392	24.3002	24.1365	24.1326	0.983387	-0.294813
tr|B4G286|B4G286_MAIZE;tr|A0A096T1L9|A0A096T1L9_MAIZE	tr|B4G286|B4G286_MAIZE;tr|A0A096T1L9|A0A096T1L9_MAIZE	LOC100285246	tr|B4G286|B4G286_MAIZE 40S ribosomal protein S18 OS=Zea mays GN=LOC100285246 PE=2 SV=1;tr|A0A096T1L9|A0A096T1L9_MAIZE Uncharacterized protein OS=Zea mays GN=LOC100285246 PE=3 SV=1	6	6	1	38.2	38.2	7.2	17.708	0	85.214	101	26.1957	26.2936	26.2839	26.4767	26.6479	26.5259	2.09503	-0.292438
sp|P54424|GUN1_USTMA	sp|P54424|GUN1_USTMA	EGL1	sp|P54424|GUN1_USTMA Endoglucanase 1 OS=Ustilago maydis (strain 521 / FGSC 9021) GN=EGL1 PE=2 SV=1	13	13	13	36.4	36.4	36.4	39.594	0	184.8	39	23.5248	24.805	23.0665	23.3853	24.6675	24.2168	0.171614	-0.291082
tr|K7URE2|K7URE2_MAIZE;tr|Q06XS3|Q06XS3_MAIZE;tr|K7UB00|K7UB00_MAIZE;tr|K7U7A4|K7U7A4_MAIZE;tr|K7V6B2|K7V6B2_MAIZE	tr|K7URE2|K7URE2_MAIZE;tr|Q06XS3|Q06XS3_MAIZE;tr|K7UB00|K7UB00_MAIZE	Zm.93868	tr|K7URE2|K7URE2_MAIZE Lipoxygenase OS=Zea mays GN=Zm.93868 PE=3 SV=1;tr|Q06XS3|Q06XS3_MAIZE Lipoxygenase OS=Zea mays GN=LOX10 PE=3 SV=1;tr|K7UB00|K7UB00_MAIZE Lipoxygenase OS=Zea mays GN=Zm.93868 PE=3 SV=1	49	49	31	63.7	63.7	47.9	100.4	0	323.31	314	26.3691	28.1645	27.1783	27.2785	28.54	26.7633	0.145561	-0.289998
tr|A0A0D1CRC4|A0A0D1CRC4_USTMA	tr|A0A0D1CRC4|A0A0D1CRC4_USTMA	UMAG_03105	tr|A0A0D1CRC4|A0A0D1CRC4_USTMA Chromosome 7, whole genome shotgun sequence OS=Ustilago maydis (strain 521 / FGSC 9021) GN=UMAG_03105 PE=4 SV=1	18	18	18	39.9	39.9	39.9	67.609	0	218.9	48	23.4966	25.7188	24.9692	25.2694	24.3085	25.4566	0.141189	-0.283335
tr|C4JBB8|C4JBB8_MAIZE;tr|A0A096TF98|A0A096TF98_MAIZE;tr|A0A096THS5|A0A096THS5_MAIZE	tr|C4JBB8|C4JBB8_MAIZE	Zm.4665	tr|C4JBB8|C4JBB8_MAIZE Uncharacterized protein OS=Zea mays GN=Zm.4665 PE=2 SV=1	19	18	15	34.5	33.3	27.5	72.743	0	153.89	41	23.0881	23.687	24.5097	23.7754	24.5607	23.793	0.226217	-0.281464
tr|B4FR40|B4FR40_MAIZE	tr|B4FR40|B4FR40_MAIZE	Zm.44689	tr|B4FR40|B4FR40_MAIZE Uncharacterized protein OS=Zea mays GN=Zm.44689 PE=2 SV=1	5	5	5	25	25	25	24.474	0	48.287	14	22.6044	23.1108	23.3982	22.9409	23.9735	23.0325	0.276648	-0.277827
tr|B4FRI1|B4FRI1_MAIZE	tr|B4FRI1|B4FRI1_MAIZE	Zm.85211	tr|B4FRI1|B4FRI1_MAIZE Phosphoserine aminotransferase OS=Zea mays GN=Zm.85211 PE=2 SV=1	2	2	2	6.6	6.6	6.6	44.868	0	21.355	2	20.1462	20.5792	19.6742	19.9945	21.1221	20.1139	0.247423	-0.276962
tr|A0A0D1E0M2|A0A0D1E0M2_USTMA	tr|A0A0D1E0M2|A0A0D1E0M2_USTMA	UMAG_11103	tr|A0A0D1E0M2|A0A0D1E0M2_USTMA Chromosome 10, whole genome shotgun sequence OS=Ustilago maydis (strain 521 / FGSC 9021) GN=UMAG_11103 PE=3 SV=1	8	7	7	21.2	18.9	18.9	44.114	0	77.305	11	21.5182	21.9267	22.156	22.1227	22.0379	22.2693	0.627044	-0.27638
tr|A1XCI1|A1XCI1_MAIZE;tr|A0A096QFA7|A0A096QFA7_MAIZE;tr|A0A096QFA8|A0A096QFA8_MAIZE;tr|A0A096QFA5|A0A096QFA5_MAIZE	tr|A1XCI1|A1XCI1_MAIZE;tr|A0A096QFA7|A0A096QFA7_MAIZE;tr|A0A096QFA8|A0A096QFA8_MAIZE	LOX6	tr|A1XCI1|A1XCI1_MAIZE Lipoxygenase OS=Zea mays GN=LOX6 PE=2 SV=1;tr|A0A096QFA7|A0A096QFA7_MAIZE Lipoxygenase OS=Zea mays GN=Zm.95481 PE=3 SV=1;tr|A0A096QFA8|A0A096QFA8_MAIZE Lipoxygenase OS=Zea mays GN=Zm.95481 PE=3 SV=1	38	38	38	48	48	48	97.394	0	323.31	107	25.1932	26.536	25.8492	25.7872	26.961	25.6446	0.181504	-0.271473
tr|K7VLV6|K7VLV6_MAIZE;tr|K7VDW5|K7VDW5_MAIZE	tr|K7VLV6|K7VLV6_MAIZE;tr|K7VDW5|K7VDW5_MAIZE	Zm.99485	tr|K7VLV6|K7VLV6_MAIZE Uncharacterized protein OS=Zea mays GN=Zm.99485 PE=4 SV=1;tr|K7VDW5|K7VDW5_MAIZE Uncharacterized protein OS=Zea mays GN=Zm.99485 PE=4 SV=1	15	15	5	37.4	37.4	10.1	62.131	0	215.65	29	24.1049	23.4253	23.3849	23.6052	24.3723	23.7519	0.338423	-0.271396
tr|B6SJ13|B6SJ13_MAIZE;tr|B4FQ61|B4FQ61_MAIZE;tr|K7VBL7|K7VBL7_MAIZE;tr|A0A096R9J3|A0A096R9J3_MAIZE;tr|K7UVJ9|K7UVJ9_MAIZE;tr|K7WAX3|K7WAX3_MAIZE;tr|A0A096R9J1|A0A096R9J1_MAIZE;tr|K7UF24|K7UF24_MAIZE;tr|A0A096QTG7|A0A096QTG7_MAIZE;tr|A0A096PXL5|A0A096PXL5_MAIZE	tr|B6SJ13|B6SJ13_MAIZE;tr|B4FQ61|B4FQ61_MAIZE;tr|K7VBL7|K7VBL7_MAIZE;tr|A0A096R9J3|A0A096R9J3_MAIZE;tr|K7UVJ9|K7UVJ9_MAIZE;tr|K7WAX3|K7WAX3_MAIZE;tr|A0A096R9J1|A0A096R9J1_MAIZE	LOC100280584	tr|B6SJ13|B6SJ13_MAIZE 40S ribosomal protein S15a OS=Zea mays GN=LOC100280584 PE=2 SV=1;tr|B4FQ61|B4FQ61_MAIZE 40S ribosomal protein S15a OS=Zea mays GN=LOC100280177 PE=2 SV=1;tr|K7VBL7|K7VBL7_MAIZE Putative ribosomal protein S8 family protein OS=Zea mays	10	10	3	69.2	69.2	19.2	14.79	0	107.68	48	25.2686	25.34	25.1132	25.2746	25.5712	25.6892	0.901052	-0.271034
tr|B4FUZ9|B4FUZ9_MAIZE	tr|B4FUZ9|B4FUZ9_MAIZE	LOC100273366	tr|B4FUZ9|B4FUZ9_MAIZE Uncharacterized protein OS=Zea mays GN=LOC100273366 PE=2 SV=1	13	13	13	39.7	39.7	39.7	28.237	0	106.59	60	25.1436	25.0322	25.8617	25.7043	25.7612	25.3746	0.394443	-0.267552
tr|A0A0B4J2X9|A0A0B4J2X9_MAIZE;tr|A0A096PUB8|A0A096PUB8_MAIZE;tr|A0A096PUC0|A0A096PUC0_MAIZE;tr|A0A096PUB7|A0A096PUB7_MAIZE;tr|A0A096PUB9|A0A096PUB9_MAIZE;tr|C0PDL1|C0PDL1_MAIZE;tr|K7WEJ1|K7WEJ1_MAIZE;tr|B4FXG1|B4FXG1_MAIZE;tr|K7VF05|K7VF05_MAIZE;tr|A0A096RYM0|A0A096RYM0_MAIZE;tr|A0A0D1CQE5|A0A0D1CQE5_USTMA	tr|A0A0B4J2X9|A0A0B4J2X9_MAIZE;tr|A0A096PUB8|A0A096PUB8_MAIZE;tr|A0A096PUC0|A0A096PUC0_MAIZE;tr|A0A096PUB7|A0A096PUB7_MAIZE	Zm.38647	tr|A0A0B4J2X9|A0A0B4J2X9_MAIZE Uncharacterized protein OS=Zea mays GN=Zm.38647 PE=4 SV=1;tr|A0A096PUB8|A0A096PUB8_MAIZE Uncharacterized protein OS=Zea mays GN=Zm.38647 PE=4 SV=1;tr|A0A096PUC0|A0A096PUC0_MAIZE Uncharacterized protein OS=Zea mays GN=Zm.38647	10	9	1	28	26.2	2.2	48.819	0	74.154	16	21.6807	22.794	21.6529	21.8724	23.2036	21.8514	0.17274	-0.266599
tr|O65160|O65160_MAIZE;tr|A0A096QGM7|A0A096QGM7_MAIZE	tr|O65160|O65160_MAIZE	mdJ1	tr|O65160|O65160_MAIZE DnaJ protein OS=Zea mays GN=mdJ1 PE=2 SV=1	14	5	1	32.5	16.5	3.1	46.724	0	50.479	7	20.9979	21.2492	21.1415	21.4833	21.3522	21.3519	1.45632	-0.266298
tr|B4FAV3|B4FAV3_MAIZE;tr|K7VPF1|K7VPF1_MAIZE;tr|C4J988|C4J988_MAIZE;tr|A0A096PYD7|A0A096PYD7_MAIZE;tr|K7VKU2|K7VKU2_MAIZE;tr|K7VGK2|K7VGK2_MAIZE;tr|A0A096U530|A0A096U530_MAIZE;tr|A0A096U531|A0A096U531_MAIZE	tr|B4FAV3|B4FAV3_MAIZE;tr|K7VPF1|K7VPF1_MAIZE;tr|C4J988|C4J988_MAIZE;tr|A0A096PYD7|A0A096PYD7_MAIZE	LOC100273118	tr|B4FAV3|B4FAV3_MAIZE 40S ribosomal protein S3a OS=Zea mays GN=LOC100273118 PE=2 SV=1;tr|K7VPF1|K7VPF1_MAIZE 40S ribosomal protein S3a OS=Zea mays GN=LOC100286214 PE=3 SV=1;tr|C4J988|C4J988_MAIZE Uncharacterized protein OS=Zea mays GN=LOC100286214 PE=2 SV	11	11	1	40	40	6.9	29.681	0	111.27	59	26.2262	25.9938	26.0022	26.2074	26.6158	26.1919	0.768787	-0.264298
tr|Q41746|Q41746_MAIZE;tr|A0A096SHQ9|A0A096SHQ9_MAIZE;tr|A0A096SHR0|A0A096SHR0_MAIZE	tr|Q41746|Q41746_MAIZE	Lhcb5-1	tr|Q41746|Q41746_MAIZE Chlorophyll a/b-binding apoprotein CP26 OS=Zea mays GN=Lhcb5-1 PE=2 SV=1	12	12	12	45.9	45.9	45.9	30.17	0	323.31	61	25.7944	26.7163	25.7419	26.3915	26.7778	25.8728	0.254324	-0.263149
tr|K7TH00|K7TH00_MAIZE;sp|O64411|PAO_MAIZE;tr|K7TL04|K7TL04_MAIZE;tr|B4FLK3|B4FLK3_MAIZE;tr|K7TZN8|K7TZN8_MAIZE;tr|K7TPX9|K7TPX9_MAIZE;tr|A0A096R1C4|A0A096R1C4_MAIZE;tr|A0A096SKV5|A0A096SKV5_MAIZE;tr|A0A096R1G2|A0A096R1G2_MAIZE;tr|A0A096R1G3|A0A096R1G3_MAIZE	tr|K7TH00|K7TH00_MAIZE;sp|O64411|PAO_MAIZE;tr|K7TL04|K7TL04_MAIZE;tr|B4FLK3|B4FLK3_MAIZE;tr|K7TZN8|K7TZN8_MAIZE	pao1	tr|K7TH00|K7TH00_MAIZE Polyamine oxidase OS=Zea mays GN=pao1 PE=4 SV=1;sp|O64411|PAO_MAIZE Polyamine oxidase OS=Zea mays GN=PAO PE=1 SV=1;tr|K7TL04|K7TL04_MAIZE Uncharacterized protein OS=Zea mays GN=pao1 PE=4 SV=1;tr|B4FLK3|B4FLK3_MAIZE Uncharacterized pr	34	34	34	73.8	73.8	73.8	56.37	0	323.31	161	26.4629	27.7961	25.5901	26.2795	27.8016	26.5533	0.120182	-0.261765
tr|A0A096QAL7|A0A096QAL7_MAIZE;tr|A0A096QAL6|A0A096QAL6_MAIZE	tr|A0A096QAL7|A0A096QAL7_MAIZE;tr|A0A096QAL6|A0A096QAL6_MAIZE	Zm.75888	tr|A0A096QAL7|A0A096QAL7_MAIZE Uncharacterized protein OS=Zea mays GN=Zm.75888 PE=4 SV=1;tr|A0A096QAL6|A0A096QAL6_MAIZE Uncharacterized protein OS=Zea mays GN=Zm.75888 PE=4 SV=1	3	3	3	6.4	6.4	6.4	78.265	0	22.546	3	19.6504	19.9511	20.3418	20.1519	20.5833	19.9931	0.417827	-0.26171
tr|A0A096S980|A0A096S980_MAIZE;tr|B8A2X5|B8A2X5_MAIZE	tr|A0A096S980|A0A096S980_MAIZE;tr|B8A2X5|B8A2X5_MAIZE	LOC100280285	tr|A0A096S980|A0A096S980_MAIZE Pectinesterase OS=Zea mays GN=LOC100280285 PE=3 SV=1;tr|B8A2X5|B8A2X5_MAIZE Pectinesterase OS=Zea mays GN=LOC100280285 PE=2 SV=1	5	5	5	12.1	12.1	12.1	36.674	0	38.763	5	21.8416	21.9245	21.6571	21.5606	22.8482	21.797	0.257061	-0.260829
tr|K7UFV4|K7UFV4_MAIZE;tr|K7UBS3|K7UBS3_MAIZE;tr|K7USD3|K7USD3_MAIZE;tr|A0A096U7T2|A0A096U7T2_MAIZE	tr|K7UFV4|K7UFV4_MAIZE;tr|K7UBS3|K7UBS3_MAIZE;tr|K7USD3|K7USD3_MAIZE	Zm.26029	tr|K7UFV4|K7UFV4_MAIZE Uncharacterized protein OS=Zea mays GN=Zm.26029 PE=4 SV=1;tr|K7UBS3|K7UBS3_MAIZE Uncharacterized protein OS=Zea mays GN=Zm.26029 PE=4 SV=1;tr|K7USD3|K7USD3_MAIZE Uncharacterized protein OS=Zea mays GN=Zm.26029 PE=4 SV=1	10	10	8	12.3	12.3	10.1	97.187	0	93.274	16	22.1674	23.2774	22.8517	22.419	23.7337	22.9245	0.200007	-0.260242
tr|B4G0K4|B4G0K4_MAIZE;tr|A0A096TIB6|A0A096TIB6_MAIZE;tr|A0A096TIB7|A0A096TIB7_MAIZE	tr|B4G0K4|B4G0K4_MAIZE;tr|A0A096TIB6|A0A096TIB6_MAIZE;tr|A0A096TIB7|A0A096TIB7_MAIZE	umc1110	tr|B4G0K4|B4G0K4_MAIZE Phosphoglycerate kinase OS=Zea mays GN=umc1110 PE=2 SV=1;tr|A0A096TIB6|A0A096TIB6_MAIZE Phosphoglycerate kinase OS=Zea mays GN=umc1110 PE=3 SV=1;tr|A0A096TIB7|A0A096TIB7_MAIZE Phosphoglycerate kinase OS=Zea mays GN=umc1110 PE=3 SV=1	12	9	9	42.5	31.3	31.3	42.439	0	70.778	14	22.361	23.538	22.8129	22.6682	23.3668	23.4571	0.242098	-0.260075
tr|A0A0D1DN50|A0A0D1DN50_USTMA	tr|A0A0D1DN50|A0A0D1DN50_USTMA	UMAG_05998	tr|A0A0D1DN50|A0A0D1DN50_USTMA Chromosome 21, whole genome shotgun sequence OS=Ustilago maydis (strain 521 / FGSC 9021) GN=UMAG_05998 PE=3 SV=1	3	3	3	24.5	24.5	24.5	16.373	0	23.062	13	22.055	22.4545	24.1652	23.5321	22.3872	23.5293	0.125802	-0.258003
tr|C0P455|C0P455_MAIZE;tr|A0A096RKF4|A0A096RKF4_MAIZE	tr|C0P455|C0P455_MAIZE	LOC100382075	tr|C0P455|C0P455_MAIZE Uncharacterized protein OS=Zea mays GN=LOC100382075 PE=2 SV=1	29	29	13	68.5	68.5	30.3	44.292	0	323.31	220	27.747	27.7347	28.0769	27.9066	28.3575	28.068	0.676626	-0.257832
tr|B6TB97|B6TB97_MAIZE;tr|C0P4F7|C0P4F7_MAIZE;tr|B4G0E1|B4G0E1_MAIZE;tr|C0HE21|C0HE21_MAIZE;tr|K7THR2|K7THR2_MAIZE;tr|B4FHH2|B4FHH2_MAIZE;tr|A0A096RGC2|A0A096RGC2_MAIZE;tr|C0PM61|C0PM61_MAIZE;tr|B6U634|B6U634_MAIZE	tr|B6TB97|B6TB97_MAIZE;tr|C0P4F7|C0P4F7_MAIZE;tr|B4G0E1|B4G0E1_MAIZE;tr|C0HE21|C0HE21_MAIZE;tr|K7THR2|K7THR2_MAIZE;tr|B4FHH2|B4FHH2_MAIZE	TIDP2739	tr|B6TB97|B6TB97_MAIZE 40S ribosomal protein S3 OS=Zea mays GN=TIDP2739 PE=2 SV=1;tr|C0P4F7|C0P4F7_MAIZE Uncharacterized protein OS=Zea mays GN=TIDP2739 PE=2 SV=1;tr|B4G0E1|B4G0E1_MAIZE Uncharacterized protein OS=Zea mays GN=LOC100274348 PE=2 SV=1;tr|C0HE2	15	15	1	62.4	62.4	14	25.558	0	257.53	86	26.8446	26.8003	26.6348	26.7195	27.3637	26.9569	0.56702	-0.253469
tr|Q8W1C9|Q8W1C9_MAIZE;tr|A0A096SXU4|A0A096SXU4_MAIZE;tr|B6T8S6|B6T8S6_MAIZE;tr|Q5GAS3|Q5GAS3_MAIZE;tr|K7W5L7|K7W5L7_MAIZE	tr|Q8W1C9|Q8W1C9_MAIZE;tr|A0A096SXU4|A0A096SXU4_MAIZE;tr|B6T8S6|B6T8S6_MAIZE;tr|Q5GAS3|Q5GAS3_MAIZE;tr|K7W5L7|K7W5L7_MAIZE	rpl35A	tr|Q8W1C9|Q8W1C9_MAIZE 60S ribosomal protein L33-B OS=Zea mays GN=rpl35A PE=2 SV=1;tr|A0A096SXU4|A0A096SXU4_MAIZE Uncharacterized protein OS=Zea mays PE=4 SV=1;tr|B6T8S6|B6T8S6_MAIZE 60S ribosomal protein L33-B OS=Zea mays GN=LOC100282547 PE=2 SV=1;tr|Q5GA	10	10	6	61.6	61.6	52.7	12.872	0	323.31	74	25.2622	25.084	25.1337	25.3551	25.6117	25.2714	1.02909	-0.252771
tr|B6T595|B6T595_MAIZE;tr|B6SJV1|B6SJV1_MAIZE;tr|K7V2R8|K7V2R8_MAIZE	tr|B6T595|B6T595_MAIZE;tr|B6SJV1|B6SJV1_MAIZE;tr|K7V2R8|K7V2R8_MAIZE	LOC100280639	tr|B6T595|B6T595_MAIZE 60S ribosomal protein L17 OS=Zea mays GN=LOC100280639 PE=2 SV=1;tr|B6SJV1|B6SJV1_MAIZE 60S ribosomal protein L17 OS=Zea mays GN=LOC100280639 PE=2 SV=1;tr|K7V2R8|K7V2R8_MAIZE Uncharacterized protein OS=Zea mays GN=LOC100280639 PE=3 SV	9	9	0	42.7	42.7	0	19.519	0	66.056	53	25.9686	25.46	26.4413	26.1673	26.2847	26.1659	0.363905	-0.249341
tr|A0A096SMQ4|A0A096SMQ4_MAIZE;tr|B4FRQ8|B4FRQ8_MAIZE;tr|A0A096SMQ7|A0A096SMQ7_MAIZE;tr|B8A141|B8A141_MAIZE;tr|A0A096RPZ2|A0A096RPZ2_MAIZE;tr|A0A096PMM7|A0A096PMM7_MAIZE	tr|A0A096SMQ4|A0A096SMQ4_MAIZE;tr|B4FRQ8|B4FRQ8_MAIZE;tr|A0A096SMQ7|A0A096SMQ7_MAIZE	pco076728	tr|A0A096SMQ4|A0A096SMQ4_MAIZE Uncharacterized protein OS=Zea mays GN=pco076728 PE=4 SV=1;tr|B4FRQ8|B4FRQ8_MAIZE Uncharacterized protein OS=Zea mays GN=pco076728 PE=2 SV=1;tr|A0A096SMQ7|A0A096SMQ7_MAIZE Uncharacterized protein OS=Zea mays GN=pco076728 PE=4	9	9	9	26.4	26.4	26.4	43.425	0	90.483	17	22.3133	23.0303	22.7892	22.6914	23.4117	22.7555	0.31743	-0.241882
tr|A0A096SMS0|A0A096SMS0_MAIZE	tr|A0A096SMS0|A0A096SMS0_MAIZE	Zm.78368	tr|A0A096SMS0|A0A096SMS0_MAIZE Lipoxygenase OS=Zea mays GN=Zm.78368 PE=3 SV=1	48	5	0	60.3	10	0	98.322	0	69.796	15	21.969	24.3647	21.6337	23.3898	23.5847	21.716	0.0815427	-0.241064
tr|C0PEC4|C0PEC4_MAIZE	tr|C0PEC4|C0PEC4_MAIZE		tr|C0PEC4|C0PEC4_MAIZE Uncharacterized protein OS=Zea mays PE=2 SV=1	16	16	16	35.9	35.9	35.9	34.409	0	132.36	71	25.1587	25.2498	25.2249	25.2999	25.8706	25.1736	0.475508	-0.236912
tr|C0PI06|C0PI06_MAIZE;tr|B4FLD1|B4FLD1_MAIZE;tr|K7UDM9|K7UDM9_MAIZE;tr|K7UDN1|K7UDN1_MAIZE;tr|K7U397|K7U397_MAIZE;tr|K7TVG7|K7TVG7_MAIZE	tr|C0PI06|C0PI06_MAIZE;tr|B4FLD1|B4FLD1_MAIZE;tr|K7UDM9|K7UDM9_MAIZE;tr|K7UDN1|K7UDN1_MAIZE;tr|K7U397|K7U397_MAIZE;tr|K7TVG7|K7TVG7_MAIZE	LOC100193337	tr|C0PI06|C0PI06_MAIZE Uncharacterized protein OS=Zea mays GN=LOC100193337 PE=2 SV=1;tr|B4FLD1|B4FLD1_MAIZE SNARE domain containing protein OS=Zea mays GN=LOC100217094 PE=2 SV=1;tr|K7UDM9|K7UDM9_MAIZE SNARE domain containing protein OS=Zea mays GN=LOC10019	4	4	4	27	27	27	22.006	0	33.351	7	20.3231	20.6451	19.9051	20.9117	20.3146	20.3507	0.335509	-0.234592
tr|B4F874|B4F874_MAIZE	tr|B4F874|B4F874_MAIZE	LOC100191267	tr|B4F874|B4F874_MAIZE Uncharacterized protein OS=Zea mays GN=LOC100191267 PE=2 SV=1	7	7	7	29.9	29.9	29.9	28.233	0	65.509	17	23.2807	23.379	22.8893	23.6232	23.611	23.0122	0.390507	-0.232479
tr|K7VN08|K7VN08_MAIZE	tr|K7VN08|K7VN08_MAIZE	pco080036b	tr|K7VN08|K7VN08_MAIZE ATP synthase B chain OS=Zea mays GN=pco080036b PE=3 SV=1	8	8	8	34.7	34.7	34.7	22.715	0	144.34	48	25.3963	26.1767	24.006	25.3989	25.9212	24.9547	0.12213	-0.231937
tr|B4FTP2|B4FTP2_MAIZE	tr|B4FTP2|B4FTP2_MAIZE	LOC100282189	tr|B4FTP2|B4FTP2_MAIZE Uncharacterized protein OS=Zea mays GN=LOC100282189 PE=2 SV=1	6	6	6	19.7	19.7	19.7	33.152	0	54.641	11	21.6783	22.417	21.2474	21.3924	23.2233	21.413	0.119678	-0.228636
sp|Q9FYS5|HMGYA_MAIZE;tr|A0A096RP75|A0A096RP75_MAIZE	sp|Q9FYS5|HMGYA_MAIZE	HMGIY2	sp|Q9FYS5|HMGYA_MAIZE HMG-Y-related protein A OS=Zea mays GN=HMGIY2 PE=1 SV=1	9	9	9	46.1	46.1	46.1	19.824	0	96.084	40	23.6961	24.1293	26.0134	24.4804	24.78	25.2557	0.109398	-0.225763
tr|B4FT85|B4FT85_MAIZE	tr|B4FT85|B4FT85_MAIZE	vdac1a	tr|B4FT85|B4FT85_MAIZE Isochorismate synthase 1 OS=Zea mays GN=vdac1a PE=2 SV=1	6	6	3	25	25	16.3	29.47	0	49.001	10	22.4318	22.6683	22.1751	22.9163	22.3309	22.7049	0.433862	-0.225622
tr|B6TQ08|B6TQ08_MAIZE;tr|A0A096QJZ6|A0A096QJZ6_MAIZE;tr|A0A096QJZ8|A0A096QJZ8_MAIZE	tr|B6TQ08|B6TQ08_MAIZE;tr|A0A096QJZ6|A0A096QJZ6_MAIZE	Zm.94696	tr|B6TQ08|B6TQ08_MAIZE Actin-1 OS=Zea mays GN=Zm.94696 PE=2 SV=1;tr|A0A096QJZ6|A0A096QJZ6_MAIZE Uncharacterized protein OS=Zea mays GN=Zm.95593 PE=3 SV=1	20	20	3	59.4	59.4	9.8	41.796	0	323.31	169	27.5027	27.5748	27.6108	27.4782	28.2987	27.5829	0.358984	-0.223804
tr|O80413|O80413_MAIZE;tr|B4FTJ6|B4FTJ6_MAIZE	tr|O80413|O80413_MAIZE;tr|B4FTJ6|B4FTJ6_MAIZE		tr|O80413|O80413_MAIZE Mitochondrial phosphate transporter OS=Zea mays PE=1 SV=1;tr|B4FTJ6|B4FTJ6_MAIZE Uncharacterized protein OS=Zea mays GN=Zm.198 PE=2 SV=1	3	3	2	7.9	7.9	5.5	38.658	0	21.472	15	22.7403	23.2631	23.2065	22.9883	23.3859	23.5041	0.416764	-0.222758
tr|A0A096R8Y3|A0A096R8Y3_MAIZE	tr|A0A096R8Y3|A0A096R8Y3_MAIZE		tr|A0A096R8Y3|A0A096R8Y3_MAIZE Uncharacterized protein OS=Zea mays PE=4 SV=1	2	2	2	8	8	8	39.097	0	12.99	2	20.0018	19.1295	19.3178	19.2682	20.4416	19.3973	0.18318	-0.219337
sp|O22424|RS4_MAIZE;tr|A0A096T9Z7|A0A096T9Z7_MAIZE;tr|A0A096U521|A0A096U521_MAIZE;tr|A0A096SPD5|A0A096SPD5_MAIZE;tr|A0A096S6C6|A0A096S6C6_MAIZE;tr|A0A096T433|A0A096T433_MAIZE;tr|A0A096T9Z6|A0A096T9Z6_MAIZE;tr|A0A096QUH4|A0A096QUH4_MAIZE;tr|K7VCP8|K7VCP8_MAIZE;tr|K7TGZ6|K7TGZ6_MAIZE;tr|K7TPX3|K7TPX3_MAIZE;tr|A0A096TYG6|A0A096TYG6_MAIZE;tr|A0A096T987|A0A096T987_MAIZE;tr|A0A096PZV4|A0A096PZV4_MAIZE;…	sp|O22424|RS4_MAIZE	RPS4	sp|O22424|RS4_MAIZE 40S ribosomal protein S4 OS=Zea mays GN=RPS4 PE=2 SV=1	18	5	5	60.8	21.5	21.5	30.017	0	132.57	46	25.0379	24.4664	25.0659	25.0686	24.7419	25.4078	0.323648	-0.216038
tr|A0A096QI97|A0A096QI97_MAIZE;tr|A0A096QI96|A0A096QI96_MAIZE;tr|B6TDM3|B6TDM3_MAIZE;tr|A0A096T9F6|A0A096T9F6_MAIZE	tr|A0A096QI97|A0A096QI97_MAIZE;tr|A0A096QI96|A0A096QI96_MAIZE;tr|B6TDM3|B6TDM3_MAIZE;tr|A0A096T9F6|A0A096T9F6_MAIZE	Zm.3781	tr|A0A096QI97|A0A096QI97_MAIZE Uncharacterized protein OS=Zea mays GN=Zm.3781 PE=4 SV=1;tr|A0A096QI96|A0A096QI96_MAIZE Uncharacterized protein OS=Zea mays GN=Zm.3781 PE=3 SV=1;tr|B6TDM3|B6TDM3_MAIZE Syntaxin 132 OS=Zea mays GN=LOC100283000 PE=2 SV=1;tr|A0A	4	4	4	15.1	15.1	15.1	33.067	0	26.894	4	18.8134	20.0278	20.5882	19.862	20.0227	20.188	0.150176	-0.214394
sp|P04967|PSAB_MAIZE	sp|P04967|PSAB_MAIZE	psaB	sp|P04967|PSAB_MAIZE Photosystem I P700 chlorophyll a apoprotein A2 OS=Zea mays GN=psaB PE=3 SV=2	2	2	2	1.8	1.8	1.8	82.656	0	22.182	17	23.8626	24.2098	23.9594	24.8985	23.1895	24.5862	0.148923	-0.214113
tr|B4FMS7|B4FMS7_MAIZE	tr|B4FMS7|B4FMS7_MAIZE	Zm.74300	tr|B4FMS7|B4FMS7_MAIZE Mitochondrial prohibitin complex protein 2 OS=Zea mays GN=Zm.74300 PE=2 SV=1	6	6	6	25.6	25.6	25.6	31.915	0	76.946	14	22.5149	22.6289	22.9188	23.3988	22.0257	23.2768	0.177761	-0.212942
tr|B6T4J1|B6T4J1_MAIZE	tr|B6T4J1|B6T4J1_MAIZE	LOC100282171	tr|B6T4J1|B6T4J1_MAIZE 50S ribosomal protein L6 OS=Zea mays GN=LOC100282171 PE=2 SV=1	18	4	4	65	20.8	20.8	24.854	0	113.73	16	24.8404	24.7521	23.0681	24.2804	24.3813	24.6374	0.133748	-0.21287
tr|K7V3I7|K7V3I7_MAIZE;tr|A0A096SM86|A0A096SM86_MAIZE	tr|K7V3I7|K7V3I7_MAIZE;tr|A0A096SM86|A0A096SM86_MAIZE	Zm.12795	tr|K7V3I7|K7V3I7_MAIZE Uncharacterized protein OS=Zea mays GN=Zm.12795 PE=3 SV=1;tr|A0A096SM86|A0A096SM86_MAIZE Uncharacterized protein OS=Zea mays GN=LOC100502173 PE=3 SV=1	4	4	4	7.6	7.6	7.6	83.785	0	52.231	4	20.2672	21.1114	21.0735	20.8775	21.3975	20.8087	0.251287	-0.210517
tr|A0A0B4J349|A0A0B4J349_MAIZE	tr|A0A0B4J349|A0A0B4J349_MAIZE		tr|A0A0B4J349|A0A0B4J349_MAIZE Peptidyl-prolyl cis-trans isomerase OS=Zea mays PE=3 SV=1	7	7	3	48.6	48.6	18.7	26.444	0	114.15	21	23.0353	24.5941	22.8785	23.6464	24.4732	23.0199	0.11029	-0.210506
tr|A0A096UEY3|A0A096UEY3_MAIZE;tr|K7UG66|K7UG66_MAIZE	tr|A0A096UEY3|A0A096UEY3_MAIZE	Zm.133474	tr|A0A096UEY3|A0A096UEY3_MAIZE Uncharacterized protein OS=Zea mays GN=Zm.133474 PE=4 SV=1	3	3	3	20.9	20.9	20.9	20.549	0	25.124	15	22.0218	22.4311	21.7764	22.4197	22.4525	21.981	0.354329	-0.207939
tr|B4FZ10|B4FZ10_MAIZE;tr|B4FA76|B4FA76_MAIZE	tr|B4FZ10|B4FZ10_MAIZE;tr|B4FA76|B4FA76_MAIZE	LOC100274092	tr|B4FZ10|B4FZ10_MAIZE Dolichyl-diphosphooligosaccharide--protein glycosyltransferase 48 kDa subunit OS=Zea mays GN=LOC100274092 PE=2 SV=1;tr|B4FA76|B4FA76_MAIZE Dolichyl-diphosphooligosaccharide--protein glycosyltransferase 48 kDa subunit OS=Zea mays GN=L	4	4	4	12	12	12	48.912	0	48.48	7	21.0124	21.3203	20.9805	21.0827	21.4769	21.3666	0.568494	-0.204323
tr|K7VKM2|K7VKM2_MAIZE;tr|A0A096PUN2|A0A096PUN2_MAIZE;tr|A0A096RXC7|A0A096RXC7_MAIZE;tr|A0A096T8E0|A0A096T8E0_MAIZE;tr|A0A096PUN1|A0A096PUN1_MAIZE;tr|K7W158|K7W158_MAIZE;tr|K7V5B3|K7V5B3_MAIZE	tr|K7VKM2|K7VKM2_MAIZE	Zm.5860	tr|K7VKM2|K7VKM2_MAIZE Peptidase beta subunit OS=Zea mays GN=Zm.5860 PE=3 SV=1	17	17	7	36.4	36.4	19.2	58.378	0	219.66	30	23.5899	24.1208	23.4347	23.8378	24.4253	23.4904	0.231957	-0.202726
tr|B6ST13|B6ST13_MAIZE	tr|B6ST13|B6ST13_MAIZE	pco078009(446)	tr|B6ST13|B6ST13_MAIZE AMP binding protein OS=Zea mays GN=pco078009(446) PE=2 SV=1	2	2	2	4.8	4.8	4.8	62.142	0	18.216	3	19.6239	18.6077	18.8894	18.5849	20.612	18.532	0.0968841	-0.202634
tr|A0A096T1T5|A0A096T1T5_MAIZE;tr|A0A096QCZ3|A0A096QCZ3_MAIZE;tr|A0A096QPS9|A0A096QPS9_MAIZE;tr|A0A096QPS8|A0A096QPS8_MAIZE	tr|A0A096T1T5|A0A096T1T5_MAIZE	LOC100193726	tr|A0A096T1T5|A0A096T1T5_MAIZE Coatomer subunit gamma OS=Zea mays GN=LOC100193726 PE=3 SV=1	10	10	3	14.6	14.6	5.5	98.614	0	108.26	15	22.5258	23.0609	22.9006	22.7988	23.414	22.8651	0.321226	-0.196834
tr|B6T7B2|B6T7B2_MAIZE;tr|A0A096RQT3|A0A096RQT3_MAIZE	tr|B6T7B2|B6T7B2_MAIZE;tr|A0A096RQT3|A0A096RQT3_MAIZE	LOC100282862	tr|B6T7B2|B6T7B2_MAIZE 40S ribosomal protein S9 OS=Zea mays GN=LOC100282862 PE=2 SV=1;tr|A0A096RQT3|A0A096RQT3_MAIZE Uncharacterized protein OS=Zea mays GN=LOC100282862 PE=3 SV=1	18	18	10	60.8	60.8	39.7	22.432	0	193.27	85	26.1416	26.0438	25.9222	26.1487	26.3786	26.1654	0.935076	-0.194997
sp|O65107|PSAN_MAIZE;tr|B4FAC2|B4FAC2_MAIZE	sp|O65107|PSAN_MAIZE;tr|B4FAC2|B4FAC2_MAIZE	PSAN	sp|O65107|PSAN_MAIZE Photosystem I reaction center subunit N, chloroplastic (Fragment) OS=Zea mays GN=PSAN PE=2 SV=1;tr|B4FAC2|B4FAC2_MAIZE Photosystem I reaction center subunit N OS=Zea mays PE=2 SV=1	6	2	2	47.3	9.8	9.8	12.621	0	19.161	24	25.9401	26.0127	25.7483	26.5257	25.882	25.8716	0.347217	-0.192779
tr|B4FXA9|B4FXA9_MAIZE	tr|B4FXA9|B4FXA9_MAIZE	LOC100273751	tr|B4FXA9|B4FXA9_MAIZE Uncharacterized protein OS=Zea mays GN=LOC100273751 PE=2 SV=2	2	2	2	3.1	3.1	3.1	59.506	0	25.476	3	19.6606	20.0313	21.4935	20.2949	21.2222	20.2313	0.104894	-0.187679
tr|C0P4U5|C0P4U5_MAIZE	tr|C0P4U5|C0P4U5_MAIZE	LOC100382145	tr|C0P4U5|C0P4U5_MAIZE Uncharacterized protein OS=Zea mays GN=LOC100382145 PE=2 SV=1	6	6	6	27.8	27.8	27.8	37.322	0	54.139	11	22.4468	23.0294	21.5663	22.3337	22.4422	22.8202	0.153184	-0.184567
tr|A0A0D1E5U0|A0A0D1E5U0_USTMA;tr|G4WT53|G4WT53_USTMD;tr|Q5EG80|Q5EG80_USTMD;tr|A1XFG9|A1XFG9_USTMD;tr|G4WT54|G4WT54_USTMD	tr|A0A0D1E5U0|A0A0D1E5U0_USTMA;tr|G4WT53|G4WT53_USTMD;tr|Q5EG80|Q5EG80_USTMD;tr|A1XFG9|A1XFG9_USTMD;tr|G4WT54|G4WT54_USTMD	UMAG_00924	tr|A0A0D1E5U0|A0A0D1E5U0_USTMA Elongation factor 1-alpha OS=Ustilago maydis (strain 521 / FGSC 9021) GN=UMAG_00924 PE=3 SV=1;tr|G4WT53|G4WT53_USTMD Translation elongation factor eEF-1 alpha chain (Fragment) OS=Ustilago maydis GN=ef1-alpha PE=4 SV=1;tr|Q5EG	7	3	3	17.6	10.7	10.7	50	0	22.299	8	22.3148	23.1974	23.4697	23.0751	23.1663	23.2894	0.198873	-0.182962
tr|B6SJJ1|B6SJJ1_MAIZE;tr|A0A096SNZ2|A0A096SNZ2_MAIZE;tr|K7W8E4|K7W8E4_MAIZE;tr|K7VGI5|K7VGI5_MAIZE	tr|B6SJJ1|B6SJJ1_MAIZE	Zm.96357	tr|B6SJJ1|B6SJJ1_MAIZE 60S ribosomal protein L31 OS=Zea mays GN=Zm.96357 PE=2 SV=1	9	9	3	62.6	62.6	38.2	14.038	0	64.085	29	24.0324	23.9064	24.234	24.0228	24.5509	24.1406	0.411858	-0.180562
tr|B6T1F1|B6T1F1_MAIZE	tr|B6T1F1|B6T1F1_MAIZE		tr|B6T1F1|B6T1F1_MAIZE Ribosomal protein L19 OS=Zea mays PE=2 SV=1	9	2	2	27.5	8.7	8.7	24.119	0	19.92	9	22.4752	21.8286	22.6808	22.5343	22.4331	22.5553	0.277803	-0.179376
tr|K7TGW6|K7TGW6_MAIZE	tr|K7TGW6|K7TGW6_MAIZE	Zm.92805	tr|K7TGW6|K7TGW6_MAIZE Putative polyphenol oxidase family protein OS=Zea mays GN=Zm.92805 PE=4 SV=1	8	8	8	20.4	20.4	20.4	67.066	0	60.713	20	21.8692	24.327	22.8275	23.3008	24.0236	22.2289	0.0697495	-0.176536
tr|K7VDR8|K7VDR8_MAIZE;sp|P04712|SUS1_MAIZE;tr|K7V5Z8|K7V5Z8_MAIZE;tr|K7VR61|K7VR61_MAIZE	tr|K7VDR8|K7VDR8_MAIZE;sp|P04712|SUS1_MAIZE;tr|K7V5Z8|K7V5Z8_MAIZE;tr|K7VR61|K7VR61_MAIZE	SH-1	tr|K7VDR8|K7VDR8_MAIZE Sucrose synthase OS=Zea mays GN=SH-1 PE=3 SV=1;sp|P04712|SUS1_MAIZE Sucrose synthase 1 OS=Zea mays GN=SH-1 PE=2 SV=1;tr|K7V5Z8|K7V5Z8_MAIZE Sucrose synthase OS=Zea mays GN=SH-1 PE=3 SV=1;tr|K7VR61|K7VR61_MAIZE Sucrose synthase OS=Zea	17	12	12	25.8	20.1	20.1	91.73	0	101.76	17	21.7628	22.9608	21.8587	21.468	23.5063	22.1351	0.0875919	-0.175716
tr|K7UJJ8|K7UJJ8_MAIZE;tr|B6T4G7|B6T4G7_MAIZE;tr|K7UZT7|K7UZT7_MAIZE;tr|K7U4K6|K7U4K6_MAIZE;tr|K7U8R3|K7U8R3_MAIZE;tr|K7U7V2|K7U7V2_MAIZE;tr|A0A096TF04|A0A096TF04_MAIZE;tr|A0A096TA80|A0A096TA80_MAIZE	tr|K7UJJ8|K7UJJ8_MAIZE;tr|B6T4G7|B6T4G7_MAIZE;tr|K7UZT7|K7UZT7_MAIZE	LOC100191636	tr|K7UJJ8|K7UJJ8_MAIZE Uncharacterized protein OS=Zea mays GN=LOC100191636 PE=3 SV=1;tr|B6T4G7|B6T4G7_MAIZE Fibrillarin-2 OS=Zea mays GN=LOC100191636 PE=2 SV=1;tr|K7UZT7|K7UZT7_MAIZE Uncharacterized protein OS=Zea mays GN=pco102583(157) PE=3 SV=1	17	17	16	69.8	69.8	66.5	26.624	0	205.84	61	25.0024	24.4326	24.7906	24.5388	25.1557	25.0517	0.27533	-0.173524
sp|P08529|RK14_MAIZE;tr|A0A096TVX8|A0A096TVX8_MAIZE	sp|P08529|RK14_MAIZE	rpl14	sp|P08529|RK14_MAIZE 50S ribosomal protein L14, chloroplastic OS=Zea mays GN=rpl14 PE=1 SV=2	10	10	10	76.4	76.4	76.4	13.494	0	109.62	44	24.8141	25.0075	24.3307	24.8614	25.2099	24.5937	0.252032	-0.170891
tr|A0A096PN04|A0A096PN04_MAIZE	tr|A0A096PN04|A0A096PN04_MAIZE		tr|A0A096PN04|A0A096PN04_MAIZE Uncharacterized protein (Fragment) OS=Zea mays PE=4 SV=1	7	7	7	21.8	21.8	21.8	50.878	0	49.669	11	22.3082	21.8773	22.344	22.275	22.2445	22.5226	0.418564	-0.170863
tr|C4JBS8|C4JBS8_MAIZE;tr|K7U1H6|K7U1H6_MAIZE;tr|K7UBU3|K7UBU3_MAIZE;sp|P08735|G3PC1_MAIZE;tr|K7UBU0|K7UBU0_MAIZE;tr|K7US90|K7US90_MAIZE;tr|A0A096RH94|A0A096RH94_MAIZE	tr|C4JBS8|C4JBS8_MAIZE;tr|K7U1H6|K7U1H6_MAIZE;tr|K7UBU3|K7UBU3_MAIZE;sp|P08735|G3PC1_MAIZE;tr|K7UBU0|K7UBU0_MAIZE;tr|K7US90|K7US90_MAIZE	LOC542367	tr|C4JBS8|C4JBS8_MAIZE Glyceraldehyde-3-phosphate dehydrogenase OS=Zea mays GN=LOC542367 PE=2 SV=1;tr|K7U1H6|K7U1H6_MAIZE Glyceraldehyde-3-phosphate dehydrogenase OS=Zea mays GN=LOC542367 PE=3 SV=1;tr|K7UBU3|K7UBU3_MAIZE Glyceraldehyde-3-phosphate dehydrog	22	9	9	82.8	31.5	31.5	36.494	0	302.75	93	25.6998	26.1457	25.4516	25.7675	26.5212	25.5162	0.1765	-0.169261
tr|A0A096QGN3|A0A096QGN3_MAIZE;tr|B4FRG8|B4FRG8_MAIZE;tr|A0A096QGN4|A0A096QGN4_MAIZE	tr|A0A096QGN3|A0A096QGN3_MAIZE;tr|B4FRG8|B4FRG8_MAIZE;tr|A0A096QGN4|A0A096QGN4_MAIZE	LOC100500990	tr|A0A096QGN3|A0A096QGN3_MAIZE Uncharacterized protein OS=Zea mays GN=LOC100500990 PE=3 SV=1;tr|B4FRG8|B4FRG8_MAIZE Uncharacterized protein OS=Zea mays GN=LOC100500990 PE=2 SV=1;tr|A0A096QGN4|A0A096QGN4_MAIZE Uncharacterized protein OS=Zea mays GN=LOC10050	8	3	3	37	17	17	24.477	0	30.042	18	22.5057	22.5215	22.6753	22.6267	22.8838	22.6856	0.802994	-0.164549
tr|K7TIN2|K7TIN2_MAIZE;tr|K7TX08|K7TX08_MAIZE;tr|A0A096T8G2|A0A096T8G2_MAIZE;tr|K7TMB8|K7TMB8_MAIZE	tr|K7TIN2|K7TIN2_MAIZE;tr|K7TX08|K7TX08_MAIZE	Zm.1072	tr|K7TIN2|K7TIN2_MAIZE Glycine cleavage complex P-protein OS=Zea mays GN=Zm.1072 PE=3 SV=1;tr|K7TX08|K7TX08_MAIZE Glycine cleavage complex P-protein OS=Zea mays GN=Zm.1072 PE=3 SV=1	4	4	4	5.7	5.7	5.7	112	0	39.837	6	20.8124	21.107	20.9388	20.5105	21.5152	21.3239	0.197	-0.163791
tr|C4J410|C4J410_MAIZE	tr|C4J410|C4J410_MAIZE	LOC100501536	tr|C4J410|C4J410_MAIZE Heat shock protein1 OS=Zea mays GN=LOC100501536 PE=2 SV=1	31	8	2	44.6	16.5	5.1	70.882	0	129.27	35	23.0207	23.151	23.1991	23.2046	23.9369	22.7202	0.173243	-0.163618
tr|A0A0D1DSL7|A0A0D1DSL7_USTMA	tr|A0A0D1DSL7|A0A0D1DSL7_USTMA	UMAG_10526	tr|A0A0D1DSL7|A0A0D1DSL7_USTMA Chromosome 14, whole genome shotgun sequence OS=Ustilago maydis (strain 521 / FGSC 9021) GN=UMAG_10526 PE=3 SV=1	10	7	7	20	14.9	14.9	67.725	0	64.994	14	23.0184	23.1903	23.3192	23.307	23.3799	23.3145	0.810111	-0.157857
tr|K7VCD4|K7VCD4_MAIZE;tr|A0A096TR51|A0A096TR51_MAIZE;sp|P48183|PSBA_MAIZE;tr|K7TJB1|K7TJB1_MAIZE	tr|K7VCD4|K7VCD4_MAIZE;tr|A0A096TR51|A0A096TR51_MAIZE;sp|P48183|PSBA_MAIZE;tr|K7TJB1|K7TJB1_MAIZE	psbA	tr|K7VCD4|K7VCD4_MAIZE Photosystem II protein D1 OS=Zea mays GN=psbA PE=3 SV=1;tr|A0A096TR51|A0A096TR51_MAIZE Uncharacterized protein OS=Zea mays GN=ZemaCp066 PE=3 SV=1;sp|P48183|PSBA_MAIZE Photosystem II protein D1 OS=Zea mays GN=psbA PE=1 SV=1;tr|K7TJB1|	5	5	5	29.1	29.1	29.1	25.103	0	77.254	44	24.6017	25.468	25.0886	25.0386	25.4521	25.1373	0.217545	-0.156534
tr|B6TKC3|B6TKC3_MAIZE;tr|B4FF72|B4FF72_MAIZE	tr|B6TKC3|B6TKC3_MAIZE;tr|B4FF72|B4FF72_MAIZE	Zm.28117	tr|B6TKC3|B6TKC3_MAIZE Uncharacterized protein OS=Zea mays GN=Zm.28117 PE=2 SV=1;tr|B4FF72|B4FF72_MAIZE Uncharacterized protein OS=Zea mays GN=LOC100193492 PE=2 SV=1	4	4	4	15.3	15.3	15.3	31.492	0	26.248	8	22.0564	22.0176	21.884	21.8828	22.8577	21.6789	0.156718	-0.15378
tr|A0A096U230|A0A096U230_MAIZE	tr|A0A096U230|A0A096U230_MAIZE	LOC100285700	tr|A0A096U230|A0A096U230_MAIZE Uncharacterized protein OS=Zea mays GN=LOC100285700 PE=3 SV=1	13	13	13	36	36	36	33.774	0	158.52	110	26.9139	26.8147	26.5483	26.7778	27.075	26.879	0.470015	-0.151633
tr|K7VFY2|K7VFY2_MAIZE;tr|Q43274|Q43274_MAIZE	tr|K7VFY2|K7VFY2_MAIZE;tr|Q43274|Q43274_MAIZE	rf2	tr|K7VFY2|K7VFY2_MAIZE Restorer of fertility2 OS=Zea mays GN=rf2 PE=3 SV=1;tr|Q43274|Q43274_MAIZE Aldehyde dehydrogenase OS=Zea mays GN=rf2 PE=2 SV=1	6	6	5	15.5	15.5	13.7	49.77	0	98.002	27	23.0995	23.9155	23.8457	23.6583	23.9412	23.7022	0.206168	-0.146957
tr|Q6R9D1|Q6R9D1_MAIZE;sp|P12339|RR7_MAIZE;tr|A0A096SNT9|A0A096SNT9_MAIZE;tr|K7UD82|K7UD82_MAIZE	tr|Q6R9D1|Q6R9D1_MAIZE;sp|P12339|RR7_MAIZE;tr|A0A096SNT9|A0A096SNT9_MAIZE;tr|K7UD82|K7UD82_MAIZE	rps7-ct	tr|Q6R9D1|Q6R9D1_MAIZE Ribosomal protein S7 OS=Zea mays GN=rps7-ct PE=2 SV=1;sp|P12339|RR7_MAIZE 30S ribosomal protein S7, chloroplastic OS=Zea mays GN=rps7-A PE=3 SV=2;tr|A0A096SNT9|A0A096SNT9_MAIZE Uncharacterized protein OS=Zea mays PE=3 SV=1;tr|K7UD82|	7	7	7	34.6	34.6	34.6	17.659	0	51.719	43	25.3849	25.4054	25.9513	25.5657	26.0072	25.6081	0.249228	-0.146474
tr|K7V6D4|K7V6D4_MAIZE	tr|K7V6D4|K7V6D4_MAIZE	Zm.13531	tr|K7V6D4|K7V6D4_MAIZE Thylakoid assembly5 OS=Zea mays GN=Zm.13531 PE=4 SV=1	4	4	4	22.8	22.8	22.8	19.042	0	32.364	9	21.3102	21.7373	21.2741	21.3897	22.2096	21.1593	0.154897	-0.145658
tr|K7UIS1|K7UIS1_MAIZE	tr|K7UIS1|K7UIS1_MAIZE	Zm.75423	tr|K7UIS1|K7UIS1_MAIZE Peptidyl-prolyl cis-trans isomerase OS=Zea mays GN=Zm.75423 PE=4 SV=1	2	2	2	8.1	8.1	8.1	53.887	0	36.969	9	22.8102	21.916	22.9699	22.6223	22.1794	23.2952	0.104311	-0.133596
tr|B6SNQ7|B6SNQ7_MAIZE;tr|B6TG61|B6TG61_MAIZE	tr|B6SNQ7|B6SNQ7_MAIZE;tr|B6TG61|B6TG61_MAIZE		tr|B6SNQ7|B6SNQ7_MAIZE 40S ribosomal protein S16 OS=Zea mays PE=2 SV=1;tr|B6TG61|B6TG61_MAIZE 40S ribosomal protein S16 OS=Zea mays GN=LOC100283242 PE=2 SV=1	9	9	3	47.7	47.7	13.4	16.892	0	66.296	70	26.519	26.2604	26.4762	26.5147	26.657	26.4835	0.622753	-0.133224
tr|A0A0D1DTB8|A0A0D1DTB8_USTMA	tr|A0A0D1DTB8|A0A0D1DTB8_USTMA	UMAG_06223	tr|A0A0D1DTB8|A0A0D1DTB8_USTMA Chromosome 22, whole genome shotgun sequence OS=Ustilago maydis (strain 521 / FGSC 9021) GN=UMAG_06223 PE=4 SV=1	3	3	3	21.8	21.8	21.8	23.621	0	49.512	9	21.3619	22.219	22.463	22.2267	21.683	22.5274	0.114596	-0.131102
tr|C0PH28|C0PH28_MAIZE;tr|K7UII3|K7UII3_MAIZE;tr|K7TKE6|K7TKE6_MAIZE;tr|C0PPH1|C0PPH1_MAIZE;tr|A0A096PL74|A0A096PL74_MAIZE	tr|C0PH28|C0PH28_MAIZE;tr|K7UII3|K7UII3_MAIZE;tr|K7TKE6|K7TKE6_MAIZE	IDP245	tr|C0PH28|C0PH28_MAIZE Uncharacterized protein OS=Zea mays GN=IDP245 PE=2 SV=1;tr|K7UII3|K7UII3_MAIZE Uncharacterized protein OS=Zea mays GN=Zm.93675 PE=4 SV=1;tr|K7TKE6|K7TKE6_MAIZE Uncharacterized protein (Fragment) OS=Zea mays GN=Zm.93675 PE=4 SV=1	7	7	4	36.5	36.5	25.4	20.227	0	106.74	44	25.2116	25.4637	24.8028	25.2256	25.5692	25.0739	0.208355	-0.130241
tr|B6T671|B6T671_MAIZE;tr|A0A096PZD4|A0A096PZD4_MAIZE	tr|B6T671|B6T671_MAIZE	LOC100276178	tr|B6T671|B6T671_MAIZE Uncharacterized protein OS=Zea mays GN=LOC100276178 PE=2 SV=1	5	5	5	28.8	28.8	28.8	30.527	0	101.76	28	23.7557	24.0549	23.6238	23.9372	24.1501	23.731	0.295006	-0.127974
tr|B4FZ84|B4FZ84_MAIZE;tr|K7VGZ6|K7VGZ6_MAIZE;tr|A0A096RFH3|A0A096RFH3_MAIZE;tr|B4FSQ4|B4FSQ4_MAIZE;tr|A0A096SEV9|A0A096SEV9_MAIZE;tr|K7WGK8|K7WGK8_MAIZE;tr|A0A096SPD8|A0A096SPD8_MAIZE;tr|K7W2J2|K7W2J2_MAIZE;tr|K7VQ46|K7VQ46_MAIZE	tr|B4FZ84|B4FZ84_MAIZE;tr|K7VGZ6|K7VGZ6_MAIZE;tr|A0A096RFH3|A0A096RFH3_MAIZE;tr|B4FSQ4|B4FSQ4_MAIZE;tr|A0A096SEV9|A0A096SEV9_MAIZE	LOC100283431	tr|B4FZ84|B4FZ84_MAIZE 40S ribosomal protein SA OS=Zea mays GN=LOC100283431 PE=2 SV=1;tr|K7VGZ6|K7VGZ6_MAIZE 40S ribosomal protein SA OS=Zea mays GN=LOC100282918 PE=3 SV=1;tr|A0A096RFH3|A0A096RFH3_MAIZE 40S ribosomal protein SA OS=Zea mays GN=LOC100273170	10	10	10	39.4	39.4	39.4	33.028	0	163.43	58	26.1284	26.3531	25.7536	26.0005	26.6102	26.0015	0.178173	-0.125687
tr|C0P3S2|C0P3S2_MAIZE;tr|K7WER4|K7WER4_MAIZE;tr|A0A096U8B2|A0A096U8B2_MAIZE;tr|A0A096PQK6|A0A096PQK6_MAIZE;tr|A0A096U8B3|A0A096U8B3_MAIZE	tr|C0P3S2|C0P3S2_MAIZE;tr|K7WER4|K7WER4_MAIZE;tr|A0A096U8B2|A0A096U8B2_MAIZE	pco070745(700)	tr|C0P3S2|C0P3S2_MAIZE Uncharacterized protein OS=Zea mays GN=pco070745(700) PE=2 SV=1;tr|K7WER4|K7WER4_MAIZE Uncharacterized protein (Fragment) OS=Zea mays GN=ZEAMMB73_204568 PE=4 SV=1;tr|A0A096U8B2|A0A096U8B2_MAIZE Uncharacterized protein OS=Zea mays PE=	4	4	4	7.2	7.2	7.2	91.63	0	38.535	4	21.0253	21.1132	20.4827	21.1898	20.6908	21.093	0.179024	-0.117478
tr|O22453|O22453_MAIZE	tr|O22453|O22453_MAIZE	rps4	tr|O22453|O22453_MAIZE 40S ribosomal protein S4 OS=Zea mays GN=rps4 PE=2 SV=1	19	19	6	56.6	56.6	15.5	30.171	0	263.64	220	27.5463	27.1725	27.1436	27.5195	27.4265	27.2669	0.321249	-0.116862
sp|P06670|NDHK_MAIZE;tr|A0A096TUT1|A0A096TUT1_MAIZE;tr|A0A096U5U4|A0A096U5U4_MAIZE;tr|A0A096T4R3|A0A096T4R3_MAIZE	sp|P06670|NDHK_MAIZE;tr|A0A096TUT1|A0A096TUT1_MAIZE;tr|A0A096U5U4|A0A096U5U4_MAIZE;tr|A0A096T4R3|A0A096T4R3_MAIZE	ndhK	sp|P06670|NDHK_MAIZE NAD(P)H-quinone oxidoreductase subunit K, chloroplastic OS=Zea mays GN=ndhK PE=2 SV=3;tr|A0A096TUT1|A0A096TUT1_MAIZE NAD(P)H-quinone oxidoreductase subunit K, chloroplastic OS=Zea mays GN=ndhK PE=3 SV=1;tr|A0A096U5U4|A0A096U5U4_MAIZE N	3	3	3	22.5	22.5	22.5	25.497	0	52.364	7	21.0687	21.7098	21.1854	21.3326	21.5049	21.4721	0.22007	-0.11525
tr|B6SJ08|B6SJ08_MAIZE;tr|C4J2T3|C4J2T3_MAIZE;tr|B4FCY7|B4FCY7_MAIZE	tr|B6SJ08|B6SJ08_MAIZE;tr|C4J2T3|C4J2T3_MAIZE	pco085865	tr|B6SJ08|B6SJ08_MAIZE 60S ribosomal protein L18 OS=Zea mays GN=pco085865 PE=2 SV=1;tr|C4J2T3|C4J2T3_MAIZE Uncharacterized protein OS=Zea mays GN=pco085865 PE=2 SV=1	7	5	5	41.7	31.6	31.6	21.043	0	72.402	31	24.2919	23.6936	24.0706	23.8958	24.3092	24.1963	0.208349	-0.115095
sp|Q09054|G3PC2_MAIZE;tr|A0A096T366|A0A096T366_MAIZE;tr|B4FQW6|B4FQW6_MAIZE	sp|Q09054|G3PC2_MAIZE;tr|A0A096T366|A0A096T366_MAIZE;tr|B4FQW6|B4FQW6_MAIZE	GAPC2	sp|Q09054|G3PC2_MAIZE Glyceraldehyde-3-phosphate dehydrogenase 2, cytosolic OS=Zea mays GN=GAPC2 PE=2 SV=1;tr|A0A096T366|A0A096T366_MAIZE Glyceraldehyde-3-phosphate dehydrogenase OS=Zea mays GN=GAPC2 PE=3 SV=1;tr|B4FQW6|B4FQW6_MAIZE Glyceraldehyde-3-phosph	23	23	8	82.8	82.8	26.4	36.541	0	323.31	234	28.2107	28.7071	28.0479	28.2408	28.9988	28.0644	0.117781	-0.112776
tr|A0A096STN8|A0A096STN8_MAIZE;tr|B4FRU4|B4FRU4_MAIZE;tr|K7W1D2|K7W1D2_MAIZE;tr|B6TK61|B6TK61_MAIZE	tr|A0A096STN8|A0A096STN8_MAIZE;tr|B4FRU4|B4FRU4_MAIZE;tr|K7W1D2|K7W1D2_MAIZE;tr|B6TK61|B6TK61_MAIZE	LOC100272940	tr|A0A096STN8|A0A096STN8_MAIZE Uncharacterized protein OS=Zea mays GN=LOC100272940 PE=4 SV=1;tr|B4FRU4|B4FRU4_MAIZE Uncharacterized protein OS=Zea mays GN=LOC100272940 PE=2 SV=1;tr|K7W1D2|K7W1D2_MAIZE Uncharacterized protein OS=Zea mays GN=LOC100283637 PE=	4	4	4	9	9	9	41.249	0	33.574	7	20.4243	20.5072	20.9877	20.2551	21.4728	20.513	0.0933528	-0.107234
tr|A0A096TAE3|A0A096TAE3_MAIZE;sp|P09315|G3PA_MAIZE;tr|A0A096TAE2|A0A096TAE2_MAIZE;tr|K7TPS7|K7TPS7_MAIZE;tr|K7TPS2|K7TPS2_MAIZE;tr|K7TPR8|K7TPR8_MAIZE	tr|A0A096TAE3|A0A096TAE3_MAIZE;sp|P09315|G3PA_MAIZE	gpa1	tr|A0A096TAE3|A0A096TAE3_MAIZE Glyceraldehyde-3-phosphate dehydrogenase OS=Zea mays GN=gpa1 PE=3 SV=1;sp|P09315|G3PA_MAIZE Glyceraldehyde-3-phosphate dehydrogenase A, chloroplastic OS=Zea mays GN=GAPA PE=2 SV=1	18	12	12	51.1	38	38	42.856	0	323.31	61	27.0175	27.6269	26.1818	27.0917	27.3892	26.6642	0.0800232	-0.106298
tr|B4FAW3|B4FAW3_MAIZE	tr|B4FAW3|B4FAW3_MAIZE	LOC100191984	tr|B4FAW3|B4FAW3_MAIZE Photosystem I reaction center subunit II OS=Zea mays GN=LOC100191984 PE=2 SV=1	13	13	3	66.3	66.3	13.6	21.576	0	214.94	106	26.4395	26.9962	26.3349	27.2727	25.5247	27.2776	0.0566737	-0.10146
tr|B4FUN6|B4FUN6_MAIZE;tr|B6UI76|B6UI76_MAIZE;tr|A0A096SCX1|A0A096SCX1_MAIZE	tr|B4FUN6|B4FUN6_MAIZE	LOC100284921	tr|B4FUN6|B4FUN6_MAIZE Uncharacterized protein OS=Zea mays GN=LOC100284921 PE=2 SV=1	8	8	8	35.8	35.8	35.8	17.823	0	61.983	31	24.1871	23.942	24.6814	24.4911	24.4899	24.1291	0.149703	-0.0998643
tr|B6SJC8|B6SJC8_MAIZE;tr|B4FLV3|B4FLV3_MAIZE;tr|A0A096U669|A0A096U669_MAIZE;tr|K7V254|K7V254_MAIZE;tr|B4FID0|B4FID0_MAIZE;tr|K7VTZ0|K7VTZ0_MAIZE	tr|B6SJC8|B6SJC8_MAIZE;tr|B4FLV3|B4FLV3_MAIZE;tr|A0A096U669|A0A096U669_MAIZE;tr|K7V254|K7V254_MAIZE	pco137857	tr|B6SJC8|B6SJC8_MAIZE 60S ribosomal protein L18 OS=Zea mays GN=pco137857 PE=2 SV=1;tr|B4FLV3|B4FLV3_MAIZE Uncharacterized protein OS=Zea mays GN=pco137857 PE=2 SV=1;tr|A0A096U669|A0A096U669_MAIZE 60S ribosomal protein L18 OS=Zea mays GN=pco137857 PE=3 SV=	8	8	6	41.7	41.7	31.6	21.143	0	142.22	104	26.3675	26.1756	26.996	26.555	26.5426	26.739	0.143901	-0.0991758
tr|B4FWR7|B4FWR7_MAIZE	tr|B4FWR7|B4FWR7_MAIZE	LOC100273645	tr|B4FWR7|B4FWR7_MAIZE 60S ribosomal protein L13 OS=Zea mays GN=LOC100273645 PE=2 SV=2	18	18	4	65.4	65.4	22.1	23.937	0	296.88	135	27.7499	27.1429	27.6336	27.6705	27.6223	27.4976	0.172609	-0.0880191
sp|P24067|BIP2_MAIZE	sp|P24067|BIP2_MAIZE	BIPE2	sp|P24067|BIP2_MAIZE Luminal-binding protein 2 OS=Zea mays GN=BIPE2 PE=1 SV=3	28	26	3	43.9	41.3	3.5	73.084	0	323.31	81	24.5011	25.4422	25.5152	24.9559	25.7074	25.0576	0.0764935	-0.0875282
tr|A0A0D1E3H5|A0A0D1E3H5_USTMA	tr|A0A0D1E3H5|A0A0D1E3H5_USTMA	UMAG_01829	tr|A0A0D1E3H5|A0A0D1E3H5_USTMA Chromosome 3, whole genome shotgun sequence OS=Ustilago maydis (strain 521 / FGSC 9021) GN=UMAG_01829 PE=4 SV=1	6	6	6	10.4	10.4	10.4	76.413	0	48.752	37	22.417	23.4946	23.2496	23.1649	22.6629	23.5953	0.0722993	-0.0872625
tr|C0HHC1|C0HHC1_MAIZE;tr|K7V400|K7V400_MAIZE;tr|K7V7Q1|K7V7Q1_MAIZE;tr|K7V044|K7V044_MAIZE;tr|B4G1P4|B4G1P4_MAIZE;tr|A0A096TDC4|A0A096TDC4_MAIZE;tr|K7VZX1|K7VZX1_MAIZE;tr|B4FEE5|B4FEE5_MAIZE;tr|K7V754|K7V754_MAIZE	tr|C0HHC1|C0HHC1_MAIZE;tr|K7V400|K7V400_MAIZE;tr|K7V7Q1|K7V7Q1_MAIZE;tr|K7V044|K7V044_MAIZE;tr|B4G1P4|B4G1P4_MAIZE;tr|A0A096TDC4|A0A096TDC4_MAIZE;tr|K7VZX1|K7VZX1_MAIZE;tr|B4FEE5|B4FEE5_MAIZE;tr|K7V754|K7V754_MAIZE	LOC100193260	tr|C0HHC1|C0HHC1_MAIZE Uncharacterized protein OS=Zea mays GN=LOC100193260 PE=2 SV=1;tr|K7V400|K7V400_MAIZE Uncharacterized protein OS=Zea mays GN=LOC100382806 PE=4 SV=1;tr|K7V7Q1|K7V7Q1_MAIZE Uncharacterized protein OS=Zea mays GN=LOC100382806 PE=4 SV=1;t	3	3	2	18.5	18.5	13.9	19.855	0	36.435	34	24.2335	24.4326	24.0265	24.084	24.5798	24.2886	0.177152	-0.0866013
sp|P80639|IF5A_MAIZE;tr|A0A096RUH2|A0A096RUH2_MAIZE;tr|A0A096RUH1|A0A096RUH1_MAIZE;tr|C0HJ97|C0HJ97_MAIZE;tr|B4FDE1|B4FDE1_MAIZE	sp|P80639|IF5A_MAIZE;tr|A0A096RUH2|A0A096RUH2_MAIZE;tr|A0A096RUH1|A0A096RUH1_MAIZE	TIF5A	sp|P80639|IF5A_MAIZE Eukaryotic translation initiation factor 5A OS=Zea mays GN=TIF5A PE=1 SV=2;tr|A0A096RUH2|A0A096RUH2_MAIZE Uncharacterized protein OS=Zea mays GN=eif5a PE=4 SV=1;tr|A0A096RUH1|A0A096RUH1_MAIZE Eukaryotic translation initiation factor 5A	7	7	7	38.1	38.1	38.1	17.496	0	51.538	24	23.2397	23.516	23.6455	23.3546	24.0632	23.243	0.110474	-0.0864875
tr|A0A096UAK8|A0A096UAK8_MAIZE;sp|P12857|ADT2_MAIZE;sp|P04709|ADT1_MAIZE;tr|K7U850|K7U850_MAIZE;tr|K7U095|K7U095_MAIZE;tr|A0A096UAK7|A0A096UAK7_MAIZE;tr|K7W8D2|K7W8D2_MAIZE	tr|A0A096UAK8|A0A096UAK8_MAIZE;sp|P12857|ADT2_MAIZE;sp|P04709|ADT1_MAIZE;tr|K7U850|K7U850_MAIZE;tr|K7U095|K7U095_MAIZE	Zm.729	tr|A0A096UAK8|A0A096UAK8_MAIZE Uncharacterized protein OS=Zea mays GN=Zm.729 PE=3 SV=1;sp|P12857|ADT2_MAIZE ADP,ATP carrier protein 2, mitochondrial OS=Zea mays GN=ANT2 PE=2 SV=2;sp|P04709|ADT1_MAIZE ADP,ATP carrier protein 1, mitochondrial OS=Zea mays GN=	18	18	10	39.9	39.9	22.8	36.833	0	244.33	142	26.4791	26.7274	26.7836	26.7977	26.7519	26.6984	0.36739	-0.0859776
tr|K7UGU4|K7UGU4_MAIZE	tr|K7UGU4|K7UGU4_MAIZE	Zm.33976	tr|K7UGU4|K7UGU4_MAIZE Putative WD40-like beta propeller repeat family protein OS=Zea mays GN=Zm.33976 PE=4 SV=1	9	9	9	22.3	22.3	22.3	80.877	0	88.428	17	21.2327	23.1688	22.1351	22.0906	22.6157	22.0842	0.0495084	-0.0846043
tr|C4JC78|C4JC78_MAIZE;tr|C0P4M1|C0P4M1_MAIZE	tr|C4JC78|C4JC78_MAIZE;tr|C0P4M1|C0P4M1_MAIZE	LOC100502519	tr|C4JC78|C4JC78_MAIZE Uncharacterized protein OS=Zea mays GN=LOC100502519 PE=2 SV=1;tr|C0P4M1|C0P4M1_MAIZE Uncharacterized protein OS=Zea mays GN=si486052h06(736) PE=2 SV=1	2	2	2	4.2	4.2	4.2	33.06	0	13.986	4	20.9542	21.1778	21.3564	21.0969	20.2319	22.4062	0.043632	-0.08218
tr|A0A096RJY3|A0A096RJY3_MAIZE;tr|A0A096RJY4|A0A096RJY4_MAIZE	tr|A0A096RJY3|A0A096RJY3_MAIZE;tr|A0A096RJY4|A0A096RJY4_MAIZE	Zm.131815	tr|A0A096RJY3|A0A096RJY3_MAIZE Uncharacterized protein OS=Zea mays GN=Zm.131815 PE=3 SV=1;tr|A0A096RJY4|A0A096RJY4_MAIZE Uncharacterized protein OS=Zea mays GN=Zm.131815 PE=3 SV=1	4	4	4	15.1	15.1	15.1	32.057	0	26.328	6	20.1033	21.1572	21.5624	21.4203	20.4586	21.1794	0.0517124	-0.0785122
tr|B4FML8|B4FML8_MAIZE;sp|Q05761|RS13_MAIZE;tr|K7TTY3|K7TTY3_MAIZE;tr|K7U1K6|K7U1K6_MAIZE;tr|K7UD53|K7UD53_MAIZE;tr|B4FJR7|B4FJR7_MAIZE	tr|B4FML8|B4FML8_MAIZE;sp|Q05761|RS13_MAIZE;tr|K7TTY3|K7TTY3_MAIZE	IDP476	tr|B4FML8|B4FML8_MAIZE 40S ribosomal protein S13 OS=Zea mays GN=IDP476 PE=2 SV=1;sp|Q05761|RS13_MAIZE 40S ribosomal protein S13 OS=Zea mays GN=RPS13 PE=2 SV=1;tr|K7TTY3|K7TTY3_MAIZE Uncharacterized protein OS=Zea mays GN=IDP476 PE=3 SV=1	13	13	3	58.9	58.9	13.2	17.143	0	138.67	122	26.7655	26.0066	26.1955	26.5192	26.5665	26.1116	0.101929	-0.076554
tr|Q96VF3|Q96VF3_USTMD;tr|A0A0D1E191|A0A0D1E191_USTMA;tr|Q96VE3|Q96VE3_USTMD	tr|Q96VF3|Q96VF3_USTMD;tr|A0A0D1E191|A0A0D1E191_USTMA		tr|Q96VF3|Q96VF3_USTMD Protein disulfide-isomerase OS=Ustilago maydis PE=3 SV=1;tr|A0A0D1E191|A0A0D1E191_USTMA Protein disulfide-isomerase OS=Ustilago maydis (strain 521 / FGSC 9021) GN=UMAG_10156 PE=3 SV=1	8	8	8	24	24	24	53.566	0	61.54	20	22.7675	23.9668	23.5641	23.6814	22.599	24.2436	0.0429063	-0.0751972
tr|K7UCS1|K7UCS1_MAIZE	tr|K7UCS1|K7UCS1_MAIZE	LOC100304072	tr|K7UCS1|K7UCS1_MAIZE Photosystem I reaction center subunit N OS=Zea mays GN=LOC100304072 PE=4 SV=1	8	8	5	42.1	42.1	19.3	15.568	0	323.31	109	27.0699	27.4573	26.099	27.3533	26.656	26.8364	0.0555007	-0.0731449
tr|B4FMH5|B4FMH5_MAIZE;sp|P40280|H2A_MAIZE;tr|C0HIB6|C0HIB6_MAIZE;tr|A0A096TUV6|A0A096TUV6_MAIZE	tr|B4FMH5|B4FMH5_MAIZE;sp|P40280|H2A_MAIZE;tr|C0HIB6|C0HIB6_MAIZE;tr|A0A096TUV6|A0A096TUV6_MAIZE	his2a1	tr|B4FMH5|B4FMH5_MAIZE Histone H2A OS=Zea mays GN=his2a1 PE=2 SV=1;sp|P40280|H2A_MAIZE Histone H2A OS=Zea mays PE=2 SV=1;tr|C0HIB6|C0HIB6_MAIZE Histone H2A OS=Zea mays GN=his2a1 PE=2 SV=1;tr|A0A096TUV6|A0A096TUV6_MAIZE Histone H2A OS=Zea mays GN=Zm.13002 P	7	7	3	30.8	30.8	23.3	16.514	0	228.23	108	28.3906	28.4964	29.6901	28.3743	29.214	29.2068	0.0497609	-0.0726738
tr|K7TYZ9|K7TYZ9_MAIZE	tr|K7TYZ9|K7TYZ9_MAIZE	Zm.99058	tr|K7TYZ9|K7TYZ9_MAIZE Proline-rich family protein OS=Zea mays GN=Zm.99058 PE=4 SV=1	2	2	2	18.9	18.9	18.9	38.815	0	11.598	7	21.8118	22.1274	21.3146	21.6274	22.3215	21.5164	0.0714742	-0.0705299
tr|B4F9G0|B4F9G0_MAIZE	tr|B4F9G0|B4F9G0_MAIZE	gpm217b	tr|B4F9G0|B4F9G0_MAIZE Uncharacterized protein OS=Zea mays GN=gpm217b PE=2 SV=1	21	8	6	52.5	25.7	23.8	44.339	0	207.21	48	26.2751	25.6875	26.4568	26.1846	26.2695	26.1743	0.10746	-0.0696742
tr|B4FU53|B4FU53_MAIZE;tr|B6STU4|B6STU4_MAIZE	tr|B4FU53|B4FU53_MAIZE;tr|B6STU4|B6STU4_MAIZE	LOC100285012	tr|B4FU53|B4FU53_MAIZE 50S ribosomal protein L9 OS=Zea mays GN=LOC100285012 PE=2 SV=1;tr|B6STU4|B6STU4_MAIZE 50S ribosomal protein L9 OS=Zea mays GN=LOC100285012 PE=2 SV=1	17	17	17	57.2	57.2	57.2	21.66	0	261.47	105	26.5553	26.1515	26.2519	26.2909	26.6492	26.2169	0.135122	-0.0661119
tr|B4FEE3|B4FEE3_MAIZE;tr|A0A096T4D3|A0A096T4D3_MAIZE	tr|B4FEE3|B4FEE3_MAIZE;tr|A0A096T4D3|A0A096T4D3_MAIZE	LOC100193258	tr|B4FEE3|B4FEE3_MAIZE 60S ribosomal protein L27 OS=Zea mays GN=LOC100193258 PE=2 SV=1;tr|A0A096T4D3|A0A096T4D3_MAIZE 60S ribosomal protein L27 OS=Zea mays GN=LOC100193258 PE=3 SV=1	6	6	2	44.5	44.5	15.3	15.636	0	78.722	12	23.2981	23.5621	22.9759	23.2147	23.8961	22.9163	0.0661347	-0.0637309
tr|A0A096TWX2|A0A096TWX2_MAIZE	tr|A0A096TWX2|A0A096TWX2_MAIZE		tr|A0A096TWX2|A0A096TWX2_MAIZE Uncharacterized protein OS=Zea mays PE=4 SV=1	2	2	2	17.6	17.6	17.6	17.637	0	15.958	2	20.2628	19.9249	20.2091	20.1141	20.2397	20.2201	0.203738	-0.0590318
sp|P24993|PSBH_MAIZE	sp|P24993|PSBH_MAIZE	psbH	sp|P24993|PSBH_MAIZE Photosystem II reaction center protein H OS=Zea mays GN=psbH PE=1 SV=2	4	4	4	42.5	42.5	42.5	7.787	0	121.62	71	27.394	27.6259	27.9197	27.7772	28.1356	27.2028	0.0656446	-0.0586726
tr|A0A0D1E2V9|A0A0D1E2V9_USTMA	tr|A0A0D1E2V9|A0A0D1E2V9_USTMA	UMAG_05223	tr|A0A0D1E2V9|A0A0D1E2V9_USTMA Chromosome 4, whole genome shotgun sequence OS=Ustilago maydis (strain 521 / FGSC 9021) GN=UMAG_05223 PE=3 SV=1	11	11	11	21.1	21.1	21.1	71.883	0	92.414	31	23.3865	25.0874	24.925	24.8303	23.7397	24.9961	0.0279323	-0.0557327
tr|B4FTW5|B4FTW5_MAIZE;tr|K7U3G3|K7U3G3_MAIZE	tr|B4FTW5|B4FTW5_MAIZE	LOC100282330	tr|B4FTW5|B4FTW5_MAIZE 60S ribosomal protein L7-1 OS=Zea mays GN=LOC100282330 PE=2 SV=1	19	5	5	53.5	15.9	15.9	28.334	0	59.204	29	24.2655	23.7545	24.8369	24.355	24.2956	24.3719	0.0610889	-0.0551999
tr|K7WHK6|K7WHK6_MAIZE;tr|K7VM80|K7VM80_MAIZE;tr|A0A096S9U7|A0A096S9U7_MAIZE	tr|K7WHK6|K7WHK6_MAIZE;tr|K7VM80|K7VM80_MAIZE;tr|A0A096S9U7|A0A096S9U7_MAIZE	LOC100384187	tr|K7WHK6|K7WHK6_MAIZE Uncharacterized protein OS=Zea mays GN=LOC100384187 PE=4 SV=1;tr|K7VM80|K7VM80_MAIZE Uncharacterized protein OS=Zea mays GN=LOC100384187 PE=4 SV=1;tr|A0A096S9U7|A0A096S9U7_MAIZE Uncharacterized protein OS=Zea mays GN=cl584_1b PE=4 SV	2	2	2	6.7	6.7	6.7	44.385	0	18.165	6	20.2921	19.5907	21.3593	20.3524	20.6348	20.4121	0.0339551	-0.0523828
tr|B4FNT0|B4FNT0_MAIZE;sp|O48557|RL17_MAIZE;tr|A0A096SH72|A0A096SH72_MAIZE	tr|B4FNT0|B4FNT0_MAIZE;sp|O48557|RL17_MAIZE;tr|A0A096SH72|A0A096SH72_MAIZE	LOC100272465	tr|B4FNT0|B4FNT0_MAIZE Uncharacterized protein OS=Zea mays GN=LOC100272465 PE=2 SV=1;sp|O48557|RL17_MAIZE 60S ribosomal protein L17 OS=Zea mays GN=RPL17 PE=2 SV=1;tr|A0A096SH72|A0A096SH72_MAIZE Uncharacterized protein OS=Zea mays GN=LOC100272465 PE=3 SV=1	8	4	4	37.4	23.4	23.4	19.496	0	158.46	46	25.6044	25.1336	26.1169	25.7242	25.5533	25.7335	0.0623411	-0.0520363
tr|A0A0D1CEK0|A0A0D1CEK0_USTMA	tr|A0A0D1CEK0|A0A0D1CEK0_USTMA	UMAG_01377	tr|A0A0D1CEK0|A0A0D1CEK0_USTMA Chromosome 2, whole genome shotgun sequence OS=Ustilago maydis (strain 521 / FGSC 9021) GN=UMAG_01377 PE=4 SV=1	4	4	4	10	10	10	54.89	0	30.245	5	22.0765	22.1925	21.9822	21.9614	22.2848	22.1578	0.172156	-0.0509586
sp|P25461|RK33_MAIZE	sp|P25461|RK33_MAIZE	rpl33	sp|P25461|RK33_MAIZE 50S ribosomal protein L33, chloroplastic OS=Zea mays GN=rpl33 PE=3 SV=3	4	4	4	34.8	34.8	34.8	7.748	0	27.557	8	22.3591	21.7827	22.3984	22.3492	22.4428	21.8999	0.0678365	-0.0505543
tr|B4FK84|B4FK84_MAIZE	tr|B4FK84|B4FK84_MAIZE	gst4	tr|B4FK84|B4FK84_MAIZE Uncharacterized protein OS=Zea mays GN=gst4 PE=2 SV=1	8	8	2	51.6	51.6	15.4	23.894	0	100.99	24	23.0157	24.2991	22.7764	23.0883	23.8303	23.3113	0.0298598	-0.046264
tr|B4FEK7|B4FEK7_MAIZE;tr|A0A096QB78|A0A096QB78_MAIZE	tr|B4FEK7|B4FEK7_MAIZE;tr|A0A096QB78|A0A096QB78_MAIZE	LOC100382672	tr|B4FEK7|B4FEK7_MAIZE Chloroplast-localized Ptr ToxA-binding protein1 OS=Zea mays GN=LOC100382672 PE=2 SV=1;tr|A0A096QB78|A0A096QB78_MAIZE Uncharacterized protein OS=Zea mays GN=LOC100193314 PE=4 SV=1	8	8	8	27.1	27.1	27.1	31.915	0	84.968	20	23.11	23.2663	22.7384	23.1795	23.6962	22.3763	0.0374551	-0.045805
tr|A0A096TBV3|A0A096TBV3_MAIZE;tr|A0A096TBV2|A0A096TBV2_MAIZE;tr|A0A096TGH0|A0A096TGH0_MAIZE;tr|B4FA27|B4FA27_MAIZE;tr|A0A096TL53|A0A096TL53_MAIZE;tr|A0A096TL52|A0A096TL52_MAIZE	tr|A0A096TBV3|A0A096TBV3_MAIZE;tr|A0A096TBV2|A0A096TBV2_MAIZE	LOC100274554	tr|A0A096TBV3|A0A096TBV3_MAIZE Alpha-galactosidase OS=Zea mays GN=LOC100274554 PE=3 SV=1;tr|A0A096TBV2|A0A096TBV2_MAIZE Alpha-galactosidase OS=Zea mays GN=LOC100274554 PE=3 SV=1	7	7	6	23.4	23.4	21	45.988	0	76.738	9	21.7039	21.8756	21.6656	21.7605	21.9826	21.6377	0.13972	-0.0452366
tr|A0A096SXS3|A0A096SXS3_MAIZE;tr|C0PFZ0|C0PFZ0_MAIZE;tr|A0A096SHT5|A0A096SHT5_MAIZE	tr|A0A096SXS3|A0A096SXS3_MAIZE;tr|C0PFZ0|C0PFZ0_MAIZE;tr|A0A096SHT5|A0A096SHT5_MAIZE	LOC100383653	tr|A0A096SXS3|A0A096SXS3_MAIZE Uncharacterized protein OS=Zea mays GN=LOC100383653 PE=3 SV=1;tr|C0PFZ0|C0PFZ0_MAIZE Uncharacterized protein OS=Zea mays GN=pco133857 PE=2 SV=1;tr|A0A096SHT5|A0A096SHT5_MAIZE Uncharacterized protein OS=Zea mays GN=pco133857 P	4	3	3	4.6	3.5	3.5	102.37	0	18.184	3	19.6131	19.722	19.6747	19.5361	20.1365	19.4574	0.0642303	-0.0400149
sp|Q6XZ79|SCRK1_MAIZE;tr|A0A096RBJ8|A0A096RBJ8_MAIZE;tr|A0A096RBJ9|A0A096RBJ9_MAIZE;tr|B6U666|B6U666_MAIZE	sp|Q6XZ79|SCRK1_MAIZE;tr|A0A096RBJ8|A0A096RBJ8_MAIZE;tr|A0A096RBJ9|A0A096RBJ9_MAIZE;tr|B6U666|B6U666_MAIZE	FRK1	sp|Q6XZ79|SCRK1_MAIZE Fructokinase-1 OS=Zea mays GN=FRK1 PE=1 SV=1;tr|A0A096RBJ8|A0A096RBJ8_MAIZE Uncharacterized protein OS=Zea mays GN=frk1 PE=3 SV=1;tr|A0A096RBJ9|A0A096RBJ9_MAIZE Uncharacterized protein OS=Zea mays GN=frk1 PE=4 SV=1;tr|B6U666|B6U666_MA	6	6	6	27.9	27.9	27.9	34.69	0	132.35	16	21.9407	22.7235	21.9474	22.2722	22.947	21.5031	0.0251337	-0.0368856
tr|A0A096SCG9|A0A096SCG9_MAIZE	tr|A0A096SCG9|A0A096SCG9_MAIZE	Zm.144323	tr|A0A096SCG9|A0A096SCG9_MAIZE Histone H2B OS=Zea mays GN=Zm.144323 PE=3 SV=1	13	2	2	66.4	11.8	11.8	16.356	0	57.672	46	25.1523	25.0602	27.7945	25.7568	25.7332	26.6252	0.0126442	-0.0361004
tr|C0PFK3|C0PFK3_MAIZE;tr|A0A096Q0A1|A0A096Q0A1_MAIZE;tr|K7VPS6|K7VPS6_MAIZE;tr|A0A0D1CFP7|A0A0D1CFP7_USTMA	tr|C0PFK3|C0PFK3_MAIZE;tr|A0A096Q0A1|A0A096Q0A1_MAIZE;tr|K7VPS6|K7VPS6_MAIZE	pco108605	tr|C0PFK3|C0PFK3_MAIZE Proteasome subunit alpha type OS=Zea mays GN=pco108605 PE=2 SV=1;tr|A0A096Q0A1|A0A096Q0A1_MAIZE Proteasome subunit alpha type OS=Zea mays GN=pco108605 PE=3 SV=1;tr|K7VPS6|K7VPS6_MAIZE Proteasome subunit alpha type OS=Zea mays GN=ZEAM	4	4	4	19.1	19.1	19.1	27.417	0	36.671	8	21.7127	21.5726	20.3965	21.3211	21.0509	21.4045	0.0245045	-0.0315469
sp|P27347|MNB1B_MAIZE;tr|A0A096UA85|A0A096UA85_MAIZE;tr|A0A096UA84|A0A096UA84_MAIZE	sp|P27347|MNB1B_MAIZE;tr|A0A096UA85|A0A096UA85_MAIZE	MNB1B	sp|P27347|MNB1B_MAIZE DNA-binding protein MNB1B OS=Zea mays GN=MNB1B PE=1 SV=1;tr|A0A096UA85|A0A096UA85_MAIZE Uncharacterized protein OS=Zea mays GN=LOC100381276 PE=4 SV=1	4	4	4	31.2	31.2	31.2	17.146	0	78.505	40	24.6785	24.7668	25.0169	24.7102	25.0402	24.8056	0.0781434	-0.0312729
tr|B6TQ06|B6TQ06_MAIZE;tr|A0A096UFY3|A0A096UFY3_MAIZE	tr|B6TQ06|B6TQ06_MAIZE;tr|A0A096UFY3|A0A096UFY3_MAIZE	IDP232	tr|B6TQ06|B6TQ06_MAIZE Aminomethyltransferase OS=Zea mays GN=IDP232 PE=2 SV=1;tr|A0A096UFY3|A0A096UFY3_MAIZE Aminomethyltransferase OS=Zea mays GN=IDP232 PE=3 SV=1	4	4	4	11	11	11	44.034	0	24.715	8	21.04	21.1591	20.9748	21.0399	21.1478	21.0616	0.148027	-0.0251363
tr|K7VU19|K7VU19_MAIZE;tr|C4JA47|C4JA47_MAIZE;tr|A0A096PQ89|A0A096PQ89_MAIZE	tr|K7VU19|K7VU19_MAIZE;tr|C4JA47|C4JA47_MAIZE	Zm.70437	tr|K7VU19|K7VU19_MAIZE Elongation factor 1-alpha OS=Zea mays GN=Zm.70437 PE=3 SV=1;tr|C4JA47|C4JA47_MAIZE Elongation factor 1-alpha OS=Zea mays GN=Zm.122391 PE=2 SV=1	26	2	0	62.4	3.1	0	49.239	0	46.891	17	22.2412	22.7028	21.766	21.8096	23.2721	21.7032	0.0144012	-0.0249678
tr|C0PFV4|C0PFV4_MAIZE;tr|A0A096QU37|A0A096QU37_MAIZE	tr|C0PFV4|C0PFV4_MAIZE	uaz98	tr|C0PFV4|C0PFV4_MAIZE Cytokinin inducible protease1 OS=Zea mays GN=uaz98 PE=2 SV=1	43	17	16	54.2	22.7	21.5	102.04	0	185.6	69	24.6682	25.3727	25.0379	25.046	25.634	24.4514	0.0146136	-0.0175412
sp|P05643|PETD_MAIZE	sp|P05643|PETD_MAIZE	petD	sp|P05643|PETD_MAIZE Cytochrome b6-f complex subunit 4 OS=Zea mays GN=petD PE=2 SV=2	2	2	2	8.8	8.8	8.8	17.489	0	23.32	35	24.757	24.4586	25.011	24.969	24.7113	24.5898	0.0249776	-0.014541
tr|A0A0D1DZD2|A0A0D1DZD2_USTMA	tr|A0A0D1DZD2|A0A0D1DZD2_USTMA	UMAG_11719	tr|A0A0D1DZD2|A0A0D1DZD2_USTMA 40S ribosomal protein S4 OS=Ustilago maydis (strain 521 / FGSC 9021) GN=UMAG_11719 PE=3 SV=1	10	10	10	35.6	35.6	35.6	29.617	0	68.62	20	23.1478	23.3941	24.7525	23.992	22.8505	24.4744	0.00354169	-0.0075086
tr|B4FL61|B4FL61_MAIZE	tr|B4FL61|B4FL61_MAIZE	LOC100217059	tr|B4FL61|B4FL61_MAIZE Uncharacterized protein OS=Zea mays GN=LOC100217059 PE=2 SV=1	2	2	2	23.3	23.3	23.3	19.959	0	20.01	3	19.8907	20.0017	19.9979	20.0173	19.9872	19.902	0.0365716	-0.00541306
tr|A0A096RZG8|A0A096RZG8_MAIZE;tr|A0A096RZH0|A0A096RZH0_MAIZE;tr|A0A096RZG9|A0A096RZG9_MAIZE;tr|C0PLT8|C0PLT8_MAIZE	tr|A0A096RZG8|A0A096RZG8_MAIZE;tr|A0A096RZH0|A0A096RZH0_MAIZE;tr|A0A096RZG9|A0A096RZG9_MAIZE	Zm.3467	tr|A0A096RZG8|A0A096RZG8_MAIZE Beta-hexosaminidase OS=Zea mays GN=Zm.3467 PE=3 SV=1;tr|A0A096RZH0|A0A096RZH0_MAIZE Uncharacterized protein (Fragment) OS=Zea mays GN=Zm.3467 PE=4 SV=1;tr|A0A096RZG9|A0A096RZG9_MAIZE Uncharacterized protein OS=Zea mays GN=Zm.	6	6	6	12.1	12.1	12.1	58.562	0	45.612	10	21.6997	21.635	21.4333	21.4685	21.9174	21.3935	0.00679761	-0.00377337
tr|C0P2E2|C0P2E2_MAIZE	tr|C0P2E2|C0P2E2_MAIZE	pco098402	tr|C0P2E2|C0P2E2_MAIZE 60S ribosomal protein L21 OS=Zea mays GN=pco098402 PE=2 SV=1	14	14	3	59.8	59.8	11.6	18.607	0	150.65	62	26.4566	25.7308	26.614	26.5565	25.7626	26.4841	0.000520037	-0.000593185
tr|K7WEI4|K7WEI4_MAIZE	tr|K7WEI4|K7WEI4_MAIZE	Zm.97874	tr|K7WEI4|K7WEI4_MAIZE Uncharacterized protein OS=Zea mays GN=Zm.97874 PE=4 SV=1	4	4	4	32.3	32.3	32.3	20.767	0	58.606	20	23.3778	22.8164	23.6267	23.6723	23.015	23.1222	0.00395009	0.00379626
tr|C4J5G4|C4J5G4_MAIZE	tr|C4J5G4|C4J5G4_MAIZE	LOC100501720	tr|C4J5G4|C4J5G4_MAIZE Uncharacterized protein OS=Zea mays GN=LOC100501720 PE=2 SV=1	2	2	2	17.6	17.6	17.6	15.92	0	16.657	4	20.6729	21.0064	21.206	21.3553	20.0841	21.4334	0.00293129	0.00416311
tr|A0A096Q9X1|A0A096Q9X1_MAIZE	tr|A0A096Q9X1|A0A096Q9X1_MAIZE	cl554_3	tr|A0A096Q9X1|A0A096Q9X1_MAIZE Uncharacterized protein OS=Zea mays GN=cl554_3 PE=4 SV=1	2	2	2	5.1	5.1	5.1	50.537	0	14.652	4	20.0246	20.3496	20.0435	20.0944	20.1975	20.1057	0.0201973	0.00668589
tr|A0A0D1E1J4|A0A0D1E1J4_USTMA	tr|A0A0D1E1J4|A0A0D1E1J4_USTMA	UMAG_03576	tr|A0A0D1E1J4|A0A0D1E1J4_USTMA Chromosome 9, whole genome shotgun sequence OS=Ustilago maydis (strain 521 / FGSC 9021) GN=UMAG_03576 PE=4 SV=1	3	3	3	3.6	3.6	3.6	134.43	0	18.127	5	20.9556	21.4206	19.7522	21.0726	20.022	21.0022	0.00574405	0.0105426
sp|P30756|H2B2_MAIZE;tr|C4J4M8|C4J4M8_MAIZE;tr|B6SIF9|B6SIF9_MAIZE	sp|P30756|H2B2_MAIZE;tr|C4J4M8|C4J4M8_MAIZE;tr|B6SIF9|B6SIF9_MAIZE		sp|P30756|H2B2_MAIZE Histone H2B.2 OS=Zea mays PE=2 SV=3;tr|C4J4M8|C4J4M8_MAIZE Histone H2B OS=Zea mays GN=LOC100501614 PE=2 SV=1;tr|B6SIF9|B6SIF9_MAIZE Histone H2B OS=Zea mays GN=LOC100501458 PE=2 SV=1	13	2	1	66	10.7	10.7	16.174	0	90.117	91	26.964	27.0651	29.6836	27.6996	27.6162	28.357	0.0047311	0.013298
tr|B6T5F2|B6T5F2_MAIZE;tr|K7V9W7|K7V9W7_MAIZE;tr|B6UIJ6|B6UIJ6_MAIZE	tr|B6T5F2|B6T5F2_MAIZE;tr|K7V9W7|K7V9W7_MAIZE;tr|B6UIJ6|B6UIJ6_MAIZE	Zm.1196	tr|B6T5F2|B6T5F2_MAIZE 60S ribosomal protein L13 OS=Zea mays GN=Zm.1196 PE=2 SV=1;tr|K7V9W7|K7V9W7_MAIZE 60S ribosomal protein L13 OS=Zea mays GN=Zm.1196 PE=3 SV=1;tr|B6UIJ6|B6UIJ6_MAIZE 60S ribosomal protein L13 OS=Zea mays GN=TIDP3356 PE=2 SV=1	18	4	4	62.5	19.2	19.2	23.894	0	185.99	28	25.0337	24.6261	25.1795	24.9344	24.9341	24.9123	0.0398725	0.0194441
tr|B6SZT9|B6SZT9_MAIZE	tr|B6SZT9|B6SZT9_MAIZE	LOC100281879	tr|B6SZT9|B6SZT9_MAIZE Chlorophyll a-b binding protein OS=Zea mays GN=LOC100281879 PE=2 SV=1	7	7	4	40	40	33.1	27.851	0	86.713	44	24.9277	25.4633	25.3669	25.2256	25.1778	25.2936	0.0411246	0.020326
tr|A0A0D1CLX2|A0A0D1CLX2_USTMA	tr|A0A0D1CLX2|A0A0D1CLX2_USTMA	UMAG_04236	tr|A0A0D1CLX2|A0A0D1CLX2_USTMA Chromosome 12, whole genome shotgun sequence OS=Ustilago maydis (strain 521 / FGSC 9021) GN=UMAG_04236 PE=4 SV=1	1	1	1	0.9	0.9	0.9	126.17	0.0011561	6.8137	5	24.3646	24.6486	24.4049	24.6285	24.7767	23.9462	0.0276211	0.0222702
tr|B7ZXD5|B7ZXD5_MAIZE	tr|B7ZXD5|B7ZXD5_MAIZE	Zm.43265	tr|B7ZXD5|B7ZXD5_MAIZE Uncharacterized protein OS=Zea mays GN=Zm.43265 PE=2 SV=1	3	3	3	11.7	11.7	11.7	39.548	0	22.71	5	21.3114	21.228	20.6968	21.056	20.9962	21.1123	0.0416416	0.0238902
tr|B4FCK9|B4FCK9_MAIZE;tr|A0A096QW93|A0A096QW93_MAIZE	tr|B4FCK9|B4FCK9_MAIZE;tr|A0A096QW93|A0A096QW93_MAIZE	LOC100192778	tr|B4FCK9|B4FCK9_MAIZE 60S ribosomal protein L22-2 OS=Zea mays GN=LOC100192778 PE=2 SV=1;tr|A0A096QW93|A0A096QW93_MAIZE Uncharacterized protein OS=Zea mays GN=LOC100192778 PE=4 SV=1	6	6	3	36.9	36.9	26.2	14.502	0	51.169	36	25.6849	25.2186	25.5574	25.4477	25.6839	25.2573	0.0441225	0.0240364
tr|B6TIQ8|B6TIQ8_MAIZE;tr|C4IYA8|C4IYA8_MAIZE;tr|K7TLI5|K7TLI5_MAIZE	tr|B6TIQ8|B6TIQ8_MAIZE;tr|C4IYA8|C4IYA8_MAIZE;tr|K7TLI5|K7TLI5_MAIZE	LOC100283477	tr|B6TIQ8|B6TIQ8_MAIZE ATP/GTP binding protein OS=Zea mays GN=LOC100283477 PE=2 SV=1;tr|C4IYA8|C4IYA8_MAIZE Uncharacterized protein OS=Zea mays GN=LOC100283477 PE=2 SV=1;tr|K7TLI5|K7TLI5_MAIZE Uncharacterized protein OS=Zea mays GN=ZEAMMB73_016114 PE=4 SV=	3	3	3	11.5	11.5	11.5	40.549	0	58.018	4	21.0626	21.1538	21.9329	21.454	21.1931	21.4298	0.0280862	0.0241178
tr|A0A096TKH4|A0A096TKH4_MAIZE	tr|A0A096TKH4|A0A096TKH4_MAIZE	LOC100501691	tr|A0A096TKH4|A0A096TKH4_MAIZE Delta-aminolevulinic acid dehydratase OS=Zea mays GN=LOC100501691 PE=3 SV=1	11	11	11	34.5	34.5	34.5	46.121	0	125.36	27	23.2203	24.0912	22.7531	22.6568	24.0268	23.3038	0.0152837	0.0256952
tr|B6TPG2|B6TPG2_MAIZE	tr|B6TPG2|B6TPG2_MAIZE	pco145463	tr|B6TPG2|B6TPG2_MAIZE 60S ribosomal protein L26-1 OS=Zea mays GN=pco145463 PE=2 SV=1	12	3	3	55.4	24.2	24.2	17.531	0	78.661	34	26.0995	25.8571	25.9731	26.2131	25.2416	26.3971	0.0237416	0.0259342
tr|B4G1V7|B4G1V7_MAIZE	tr|B4G1V7|B4G1V7_MAIZE	Zm.7106	tr|B4G1V7|B4G1V7_MAIZE Uncharacterized protein OS=Zea mays GN=Zm.7106 PE=2 SV=1	5	5	5	45.5	45.5	45.5	16.367	0	166.81	59	25.1775	25.6903	24.4989	25.3811	25.2601	24.6455	0.0215152	0.0266641
tr|B6UE26|B6UE26_MAIZE;tr|B4FGQ6|B4FGQ6_MAIZE;tr|K7TQX0|K7TQX0_MAIZE;tr|B6UGU1|B6UGU1_MAIZE;tr|K7TX24|K7TX24_MAIZE;tr|C0PK19|C0PK19_MAIZE;tr|A0A096SUB8|A0A096SUB8_MAIZE;tr|K7URU0|K7URU0_MAIZE	tr|B6UE26|B6UE26_MAIZE;tr|B4FGQ6|B4FGQ6_MAIZE;tr|K7TQX0|K7TQX0_MAIZE;tr|B6UGU1|B6UGU1_MAIZE;tr|K7TX24|K7TX24_MAIZE	LOC100286075	tr|B6UE26|B6UE26_MAIZE 60S ribosomal protein L34 OS=Zea mays GN=LOC100286075 PE=2 SV=1;tr|B4FGQ6|B4FGQ6_MAIZE 60S ribosomal protein L34 OS=Zea mays GN=LOC100193910 PE=2 SV=1;tr|K7TQX0|K7TQX0_MAIZE Uncharacterized protein OS=Zea mays GN=LOC100286075 PE=4 SV	7	7	2	39.5	39.5	14.3	13.718	0	75.645	83	27.3989	26.7569	27.5795	27.4125	27.1702	27.0716	0.0338483	0.0269864
tr|A0A096QRQ2|A0A096QRQ2_MAIZE;tr|C0HHU6|C0HHU6_MAIZE;tr|B4FY31|B4FY31_MAIZE;tr|B4FQV4|B4FQV4_MAIZE;tr|K7US81|K7US81_MAIZE;tr|A0A096QRQ5|A0A096QRQ5_MAIZE	tr|A0A096QRQ2|A0A096QRQ2_MAIZE;tr|C0HHU6|C0HHU6_MAIZE;tr|B4FY31|B4FY31_MAIZE;tr|B4FQV4|B4FQV4_MAIZE;tr|K7US81|K7US81_MAIZE	LOC100217132	tr|A0A096QRQ2|A0A096QRQ2_MAIZE Uncharacterized protein OS=Zea mays GN=LOC100217132 PE=4 SV=1;tr|C0HHU6|C0HHU6_MAIZE Uncharacterized protein OS=Zea mays GN=LOC100217132 PE=2 SV=1;tr|B4FY31|B4FY31_MAIZE Uncharacterized protein OS=Zea mays GN=LOC100217132 PE=	5	5	5	28.3	28.3	28.3	20.282	0	56.572	14	22.3619	22.5352	22.4215	22.4604	22.5799	22.1895	0.0830875	0.0296319
tr|A0A096RI39|A0A096RI39_MAIZE;tr|A0A096UCK4|A0A096UCK4_MAIZE;tr|K7U064|K7U064_MAIZE	tr|A0A096RI39|A0A096RI39_MAIZE;tr|A0A096UCK4|A0A096UCK4_MAIZE		tr|A0A096RI39|A0A096RI39_MAIZE Uncharacterized protein OS=Zea mays PE=3 SV=1;tr|A0A096UCK4|A0A096UCK4_MAIZE Uncharacterized protein OS=Zea mays PE=4 SV=1	5	5	1	63	63	16	8.9133	0	57.694	14	21.5449	21.9042	21.6036	21.5219	21.061	22.3772	0.0257955	0.0308959
tr|B4G1B0|B4G1B0_MAIZE;tr|A0A096S0B7|A0A096S0B7_MAIZE;tr|B6SMZ7|B6SMZ7_MAIZE;tr|A0A096QYJ1|A0A096QYJ1_MAIZE	tr|B4G1B0|B4G1B0_MAIZE;tr|A0A096S0B7|A0A096S0B7_MAIZE	LOC100304007	tr|B4G1B0|B4G1B0_MAIZE Remorin OS=Zea mays GN=LOC100304007 PE=2 SV=1;tr|A0A096S0B7|A0A096S0B7_MAIZE Uncharacterized protein OS=Zea mays GN=LOC100304007 PE=4 SV=1	10	10	10	39.7	39.7	39.7	21.832	0	94.123	62	26.3359	26.139	26.4645	26.8875	25.663	26.2864	0.0314483	0.0341466
tr|B6T522|B6T522_MAIZE;tr|B4FBS3|B4FBS3_MAIZE;tr|A0A096RYU5|A0A096RYU5_MAIZE;tr|A0A096RKG9|A0A096RKG9_MAIZE;sp|P19950|RS141_MAIZE;tr|K7UFF5|K7UFF5_MAIZE;tr|K7VW88|K7VW88_MAIZE;sp|P19951|RS142_MAIZE;tr|A0A096RKH2|A0A096RKH2_MAIZE;tr|B6UE59|B6UE59_MAIZE;tr|K7UW87|K7UW87_MAIZE;tr|C0PK42|C0PK42_MAIZE;tr|A0A096UGP5|A0A096UGP5_MAIZE	tr|B6T522|B6T522_MAIZE;tr|B4FBS3|B4FBS3_MAIZE;tr|A0A096RYU5|A0A096RYU5_MAIZE;tr|A0A096RKG9|A0A096RKG9_MAIZE;sp|P19950|RS141_MAIZE;tr|K7UFF5|K7UFF5_MAIZE;tr|K7VW88|K7VW88_MAIZE;sp|P19951|RS142_MAIZE;tr|A0A096RKH2|A0A096RKH2_MAIZE	LOC100286294	tr|B6T522|B6T522_MAIZE 40S ribosomal protein S14 OS=Zea mays GN=LOC100286294 PE=2 SV=1;tr|B4FBS3|B4FBS3_MAIZE 40S ribosomal protein S14 OS=Zea mays GN=pco069156 PE=2 SV=1;tr|A0A096RYU5|A0A096RYU5_MAIZE Uncharacterized protein OS=Zea mays GN=pco069156 PE=3	10	10	4	44.7	44.7	24.7	16.359	0	153.48	123	27.771	27.0308	28.1967	27.767	27.3383	27.789	0.0315336	0.0346959
tr|B4FPY4|B4FPY4_MAIZE;tr|B4FTC9|B4FTC9_MAIZE;tr|A0A096QYW3|A0A096QYW3_MAIZE;tr|A0A096TH56|A0A096TH56_MAIZE;tr|A0A096TH60|A0A096TH60_MAIZE;tr|B6TGJ2|B6TGJ2_MAIZE;tr|A0A096TH57|A0A096TH57_MAIZE;tr|A0A096TH58|A0A096TH58_MAIZE	tr|B4FPY4|B4FPY4_MAIZE;tr|B4FTC9|B4FTC9_MAIZE;tr|A0A096QYW3|A0A096QYW3_MAIZE;tr|A0A096TH56|A0A096TH56_MAIZE;tr|A0A096TH60|A0A096TH60_MAIZE;tr|B6TGJ2|B6TGJ2_MAIZE;tr|A0A096TH57|A0A096TH57_MAIZE;tr|A0A096TH58|A0A096TH58_MAIZE	LOC100272685	tr|B4FPY4|B4FPY4_MAIZE Uncharacterized protein OS=Zea mays GN=LOC100272685 PE=2 SV=1;tr|B4FTC9|B4FTC9_MAIZE Uncharacterized protein OS=Zea mays GN=LOC100272685 PE=2 SV=1;tr|A0A096QYW3|A0A096QYW3_MAIZE Uncharacterized protein OS=Zea mays GN=LOC100272685 PE=	3	3	3	22.8	22.8	22.8	14.563	0	21.356	8	22.5728	23.5651	19.9686	22.2521	21.6628	22.0829	0.0109898	0.0362116
tr|C0P6M5|C0P6M5_MAIZE;tr|A0A096SE39|A0A096SE39_MAIZE;tr|A0A096RZQ9|A0A096RZQ9_MAIZE;tr|K7WCH8|K7WCH8_MAIZE	tr|C0P6M5|C0P6M5_MAIZE;tr|A0A096SE39|A0A096SE39_MAIZE	LOC100285922	tr|C0P6M5|C0P6M5_MAIZE Uncharacterized protein OS=Zea mays GN=LOC100285922 PE=2 SV=1;tr|A0A096SE39|A0A096SE39_MAIZE Uncharacterized protein OS=Zea mays GN=LOC100285922 PE=4 SV=1	5	5	5	8.9	8.9	8.9	67.861	0	33.289	5	21.9153	21.7112	22.0666	21.6439	22.4649	21.462	0.0427192	0.0407524
tr|A0A096SBI0|A0A096SBI0_MAIZE	tr|A0A096SBI0|A0A096SBI0_MAIZE		tr|A0A096SBI0|A0A096SBI0_MAIZE Uncharacterized protein OS=Zea mays PE=4 SV=1	4	4	4	21	21	21	24.021	0	93.297	14	23.6381	23.6209	23.3924	23.1888	24.3013	23.0307	0.0361646	0.0435212
tr|A0A0D1CX22|A0A0D1CX22_USTMA	tr|A0A0D1CX22|A0A0D1CX22_USTMA	UMAG_11261	tr|A0A0D1CX22|A0A0D1CX22_USTMA Chromosome 2, whole genome shotgun sequence OS=Ustilago maydis (strain 521 / FGSC 9021) GN=UMAG_11261 PE=3 SV=1	7	6	6	58.6	53.1	53.1	16.545	0	77.432	27	23.5407	23.9209	24.445	24.4353	22.8687	24.4646	0.0262038	0.0460205
sp|B4G072|BX9_MAIZE	sp|B4G072|BX9_MAIZE	BX9	sp|B4G072|BX9_MAIZE DIMBOA UDP-glucosyltransferase BX9 OS=Zea mays GN=BX9 PE=1 SV=1	5	5	4	14.7	14.7	11	50.017	0	52.791	8	21.54	23.3849	19.9336	21.3156	21.7032	21.7	0.0153414	0.0465476
tr|A0A096PTF5|A0A096PTF5_MAIZE;tr|C0P823|C0P823_MAIZE;tr|A0A096PTF6|A0A096PTF6_MAIZE;tr|B8A377|B8A377_MAIZE;sp|P80608|CYSK_MAIZE;tr|A0A096PTF2|A0A096PTF2_MAIZE;tr|A0A096PTF7|A0A096PTF7_MAIZE	tr|A0A096PTF5|A0A096PTF5_MAIZE;tr|C0P823|C0P823_MAIZE;tr|A0A096PTF6|A0A096PTF6_MAIZE;tr|B8A377|B8A377_MAIZE;sp|P80608|CYSK_MAIZE;tr|A0A096PTF2|A0A096PTF2_MAIZE	cys2	tr|A0A096PTF5|A0A096PTF5_MAIZE Uncharacterized protein OS=Zea mays GN=cys2 PE=4 SV=1;tr|C0P823|C0P823_MAIZE Uncharacterized protein OS=Zea mays GN=cys2 PE=2 SV=1;tr|A0A096PTF6|A0A096PTF6_MAIZE Cysteine synthase OS=Zea mays GN=cys2 PE=3 SV=1;tr|B8A377|B8A37	4	4	4	22.2	22.2	22.2	28.349	0	92.292	10	21.7519	22.2627	21.5956	21.4034	21.7573	22.3044	0.0501962	0.0483214
tr|B4FSW2|B4FSW2_MAIZE;sp|Q41764|ADF3_MAIZE;tr|A0A096QU72|A0A096QU72_MAIZE	tr|B4FSW2|B4FSW2_MAIZE;sp|Q41764|ADF3_MAIZE;tr|A0A096QU72|A0A096QU72_MAIZE	LOC100280568	tr|B4FSW2|B4FSW2_MAIZE Actin-depolymerizing factor 3 OS=Zea mays GN=LOC100280568 PE=2 SV=1;sp|Q41764|ADF3_MAIZE Actin-depolymerizing factor 3 OS=Zea mays GN=ADF3 PE=1 SV=1;tr|A0A096QU72|A0A096QU72_MAIZE Actin-depolymerizing factor 3 OS=Zea mays GN=ADF3 PE=	6	6	6	40.3	40.3	40.3	15.914	0	40.518	11	22.891	23.2317	20.7178	22.6155	22.0454	22.0327	0.0201297	0.048982
tr|O04014|O04014_MAIZE;tr|B6T1H0|B6T1H0_MAIZE;tr|A0A096QPM0|A0A096QPM0_MAIZE;tr|A0A096QPL4|A0A096QPL4_MAIZE;tr|A0A096QFK8|A0A096QFK8_MAIZE;tr|A0A096QPL8|A0A096QPL8_MAIZE	tr|O04014|O04014_MAIZE;tr|B6T1H0|B6T1H0_MAIZE;tr|A0A096QPM0|A0A096QPM0_MAIZE;tr|A0A096QPL4|A0A096QPL4_MAIZE	rps6-1	tr|O04014|O04014_MAIZE 40S ribosomal protein S6 OS=Zea mays GN=rps6-1 PE=2 SV=1;tr|B6T1H0|B6T1H0_MAIZE 40S ribosomal protein S6 OS=Zea mays GN=rps6 PE=2 SV=1;tr|A0A096QPM0|A0A096QPM0_MAIZE 40S ribosomal protein S6 OS=Zea mays GN=rps6 PE=3 SV=1;tr|A0A096QPL	17	17	3	44.2	44.2	5.2	28.617	0	323.31	151	28.1067	27.4711	28.1598	28.085	27.6497	27.8512	0.0695047	0.0505962
tr|A0A096PQR2|A0A096PQR2_MAIZE;tr|A0A096PQR1|A0A096PQR1_MAIZE;tr|A0A096PQR0|A0A096PQR0_MAIZE	tr|A0A096PQR2|A0A096PQR2_MAIZE;tr|A0A096PQR1|A0A096PQR1_MAIZE;tr|A0A096PQR0|A0A096PQR0_MAIZE	pco091280	tr|A0A096PQR2|A0A096PQR2_MAIZE Uncharacterized protein OS=Zea mays GN=pco091280 PE=4 SV=1;tr|A0A096PQR1|A0A096PQR1_MAIZE Uncharacterized protein OS=Zea mays GN=pco091280 PE=4 SV=1;tr|A0A096PQR0|A0A096PQR0_MAIZE Uncharacterized protein OS=Zea mays GN=pco091	6	6	6	50.3	50.3	50.3	17.349	0	82.225	14	22.6605	22.8801	23.0177	22.7938	23.0363	22.5712	0.111518	0.052302
tr|B6U1J2|B6U1J2_MAIZE	tr|B6U1J2|B6U1J2_MAIZE	IDP2420	tr|B6U1J2|B6U1J2_MAIZE 50S ribosomal protein L11 OS=Zea mays GN=IDP2420 PE=2 SV=1	8	8	8	37.3	37.3	37.3	22.692	0	108.35	36	25.4249	24.9974	24.9177	25.1822	24.8269	25.1726	0.0963481	0.0528043
tr|B4FH55|B4FH55_MAIZE;tr|B4FXB2|B4FXB2_MAIZE;tr|A0A096U5X6|A0A096U5X6_MAIZE;tr|K7UU03|K7UU03_MAIZE;sp|Q4PHE4|H2AZ_USTMA;sp|Q4PEF9|H2A_USTMA;tr|A0A096T3S6|A0A096T3S6_MAIZE	tr|B4FH55|B4FH55_MAIZE;tr|B4FXB2|B4FXB2_MAIZE;tr|A0A096U5X6|A0A096U5X6_MAIZE	LOC100216638	tr|B4FH55|B4FH55_MAIZE Histone H2A OS=Zea mays GN=LOC100216638 PE=2 SV=1;tr|B4FXB2|B4FXB2_MAIZE Histone H2A OS=Zea mays GN=LOC100273753 PE=2 SV=1;tr|A0A096U5X6|A0A096U5X6_MAIZE Histone H2A OS=Zea mays PE=3 SV=1	5	4	3	29.2	22.6	22.6	14.473	0	51.617	32	23.6792	24.2284	24.5296	23.6008	24.5483	24.1274	0.0496334	0.0535507
tr|A0A096T550|A0A096T550_MAIZE;tr|A0A096T551|A0A096T551_MAIZE	tr|A0A096T550|A0A096T550_MAIZE	LOC100216767	tr|A0A096T550|A0A096T550_MAIZE Uncharacterized protein OS=Zea mays GN=LOC100216767 PE=3 SV=1	7	7	7	26.2	26.2	26.2	44.486	0	168.46	32	24.2051	24.6431	24.3638	24.3661	24.6739	24.0103	0.0826968	0.0539042
sp|Q4P426|RSSA_USTMA	sp|Q4P426|RSSA_USTMA	RPS0	sp|Q4P426|RSSA_USTMA 40S ribosomal protein S0 OS=Ustilago maydis (strain 521 / FGSC 9021) GN=RPS0 PE=3 SV=1	4	4	4	21	21	21	29.893	0	45.139	6	21.4506	22.7205	21.972	21.8171	22.2103	21.951	0.0487152	0.0548655
tr|C4J4B7|C4J4B7_MAIZE	tr|C4J4B7|C4J4B7_MAIZE	LOC100501574	tr|C4J4B7|C4J4B7_MAIZE Uncharacterized protein OS=Zea mays GN=LOC100501574 PE=2 SV=1	3	3	3	9.2	9.2	9.2	64.645	0	59.9	4	20.394	20.7105	20.8002	20.9874	20.3908	20.3548	0.0847391	0.0572262
tr|A0A0D1D1E5|A0A0D1D1E5_USTMA	tr|A0A0D1D1E5|A0A0D1D1E5_USTMA	UMAG_00628	tr|A0A0D1D1E5|A0A0D1D1E5_USTMA Chromosome 1, whole genome shotgun sequence OS=Ustilago maydis (strain 521 / FGSC 9021) GN=UMAG_00628 PE=4 SV=1	14	14	14	35.5	35.5	35.5	54.133	0	201.67	86	25.4938	26.807	26.9812	27.001	25.3219	26.7722	0.0297366	0.0622946
tr|A0A0B4J2X8|A0A0B4J2X8_MAIZE;tr|B4FHA3|B4FHA3_MAIZE	tr|A0A0B4J2X8|A0A0B4J2X8_MAIZE;tr|B4FHA3|B4FHA3_MAIZE	LOC100194057	tr|A0A0B4J2X8|A0A0B4J2X8_MAIZE Uncharacterized protein OS=Zea mays GN=LOC100194057 PE=4 SV=1;tr|B4FHA3|B4FHA3_MAIZE Uncharacterized protein OS=Zea mays GN=LOC100194057 PE=2 SV=1	13	5	4	57.9	34.1	30.5	18.764	0	170.47	21	24.5755	24.198	25.3263	24.8898	24.3042	24.7148	0.0589002	0.063673
sp|P06586|RR3_MAIZE;tr|A0A096RKE4|A0A096RKE4_MAIZE;tr|A0A096U9K5|A0A096U9K5_MAIZE	sp|P06586|RR3_MAIZE	rps3	sp|P06586|RR3_MAIZE 30S ribosomal protein S3, chloroplastic OS=Zea mays GN=rps3 PE=3 SV=1	7	7	7	27.2	27.2	27.2	25.916	0	153.33	20	24.4123	24.4742	24.4864	24.4685	24.2474	24.4513	0.38703	0.0685565
tr|B6TGT0|B6TGT0_MAIZE;tr|A0A096R5V0|A0A096R5V0_MAIZE;tr|B4F9R4|B4F9R4_MAIZE;tr|A0A096R285|A0A096R285_MAIZE;tr|B4FJS6|B4FJS6_MAIZE;tr|A0A096SH54|A0A096SH54_MAIZE	tr|B6TGT0|B6TGT0_MAIZE;tr|A0A096R5V0|A0A096R5V0_MAIZE;tr|B4F9R4|B4F9R4_MAIZE;tr|A0A096R285|A0A096R285_MAIZE;tr|B4FJS6|B4FJS6_MAIZE	LOC100192723	tr|B6TGT0|B6TGT0_MAIZE 60S ribosomal protein L2 OS=Zea mays GN=LOC100192723 PE=2 SV=1;tr|A0A096R5V0|A0A096R5V0_MAIZE Uncharacterized protein OS=Zea mays GN=LOC100216796 PE=4 SV=1;tr|B4F9R4|B4F9R4_MAIZE 60S ribosomal protein L2 OS=Zea mays GN=LOC100191681 P	11	11	11	51	51	51	28.219	0	184.73	279	28.0083	27.4812	28.4076	27.9461	27.8818	27.8614	0.091645	0.0692952
tr|B4FQT6|B4FQT6_MAIZE;tr|B4G1J8|B4G1J8_MAIZE;tr|B4FGN4|B4FGN4_MAIZE	tr|B4FQT6|B4FQT6_MAIZE;tr|B4G1J8|B4G1J8_MAIZE;tr|B4FGN4|B4FGN4_MAIZE	LOC100193892	tr|B4FQT6|B4FQT6_MAIZE Uncharacterized protein OS=Zea mays GN=LOC100193892 PE=2 SV=1;tr|B4G1J8|B4G1J8_MAIZE Uncharacterized protein OS=Zea mays GN=LOC100193892 PE=2 SV=1;tr|B4FGN4|B4FGN4_MAIZE Uncharacterized protein OS=Zea mays GN=LOC100193892 PE=2 SV=1	12	12	12	57.4	57.4	57.4	24.627	0	323.31	123	27.19	26.7461	27.7246	27.2658	27.0693	27.1137	0.0867671	0.0706641
tr|B4FQ59|B4FQ59_MAIZE;tr|K7UIA4|K7UIA4_MAIZE;tr|A0A096SRE6|A0A096SRE6_MAIZE;tr|K7U3C8|K7U3C8_MAIZE;tr|A0A096TXH0|A0A096TXH0_MAIZE;tr|B6SZP7|B6SZP7_MAIZE	tr|B4FQ59|B4FQ59_MAIZE;tr|K7UIA4|K7UIA4_MAIZE	pco092382	tr|B4FQ59|B4FQ59_MAIZE Phosphoribulokinase OS=Zea mays GN=pco092382 PE=2 SV=1;tr|K7UIA4|K7UIA4_MAIZE Phosphoribulokinase OS=Zea mays GN=Zm.117930 PE=3 SV=1	9	9	9	30.4	30.4	30.4	44.749	0	113.9	19	22.5807	24.4022	21.9721	22.1178	24.0052	22.6152	0.0262315	0.0722262
tr|B4FQ03|B4FQ03_MAIZE;tr|A0A096TBK3|A0A096TBK3_MAIZE;tr|K7TW45|K7TW45_MAIZE;tr|A0A096TBK2|A0A096TBK2_MAIZE;tr|K7TNC3|K7TNC3_MAIZE;tr|K7VHA1|K7VHA1_MAIZE	tr|B4FQ03|B4FQ03_MAIZE;tr|A0A096TBK3|A0A096TBK3_MAIZE	LOC100281870	tr|B4FQ03|B4FQ03_MAIZE 60S ribosomal protein L7-2 OS=Zea mays GN=LOC100281870 PE=2 SV=1;tr|A0A096TBK3|A0A096TBK3_MAIZE Uncharacterized protein OS=Zea mays PE=4 SV=1	22	22	2	57.8	57.8	4.1	28.416	0	323.31	127	26.7857	26.6822	27.0677	26.7233	26.8777	26.7112	0.229654	0.0744712
tr|A0A096R0X7|A0A096R0X7_MAIZE	tr|A0A096R0X7|A0A096R0X7_MAIZE		tr|A0A096R0X7|A0A096R0X7_MAIZE Signal recognition particle subunit SRP72 OS=Zea mays PE=3 SV=1	5	5	5	9.8	9.8	9.8	72.6	0	45.895	9	22.1346	21.8629	22.7218	22.1842	22.0893	22.2199	0.105913	0.0753199
tr|A0A096RY56|A0A096RY56_MAIZE;tr|B6SST7|B6SST7_MAIZE;tr|A0A096RY55|A0A096RY55_MAIZE	tr|A0A096RY56|A0A096RY56_MAIZE;tr|B6SST7|B6SST7_MAIZE	Zm.86929	tr|A0A096RY56|A0A096RY56_MAIZE Uncharacterized protein OS=Zea mays GN=Zm.86929 PE=3 SV=1;tr|B6SST7|B6SST7_MAIZE 50S ribosomal protein L5 OS=Zea mays GN=Zm.86929 PE=2 SV=1	13	13	13	51.8	51.8	51.8	29.252	0	193.88	57	25.738	25.2561	25.4542	25.3694	25.7837	25.0584	0.113474	0.078935
tr|B8A3G8|B8A3G8_MAIZE;tr|B6STA5|B6STA5_MAIZE;tr|C0PNT1|C0PNT1_MAIZE	tr|B8A3G8|B8A3G8_MAIZE;tr|B6STA5|B6STA5_MAIZE;tr|C0PNT1|C0PNT1_MAIZE	GRP	tr|B8A3G8|B8A3G8_MAIZE Uncharacterized protein OS=Zea mays GN=GRP PE=2 SV=1;tr|B6STA5|B6STA5_MAIZE Glycine-rich RNA-binding protein 2 OS=Zea mays GN=GRP PE=2 SV=1;tr|C0PNT1|C0PNT1_MAIZE Uncharacterized protein OS=Zea mays GN=GRP PE=2 SV=1	7	7	6	59	59	52.8	14.594	0	100.7	36	24.1744	24.4265	23.6396	24.0206	24.2426	23.7378	0.104994	0.0798772
tr|B6SLX1|B6SLX1_MAIZE;tr|A0A096TMY2|A0A096TMY2_MAIZE;tr|A0A096PYI9|A0A096PYI9_MAIZE;tr|B4FE30|B4FE30_MAIZE	tr|B6SLX1|B6SLX1_MAIZE;tr|A0A096TMY2|A0A096TMY2_MAIZE;tr|A0A096PYI9|A0A096PYI9_MAIZE;tr|B4FE30|B4FE30_MAIZE	pco066521	tr|B6SLX1|B6SLX1_MAIZE Chaperonin OS=Zea mays GN=pco066521 PE=2 SV=1;tr|A0A096TMY2|A0A096TMY2_MAIZE Uncharacterized protein OS=Zea mays GN=pco066521 PE=3 SV=1;tr|A0A096PYI9|A0A096PYI9_MAIZE Uncharacterized protein OS=Zea mays GN=LOC100193174 PE=3 SV=1;tr|B	3	3	3	38.8	38.8	38.8	10.507	0	17.981	5	21.4727	21.7187	19.9079	21.2801	20.8773	20.6968	0.0472231	0.0817432
tr|B6TMU3|B6TMU3_MAIZE;tr|A0A096SN19|A0A096SN19_MAIZE;tr|K7V7R2|K7V7R2_MAIZE;tr|A0A096RAL5|A0A096RAL5_MAIZE	tr|B6TMU3|B6TMU3_MAIZE;tr|A0A096SN19|A0A096SN19_MAIZE	pco141453a	tr|B6TMU3|B6TMU3_MAIZE Uncharacterized protein OS=Zea mays GN=pco141453a PE=2 SV=1;tr|A0A096SN19|A0A096SN19_MAIZE Uncharacterized protein OS=Zea mays GN=pco141453a PE=4 SV=1	4	4	4	34.3	34.3	34.3	16.472	0	54.391	14	22.2059	22.0952	22.4411	22.3432	22.3119	21.84	0.161011	0.0823428
tr|A0A096Q0E5|A0A096Q0E5_MAIZE	tr|A0A096Q0E5|A0A096Q0E5_MAIZE	Zm.3442	tr|A0A096Q0E5|A0A096Q0E5_MAIZE Uncharacterized protein OS=Zea mays GN=Zm.3442 PE=1 SV=1	13	13	10	57.4	57.4	42.2	27.256	0	323.31	68	25.4859	26.5462	24.1522	25.0994	26.0287	24.8062	0.0359667	0.0833321
tr|A0A0D1DY16|A0A0D1DY16_USTMA	tr|A0A0D1DY16|A0A0D1DY16_USTMA	UMAG_04514	tr|A0A0D1DY16|A0A0D1DY16_USTMA Chromosome 13, whole genome shotgun sequence OS=Ustilago maydis (strain 521 / FGSC 9021) GN=UMAG_04514 PE=4 SV=1	2	2	2	12.6	12.6	12.6	38.322	0	11.895	4	20.2317	21.4382	22.2637	21.2433	20.4824	21.9536	0.0396153	0.0847492
tr|C0P656|C0P656_MAIZE;tr|A0A096QEF8|A0A096QEF8_MAIZE	tr|C0P656|C0P656_MAIZE;tr|A0A096QEF8|A0A096QEF8_MAIZE	LOC100283221	tr|C0P656|C0P656_MAIZE Uncharacterized protein OS=Zea mays GN=LOC100283221 PE=2 SV=1;tr|A0A096QEF8|A0A096QEF8_MAIZE Uncharacterized protein OS=Zea mays GN=Zm.130441 PE=3 SV=1	3	3	3	18.4	18.4	18.4	15.227	0	21.835	10	23.067	22.7023	22.9249	22.8687	22.8963	22.6616	0.276829	0.0891813
tr|B4FAC5|B4FAC5_MAIZE	tr|B4FAC5|B4FAC5_MAIZE	LOC100191834	tr|B4FAC5|B4FAC5_MAIZE Uncharacterized protein OS=Zea mays GN=LOC100191834 PE=2 SV=1	1	1	1	6.8	6.8	6.8	16.353	0.00081633	7.3162	16	22.4314	22.4515	23.651	23.3384	22.4516	22.4753	0.0624907	0.0895278
tr|A0A096R7X2|A0A096R7X2_MAIZE	tr|A0A096R7X2|A0A096R7X2_MAIZE		tr|A0A096R7X2|A0A096R7X2_MAIZE Uncharacterized protein OS=Zea mays PE=4 SV=1	6	6	6	36.2	36.2	36.2	16.753	0	141.73	36	24.7365	24.6643	23.5799	24.4642	24.5223	23.7215	0.0699829	0.0908998
tr|B6U2V4|B6U2V4_MAIZE	tr|B6U2V4|B6U2V4_MAIZE	LOC100285290	tr|B6U2V4|B6U2V4_MAIZE Peptidyl-prolyl cis-trans isomerase OS=Zea mays GN=LOC100285290 PE=2 SV=1	6	6	6	27.3	27.3	27.3	27.789	0	41.864	10	22.3671	22.3003	21.7493	22.2695	21.8649	22.0028	0.151866	0.0931613
sp|P17788|RK2_MAIZE;tr|K7UGJ4|K7UGJ4_MAIZE;tr|K7TIP3|K7TIP3_MAIZE;tr|A0A096U802|A0A096U802_MAIZE;tr|A0A096T5J2|A0A096T5J2_MAIZE;tr|Q6R9C6|Q6R9C6_MAIZE	sp|P17788|RK2_MAIZE;tr|K7UGJ4|K7UGJ4_MAIZE;tr|K7TIP3|K7TIP3_MAIZE;tr|A0A096U802|A0A096U802_MAIZE;tr|A0A096T5J2|A0A096T5J2_MAIZE;tr|Q6R9C6|Q6R9C6_MAIZE	rpl2-A	sp|P17788|RK2_MAIZE 50S ribosomal protein L2, chloroplastic OS=Zea mays GN=rpl2-A PE=2 SV=2;tr|K7UGJ4|K7UGJ4_MAIZE 50S ribosomal protein L2 OS=Zea mays GN=rpl2 PE=4 SV=1;tr|K7TIP3|K7TIP3_MAIZE Uncharacterized protein (Fragment) OS=Zea mays GN=rpl2 PE=4 SV=	12	7	7	53.1	29.7	29.7	30.065	0	79.573	29	24.996	24.8694	24.8329	24.6714	25.1152	24.6297	0.225313	0.0939757
tr|A0A096Q463|A0A096Q463_MAIZE;tr|A0A096Q462|A0A096Q462_MAIZE;tr|A0A0B4J2Y4|A0A0B4J2Y4_MAIZE	tr|A0A096Q463|A0A096Q463_MAIZE;tr|A0A096Q462|A0A096Q462_MAIZE;tr|A0A0B4J2Y4|A0A0B4J2Y4_MAIZE	pco083367(678)	tr|A0A096Q463|A0A096Q463_MAIZE Uncharacterized protein OS=Zea mays GN=pco083367(678) PE=4 SV=1;tr|A0A096Q462|A0A096Q462_MAIZE Uncharacterized protein OS=Zea mays GN=pco083367(678) PE=4 SV=1;tr|A0A0B4J2Y4|A0A0B4J2Y4_MAIZE Uncharacterized protein OS=Zea mays	2	2	2	7	7	7	37.508	0	14.666	3	20.0567	19.2786	19.787	19.4048	20.1132	19.319	0.100465	0.0950495
tr|A0A096TJP7|A0A096TJP7_MAIZE;tr|A0A096TJP4|A0A096TJP4_MAIZE;tr|A5GZ73|A5GZ73_MAIZE;tr|A0A096TJP2|A0A096TJP2_MAIZE;tr|A0A096SDZ7|A0A096SDZ7_MAIZE	tr|A0A096TJP7|A0A096TJP7_MAIZE;tr|A0A096TJP4|A0A096TJP4_MAIZE;tr|A5GZ73|A5GZ73_MAIZE	LOC100101531	tr|A0A096TJP7|A0A096TJP7_MAIZE Uncharacterized protein OS=Zea mays GN=LOC100101531 PE=4 SV=1;tr|A0A096TJP4|A0A096TJP4_MAIZE Uncharacterized protein OS=Zea mays GN=LOC100101531 PE=4 SV=1;tr|A5GZ73|A5GZ73_MAIZE Glucose-1-phosphate adenylyltransferase OS=Zea	3	3	3	11.9	11.9	11.9	34.736	0	19.656	6	21.3441	21.8096	19.5473	20.9238	20.5622	20.9176	0.0485601	0.0991535
tr|B4F9W1|B4F9W1_MAIZE	tr|B4F9W1|B4F9W1_MAIZE	LOC100191713	tr|B4F9W1|B4F9W1_MAIZE Uncharacterized protein OS=Zea mays GN=LOC100191713 PE=2 SV=1	3	3	3	16.2	16.2	16.2	27.929	0	31.942	10	21.9708	21.9699	22.1324	22.0308	21.6132	22.1289	0.235433	0.100069
tr|K7UK47|K7UK47_MAIZE	tr|K7UK47|K7UK47_MAIZE	Zm.18082	tr|K7UK47|K7UK47_MAIZE Uncharacterized protein OS=Zea mays GN=Zm.18082 PE=4 SV=1	5	5	4	6.2	6.2	5.5	99.031	0	35.265	5	20.776	20.0887	21.0036	20.2145	21.2552	20.0979	0.0767902	0.100231
tr|A0A0D1E227|A0A0D1E227_USTMA	tr|A0A0D1E227|A0A0D1E227_USTMA	UMAG_10397	tr|A0A0D1E227|A0A0D1E227_USTMA ATP synthase subunit beta OS=Ustilago maydis (strain 521 / FGSC 9021) GN=UMAG_10397 PE=3 SV=1	6	5	5	16.7	14.6	14.6	57.262	0	36.18	7	19.8174	20.7673	22.9078	21.4798	20.9935	20.7181	0.036143	0.100391
tr|K7TFK8|K7TFK8_MAIZE;tr|K7TND7|K7TND7_MAIZE	tr|K7TFK8|K7TFK8_MAIZE;tr|K7TND7|K7TND7_MAIZE	LOC100384278	tr|K7TFK8|K7TFK8_MAIZE Uncharacterized protein OS=Zea mays GN=LOC100384278 PE=4 SV=1;tr|K7TND7|K7TND7_MAIZE Uncharacterized protein OS=Zea mays GN=LOC100384278 PE=4 SV=1	6	3	3	2.6	1.3	1.3	402.1	0	21.303	3	19.665	20.196	19.2804	19.4548	19.9759	19.4031	0.115624	0.102575
tr|A0A096SMR9|A0A096SMR9_MAIZE	tr|A0A096SMR9|A0A096SMR9_MAIZE	Zm.78368	tr|A0A096SMR9|A0A096SMR9_MAIZE Lipoxygenase OS=Zea mays GN=Zm.78368 PE=3 SV=1	43	27	27	55.5	33.5	33.5	98.338	0	323.31	145	26.5911	27.6547	26.7376	27.2714	27.1132	26.2888	0.0808887	0.103342
tr|K7VDJ2|K7VDJ2_MAIZE	tr|K7VDJ2|K7VDJ2_MAIZE	ZEAMMB73_589923	tr|K7VDJ2|K7VDJ2_MAIZE 40S ribosomal protein S17-4 OS=Zea mays GN=ZEAMMB73_589923 PE=3 SV=1	16	4	4	70.4	21.8	21.8	16.443	0	91.076	35	25.6512	24.9597	26.1323	26.1048	24.5578	25.7632	0.0634643	0.105797
tr|A0A0B4J3A0|A0A0B4J3A0_MAIZE;tr|A0A096S4F2|A0A096S4F2_MAIZE;tr|B4FEE7|B4FEE7_MAIZE	tr|A0A0B4J3A0|A0A0B4J3A0_MAIZE;tr|A0A096S4F2|A0A096S4F2_MAIZE;tr|B4FEE7|B4FEE7_MAIZE	Zm.89212	tr|A0A0B4J3A0|A0A0B4J3A0_MAIZE Uncharacterized protein OS=Zea mays GN=Zm.89212 PE=4 SV=1;tr|A0A096S4F2|A0A096S4F2_MAIZE Uncharacterized protein OS=Zea mays GN=Zm.89212 PE=4 SV=1;tr|B4FEE7|B4FEE7_MAIZE 40S ribosomal protein S26 OS=Zea mays GN=pco064822 PE=2	3	3	3	38.6	38.6	38.6	14.831	0	27.046	15	24.5323	24.2758	24.7145	24.6416	24.3042	24.2468	0.245495	0.109994
tr|Q4P999|Q4P999_USTMA	tr|Q4P999|Q4P999_USTMA	eff1-4	tr|Q4P999|Q4P999_USTMA Chromosome 8, whole genome shotgun sequence OS=Ustilago maydis (strain 521 / FGSC 9021) GN=eff1-4 PE=4 SV=1	2	2	2	5.4	5.4	5.4	49.777	0	13.183	2	19.0631	19.917	20.3262	20.0889	18.5497	20.3377	0.05658	0.109997
tr|B4FM07|B4FM07_MAIZE	tr|B4FM07|B4FM07_MAIZE	LOC100217217	tr|B4FM07|B4FM07_MAIZE Uncharacterized protein OS=Zea mays GN=LOC100217217 PE=2 SV=1	8	8	4	46.2	46.2	15.4	28.164	0	243.01	35	24.2747	25.9336	23.9026	24.3955	24.8386	24.5442	0.0602839	0.110898
tr|A0A096Q9S9|A0A096Q9S9_MAIZE;tr|A0A096Q9S8|A0A096Q9S8_MAIZE	tr|A0A096Q9S9|A0A096Q9S9_MAIZE;tr|A0A096Q9S8|A0A096Q9S8_MAIZE	Zm.143552	tr|A0A096Q9S9|A0A096Q9S9_MAIZE Uncharacterized protein OS=Zea mays GN=Zm.143552 PE=4 SV=1;tr|A0A096Q9S8|A0A096Q9S8_MAIZE Uncharacterized protein OS=Zea mays GN=Zm.143552 PE=4 SV=1	2	2	2	11.1	11.1	11.1	24.822	0	13.503	2	20.7024	20.617	20.033	20.3523	20.2652	20.4007	0.200463	0.111396
tr|C0HEG7|C0HEG7_MAIZE;tr|B6T398|B6T398_MAIZE	tr|C0HEG7|C0HEG7_MAIZE;tr|B6T398|B6T398_MAIZE	LOC100304297	tr|C0HEG7|C0HEG7_MAIZE Uncharacterized protein OS=Zea mays GN=LOC100304297 PE=2 SV=1;tr|B6T398|B6T398_MAIZE Uncharacterized protein OS=Zea mays GN=LOC100276026 PE=2 SV=1	3	3	3	12.7	12.7	12.7	32.776	0	19.559	4	20.981	21.7436	19.7327	20.8883	20.6669	20.5672	0.0654893	0.111626
tr|Q9LKL4|Q9LKL4_MAIZE	tr|Q9LKL4|Q9LKL4_MAIZE	LOX	tr|Q9LKL4|Q9LKL4_MAIZE Lipoxygenase OS=Zea mays GN=LOX PE=2 SV=1	49	49	6	60.5	60.5	10.2	98.163	0	323.31	267	26.7656	28.3239	27.0073	27.6262	27.7578	26.3729	0.0599442	0.113323
tr|A0A0D1CZR0|A0A0D1CZR0_USTMA	tr|A0A0D1CZR0|A0A0D1CZR0_USTMA	UMAG_10051	tr|A0A0D1CZR0|A0A0D1CZR0_USTMA Chromosome 1, whole genome shotgun sequence OS=Ustilago maydis (strain 521 / FGSC 9021) GN=UMAG_10051 PE=4 SV=1	3	3	3	26.8	26.8	26.8	14.603	0	22.211	10	21.9778	22.2877	23.3659	22.7837	21.7431	22.763	0.0735588	0.113852
tr|B4F9N4|B4F9N4_MAIZE	tr|B4F9N4|B4F9N4_MAIZE	ris2	tr|B4F9N4|B4F9N4_MAIZE Cytochrome b6-f complex iron-sulfur subunit OS=Zea mays GN=ris2 PE=2 SV=1	10	10	2	53.1	53.1	13.3	24.054	0	184.19	33	24.7496	25.5661	23.0887	23.8868	25.3437	23.8218	0.0454903	0.117394
tr|B6SII7|B6SII7_MAIZE;tr|A0A096SM95|A0A096SM95_MAIZE;tr|C0PP86|C0PP86_MAIZE;tr|B4FHP4|B4FHP4_MAIZE;tr|B4FPI1|B4FPI1_MAIZE	tr|B6SII7|B6SII7_MAIZE;tr|A0A096SM95|A0A096SM95_MAIZE;tr|C0PP86|C0PP86_MAIZE;tr|B4FHP4|B4FHP4_MAIZE	LOC100281004	tr|B6SII7|B6SII7_MAIZE 40S ribosomal protein S15 OS=Zea mays GN=LOC100281004 PE=2 SV=1;tr|A0A096SM95|A0A096SM95_MAIZE Uncharacterized protein OS=Zea mays GN=LOC100281004 PE=3 SV=1;tr|C0PP86|C0PP86_MAIZE Uncharacterized protein OS=Zea mays GN=LOC100281004 P	8	8	3	68.6	68.6	11.1	17.241	0	323.31	108	26.6119	25.8218	26.541	26.4097	26.1034	26.1047	0.164572	0.118969
tr|K7VR37|K7VR37_MAIZE;tr|A0A096SMU8|A0A096SMU8_MAIZE	tr|K7VR37|K7VR37_MAIZE;tr|A0A096SMU8|A0A096SMU8_MAIZE	pco114058	tr|K7VR37|K7VR37_MAIZE Nucleolar GTP-binding protein 1 OS=Zea mays GN=pco114058 PE=3 SV=1;tr|A0A096SMU8|A0A096SMU8_MAIZE Nucleolar GTP-binding protein 1 OS=Zea mays GN=Zm.144830 PE=3 SV=1	3	3	3	7	7	7	76.435	0	24.671	12	23.6585	22.185	23.3869	23.8527	21.2805	23.7209	0.0450709	0.125446
tr|A0A0D1C4R8|A0A0D1C4R8_USTMA	tr|A0A0D1C4R8|A0A0D1C4R8_USTMA	UMAG_03202	tr|A0A0D1C4R8|A0A0D1C4R8_USTMA Chromosome 8, whole genome shotgun sequence OS=Ustilago maydis (strain 521 / FGSC 9021) GN=UMAG_03202 PE=4 SV=1	6	6	6	61.1	61.1	61.1	14.005	0	70.827	13	21.6235	24.9706	23.0211	23.234	22.469	23.5253	0.0430977	0.12896
tr|A0A096PXR7|A0A096PXR7_MAIZE;tr|B4FS55|B4FS55_MAIZE	tr|A0A096PXR7|A0A096PXR7_MAIZE;tr|B4FS55|B4FS55_MAIZE	LOC100283690	tr|A0A096PXR7|A0A096PXR7_MAIZE Uncharacterized protein OS=Zea mays GN=LOC100283690 PE=4 SV=1;tr|B4FS55|B4FS55_MAIZE Peroxiredoxin bcp OS=Zea mays GN=LOC100283690 PE=2 SV=1	8	8	8	46.3	46.3	46.3	19.233	0	104.83	21	22.404	24.1645	22.1536	22.5487	23.4629	22.3235	0.0620222	0.129017
tr|B4FS58|B4FS58_MAIZE;tr|B6U901|B6U901_MAIZE	tr|B4FS58|B4FS58_MAIZE;tr|B6U901|B6U901_MAIZE	LOC100278620	tr|B4FS58|B4FS58_MAIZE Uncharacterized protein OS=Zea mays GN=LOC100278620 PE=2 SV=1;tr|B6U901|B6U901_MAIZE Uncharacterized protein OS=Zea mays GN=LOC100278620 PE=2 SV=1	3	2	2	31.4	22.9	22.9	12.99	0	30.225	11	24.0468	24.0104	23.929	24.9662	22.8292	23.7996	0.0739681	0.130385
tr|B4FIB2|B4FIB2_MAIZE;tr|C0PN94|C0PN94_MAIZE;tr|A0A096S3K2|A0A096S3K2_MAIZE;tr|K7W9S6|K7W9S6_MAIZE;tr|C0PMK8|C0PMK8_MAIZE;tr|A0A0D1E427|A0A0D1E427_USTMA;tr|B6TH40|B6TH40_MAIZE;tr|B4FEN1|B4FEN1_MAIZE;tr|A0A096RLG2|A0A096RLG2_MAIZE;tr|A0A096TZF4|A0A096TZF4_MAIZE;tr|A0A096TZF3|A0A096TZF3_MAIZE	tr|B4FIB2|B4FIB2_MAIZE;tr|C0PN94|C0PN94_MAIZE;tr|A0A096S3K2|A0A096S3K2_MAIZE;tr|K7W9S6|K7W9S6_MAIZE;tr|C0PMK8|C0PMK8_MAIZE;tr|A0A0D1E427|A0A0D1E427_USTMA;tr|B6TH40|B6TH40_MAIZE;tr|B4FEN1|B4FEN1_MAIZE	LOC100194331	tr|B4FIB2|B4FIB2_MAIZE Ras-related protein RIC2 OS=Zea mays GN=LOC100194331 PE=2 SV=1;tr|C0PN94|C0PN94_MAIZE Ras protein RIC2 OS=Zea mays GN=pco068021(435) PE=2 SV=1;tr|A0A096S3K2|A0A096S3K2_MAIZE Uncharacterized protein OS=Zea mays GN=Zm.26049 PE=4 SV=1;t	8	8	3	30.4	30.4	8.3	23.965	0	60.942	21	24.2899	24.8036	24.2911	24.3322	24.4793	24.1736	0.278141	0.133175
sp|P09317|G3P_USTMA;tr|A0A0D1CU24|A0A0D1CU24_USTMA;tr|A1XFF7|A1XFF7_USTMD	sp|P09317|G3P_USTMA;tr|A0A0D1CU24|A0A0D1CU24_USTMA;tr|A1XFF7|A1XFF7_USTMD	GAPD	sp|P09317|G3P_USTMA Glyceraldehyde-3-phosphate dehydrogenase OS=Ustilago maydis (strain 521 / FGSC 9021) GN=GAPD PE=3 SV=2;tr|A0A0D1CU24|A0A0D1CU24_USTMA Glyceraldehyde-3-phosphate dehydrogenase OS=Ustilago maydis (strain 521 / FGSC 9021) GN=UMAG_02491 PE=	4	2	2	13.9	7.7	7.7	35.827	0	16.557	7	19.7138	21.3128	21.1359	20.4479	20.7188	20.5901	0.0943313	0.13524
tr|A0A0D1DYE8|A0A0D1DYE8_USTMA	tr|A0A0D1DYE8|A0A0D1DYE8_USTMA	UMAG_03237	tr|A0A0D1DYE8|A0A0D1DYE8_USTMA Chromosome 8, whole genome shotgun sequence OS=Ustilago maydis (strain 521 / FGSC 9021) GN=UMAG_03237 PE=3 SV=1	2	2	2	18	18	18	13.669	0	12.021	5	20.9221	20.6287	20.5145	20.9071	20.0133	20.7203	0.180751	0.141562
sp|P05641|PSBB_MAIZE	sp|P05641|PSBB_MAIZE	psbB	sp|P05641|PSBB_MAIZE Photosystem II CP47 reaction center protein OS=Zea mays GN=psbB PE=3 SV=1	10	10	10	24.2	24.2	24.2	56.105	0	291.44	56	25.7803	26.2131	25.7588	25.7049	25.5598	26.0598	0.272621	0.142584
tr|B4FAD9|B4FAD9_MAIZE;tr|A0A096QAC3|A0A096QAC3_MAIZE;tr|A0A096QAC0|A0A096QAC0_MAIZE;tr|A0A096QAC2|A0A096QAC2_MAIZE;tr|A0A096UJE7|A0A096UJE7_MAIZE;tr|C0P429|C0P429_MAIZE;tr|A0A096RJ20|A0A096RJ20_MAIZE	tr|B4FAD9|B4FAD9_MAIZE;tr|A0A096QAC3|A0A096QAC3_MAIZE;tr|A0A096QAC0|A0A096QAC0_MAIZE;tr|A0A096QAC2|A0A096QAC2_MAIZE	LOC100191463	tr|B4FAD9|B4FAD9_MAIZE Uncharacterized protein OS=Zea mays GN=LOC100191463 PE=2 SV=1;tr|A0A096QAC3|A0A096QAC3_MAIZE Uncharacterized protein OS=Zea mays GN=LOC100191463 PE=4 SV=1;tr|A0A096QAC0|A0A096QAC0_MAIZE Uncharacterized protein OS=Zea mays GN=LOC10019	8	8	8	22.6	22.6	22.6	52.177	0	62.625	16	22.6478	23.5204	22.4899	22.1983	22.8178	23.2113	0.120195	0.143529
tr|B4FSA7|B4FSA7_MAIZE	tr|B4FSA7|B4FSA7_MAIZE	gpm280a	tr|B4FSA7|B4FSA7_MAIZE ADP,ATP carrier protein OS=Zea mays GN=gpm280a PE=2 SV=1	13	5	5	26.3	11.1	11.1	41.264	0	46.039	31	24.3158	24.9021	24.9894	24.3658	24.9547	24.4516	0.1994	0.145078
tr|A0A096TP09|A0A096TP09_MAIZE;tr|A0A096TP10|A0A096TP10_MAIZE	tr|A0A096TP09|A0A096TP09_MAIZE;tr|A0A096TP10|A0A096TP10_MAIZE	Zm.62398	tr|A0A096TP09|A0A096TP09_MAIZE Uncharacterized protein OS=Zea mays GN=Zm.62398 PE=4 SV=1;tr|A0A096TP10|A0A096TP10_MAIZE Uncharacterized protein OS=Zea mays GN=Zm.62398 PE=4 SV=1	3	3	3	6.8	6.8	6.8	55.853	0	18.751	2	19.7523	18.6774	20.3729	19.1779	19.6906	19.4979	0.100925	0.14538
tr|B6SNU6|B6SNU6_MAIZE	tr|B6SNU6|B6SNU6_MAIZE	pco105307	tr|B6SNU6|B6SNU6_MAIZE Rhodanese family protein OS=Zea mays GN=pco105307 PE=2 SV=1	8	8	8	35.6	35.6	35.6	25.809	0	68.88	18	23.1306	24.0633	23.1687	23.2877	23.5857	23.0252	0.169278	0.154673
tr|Q6R9L0|Q6R9L0_MAIZE;tr|K7V9K4|K7V9K4_MAIZE	tr|Q6R9L0|Q6R9L0_MAIZE;tr|K7V9K4|K7V9K4_MAIZE	nad9	tr|Q6R9L0|Q6R9L0_MAIZE NADH dehydrogenase subunit 9 OS=Zea mays GN=nad9 PE=4 SV=1;tr|K7V9K4|K7V9K4_MAIZE Uncharacterized protein OS=Zea mays GN=Zm.45963 PE=4 SV=1	4	4	4	23.7	23.7	23.7	22.594	0	34.954	7	21.3951	22.0353	21.3737	21.2069	21.9897	21.1224	0.174523	0.161724
tr|A0A0D1DWQ2|A0A0D1DWQ2_USTMA	tr|A0A0D1DWQ2|A0A0D1DWQ2_USTMA	UMAG_05731	tr|A0A0D1DWQ2|A0A0D1DWQ2_USTMA Chromosome 16, whole genome shotgun sequence OS=Ustilago maydis (strain 521 / FGSC 9021) GN=UMAG_05731 PE=4 SV=1	8	8	8	31.7	31.7	31.7	31.859	0	122.01	43	23.8768	26.0532	25.8661	25.5484	24.0883	25.6728	0.0655301	0.162231
sp|Q7SIC9|TKTC_MAIZE;tr|K7V7B1|K7V7B1_MAIZE;tr|B7ZYI1|B7ZYI1_MAIZE;tr|A0A096PWL6|A0A096PWL6_MAIZE	sp|Q7SIC9|TKTC_MAIZE;tr|K7V7B1|K7V7B1_MAIZE;tr|B7ZYI1|B7ZYI1_MAIZE		sp|Q7SIC9|TKTC_MAIZE Transketolase, chloroplastic OS=Zea mays PE=1 SV=1;tr|K7V7B1|K7V7B1_MAIZE Transketolase isoform 1 OS=Zea mays GN=LOC100279513 PE=4 SV=1;tr|B7ZYI1|B7ZYI1_MAIZE Uncharacterized protein OS=Zea mays GN=LOC100279513 PE=2 SV=1	25	25	25	53.8	53.8	53.8	72.993	0	323.31	79	25.5708	26.5861	25.0968	25.1554	26.1704	25.4382	0.11079	0.163217
tr|A0A096RB82|A0A096RB82_MAIZE;tr|Q768R3|Q768R3_MAIZE	tr|A0A096RB82|A0A096RB82_MAIZE;tr|Q768R3|Q768R3_MAIZE	Zm.13059	tr|A0A096RB82|A0A096RB82_MAIZE Uncharacterized protein OS=Zea mays GN=Zm.13059 PE=4 SV=1;tr|Q768R3|Q768R3_MAIZE Plastidic general dicarboxylate transporter OS=Zea mays GN=ZmpDCT2 PE=2 SV=1	3	3	3	5.3	5.3	5.3	54.331	0	25.479	23	24.7492	24.8289	24.3084	24.7074	24.197	24.4881	0.305962	0.164642
tr|A0A096TR54|A0A096TR54_MAIZE;sp|P06588|RR19_MAIZE;tr|K7V0R2|K7V0R2_MAIZE;tr|A0A096U642|A0A096U642_MAIZE;tr|K7UX18|K7UX18_MAIZE;tr|A0A096T9B2|A0A096T9B2_MAIZE;tr|A0A096TDE3|A0A096TDE3_MAIZE	tr|A0A096TR54|A0A096TR54_MAIZE;sp|P06588|RR19_MAIZE;tr|K7V0R2|K7V0R2_MAIZE	rpl2	tr|A0A096TR54|A0A096TR54_MAIZE Uncharacterized protein OS=Zea mays GN=rpl2 PE=3 SV=1;sp|P06588|RR19_MAIZE 30S ribosomal protein S19, chloroplastic OS=Zea mays GN=rps19-A PE=3 SV=4;tr|K7V0R2|K7V0R2_MAIZE Uncharacterized protein OS=Zea mays GN=ZEAMMB73_36544	16	16	11	57.3	57.3	31.3	27.214	0	166.52	105	26.9535	26.1912	27.0172	26.5164	26.7317	26.4181	0.230463	0.165225
tr|B6SS42|B6SS42_MAIZE;tr|A0A096SUU4|A0A096SUU4_MAIZE	tr|B6SS42|B6SS42_MAIZE;tr|A0A096SUU4|A0A096SUU4_MAIZE	LOC100283096	tr|B6SS42|B6SS42_MAIZE Reticulon-like protein OS=Zea mays GN=LOC100283096 PE=2 SV=1;tr|A0A096SUU4|A0A096SUU4_MAIZE Uncharacterized protein OS=Zea mays GN=LOC100283096 PE=4 SV=1	3	3	3	12.3	12.3	12.3	26.623	0	38.279	10	22.2426	22.2743	22.3851	22.0944	22.0901	22.2195	1.28556	0.165983
tr|B6TT66|B6TT66_MAIZE	tr|B6TT66|B6TT66_MAIZE	Zm.95993	tr|B6TT66|B6TT66_MAIZE Ribosome-like protein OS=Zea mays GN=Zm.95993 PE=2 SV=1	6	6	4	51.8	51.8	37.4	15.918	0	281.46	23	25.2588	24.3403	25.4461	25.3397	24.0508	25.1562	0.114243	0.16618
tr|A0A096RIV3|A0A096RIV3_MAIZE	tr|A0A096RIV3|A0A096RIV3_MAIZE		tr|A0A096RIV3|A0A096RIV3_MAIZE Uncharacterized protein OS=Zea mays PE=4 SV=1	14	6	6	23.5	13	13	69.283	0	72.085	7	22.0905	22.2506	22.4187	22.1225	21.9597	22.1765	0.657423	0.167028
tr|B4FW06|B4FW06_MAIZE	tr|B4FW06|B4FW06_MAIZE	LOC100273505	tr|B4FW06|B4FW06_MAIZE Uncharacterized protein OS=Zea mays GN=LOC100273505 PE=2 SV=1	6	4	2	30.7	26.8	12.3	19.938	0	30.977	12	23.2287	23.579	22.664	22.7205	23.3087	22.9279	0.20939	0.171564
tr|B4FC92|B4FC92_MAIZE;tr|C0PEZ5|C0PEZ5_MAIZE	tr|B4FC92|B4FC92_MAIZE;tr|C0PEZ5|C0PEZ5_MAIZE	TIDP3001	tr|B4FC92|B4FC92_MAIZE Nuclear transport factor 2 OS=Zea mays GN=TIDP3001 PE=2 SV=1;tr|C0PEZ5|C0PEZ5_MAIZE Uncharacterized protein OS=Zea mays GN=TIDP3001 PE=2 SV=1	3	3	3	29.8	29.8	29.8	13.565	0	67.255	13	23.0533	23.0856	22.577	22.5596	22.4562	23.1839	0.241976	0.172049
tr|B6SYU7|B6SYU7_MAIZE;tr|A0A096Q7Y1|A0A096Q7Y1_MAIZE;tr|A0A096Q7Y5|A0A096Q7Y5_MAIZE;tr|A0A096Q7Y4|A0A096Q7Y4_MAIZE;tr|A0A096Q7Y3|A0A096Q7Y3_MAIZE;tr|B4FQ38|B4FQ38_MAIZE;tr|A0A096Q9Z7|A0A096Q9Z7_MAIZE;tr|B4FPU2|B4FPU2_MAIZE;tr|B6SJ12|B6SJ12_MAIZE	tr|B6SYU7|B6SYU7_MAIZE;tr|A0A096Q7Y1|A0A096Q7Y1_MAIZE;tr|A0A096Q7Y5|A0A096Q7Y5_MAIZE;tr|A0A096Q7Y4|A0A096Q7Y4_MAIZE;tr|A0A096Q7Y3|A0A096Q7Y3_MAIZE	LOC100283861	tr|B6SYU7|B6SYU7_MAIZE Uncharacterized protein OS=Zea mays GN=LOC100283861 PE=2 SV=1;tr|A0A096Q7Y1|A0A096Q7Y1_MAIZE Uncharacterized protein (Fragment) OS=Zea mays GN=LOC100283861 PE=4 SV=1;tr|A0A096Q7Y5|A0A096Q7Y5_MAIZE Uncharacterized protein OS=Zea mays	3	3	3	25.9	25.9	25.9	14.326	0	27.376	7	21.4573	21.2182	21.6372	21.514	20.7801	21.4756	0.270918	0.180991
tr|A0A096QT00|A0A096QT00_MAIZE	tr|A0A096QT00|A0A096QT00_MAIZE		tr|A0A096QT00|A0A096QT00_MAIZE Uncharacterized protein OS=Zea mays PE=4 SV=1	11	11	11	20.3	20.3	20.3	90.414	0	234.06	26	23.3481	23.626	23.8783	23.359	23.5109	23.4387	0.496776	0.181267
tr|A0A0D1C055|A0A0D1C055_USTMA	tr|A0A0D1C055|A0A0D1C055_USTMA	UMAG_04422	tr|A0A0D1C055|A0A0D1C055_USTMA Beta-xylanase OS=Ustilago maydis (strain 521 / FGSC 9021) GN=UMAG_04422 PE=3 SV=1	8	8	8	19.3	19.3	19.3	63.988	0	72.803	31	23.2311	24.7065	24.5962	23.8892	23.7948	24.2923	0.137764	0.185829
tr|C0PFU0|C0PFU0_MAIZE;tr|C4J0T5|C4J0T5_MAIZE;tr|B4F9U2|B4F9U2_MAIZE	tr|C0PFU0|C0PFU0_MAIZE;tr|C4J0T5|C4J0T5_MAIZE;tr|B4F9U2|B4F9U2_MAIZE	LOC100274440	tr|C0PFU0|C0PFU0_MAIZE Uncharacterized protein OS=Zea mays GN=LOC100274440 PE=2 SV=1;tr|C4J0T5|C4J0T5_MAIZE Orphans transcription factor OS=Zea mays GN=Zm.77362 PE=2 SV=1;tr|B4F9U2|B4F9U2_MAIZE IQD1 OS=Zea mays GN=LOC100274440 PE=2 SV=1	3	3	3	8.7	8.7	8.7	35.205	0	22.666	5	21.1038	20.7634	21.4436	20.8991	21.0435	20.8037	0.379249	0.188152
tr|A0A096T8W7|A0A096T8W7_MAIZE;tr|K7TYB0|K7TYB0_MAIZE;tr|A0A096TYS7|A0A096TYS7_MAIZE;tr|A0A096RR70|A0A096RR70_MAIZE;tr|A0A096TN98|A0A096TN98_MAIZE;tr|A0A096T5B7|A0A096T5B7_MAIZE;tr|K7UBE7|K7UBE7_MAIZE	tr|A0A096T8W7|A0A096T8W7_MAIZE;tr|K7TYB0|K7TYB0_MAIZE;tr|A0A096TYS7|A0A096TYS7_MAIZE		tr|A0A096T8W7|A0A096T8W7_MAIZE Uncharacterized protein OS=Zea mays PE=3 SV=1;tr|K7TYB0|K7TYB0_MAIZE Uncharacterized protein OS=Zea mays GN=ZEAMMB73_251837 PE=4 SV=1;tr|A0A096TYS7|A0A096TYS7_MAIZE Uncharacterized protein OS=Zea mays PE=4 SV=1	13	13	4	55.4	55.4	24.8	17.499	0	211.13	201	28.2232	27.7907	28.4466	28.3774	27.3408	28.1762	0.19522	0.188704
tr|B4F8P0|B4F8P0_MAIZE	tr|B4F8P0|B4F8P0_MAIZE	cl16097_1	tr|B4F8P0|B4F8P0_MAIZE Uncharacterized protein OS=Zea mays GN=cl16097_1 PE=2 SV=1	8	8	8	18	18	18	46.645	0	52.175	18	23.2093	23.2588	23.1669	22.9841	23.1915	22.8442	0.91838	0.205095
tr|B4FEA2|B4FEA2_MAIZE	tr|B4FEA2|B4FEA2_MAIZE	LOC100273155	tr|B4FEA2|B4FEA2_MAIZE Uncharacterized protein OS=Zea mays GN=LOC100273155 PE=2 SV=1	7	7	7	33.1	33.1	33.1	30.156	0	76.066	23	23.5513	24.1452	24.25	23.9933	23.4606	23.8728	0.311579	0.206613
tr|A0A096SSH3|A0A096SSH3_MAIZE;tr|A0A096SSH2|A0A096SSH2_MAIZE	tr|A0A096SSH3|A0A096SSH3_MAIZE;tr|A0A096SSH2|A0A096SSH2_MAIZE	Zm.158284	tr|A0A096SSH3|A0A096SSH3_MAIZE Uncharacterized protein OS=Zea mays GN=Zm.158284 PE=3 SV=1;tr|A0A096SSH2|A0A096SSH2_MAIZE Uncharacterized protein OS=Zea mays GN=Zm.158284 PE=3 SV=1	10	10	9	19.7	19.7	17.2	36.725	0	133.76	93	25.3398	25.7712	27.6333	25.5357	25.9961	26.5889	0.0970391	0.207874
tr|K7U7R5|K7U7R5_MAIZE;tr|K7UFF6|K7UFF6_MAIZE;tr|B4G014|B4G014_MAIZE;tr|B4F7S1|B4F7S1_MAIZE;tr|A0A096Q6H7|A0A096Q6H7_MAIZE	tr|K7U7R5|K7U7R5_MAIZE;tr|K7UFF6|K7UFF6_MAIZE;tr|B4G014|B4G014_MAIZE;tr|B4F7S1|B4F7S1_MAIZE;tr|A0A096Q6H7|A0A096Q6H7_MAIZE	pco070684	tr|K7U7R5|K7U7R5_MAIZE Uncharacterized protein OS=Zea mays GN=pco070684 PE=4 SV=1;tr|K7UFF6|K7UFF6_MAIZE Porphobilinogen deaminase OS=Zea mays GN=pco070684 PE=3 SV=1;tr|B4G014|B4G014_MAIZE Uncharacterized protein OS=Zea mays GN=LOC100191140 PE=2 SV=1;tr|B4	3	3	3	10.1	10.1	10.1	32.117	0	20.749	6	21.7716	22.4349	20.7413	21.5779	21.4275	21.3177	0.156397	0.208216
tr|B4FKA4|B4FKA4_MAIZE;tr|K7U4U0|K7U4U0_MAIZE;tr|C4J8P5|C4J8P5_MAIZE	tr|B4FKA4|B4FKA4_MAIZE;tr|K7U4U0|K7U4U0_MAIZE	cl25046_1a	tr|B4FKA4|B4FKA4_MAIZE 40S ribosomal protein S14 OS=Zea mays GN=cl25046_1a PE=2 SV=1;tr|K7U4U0|K7U4U0_MAIZE Uncharacterized protein OS=Zea mays GN=cl25046_1a PE=3 SV=1	9	3	3	30.5	10.6	10.6	16.364	0	20.934	4	20.8478	20.4426	20.7267	20.615	20.182	20.5898	0.496677	0.21015
tr|B4F930|B4F930_MAIZE;tr|A0A096T004|A0A096T004_MAIZE	tr|B4F930|B4F930_MAIZE	LOC100191518	tr|B4F930|B4F930_MAIZE Uncharacterized protein OS=Zea mays GN=LOC100191518 PE=2 SV=1	10	10	10	20.1	20.1	20.1	66.555	0	68.162	11	23.6231	21.8001	24.0532	23.0699	22.7924	22.9785	0.110261	0.211901
sp|P30755|H2B1_MAIZE;tr|B4FXA3|B4FXA3_MAIZE;sp|P49120|H2B4_MAIZE	sp|P30755|H2B1_MAIZE;tr|B4FXA3|B4FXA3_MAIZE;sp|P49120|H2B4_MAIZE		sp|P30755|H2B1_MAIZE Histone H2B.1 OS=Zea mays PE=2 SV=3;tr|B4FXA3|B4FXA3_MAIZE Histone H2B OS=Zea mays GN=umc1268 PE=2 SV=1;sp|P49120|H2B4_MAIZE Histone H2B.4 OS=Zea mays PE=3 SV=3	13	2	1	64.2	9.3	9.3	16.42	0	112.85	53	24.9902	25.1881	27.4842	25.4796	25.557	25.9868	0.0931823	0.213012
tr|A0A0D1E9T3|A0A0D1E9T3_USTMA	tr|A0A0D1E9T3|A0A0D1E9T3_USTMA	UMAG_01060	tr|A0A0D1E9T3|A0A0D1E9T3_USTMA Chromosome 2, whole genome shotgun sequence OS=Ustilago maydis (strain 521 / FGSC 9021) GN=UMAG_01060 PE=3 SV=1	4	3	3	28.6	22.7	22.7	17.602	0	24.056	12	21.5011	22.4053	22.3816	21.973	21.5447	22.1237	0.247738	0.215579
tr|B4FW07|B4FW07_MAIZE;tr|A0A096UCD7|A0A096UCD7_MAIZE	tr|B4FW07|B4FW07_MAIZE	magi92568	tr|B4FW07|B4FW07_MAIZE 60S ribosomal protein L36 OS=Zea mays GN=magi92568 PE=2 SV=1	8	8	3	39.6	39.6	9.9	12.546	0	67.724	71	27.3637	26.5501	27.1512	26.929	26.8973	26.5773	0.339778	0.220477
tr|C0P7N5|C0P7N5_MAIZE	tr|C0P7N5|C0P7N5_MAIZE	pco127498b	tr|C0P7N5|C0P7N5_MAIZE Uncharacterized protein OS=Zea mays GN=pco127498b PE=2 SV=1	6	5	5	14.9	13.3	13.3	67.61	0	33.749	9	21.9896	21.8814	22.3277	21.961	21.7042	21.8534	0.669395	0.22673
tr|A0A0D1DY81|A0A0D1DY81_USTMA;tr|A0A0D1E1V3|A0A0D1E1V3_USTMA;tr|A0A0D1C0M9|A0A0D1C0M9_USTMA;tr|A0A0D1E594|A0A0D1E594_USTMA	tr|A0A0D1DY81|A0A0D1DY81_USTMA;tr|A0A0D1E1V3|A0A0D1E1V3_USTMA;tr|A0A0D1C0M9|A0A0D1C0M9_USTMA;tr|A0A0D1E594|A0A0D1E594_USTMA	UMAG_04588	tr|A0A0D1DY81|A0A0D1DY81_USTMA Chromosome 13, whole genome shotgun sequence OS=Ustilago maydis (strain 521 / FGSC 9021) GN=UMAG_04588 PE=4 SV=1;tr|A0A0D1E1V3|A0A0D1E1V3_USTMA Chromosome 5, whole genome shotgun sequence OS=Ustilago maydis (strain 521 / FGSC	7	4	4	45.9	22	22	18.285	0	29.929	12	23.3355	23.6644	24.6178	24.5276	21.7916	24.614	0.0802756	0.228195
tr|A0A096PR69|A0A096PR69_MAIZE;tr|B4FD93|B4FD93_MAIZE;tr|A0A096PR70|A0A096PR70_MAIZE;REV__tr|A0A0D1E8R8|A0A0D1E8R8_USTMA	tr|A0A096PR69|A0A096PR69_MAIZE;tr|B4FD93|B4FD93_MAIZE;tr|A0A096PR70|A0A096PR70_MAIZE	Zm.67235	tr|A0A096PR69|A0A096PR69_MAIZE Uncharacterized protein OS=Zea mays GN=Zm.67235 PE=3 SV=1;tr|B4FD93|B4FD93_MAIZE Uncharacterized protein OS=Zea mays GN=Zm.67235 PE=2 SV=1;tr|A0A096PR70|A0A096PR70_MAIZE Uncharacterized protein OS=Zea mays GN=Zm.67235 PE=3 SV	9	8	3	38.3	34.7	22.6	25.558	0	103.67	55	24.6599	24.9421	26.5381	24.8852	25.0411	25.5258	0.137612	0.229343
tr|A0A0D1BUQ0|A0A0D1BUQ0_USTMA	tr|A0A0D1BUQ0|A0A0D1BUQ0_USTMA	UMAG_11233	tr|A0A0D1BUQ0|A0A0D1BUQ0_USTMA Chromosome 22, whole genome shotgun sequence OS=Ustilago maydis (strain 521 / FGSC 9021) GN=UMAG_11233 PE=4 SV=1	5	5	5	27.2	27.2	27.2	27.353	0	33.65	17	22.8671	23.5636	25.2659	24.0784	22.7969	24.1321	0.0985579	0.229722
tr|Q6R9G5|Q6R9G5_MAIZE;tr|A0A096TGC6|A0A096TGC6_MAIZE	tr|Q6R9G5|Q6R9G5_MAIZE;tr|A0A096TGC6|A0A096TGC6_MAIZE	atp8	tr|Q6R9G5|Q6R9G5_MAIZE ATPase subunit 8 OS=Zea mays GN=atp8 PE=4 SV=1;tr|A0A096TGC6|A0A096TGC6_MAIZE Uncharacterized protein OS=Zea mays PE=4 SV=1	3	3	3	15	15	15	17.733	0	37.488	11	22.4515	23.7141	22.7444	22.749	22.6925	22.7759	0.237648	0.230838
tr|A0A096TL15|A0A096TL15_MAIZE	tr|A0A096TL15|A0A096TL15_MAIZE	Zm.35682	tr|A0A096TL15|A0A096TL15_MAIZE Uncharacterized protein OS=Zea mays GN=Zm.35682 PE=4 SV=1	2	2	1	2.2	2.2	1.2	115.62	0	13.945	3	20.3661	20.5597	20.7178	20.685	20.7913	19.4686	0.206403	0.232932
tr|B4FPL1|B4FPL1_MAIZE;tr|C0PD90|C0PD90_MAIZE;tr|A0A096PX98|A0A096PX98_MAIZE;tr|B4FYK1|B4FYK1_MAIZE	tr|B4FPL1|B4FPL1_MAIZE;tr|C0PD90|C0PD90_MAIZE;tr|A0A096PX98|A0A096PX98_MAIZE;tr|B4FYK1|B4FYK1_MAIZE	LOC100281945	tr|B4FPL1|B4FPL1_MAIZE Bowman-Birk type wound-induced proteinase inhibitor WIP1 OS=Zea mays GN=LOC100281945 PE=2 SV=1;tr|C0PD90|C0PD90_MAIZE Uncharacterized protein OS=Zea mays GN=LOC100281945 PE=2 SV=1;tr|A0A096PX98|A0A096PX98_MAIZE Uncharacterized protei	4	4	4	53.9	53.9	53.9	9.5102	0	35.956	10	22.6732	24.6154	21.7743	22.2255	23.9323	22.2057	0.0811159	0.233111
tr|B4FAL9|B4FAL9_MAIZE;tr|B4FWP0|B4FWP0_MAIZE;sp|P08440|ALF_MAIZE	tr|B4FAL9|B4FAL9_MAIZE;tr|B4FWP0|B4FWP0_MAIZE;sp|P08440|ALF_MAIZE	ald1	tr|B4FAL9|B4FAL9_MAIZE Fructose-bisphosphate aldolase OS=Zea mays GN=ald1 PE=2 SV=1;tr|B4FWP0|B4FWP0_MAIZE Fructose-bisphosphate aldolase OS=Zea mays GN=LOC100283676 PE=2 SV=1;sp|P08440|ALF_MAIZE Fructose-bisphosphate aldolase, cytoplasmic isozyme OS=Zea m	13	13	13	47.6	47.6	47.6	38.59	0	156.43	45	25.3209	25.871	24.8688	24.801	25.3523	25.2058	0.282686	0.233929
tr|B4FI53|B4FI53_MAIZE;tr|B6T872|B6T872_MAIZE;tr|K7UCD5|K7UCD5_MAIZE;sp|P51421|RL32_MAIZE	tr|B4FI53|B4FI53_MAIZE;tr|B6T872|B6T872_MAIZE	LOC100381287	tr|B4FI53|B4FI53_MAIZE 60S ribosomal protein L32 OS=Zea mays GN=LOC100381287 PE=2 SV=1;tr|B6T872|B6T872_MAIZE 60S ribosomal protein L32 OS=Zea mays GN=LOC100282508 PE=2 SV=1	6	6	5	37.6	37.6	29.3	15.716	0	58.981	25	27.0021	25.7994	27.0638	26.7111	25.9255	26.523	0.189583	0.235253
sp|P23444|H1_MAIZE	sp|P23444|H1_MAIZE		sp|P23444|H1_MAIZE Histone H1 OS=Zea mays PE=2 SV=2	6	1	1	17.1	4.9	4.9	25.348	0.00044131	8.3782	8	23.5769	23.5751	24.4739	23.5019	23.4732	23.9344	0.288463	0.238775
tr|B4G242|B4G242_MAIZE;tr|B4FJB2|B4FJB2_MAIZE;tr|B6TG03|B6TG03_MAIZE;tr|A0A096Q243|A0A096Q243_MAIZE;tr|K7VPM4|K7VPM4_MAIZE;tr|B4FM31|B4FM31_MAIZE;tr|B4FEP4|B4FEP4_MAIZE;tr|A0A096TWE5|A0A096TWE5_MAIZE;tr|B6U715|B6U715_MAIZE	tr|B4G242|B4G242_MAIZE;tr|B4FJB2|B4FJB2_MAIZE;tr|B6TG03|B6TG03_MAIZE;tr|A0A096Q243|A0A096Q243_MAIZE	LOC100285194	tr|B4G242|B4G242_MAIZE Ras-related protein Rab11D OS=Zea mays GN=LOC100285194 PE=2 SV=1;tr|B4FJB2|B4FJB2_MAIZE Ras protein Rab11D OS=Zea mays GN=LOC100272235 PE=2 SV=1;tr|B6TG03|B6TG03_MAIZE Ras-related protein Rab11D OS=Zea mays GN=gpm323 PE=2 SV=1;tr|A0A	5	4	4	25.3	20.3	20.3	24.016	0	25.559	5	21.5057	21.8635	21.6329	21.5397	21.3362	21.399	0.938425	0.242342
tr|K7VCL8|K7VCL8_MAIZE;tr|K7UK46|K7UK46_MAIZE;sp|P17703|RR15_MAIZE;tr|A0A096U416|A0A096U416_MAIZE;tr|A0A096U2Q0|A0A096U2Q0_MAIZE;REV__tr|B6TNP7|B6TNP7_MAIZE	tr|K7VCL8|K7VCL8_MAIZE	rps15	tr|K7VCL8|K7VCL8_MAIZE 30S ribosomal protein S15 (Fragment) OS=Zea mays GN=rps15 PE=3 SV=1	11	11	5	33.3	33.3	14.1	32.253	0	109.12	40	25.3206	25.4545	24.9936	25.2783	24.8363	24.9218	0.562936	0.244085
tr|K7UTJ3|K7UTJ3_MAIZE	tr|K7UTJ3|K7UTJ3_MAIZE	Zm.25003	tr|K7UTJ3|K7UTJ3_MAIZE Uncharacterized protein OS=Zea mays GN=Zm.25003 PE=4 SV=1	8	8	8	16.8	16.8	16.8	65.566	0	65.08	10	21.5772	21.2882	20.9613	18.958	22.5087	21.6262	0.0797379	0.244567
tr|B4FNJ6|B4FNJ6_MAIZE;tr|A0A096QV69|A0A096QV69_MAIZE;tr|A0A096TEF9|A0A096TEF9_MAIZE;tr|A0A096UG43|A0A096UG43_MAIZE;tr|B4FE17|B4FE17_MAIZE;tr|B6SPA7|B6SPA7_MAIZE;tr|A0A096U8Z4|A0A096U8Z4_MAIZE;tr|A0A096T271|A0A096T271_MAIZE;tr|B4FVL7|B4FVL7_MAIZE;tr|K7TWK7|K7TWK7_MAIZE;tr|K7WFQ0|K7WFQ0_MAIZE;tr|A0A096Q5Z9|A0A096Q5Z9_MAIZE;tr|A0A096T0J7|A0A096T0J7_MAIZE;tr|C4JBJ7|C4JBJ7_MAIZE;tr|A0A0D1DXB3|A0A0D1D…	tr|B4FNJ6|B4FNJ6_MAIZE;tr|A0A096QV69|A0A096QV69_MAIZE;tr|A0A096TEF9|A0A096TEF9_MAIZE;tr|A0A096UG43|A0A096UG43_MAIZE;tr|B4FE17|B4FE17_MAIZE;tr|B6SPA7|B6SPA7_MAIZE;tr|A0A096U8Z4|A0A096U8Z4_MAIZE	LOC100502497	tr|B4FNJ6|B4FNJ6_MAIZE Ras-related protein ARA-3 OS=Zea mays GN=LOC100502497 PE=2 SV=1;tr|A0A096QV69|A0A096QV69_MAIZE Uncharacterized protein OS=Zea mays GN=LOC100272423 PE=4 SV=1;tr|A0A096TEF9|A0A096TEF9_MAIZE Uncharacterized protein OS=Zea mays PE=4 SV=1	6	5	5	30.7	25.6	25.6	23.82	0	54.055	27	23.8542	24.1123	24.4737	23.9214	23.9937	23.7875	0.577798	0.245873
tr|B6SR19|B6SR19_MAIZE	tr|B6SR19|B6SR19_MAIZE	pco139896	tr|B6SR19|B6SR19_MAIZE 16kDa membrane protein OS=Zea mays GN=pco139896 PE=2 SV=1	2	2	2	6.2	6.2	6.2	15.788	0	12.263	8	22.2264	22.9267	23.2502	22.8342	21.9827	22.8407	0.235337	0.248622
[truncated: 210 more rows]
